# Supplementary material for: Stepwise Catalytic Mechanism via Short-Lived Intermediate Inferred from Combined QM/MM MERP and PES Calculations on Retaining Glycosyltransferase ppGalNAcT2
Source: PLoS Comput Biol. 2015 Apr 7;11(4):e1004061. doi: 10.1371/journal.pcbi.1004061 (PMC4388629; doi:10.1371/journal.pcbi.1004061)
Supplement: S1 Supporting Information — Two files are provided for each stationary point—a PDB file for the whole system and a XYZ file with only the QM region. (ZIP) [file pcbi.1004061.s010.zip]

Archive with 10 entries (10 files):
- intermediate-estimate.pdb
- intermediate-estimate-QM.xyz
- product.pdb
- product-QM.xyz
- reactant.pdb
- reactant-QM.xyz
- TS1-estimate.pdb
- TS1-QM.xyz
- TS2.pdb
- TS2-QM.xyz
