# Supplementary material for: Stepwise Catalytic Mechanism via Short-Lived Intermediate Inferred from Combined QM/MM MERP and PES Calculations on Retaining Glycosyltransferase ppGalNAcT2
Source: PLoS Comput Biol. 2015 Apr 7;11(4):e1004061. doi: 10.1371/journal.pcbi.1004061 (PMC4388629; doi:10.1371/journal.pcbi.1004061)
Supplement: S1 Supporting Information — Two files are provided for each stationary point—a PDB file for the whole system and a XYZ file with only the QM region. (ZIP) [file pcbi.1004061.s010.zip › intermediate-estimate.pdb]

TITLE     PDB-FILE CORRESPONDING TO pdb2adf-GENERATED ADF-INPUTFILE
REMARK    Written by M. Swart, March 2005
ATOM      1 N    LYS     1       6.057  25.400  38.730  1.00  0.00      QMMM N
ATOM      2 H1   LYS     1       5.905  24.402  38.835  1.00  0.00      QMMM H
ATOM      3 CA   LYS     1       6.198  25.699  37.285  1.00  0.00      QMMM C
ATOM      4 HA   LYS     1       6.221  26.773  37.113  1.00  0.00      QMMM H
ATOM      5 CB   LYS     1       7.469  25.053  36.688  1.00  0.00      QMMM C
ATOM      6 HB2  LYS     1       7.522  24.018  37.034  1.00  0.00      QMMM H
ATOM      7 HB3  LYS     1       7.364  25.009  35.602  1.00  0.00      QMMM H
ATOM      8 CG   LYS     1       8.816  25.737  37.011  1.00  0.00      QMMM C
ATOM      9 HG2  LYS     1       8.889  25.952  38.077  1.00  0.00      QMMM H
ATOM     10 HG3  LYS     1       9.604  25.025  36.757  1.00  0.00      QMMM H
ATOM     11 CD   LYS     1       9.057  27.021  36.197  1.00  0.00      QMMM C
ATOM     12 HD2  LYS     1       8.618  26.878  35.213  1.00  0.00      QMMM H
ATOM     13 HD3  LYS     1       8.553  27.859  36.680  1.00  0.00      QMMM H
ATOM     14 CE   LYS     1      10.553  27.351  36.015  1.00  0.00      QMMM C
ATOM     15 HE2  LYS     1      10.999  27.559  36.991  1.00  0.00      QMMM H
ATOM     16 HE3  LYS     1      11.052  26.477  35.587  1.00  0.00      QMMM H
ATOM     17 NZ   LYS     1      10.742  28.515  35.112  1.00  0.00      QMMM N
ATOM     18 HZ1  LYS     1      10.350  29.356  35.528  1.00  0.00      QMMM H
ATOM     19 HZ2  LYS     1      11.711  28.710  34.870  1.00  0.00      QMMM H
ATOM     20 HZ3  LYS     1      10.235  28.382  34.239  1.00  0.00      QMMM H
ATOM     21 C    LYS     1       4.971  25.130  36.588  1.00  0.00      QMMM C
ATOM     22 O    LYS     1       4.636  23.995  36.899  1.00  0.00      QMMM O
ATOM     23 H2   LYS     1       6.880  25.676  39.244  1.00  0.00      QMMM H
ATOM     24 H3   LYS     1       5.242  25.868  39.105  1.00  0.00      QMMM H
ATOM     25 N    VAL     2       4.310  25.901  35.728  1.00  0.00      QMMM N
ATOM     26 H    VAL     2       4.725  26.801  35.513  1.00  0.00      QMMM H
ATOM     27 CA   VAL     2       3.466  25.359  34.643  1.00  0.00      QMMM C
ATOM     28 HA   VAL     2       2.887  24.505  35.001  1.00  0.00      QMMM H
ATOM     29 CB   VAL     2       2.472  26.428  34.131  1.00  0.00      QMMM C
ATOM     30 HB   VAL     2       2.000  26.079  33.221  1.00  0.00      QMMM H
ATOM     31 CG1  VAL     2       1.375  26.671  35.171  1.00  0.00      QMMM C
ATOM     32 HG11 VAL     2       1.792  27.064  36.096  1.00  0.00      QMMM H
ATOM     33 HG12 VAL     2       0.642  27.376  34.776  1.00  0.00      QMMM H
ATOM     34 HG13 VAL     2       0.857  25.732  35.373  1.00  0.00      QMMM H
ATOM     35 CG2  VAL     2       3.114  27.773  33.783  1.00  0.00      QMMM C
ATOM     36 HG21 VAL     2       3.855  27.626  33.002  1.00  0.00      QMMM H
ATOM     37 HG22 VAL     2       2.337  28.428  33.396  1.00  0.00      QMMM H
ATOM     38 HG23 VAL     2       3.559  28.238  34.658  1.00  0.00      QMMM H
ATOM     39 C    VAL     2       4.377  24.848  33.515  1.00  0.00      QMMM C
ATOM     40 O    VAL     2       5.585  25.106  33.561  1.00  0.00      QMMM O
ATOM     41 N    ARG     3       3.850  24.132  32.515  1.00  0.00      QMMM N
ATOM     42 H    ARG     3       2.837  23.966  32.545  1.00  0.00      QMMM H
ATOM     43 CA   ARG     3       4.595  23.817  31.284  1.00  0.00      QMMM C
ATOM     44 HA   ARG     3       5.649  23.695  31.523  1.00  0.00      QMMM H
ATOM     45 CB   ARG     3       4.119  22.509  30.634  1.00  0.00      QMMM C
ATOM     46 HB2  ARG     3       3.035  22.513  30.509  1.00  0.00      QMMM H
ATOM     47 HB3  ARG     3       4.582  22.442  29.647  1.00  0.00      QMMM H
ATOM     48 CG   ARG     3       4.534  21.281  31.450  1.00  0.00      QMMM C
ATOM     49 HG2  ARG     3       5.561  21.400  31.799  1.00  0.00      QMMM H
ATOM     50 HG3  ARG     3       3.875  21.173  32.313  1.00  0.00      QMMM H
ATOM     51 CD   ARG     3       4.450  20.038  30.559  1.00  0.00      QMMM C
ATOM     52 HD2  ARG     3       3.416  19.914  30.228  1.00  0.00      QMMM H
ATOM     53 HD3  ARG     3       5.070  20.190  29.672  1.00  0.00      QMMM H
ATOM     54 NE   ARG     3       4.884  18.819  31.264  1.00  0.00      QMMM N
ATOM     55 HE   ARG     3       4.154  18.267  31.680  1.00  0.00      QMMM H
ATOM     56 CZ   ARG     3       6.118  18.355  31.358  1.00  0.00      QMMM C
ATOM     57 NH1  ARG     3       7.160  18.986  30.896  1.00  0.00      QMMM N
ATOM     58 HH11 ARG     3       7.058  19.926  30.485  1.00  0.00      QMMM H
ATOM     59 HH12 ARG     3       8.091  18.637  30.956  1.00  0.00      QMMM H
ATOM     60 NH2  ARG     3       6.333  17.208  31.938  1.00  0.00      QMMM N
ATOM     61 HH21 ARG     3       5.563  16.674  32.298  1.00  0.00      QMMM H
ATOM     62 HH22 ARG     3       7.268  16.855  31.994  1.00  0.00      QMMM H
ATOM     63 C    ARG     3       4.545  24.995  30.318  1.00  0.00      QMMM C
ATOM     64 O    ARG     3       5.459  25.815  30.336  1.00  0.00      QMMM O
ATOM     65 N    TRP     4       3.488  25.080  29.514  1.00  0.00      QMMM N
ATOM     66 H    TRP     4       2.731  24.467  29.806  1.00  0.00      QMMM H
ATOM     67 CA   TRP     4       3.130  26.219  28.667  1.00  0.00      QMMM C
ATOM     68 HA   TRP     4       3.288  27.116  29.266  1.00  0.00      QMMM H
ATOM     69 CB   TRP     4       4.041  26.366  27.433  1.00  0.00      QMMM C
ATOM     70 HB2  TRP     4       3.748  27.285  26.928  1.00  0.00      QMMM H
ATOM     71 HB3  TRP     4       5.065  26.518  27.776  1.00  0.00      QMMM H
ATOM     72 CG   TRP     4       4.050  25.277  26.399  1.00  0.00      QMMM C
ATOM     73 CD1  TRP     4       5.012  24.335  26.283  1.00  0.00      QMMM C
ATOM     74 HD1  TRP     4       5.884  24.267  26.923  1.00  0.00      QMMM H
ATOM     75 NE1  TRP     4       4.739  23.527  25.195  1.00  0.00      QMMM N
ATOM     76 HE1  TRP     4       5.384  22.848  24.805  1.00  0.00      QMMM H
ATOM     77 CE2  TRP     4       3.523  23.836  24.629  1.00  0.00      QMMM C
ATOM     78 CZ2  TRP     4       2.769  23.240  23.609  1.00  0.00      QMMM C
ATOM     79 HZ2  TRP     4       3.136  22.351  23.117  1.00  0.00      QMMM H
ATOM     80 CH2  TRP     4       1.524  23.794  23.269  1.00  0.00      QMMM C
ATOM     81 HH2  TRP     4       0.909  23.317  22.521  1.00  0.00      QMMM H
ATOM     82 CZ3  TRP     4       1.085  24.971  23.901  1.00  0.00      QMMM C
ATOM     83 HZ3  TRP     4       0.128  25.403  23.636  1.00  0.00      QMMM H
ATOM     84 CE3  TRP     4       1.867  25.576  24.904  1.00  0.00      QMMM C
ATOM     85 HE3  TRP     4       1.512  26.471  25.393  1.00  0.00      QMMM H
ATOM     86 CD2  TRP     4       3.088  25.001  25.328  1.00  0.00      QMMM C
ATOM     87 C    TRP     4       1.645  26.263  28.264  1.00  0.00      QMMM C
ATOM     88 O    TRP     4       1.114  27.367  28.309  1.00  0.00      QMMM O
ATOM     89 N    PRO     5       0.925  25.173  27.896  1.00  0.00      QMMM N
ATOM     90 CA   PRO     5      -0.495  25.285  27.512  1.00  0.00      QMMM C
ATOM     91 HA   PRO     5      -0.585  25.944  26.648  1.00  0.00      QMMM H
ATOM     92 CB   PRO     5      -0.948  23.868  27.127  1.00  0.00      QMMM C
ATOM     93 HB2  PRO     5      -1.527  23.420  27.937  1.00  0.00      QMMM H
ATOM     94 HB3  PRO     5      -1.541  23.878  26.212  1.00  0.00      QMMM H
ATOM     95 CD   PRO     5       1.338  23.775  27.857  1.00  0.00      QMMM C
ATOM     96 HD2  PRO     5       2.350  23.644  27.481  1.00  0.00      QMMM H
ATOM     97 HD3  PRO     5       1.263  23.344  28.854  1.00  0.00      QMMM H
ATOM     98 CG   PRO     5       0.341  23.070  26.943  1.00  0.00      QMMM C
ATOM     99 HG2  PRO     5       0.674  23.141  25.910  1.00  0.00      QMMM H
ATOM    100 HG3  PRO     5       0.211  22.025  27.224  1.00  0.00      QMMM H
ATOM    101 C    PRO     5      -1.368  25.831  28.655  1.00  0.00      QMMM C
ATOM    102 O    PRO     5      -2.314  26.588  28.432  1.00  0.00      QMMM O
ATOM    103 N    ASP     6      -0.984  25.416  29.863  1.00  0.00      QMMM N
ATOM    104 H    ASP     6      -0.138  24.852  29.864  1.00  0.00      QMMM H
ATOM    105 CA   ASP     6      -1.441  25.696  31.222  1.00  0.00      QMMM C
ATOM    106 HA   ASP     6      -2.531  25.709  31.229  1.00  0.00      QMMM H
ATOM    107 CB   ASP     6      -0.967  24.518  32.115  1.00  0.00      QMMM C
ATOM    108 HB2  ASP     6      -1.283  24.709  33.141  1.00  0.00      QMMM H
ATOM    109 HB3  ASP     6      -1.486  23.617  31.784  1.00  0.00      QMMM H
ATOM    110 CG   ASP     6       0.549  24.214  32.105  1.00  0.00      QMMM C
ATOM    111 OD1  ASP     6       1.222  24.397  31.062  1.00  0.00      QMMM O
ATOM    112 OD2  ASP     6       1.089  23.758  33.136  1.00  0.00      QMMM O
ATOM    113 C    ASP     6      -0.977  27.054  31.795  1.00  0.00      QMMM C
ATOM    114 O    ASP     6      -1.352  27.411  32.911  1.00  0.00      QMMM O
ATOM    115 N    PHE     7      -0.187  27.844  31.061  1.00  0.00      QMMM N
ATOM    116 H    PHE     7       0.065  27.537  30.129  1.00  0.00      QMMM H
ATOM    117 CA   PHE     7       0.136  29.216  31.457  1.00  0.00      QMMM C
ATOM    118 HA   PHE     7       0.384  29.215  32.518  1.00  0.00      QMMM H
ATOM    119 CB   PHE     7       1.378  29.709  30.701  1.00  0.00      QMMM C
ATOM    120 HB2  PHE     7       2.200  29.015  30.881  1.00  0.00      QMMM H
ATOM    121 HB3  PHE     7       1.177  29.703  29.631  1.00  0.00      QMMM H
ATOM    122 CG   PHE     7       1.815  31.102  31.109  1.00  0.00      QMMM C
ATOM    123 CD1  PHE     7       1.350  32.221  30.397  1.00  0.00      QMMM C
ATOM    124 HD1  PHE     7       0.689  32.077  29.556  1.00  0.00      QMMM H
ATOM    125 CE1  PHE     7       1.742  33.516  30.779  1.00  0.00      QMMM C
ATOM    126 HE1  PHE     7       1.381  34.372  30.237  1.00  0.00      QMMM H
ATOM    127 CZ   PHE     7       2.618  33.700  31.859  1.00  0.00      QMMM C
ATOM    128 HZ   PHE     7       2.935  34.697  32.131  1.00  0.00      QMMM H
ATOM    129 CE2  PHE     7       3.072  32.584  32.579  1.00  0.00      QMMM C
ATOM    130 HE2  PHE     7       3.735  32.717  33.416  1.00  0.00      QMMM H
ATOM    131 CD2  PHE     7       2.665  31.291  32.213  1.00  0.00      QMMM C
ATOM    132 HD2  PHE     7       3.028  30.446  32.773  1.00  0.00      QMMM H
ATOM    133 C    PHE     7      -1.073  30.153  31.271  1.00  0.00      QMMM C
ATOM    134 O    PHE     7      -1.436  30.505  30.150  1.00  0.00      QMMM O
ATOM    135 N    ASN     8      -1.699  30.571  32.376  1.00  0.00      QMMM N
ATOM    136 H    ASN     8      -1.419  30.150  33.248  1.00  0.00      QMMM H
ATOM    137 CA   ASN     8      -2.781  31.562  32.395  1.00  0.00      QMMM C
ATOM    138 HA   ASN     8      -3.525  31.251  31.659  1.00  0.00      QMMM H
ATOM    139 CB   ASN     8      -3.456  31.536  33.779  1.00  0.00      QMMM C
ATOM    140 HB2  ASN     8      -3.873  30.547  33.961  1.00  0.00      QMMM H
ATOM    141 HB3  ASN     8      -2.709  31.743  34.545  1.00  0.00      QMMM H
ATOM    142 CG   ASN     8      -4.577  32.553  33.951  1.00  0.00      QMMM C
ATOM    143 OD1  ASN     8      -4.752  33.131  35.007  1.00  0.00      QMMM O
ATOM    144 ND2  ASN     8      -5.393  32.809  32.956  1.00  0.00      QMMM N
ATOM    145 HD21 ASN     8      -6.138  33.432  33.203  1.00  0.00      QMMM H
ATOM    146 HD22 ASN     8      -5.296  32.432  32.011  1.00  0.00      QMMM H
ATOM    147 C    ASN     8      -2.301  32.973  31.981  1.00  0.00      QMMM C
ATOM    148 O    ASN     8      -2.125  33.876  32.804  1.00  0.00      QMMM O
ATOM    149 N    GLN     9      -2.102  33.182  30.680  1.00  0.00      QMMM N
ATOM    150 H    GLN     9      -2.225  32.374  30.076  1.00  0.00      QMMM H
ATOM    151 CA   GLN     9      -1.745  34.485  30.119  1.00  0.00      QMMM C
ATOM    152 HA   GLN     9      -0.863  34.836  30.648  1.00  0.00      QMMM H
ATOM    153 CB   GLN     9      -1.377  34.331  28.641  1.00  0.00      QMMM C
ATOM    154 HB2  GLN     9      -0.693  35.135  28.378  1.00  0.00      QMMM H
ATOM    155 HB3  GLN     9      -0.856  33.383  28.523  1.00  0.00      QMMM H
ATOM    156 CG   GLN     9      -2.551  34.385  27.652  1.00  0.00      QMMM C
ATOM    157 HG2  GLN     9      -3.483  34.121  28.138  1.00  0.00      QMMM H
ATOM    158 HG3  GLN     9      -2.647  35.392  27.244  1.00  0.00      QMMM H
ATOM    159 CD   GLN     9      -2.339  33.398  26.530  1.00  0.00      QMMM C
ATOM    160 OE1  GLN     9      -1.647  33.647  25.560  1.00  0.00      QMMM O
ATOM    161 NE2  GLN     9      -2.929  32.236  26.626  1.00  0.00      QMMM N
ATOM    162 HE21 GLN     9      -2.775  31.571  25.897  1.00  0.00      QMMM H
ATOM    163 HE22 GLN     9      -3.646  32.113  27.347  1.00  0.00      QMMM H
ATOM    164 C    GLN     9      -2.848  35.531  30.282  1.00  0.00      QMMM C
ATOM    165 O    GLN     9      -2.580  36.726  30.237  1.00  0.00      QMMM O
ATOM    166 N    GLU    10      -4.090  35.080  30.434  1.00  0.00      QMMM N
ATOM    167 H    GLU    10      -4.214  34.070  30.479  1.00  0.00      QMMM H
ATOM    168 CA   GLU    10      -5.294  35.897  30.367  1.00  0.00      QMMM C
ATOM    169 HA   GLU    10      -5.262  36.498  29.457  1.00  0.00      QMMM H
ATOM    170 CB   GLU    10      -6.529  34.972  30.277  1.00  0.00      QMMM C
ATOM    171 HB2  GLU    10      -6.634  34.403  31.199  1.00  0.00      QMMM H
ATOM    172 HB3  GLU    10      -7.407  35.614  30.199  1.00  0.00      QMMM H
ATOM    173 CG   GLU    10      -6.555  34.003  29.060  1.00  0.00      QMMM C
ATOM    174 HG2  GLU    10      -7.575  33.624  28.964  1.00  0.00      QMMM H
ATOM    175 HG3  GLU    10      -6.340  34.582  28.159  1.00  0.00      QMMM H
ATOM    176 CD   GLU    10      -5.604  32.783  29.117  1.00  0.00      QMMM C
ATOM    177 OE1  GLU    10      -5.329  32.168  28.054  1.00  0.00      QMMM O
ATOM    178 OE2  GLU    10      -5.071  32.479  30.210  1.00  0.00      QMMM O
ATOM    179 C    GLU    10      -5.352  36.890  31.545  1.00  0.00      QMMM C
ATOM    180 O    GLU    10      -5.858  37.997  31.389  1.00  0.00      QMMM O
ATOM    181 N    ALA    11      -4.726  36.552  32.681  1.00  0.00      QMMM N
ATOM    182 H    ALA    11      -4.347  35.616  32.726  1.00  0.00      QMMM H
ATOM    183 CA   ALA    11      -4.392  37.484  33.760  1.00  0.00      QMMM C
ATOM    184 HA   ALA    11      -5.221  38.182  33.896  1.00  0.00      QMMM H
ATOM    185 CB   ALA    11      -4.228  36.671  35.051  1.00  0.00      QMMM C
ATOM    186 HB1  ALA    11      -3.432  35.933  34.943  1.00  0.00      QMMM H
ATOM    187 HB2  ALA    11      -3.989  37.339  35.879  1.00  0.00      QMMM H
ATOM    188 HB3  ALA    11      -5.159  36.149  35.279  1.00  0.00      QMMM H
ATOM    189 C    ALA    11      -3.126  38.319  33.452  1.00  0.00      QMMM C
ATOM    190 O    ALA    11      -3.164  39.550  33.481  1.00  0.00      QMMM O
ATOM    191 N    TYR    12      -2.001  37.653  33.154  1.00  0.00      QMMM N
ATOM    192 H    TYR    12      -2.079  36.646  33.139  1.00  0.00      QMMM H
ATOM    193 CA   TYR    12      -0.677  38.251  32.901  1.00  0.00      QMMM C
ATOM    194 HA   TYR    12      -0.319  38.694  33.831  1.00  0.00      QMMM H
ATOM    195 CB   TYR    12       0.295  37.124  32.509  1.00  0.00      QMMM C
ATOM    196 HB2  TYR    12       0.490  36.511  33.388  1.00  0.00      QMMM H
ATOM    197 HB3  TYR    12      -0.210  36.484  31.791  1.00  0.00      QMMM H
ATOM    198 CG   TYR    12       1.623  37.547  31.899  1.00  0.00      QMMM C
ATOM    199 CD1  TYR    12       2.593  38.224  32.665  1.00  0.00      QMMM C
ATOM    200 HD1  TYR    12       2.403  38.491  33.693  1.00  0.00      QMMM H
ATOM    201 CE1  TYR    12       3.830  38.581  32.092  1.00  0.00      QMMM C
ATOM    202 HE1  TYR    12       4.568  39.109  32.676  1.00  0.00      QMMM H
ATOM    203 CZ   TYR    12       4.093  38.294  30.738  1.00  0.00      QMMM C
ATOM    204 OH   TYR    12       5.248  38.697  30.151  1.00  0.00      QMMM O
ATOM    205 HH   TYR    12       5.967  38.845  30.792  1.00  0.00      QMMM H
ATOM    206 CE2  TYR    12       3.121  37.621  29.971  1.00  0.00      QMMM C
ATOM    207 HE2  TYR    12       3.330  37.425  28.931  1.00  0.00      QMMM H
ATOM    208 CD2  TYR    12       1.894  37.248  30.548  1.00  0.00      QMMM C
ATOM    209 HD2  TYR    12       1.158  36.743  29.941  1.00  0.00      QMMM H
ATOM    210 C    TYR    12      -0.702  39.381  31.856  1.00  0.00      QMMM C
ATOM    211 O    TYR    12      -0.333  40.514  32.168  1.00  0.00      QMMM O
ATOM    212 N    VAL    13      -1.145  39.081  30.631  1.00  0.00      QMMM N
ATOM    213 H    VAL    13      -1.473  38.130  30.497  1.00  0.00      QMMM H
ATOM    214 CA   VAL    13      -1.399  40.042  29.544  1.00  0.00      QMMM C
ATOM    215 HA   VAL    13      -0.509  40.651  29.394  1.00  0.00      QMMM H
ATOM    216 CB   VAL    13      -1.737  39.316  28.220  1.00  0.00      QMMM C
ATOM    217 HB   VAL    13      -2.686  38.792  28.335  1.00  0.00      QMMM H
ATOM    218 CG1  VAL    13      -1.871  40.299  27.052  1.00  0.00      QMMM C
ATOM    219 HG11 VAL    13      -0.939  40.843  26.896  1.00  0.00      QMMM H
ATOM    220 HG12 VAL    13      -2.130  39.760  26.141  1.00  0.00      QMMM H
ATOM    221 HG13 VAL    13      -2.669  41.016  27.241  1.00  0.00      QMMM H
ATOM    222 CG2  VAL    13      -0.671  38.284  27.827  1.00  0.00      QMMM C
ATOM    223 HG21 VAL    13      -0.620  37.496  28.574  1.00  0.00      QMMM H
ATOM    224 HG22 VAL    13      -0.934  37.827  26.873  1.00  0.00      QMMM H
ATOM    225 HG23 VAL    13       0.301  38.762  27.742  1.00  0.00      QMMM H
ATOM    226 C    VAL    13      -2.549  40.978  29.916  1.00  0.00      QMMM C
ATOM    227 O    VAL    13      -2.442  42.187  29.707  1.00  0.00      QMMM O
ATOM    228 N    GLY    14      -3.616  40.422  30.509  1.00  0.00      QMMM N
ATOM    229 H    GLY    14      -3.592  39.421  30.645  1.00  0.00      QMMM H
ATOM    230 CA   GLY    14      -4.832  41.106  30.961  1.00  0.00      QMMM C
ATOM    231 HA2  GLY    14      -5.458  41.321  30.097  1.00  0.00      QMMM H
ATOM    232 HA3  GLY    14      -5.390  40.438  31.616  1.00  0.00      QMMM H
ATOM    233 C    GLY    14      -4.584  42.403  31.733  1.00  0.00      QMMM C
ATOM    234 O    GLY    14      -5.288  43.392  31.519  1.00  0.00      QMMM O
ATOM    235 N    GLY    15      -3.557  42.433  32.587  1.00  0.00      QMMM N
ATOM    236 H    GLY    15      -3.092  41.547  32.762  1.00  0.00      QMMM H
ATOM    237 CA   GLY    15      -3.043  43.660  33.199  1.00  0.00      QMMM C
ATOM    238 HA2  GLY    15      -3.805  44.082  33.855  1.00  0.00      QMMM H
ATOM    239 HA3  GLY    15      -2.165  43.425  33.800  1.00  0.00      QMMM H
ATOM    240 C    GLY    15      -2.658  44.718  32.156  1.00  0.00      QMMM C
ATOM    241 O    GLY    15      -3.319  45.749  32.040  1.00  0.00      QMMM O
ATOM    242 N    THR    16      -1.608  44.452  31.376  1.00  0.00      QMMM N
ATOM    243 H    THR    16      -1.186  43.536  31.464  1.00  0.00      QMMM H
ATOM    244 CA   THR    16      -0.987  45.382  30.409  1.00  0.00      QMMM C
ATOM    245 HA   THR    16      -0.759  46.313  30.926  1.00  0.00      QMMM H
ATOM    246 CB   THR    16       0.336  44.810  29.870  1.00  0.00      QMMM C
ATOM    247 HB   THR    16       0.676  45.400  29.018  1.00  0.00      QMMM H
ATOM    248 CG2  THR    16       1.431  44.860  30.933  1.00  0.00      QMMM C
ATOM    249 HG21 THR    16       1.158  44.247  31.791  1.00  0.00      QMMM H
ATOM    250 HG22 THR    16       2.366  44.493  30.510  1.00  0.00      QMMM H
ATOM    251 HG23 THR    16       1.583  45.889  31.258  1.00  0.00      QMMM H
ATOM    252 OG1  THR    16       0.177  43.467  29.459  1.00  0.00      QMMM O
ATOM    253 HG1  THR    16      -0.737  43.324  29.174  1.00  0.00      QMMM H
ATOM    254 C    THR    16      -1.826  45.782  29.192  1.00  0.00      QMMM C
ATOM    255 O    THR    16      -1.385  46.666  28.460  1.00  0.00      QMMM O
ATOM    256 N    MET    17      -2.984  45.158  28.933  1.00  0.00      QMMM N
ATOM    257 H    MET    17      -3.248  44.396  29.542  1.00  0.00      QMMM H
ATOM    258 CA   MET    17      -3.771  45.399  27.710  1.00  0.00      QMMM C
ATOM    259 HA   MET    17      -3.199  45.009  26.872  1.00  0.00      QMMM H
ATOM    260 CB   MET    17      -5.113  44.653  27.719  1.00  0.00      QMMM C
ATOM    261 HB2  MET    17      -5.700  44.966  28.580  1.00  0.00      QMMM H
ATOM    262 HB3  MET    17      -5.660  44.921  26.813  1.00  0.00      QMMM H
ATOM    263 CG   MET    17      -4.953  43.133  27.740  1.00  0.00      QMMM C
ATOM    264 HG2  MET    17      -4.218  42.850  26.985  1.00  0.00      QMMM H
ATOM    265 HG3  MET    17      -4.570  42.845  28.714  1.00  0.00      QMMM H
ATOM    266 SD   MET    17      -6.470  42.187  27.420  1.00  0.00      QMMM S
ATOM    267 CE   MET    17      -7.589  42.838  28.689  1.00  0.00      QMMM C
ATOM    268 HE1  MET    17      -7.809  43.884  28.482  1.00  0.00      QMMM H
ATOM    269 HE2  MET    17      -8.519  42.268  28.671  1.00  0.00      QMMM H
ATOM    270 HE3  MET    17      -7.130  42.746  29.672  1.00  0.00      QMMM H
ATOM    271 C    MET    17      -4.025  46.888  27.434  1.00  0.00      QMMM C
ATOM    272 O    MET    17      -4.640  47.591  28.243  1.00  0.00      QMMM O
ATOM    273 N    VAL    18      -3.578  47.367  26.273  1.00  0.00      QMMM N
ATOM    274 H    VAL    18      -3.069  46.725  25.679  1.00  0.00      QMMM H
ATOM    275 CA   VAL    18      -4.033  48.647  25.714  1.00  0.00      QMMM C
ATOM    276 HA   VAL    18      -3.864  49.428  26.455  1.00  0.00      QMMM H
ATOM    277 CB   VAL    18      -3.216  48.990  24.458  1.00  0.00      QMMM C
ATOM    278 HB   VAL    18      -3.195  48.127  23.792  1.00  0.00      QMMM H
ATOM    279 CG1  VAL    18      -3.771  50.190  23.695  1.00  0.00      QMMM C
ATOM    280 HG11 VAL    18      -3.818  51.070  24.334  1.00  0.00      QMMM H
ATOM    281 HG12 VAL    18      -3.099  50.393  22.867  1.00  0.00      QMMM H
ATOM    282 HG13 VAL    18      -4.758  49.972  23.288  1.00  0.00      QMMM H
ATOM    283 CG2  VAL    18      -1.778  49.358  24.851  1.00  0.00      QMMM C
ATOM    284 HG21 VAL    18      -1.339  48.570  25.457  1.00  0.00      QMMM H
ATOM    285 HG22 VAL    18      -1.172  49.486  23.953  1.00  0.00      QMMM H
ATOM    286 HG23 VAL    18      -1.768  50.283  25.428  1.00  0.00      QMMM H
ATOM    287 C    VAL    18      -5.544  48.567  25.450  1.00  0.00      QMMM C
ATOM    288 O    VAL    18      -6.074  47.512  25.102  1.00  0.00      QMMM O
ATOM    289 N    ARG    19      -6.263  49.668  25.690  1.00  0.00      QMMM N
ATOM    290 H    ARG    19      -5.756  50.522  25.874  1.00  0.00      QMMM H
ATOM    291 CA   ARG    19      -7.731  49.710  25.804  1.00  0.00      QMMM C
ATOM    292 HA   ARG    19      -8.159  48.829  25.322  1.00  0.00      QMMM H
ATOM    293 CB   ARG    19      -8.095  49.702  27.306  1.00  0.00      QMMM C
ATOM    294 HB2  ARG    19      -7.460  50.430  27.816  1.00  0.00      QMMM H
ATOM    295 HB3  ARG    19      -9.129  50.026  27.437  1.00  0.00      QMMM H
ATOM    296 CG   ARG    19      -7.945  48.322  27.979  1.00  0.00      QMMM C
ATOM    297 HG2  ARG    19      -8.851  47.743  27.796  1.00  0.00      QMMM H
ATOM    298 HG3  ARG    19      -7.106  47.775  27.557  1.00  0.00      QMMM H
ATOM    299 CD   ARG    19      -7.716  48.471  29.491  1.00  0.00      QMMM C
ATOM    300 HD2  ARG    19      -6.736  48.925  29.656  1.00  0.00      QMMM H
ATOM    301 HD3  ARG    19      -8.469  49.152  29.892  1.00  0.00      QMMM H
ATOM    302 NE   ARG    19      -7.822  47.183  30.209  1.00  0.00      QMMM N
ATOM    303 HE   ARG    19      -8.750  46.826  30.346  1.00  0.00      QMMM H
ATOM    304 CZ   ARG    19      -6.857  46.485  30.789  1.00  0.00      QMMM C
ATOM    305 NH1  ARG    19      -5.598  46.780  30.685  1.00  0.00      QMMM N
ATOM    306 HH11 ARG    19      -5.301  47.407  29.944  1.00  0.00      QMMM H
ATOM    307 HH12 ARG    19      -4.883  46.285  31.210  1.00  0.00      QMMM H
ATOM    308 NH2  ARG    19      -7.155  45.436  31.495  1.00  0.00      QMMM N
ATOM    309 HH21 ARG    19      -8.097  45.139  31.649  1.00  0.00      QMMM H
ATOM    310 HH22 ARG    19      -6.384  44.818  31.740  1.00  0.00      QMMM H
ATOM    311 C    ARG    19      -8.320  50.937  25.100  1.00  0.00      QMMM C
ATOM    312 O    ARG    19      -7.616  51.909  24.831  1.00  0.00      QMMM O
ATOM    313 N    SER    20      -9.630  50.899  24.855  1.00  0.00      QMMM N
ATOM    314 H    SER    20     -10.128  50.046  25.055  1.00  0.00      QMMM H
ATOM    315 CA   SER    20     -10.439  51.996  24.308  1.00  0.00      QMMM C
ATOM    316 HA   SER    20     -10.154  52.151  23.268  1.00  0.00      QMMM H
ATOM    317 CB   SER    20     -11.924  51.616  24.342  1.00  0.00      QMMM C
ATOM    318 HB2  SER    20     -12.263  51.542  25.377  1.00  0.00      QMMM H
ATOM    319 HB3  SER    20     -12.506  52.385  23.831  1.00  0.00      QMMM H
ATOM    320 OG   SER    20     -12.115  50.368  23.701  1.00  0.00      QMMM O
ATOM    321 HG   SER    20     -13.060  50.203  23.617  1.00  0.00      QMMM H
ATOM    322 C    SER    20     -10.220  53.298  25.086  1.00  0.00      QMMM C
ATOM    323 O    SER    20     -10.589  53.384  26.254  1.00  0.00      QMMM O
ATOM    324 N    GLY    21      -9.583  54.286  24.451  1.00  0.00      QMMM N
ATOM    325 H    GLY    21      -9.311  54.119  23.494  1.00  0.00      QMMM H
ATOM    326 CA   GLY    21      -9.126  55.527  25.092  1.00  0.00      QMMM C
ATOM    327 HA2  GLY    21      -9.627  56.374  24.623  1.00  0.00      QMMM H
ATOM    328 HA3  GLY    21      -9.393  55.530  26.149  1.00  0.00      QMMM H
ATOM    329 C    GLY    21      -7.613  55.765  24.997  1.00  0.00      QMMM C
ATOM    330 O    GLY    21      -7.127  56.783  25.485  1.00  0.00      QMMM O
ATOM    331 N    GLN    22      -6.860  54.856  24.368  1.00  0.00      QMMM N
ATOM    332 H    GLN    22      -7.293  53.992  24.068  1.00  0.00      QMMM H
ATOM    333 CA   GLN    22      -5.436  55.004  24.052  1.00  0.00      QMMM C
ATOM    334 HA   GLN    22      -5.136  56.042  24.192  1.00  0.00      QMMM H
ATOM    335 CB   GLN    22      -4.610  54.105  24.994  1.00  0.00      QMMM C
ATOM    336 HB2  GLN    22      -5.008  53.090  24.947  1.00  0.00      QMMM H
ATOM    337 HB3  GLN    22      -3.575  54.071  24.651  1.00  0.00      QMMM H
ATOM    338 CG   GLN    22      -4.611  54.568  26.459  1.00  0.00      QMMM C
ATOM    339 HG2  GLN    22      -5.632  54.671  26.826  1.00  0.00      QMMM H
ATOM    340 HG3  GLN    22      -4.118  53.805  27.061  1.00  0.00      QMMM H
ATOM    341 CD   GLN    22      -3.855  55.878  26.650  1.00  0.00      QMMM C
ATOM    342 OE1  GLN    22      -2.651  55.902  26.831  1.00  0.00      QMMM O
ATOM    343 NE2  GLN    22      -4.511  57.015  26.593  1.00  0.00      QMMM N
ATOM    344 HE21 GLN    22      -3.953  57.834  26.744  1.00  0.00      QMMM H
ATOM    345 HE22 GLN    22      -5.504  57.049  26.375  1.00  0.00      QMMM H
ATOM    346 C    GLN    22      -5.141  54.661  22.582  1.00  0.00      QMMM C
ATOM    347 O    GLN    22      -5.945  54.032  21.897  1.00  0.00      QMMM O
ATOM    348 N    ASP    23      -3.953  55.055  22.122  1.00  0.00      QMMM N
ATOM    349 H    ASP    23      -3.359  55.555  22.763  1.00  0.00      QMMM H
ATOM    350 CA   ASP    23      -3.318  54.571  20.892  1.00  0.00      QMMM C
ATOM    351 HA   ASP    23      -3.923  54.863  20.035  1.00  0.00      QMMM H
ATOM    352 CB   ASP    23      -1.944  55.270  20.780  1.00  0.00      QMMM C
ATOM    353 HB2  ASP    23      -2.104  56.311  20.498  1.00  0.00      QMMM H
ATOM    354 HB3  ASP    23      -1.464  55.266  21.760  1.00  0.00      QMMM H
ATOM    355 CG   ASP    23      -0.973  54.632  19.780  1.00  0.00      QMMM C
ATOM    356 OD1  ASP    23       0.256  54.823  19.947  1.00  0.00      QMMM O
ATOM    357 OD2  ASP    23      -1.437  53.931  18.859  1.00  0.00      QMMM O
ATOM    358 C    ASP    23      -3.183  53.031  20.937  1.00  0.00      QMMM C
ATOM    359 O    ASP    23      -2.514  52.537  21.846  1.00  0.00      QMMM O
ATOM    360 N    PRO    24      -3.755  52.247  19.997  1.00  0.00      QMMM N
ATOM    361 CA   PRO    24      -3.652  50.783  20.012  1.00  0.00      QMMM C
ATOM    362 HA   PRO    24      -4.064  50.408  20.945  1.00  0.00      QMMM H
ATOM    363 CB   PRO    24      -4.555  50.292  18.876  1.00  0.00      QMMM C
ATOM    364 HB2  PRO    24      -4.162  49.400  18.389  1.00  0.00      QMMM H
ATOM    365 HB3  PRO    24      -5.553  50.095  19.270  1.00  0.00      QMMM H
ATOM    366 CD   PRO    24      -4.517  52.691  18.840  1.00  0.00      QMMM C
ATOM    367 HD2  PRO    24      -5.514  52.998  19.161  1.00  0.00      QMMM H
ATOM    368 HD3  PRO    24      -4.018  53.509  18.319  1.00  0.00      QMMM H
ATOM    369 CG   PRO    24      -4.618  51.477  17.917  1.00  0.00      QMMM C
ATOM    370 HG2  PRO    24      -5.543  51.483  17.341  1.00  0.00      QMMM H
ATOM    371 HG3  PRO    24      -3.756  51.450  17.251  1.00  0.00      QMMM H
ATOM    372 C    PRO    24      -2.206  50.261  19.890  1.00  0.00      QMMM C
ATOM    373 O    PRO    24      -1.915  49.131  20.288  1.00  0.00      QMMM O
ATOM    374 N    TYR    25      -1.278  51.090  19.405  1.00  0.00      QMMM N
ATOM    375 H    TYR    25      -1.572  52.023  19.115  1.00  0.00      QMMM H
ATOM    376 CA   TYR    25       0.155  50.813  19.336  1.00  0.00      QMMM C
ATOM    377 HA   TYR    25       0.309  49.744  19.211  1.00  0.00      QMMM H
ATOM    378 CB   TYR    25       0.731  51.525  18.096  1.00  0.00      QMMM C
ATOM    379 HB2  TYR    25       0.638  52.603  18.223  1.00  0.00      QMMM H
ATOM    380 HB3  TYR    25       1.790  51.313  18.053  1.00  0.00      QMMM H
ATOM    381 CG   TYR    25       0.134  51.140  16.749  1.00  0.00      QMMM C
ATOM    382 CD1  TYR    25       0.812  50.238  15.904  1.00  0.00      QMMM C
ATOM    383 HD1  TYR    25       1.760  49.826  16.213  1.00  0.00      QMMM H
ATOM    384 CE1  TYR    25       0.268  49.886  14.653  1.00  0.00      QMMM C
ATOM    385 HE1  TYR    25       0.765  49.176  14.012  1.00  0.00      QMMM H
ATOM    386 CZ   TYR    25      -0.948  50.459  14.227  1.00  0.00      QMMM C
ATOM    387 OH   TYR    25      -1.458  50.164  13.005  1.00  0.00      QMMM O
ATOM    388 HH   TYR    25      -0.790  49.754  12.419  1.00  0.00      QMMM H
ATOM    389 CE2  TYR    25      -1.617  51.378  15.060  1.00  0.00      QMMM C
ATOM    390 HE2  TYR    25      -2.539  51.819  14.716  1.00  0.00      QMMM H
ATOM    391 CD2  TYR    25      -1.071  51.722  16.311  1.00  0.00      QMMM C
ATOM    392 HD2  TYR    25      -1.576  52.450  16.930  1.00  0.00      QMMM H
ATOM    393 C    TYR    25       0.927  51.230  20.610  1.00  0.00      QMMM C
ATOM    394 O    TYR    25       2.103  50.891  20.732  1.00  0.00      QMMM O
ATOM    395 N    ALA    26       0.306  51.942  21.564  1.00  0.00      QMMM N
ATOM    396 H    ALA    26      -0.686  52.102  21.420  1.00  0.00      QMMM H
ATOM    397 CA   ALA    26       0.940  52.801  22.579  1.00  0.00      QMMM C
ATOM    398 HA   ALA    26       1.132  53.763  22.105  1.00  0.00      QMMM H
ATOM    399 CB   ALA    26      -0.052  53.065  23.724  1.00  0.00      QMMM C
ATOM    400 HB1  ALA    26      -0.433  52.126  24.125  1.00  0.00      QMMM H
ATOM    401 HB2  ALA    26       0.442  53.626  24.519  1.00  0.00      QMMM H
ATOM    402 HB3  ALA    26      -0.887  53.663  23.364  1.00  0.00      QMMM H
ATOM    403 C    ALA    26       2.303  52.326  23.115  1.00  0.00      QMMM C
ATOM    404 O    ALA    26       3.330  52.926  22.791  1.00  0.00      QMMM O
ATOM    405 N    ARG    27       2.311  51.276  23.950  1.00  0.00      QMMM N
ATOM    406 H    ARG    27       1.416  50.839  24.120  1.00  0.00      QMMM H
ATOM    407 CA   ARG    27       3.502  50.784  24.668  1.00  0.00      QMMM C
ATOM    408 HA   ARG    27       3.974  51.613  25.198  1.00  0.00      QMMM H
ATOM    409 CB   ARG    27       3.101  49.701  25.691  1.00  0.00      QMMM C
ATOM    410 HB2  ARG    27       2.517  48.945  25.172  1.00  0.00      QMMM H
ATOM    411 HB3  ARG    27       4.008  49.227  26.070  1.00  0.00      QMMM H
ATOM    412 CG   ARG    27       2.301  50.226  26.897  1.00  0.00      QMMM C
ATOM    413 HG2  ARG    27       2.932  50.904  27.472  1.00  0.00      QMMM H
ATOM    414 HG3  ARG    27       1.442  50.790  26.531  1.00  0.00      QMMM H
ATOM    415 CD   ARG    27       1.770  49.119  27.832  1.00  0.00      QMMM C
ATOM    416 HD2  ARG    27       1.167  49.599  28.604  1.00  0.00      QMMM H
ATOM    417 HD3  ARG    27       1.102  48.460  27.283  1.00  0.00      QMMM H
ATOM    418 NE   ARG    27       2.829  48.336  28.502  1.00  0.00      QMMM N
ATOM    419 HE   ARG    27       3.163  48.668  29.402  1.00  0.00      QMMM H
ATOM    420 CZ   ARG    27       3.397  47.206  28.116  1.00  0.00      QMMM C
ATOM    421 NH1  ARG    27       3.128  46.589  27.005  1.00  0.00      QMMM N
ATOM    422 HH11 ARG    27       2.455  46.960  26.335  1.00  0.00      QMMM H
ATOM    423 HH12 ARG    27       3.732  45.833  26.726  1.00  0.00      QMMM H
ATOM    424 NH2  ARG    27       4.284  46.645  28.877  1.00  0.00      QMMM N
ATOM    425 HH21 ARG    27       4.524  47.099  29.744  1.00  0.00      QMMM H
ATOM    426 HH22 ARG    27       4.807  45.863  28.505  1.00  0.00      QMMM H
ATOM    427 C    ARG    27       4.591  50.211  23.756  1.00  0.00      QMMM C
ATOM    428 O    ARG    27       5.751  50.220  24.152  1.00  0.00      QMMM O
ATOM    429 N    ASN    28       4.239  49.673  22.582  1.00  0.00      QMMM N
ATOM    430 H    ASN    28       3.268  49.769  22.320  1.00  0.00      QMMM H
ATOM    431 CA   ASN    28       5.097  48.712  21.865  1.00  0.00      QMMM C
ATOM    432 HA   ASN    28       6.098  48.756  22.291  1.00  0.00      QMMM H
ATOM    433 CB   ASN    28       4.570  47.287  22.109  1.00  0.00      QMMM C
ATOM    434 HB2  ASN    28       3.569  47.180  21.689  1.00  0.00      QMMM H
ATOM    435 HB3  ASN    28       5.227  46.559  21.632  1.00  0.00      QMMM H
ATOM    436 CG   ASN    28       4.522  46.981  23.590  1.00  0.00      QMMM C
ATOM    437 OD1  ASN    28       3.489  46.667  24.149  1.00  0.00      QMMM O
ATOM    438 ND2  ASN    28       5.622  47.157  24.279  1.00  0.00      QMMM N
ATOM    439 HD21 ASN    28       5.596  47.106  25.290  1.00  0.00      QMMM H
ATOM    440 HD22 ASN    28       6.472  47.399  23.805  1.00  0.00      QMMM H
ATOM    441 C    ASN    28       5.317  48.996  20.378  1.00  0.00      QMMM C
ATOM    442 O    ASN    28       6.218  48.412  19.785  1.00  0.00      QMMM O
ATOM    443 N    LYS    29       4.562  49.921  19.785  1.00  0.00      QMMM N
ATOM    444 H    LYS    29       3.804  50.288  20.353  1.00  0.00      QMMM H
ATOM    445 CA   LYS    29       4.688  50.479  18.427  1.00  0.00      QMMM C
ATOM    446 HA   LYS    29       3.766  51.007  18.245  1.00  0.00      QMMM H
ATOM    447 CB   LYS    29       5.787  51.552  18.397  1.00  0.00      QMMM C
ATOM    448 HB2  LYS    29       6.743  51.094  18.649  1.00  0.00      QMMM H
ATOM    449 HB3  LYS    29       5.855  51.954  17.387  1.00  0.00      QMMM H
ATOM    450 CG   LYS    29       5.521  52.725  19.362  1.00  0.00      QMMM C
ATOM    451 HG2  LYS    29       5.575  52.379  20.394  1.00  0.00      QMMM H
ATOM    452 HG3  LYS    29       6.307  53.467  19.213  1.00  0.00      QMMM H
ATOM    453 CD   LYS    29       4.155  53.392  19.139  1.00  0.00      QMMM C
ATOM    454 HD2  LYS    29       4.027  53.596  18.075  1.00  0.00      QMMM H
ATOM    455 HD3  LYS    29       3.359  52.728  19.467  1.00  0.00      QMMM H
ATOM    456 CE   LYS    29       4.040  54.690  19.934  1.00  0.00      QMMM C
ATOM    457 HE2  LYS    29       4.016  54.447  21.002  1.00  0.00      QMMM H
ATOM    458 HE3  LYS    29       4.926  55.298  19.731  1.00  0.00      QMMM H
ATOM    459 NZ   LYS    29       2.822  55.434  19.540  1.00  0.00      QMMM N
ATOM    460 HZ1  LYS    29       1.962  54.903  19.724  1.00  0.00      QMMM H
ATOM    461 HZ2  LYS    29       2.721  56.290  20.061  1.00  0.00      QMMM H
ATOM    462 HZ3  LYS    29       2.832  55.637  18.552  1.00  0.00      QMMM H
ATOM    463 C    LYS    29       4.683  49.506  17.239  1.00  0.00      QMMM C
ATOM    464 O    LYS    29       4.551  49.954  16.101  1.00  0.00      QMMM O
ATOM    465 N    PHE    30       4.602  48.199  17.480  1.00  0.00      QMMM N
ATOM    466 H    PHE    30       4.834  47.960  18.434  1.00  0.00      QMMM H
ATOM    467 CA   PHE    30       3.542  47.399  16.861  1.00  0.00      QMMM C
ATOM    468 HA   PHE    30       3.375  47.761  15.854  1.00  0.00      QMMM H
ATOM    469 CB   PHE    30       3.974  45.936  16.746  1.00  0.00      QMMM C
ATOM    470 HB2  PHE    30       3.191  45.376  16.234  1.00  0.00      QMMM H
ATOM    471 HB3  PHE    30       4.853  45.909  16.106  1.00  0.00      QMMM H
ATOM    472 CG   PHE    30       4.297  45.216  18.037  1.00  0.00      QMMM C
ATOM    473 CD1  PHE    30       3.269  44.829  18.915  1.00  0.00      QMMM C
ATOM    474 HD1  PHE    30       2.238  45.057  18.699  1.00  0.00      QMMM H
ATOM    475 CE1  PHE    30       3.571  44.087  20.066  1.00  0.00      QMMM C
ATOM    476 HE1  PHE    30       2.766  43.769  20.711  1.00  0.00      QMMM H
ATOM    477 CZ   PHE    30       4.906  43.761  20.360  1.00  0.00      QMMM C
ATOM    478 HZ   PHE    30       5.171  43.217  21.253  1.00  0.00      QMMM H
ATOM    479 CE2  PHE    30       5.933  44.146  19.489  1.00  0.00      QMMM C
ATOM    480 HE2  PHE    30       6.957  43.893  19.726  1.00  0.00      QMMM H
ATOM    481 CD2  PHE    30       5.626  44.849  18.317  1.00  0.00      QMMM C
ATOM    482 HD2  PHE    30       6.420  45.078  17.626  1.00  0.00      QMMM H
ATOM    483 C    PHE    30       2.210  47.558  17.613  1.00  0.00      QMMM C
ATOM    484 O    PHE    30       2.173  48.070  18.732  1.00  0.00      QMMM O
ATOM    485 N    ASN    31       1.110  47.132  16.993  1.00  0.00      QMMM N
ATOM    486 H    ASN    31       1.206  46.744  16.060  1.00  0.00      QMMM H
ATOM    487 CA   ASN    31      -0.234  47.169  17.563  1.00  0.00      QMMM C
ATOM    488 HA   ASN    31      -0.437  48.175  17.930  1.00  0.00      QMMM H
ATOM    489 CB   ASN    31      -1.236  46.868  16.440  1.00  0.00      QMMM C
ATOM    490 HB2  ASN    31      -1.003  47.495  15.580  1.00  0.00      QMMM H
ATOM    491 HB3  ASN    31      -1.163  45.824  16.138  1.00  0.00      QMMM H
ATOM    492 CG   ASN    31      -2.663  47.157  16.857  1.00  0.00      QMMM C
ATOM    493 OD1  ASN    31      -3.053  47.012  18.005  1.00  0.00      QMMM O
ATOM    494 ND2  ASN    31      -3.494  47.562  15.930  1.00  0.00      QMMM N
ATOM    495 HD21 ASN    31      -4.452  47.625  16.215  1.00  0.00      QMMM H
ATOM    496 HD22 ASN    31      -3.226  47.384  14.967  1.00  0.00      QMMM H
ATOM    497 C    ASN    31      -0.356  46.189  18.745  1.00  0.00      QMMM C
ATOM    498 O    ASN    31      -0.409  44.973  18.542  1.00  0.00      QMMM O
ATOM    499 N    GLN    32      -0.354  46.696  19.982  1.00  0.00      QMMM N
ATOM    500 H    GLN    32      -0.399  47.702  20.090  1.00  0.00      QMMM H
ATOM    501 CA   GLN    32      -0.455  45.840  21.164  1.00  0.00      QMMM C
ATOM    502 HA   GLN    32       0.307  45.064  21.075  1.00  0.00      QMMM H
ATOM    503 CB   GLN    32      -0.187  46.627  22.458  1.00  0.00      QMMM C
ATOM    504 HB2  GLN    32       0.635  47.329  22.308  1.00  0.00      QMMM H
ATOM    505 HB3  GLN    32      -1.081  47.186  22.737  1.00  0.00      QMMM H
ATOM    506 CG   GLN    32       0.199  45.647  23.579  1.00  0.00      QMMM C
ATOM    507 HG2  GLN    32      -0.430  44.760  23.539  1.00  0.00      QMMM H
ATOM    508 HG3  GLN    32       1.226  45.334  23.420  1.00  0.00      QMMM H
ATOM    509 CD   GLN    32       0.096  46.246  24.973  1.00  0.00      QMMM C
ATOM    510 OE1  GLN    32       0.829  47.140  25.360  1.00  0.00      QMMM O
ATOM    511 NE2  GLN    32      -0.806  45.772  25.796  1.00  0.00      QMMM N
ATOM    512 HE21 GLN    32      -0.863  46.182  26.718  1.00  0.00      QMMM H
ATOM    513 HE22 GLN    32      -1.383  44.973  25.500  1.00  0.00      QMMM H
ATOM    514 C    GLN    32      -1.819  45.140  21.226  1.00  0.00      QMMM C
ATOM    515 O    GLN    32      -1.864  43.944  21.489  1.00  0.00      QMMM O
ATOM    516 N    VAL    33      -2.915  45.854  20.942  1.00  0.00      QMMM N
ATOM    517 H    VAL    33      -2.776  46.810  20.637  1.00  0.00      QMMM H
ATOM    518 CA   VAL    33      -4.290  45.318  21.001  1.00  0.00      QMMM C
ATOM    519 HA   VAL    33      -4.489  44.999  22.025  1.00  0.00      QMMM H
ATOM    520 CB   VAL    33      -5.331  46.394  20.622  1.00  0.00      QMMM C
ATOM    521 HB   VAL    33      -5.166  46.716  19.594  1.00  0.00      QMMM H
ATOM    522 CG1  VAL    33      -6.767  45.867  20.737  1.00  0.00      QMMM C
ATOM    523 HG11 VAL    33      -6.948  45.490  21.744  1.00  0.00      QMMM H
ATOM    524 HG12 VAL    33      -7.474  46.667  20.517  1.00  0.00      QMMM H
ATOM    525 HG13 VAL    33      -6.930  45.067  20.014  1.00  0.00      QMMM H
ATOM    526 CG2  VAL    33      -5.216  47.621  21.535  1.00  0.00      QMMM C
ATOM    527 HG21 VAL    33      -4.237  48.084  21.420  1.00  0.00      QMMM H
ATOM    528 HG22 VAL    33      -5.976  48.356  21.269  1.00  0.00      QMMM H
ATOM    529 HG23 VAL    33      -5.353  47.320  22.573  1.00  0.00      QMMM H
ATOM    530 C    VAL    33      -4.447  44.085  20.110  1.00  0.00      QMMM C
ATOM    531 O    VAL    33      -4.924  43.043  20.560  1.00  0.00      QMMM O
ATOM    532 N    GLU    34      -4.008  44.173  18.854  1.00  0.00      QMMM N
ATOM    533 H    GLU    34      -3.645  45.070  18.546  1.00  0.00      QMMM H
ATOM    534 CA   GLU    34      -4.108  43.053  17.911  1.00  0.00      QMMM C
ATOM    535 HA   GLU    34      -5.120  42.654  17.969  1.00  0.00      QMMM H
ATOM    536 CB   GLU    34      -3.871  43.531  16.472  1.00  0.00      QMMM C
ATOM    537 HB2  GLU    34      -2.860  43.933  16.391  1.00  0.00      QMMM H
ATOM    538 HB3  GLU    34      -3.953  42.678  15.798  1.00  0.00      QMMM H
ATOM    539 CG   GLU    34      -4.873  44.609  16.032  1.00  0.00      QMMM C
ATOM    540 HG2  GLU    34      -4.794  45.466  16.696  1.00  0.00      QMMM H
ATOM    541 HG3  GLU    34      -4.624  44.942  15.029  1.00  0.00      QMMM H
ATOM    542 CD   GLU    34      -6.320  44.135  16.052  1.00  0.00      QMMM C
ATOM    543 OE1  GLU    34      -7.036  44.425  17.033  1.00  0.00      QMMM O
ATOM    544 OE2  GLU    34      -6.782  43.456  15.106  1.00  0.00      QMMM O
ATOM    545 C    GLU    34      -3.175  41.885  18.267  1.00  0.00      QMMM C
ATOM    546 O    GLU    34      -3.506  40.737  17.978  1.00  0.00      QMMM O
ATOM    547 N    SER    35      -2.057  42.138  18.957  1.00  0.00      QMMM N
ATOM    548 H    SER    35      -1.846  43.106  19.166  1.00  0.00      QMMM H
ATOM    549 CA   SER    35      -1.252  41.075  19.572  1.00  0.00      QMMM C
ATOM    550 HA   SER    35      -1.102  40.288  18.833  1.00  0.00      QMMM H
ATOM    551 CB   SER    35       0.123  41.608  19.973  1.00  0.00      QMMM C
ATOM    552 HB2  SER    35       0.602  42.055  19.105  1.00  0.00      QMMM H
ATOM    553 HB3  SER    35       0.021  42.372  20.745  1.00  0.00      QMMM H
ATOM    554 OG   SER    35       0.921  40.543  20.461  1.00  0.00      QMMM O
ATOM    555 HG   SER    35       0.821  40.566  21.437  1.00  0.00      QMMM H
ATOM    556 C    SER    35      -1.936  40.448  20.793  1.00  0.00      QMMM C
ATOM    557 O    SER    35      -1.862  39.234  20.972  1.00  0.00      QMMM O
ATOM    558 N    ASP    36      -2.585  41.240  21.647  1.00  0.00      QMMM N
ATOM    559 H    ASP    36      -2.567  42.241  21.470  1.00  0.00      QMMM H
ATOM    560 CA   ASP    36      -3.249  40.782  22.875  1.00  0.00      QMMM C
ATOM    561 HA   ASP    36      -2.568  40.127  23.415  1.00  0.00      QMMM H
ATOM    562 CB   ASP    36      -3.558  41.980  23.793  1.00  0.00      QMMM C
ATOM    563 HB2  ASP    36      -4.132  42.721  23.235  1.00  0.00      QMMM H
ATOM    564 HB3  ASP    36      -4.180  41.629  24.618  1.00  0.00      QMMM H
ATOM    565 CG   ASP    36      -2.316  42.653  24.403  1.00  0.00      QMMM C
ATOM    566 OD1  ASP    36      -1.199  42.079  24.344  1.00  0.00      QMMM O
ATOM    567 OD2  ASP    36      -2.476  43.748  24.987  1.00  0.00      QMMM O
ATOM    568 C    ASP    36      -4.506  39.938  22.592  1.00  0.00      QMMM C
ATOM    569 O    ASP    36      -4.827  39.044  23.374  1.00  0.00      QMMM O
ATOM    570 N    LYS    37      -5.145  40.109  21.422  1.00  0.00      QMMM N
ATOM    571 H    LYS    37      -4.856  40.923  20.885  1.00  0.00      QMMM H
ATOM    572 CA   LYS    37      -6.162  39.184  20.875  1.00  0.00      QMMM C
ATOM    573 HA   LYS    37      -7.013  39.139  21.556  1.00  0.00      QMMM H
ATOM    574 CB   LYS    37      -6.630  39.672  19.491  1.00  0.00      QMMM C
ATOM    575 HB2  LYS    37      -5.754  39.911  18.889  1.00  0.00      QMMM H
ATOM    576 HB3  LYS    37      -7.151  38.852  18.994  1.00  0.00      QMMM H
ATOM    577 CG   LYS    37      -7.582  40.874  19.493  1.00  0.00      QMMM C
ATOM    578 HG2  LYS    37      -8.491  40.615  20.039  1.00  0.00      QMMM H
ATOM    579 HG3  LYS    37      -7.108  41.731  19.967  1.00  0.00      QMMM H
ATOM    580 CD   LYS    37      -7.932  41.214  18.035  1.00  0.00      QMMM C
ATOM    581 HD2  LYS    37      -7.020  41.518  17.519  1.00  0.00      QMMM H
ATOM    582 HD3  LYS    37      -8.331  40.328  17.539  1.00  0.00      QMMM H
ATOM    583 CE   LYS    37      -8.962  42.341  17.944  1.00  0.00      QMMM C
ATOM    584 HE2  LYS    37      -9.917  41.995  18.346  1.00  0.00      QMMM H
ATOM    585 HE3  LYS    37      -8.603  43.179  18.551  1.00  0.00      QMMM H
ATOM    586 NZ   LYS    37      -9.106  42.803  16.542  1.00  0.00      QMMM N
ATOM    587 HZ1  LYS    37      -9.274  42.057  15.889  1.00  0.00      QMMM H
ATOM    588 HZ2  LYS    37      -9.778  43.547  16.458  1.00  0.00      QMMM H
ATOM    589 HZ3  LYS    37      -8.211  43.235  16.267  1.00  0.00      QMMM H
ATOM    590 C    LYS    37      -5.671  37.737  20.697  1.00  0.00      QMMM C
ATOM    591 O    LYS    37      -6.487  36.827  20.558  1.00  0.00      QMMM O
ATOM    592 N    LEU    38      -4.359  37.512  20.610  1.00  0.00      QMMM N
ATOM    593 H    LEU    38      -3.751  38.301  20.793  1.00  0.00      QMMM H
ATOM    594 CA   LEU    38      -3.771  36.308  20.022  1.00  0.00      QMMM C
ATOM    595 HA   LEU    38      -4.566  35.663  19.650  1.00  0.00      QMMM H
ATOM    596 CB   LEU    38      -2.905  36.718  18.817  1.00  0.00      QMMM C
ATOM    597 HB2  LEU    38      -2.202  37.483  19.140  1.00  0.00      QMMM H
ATOM    598 HB3  LEU    38      -2.320  35.864  18.484  1.00  0.00      QMMM H
ATOM    599 CG   LEU    38      -3.711  37.262  17.623  1.00  0.00      QMMM C
ATOM    600 HG   LEU    38      -4.393  38.044  17.952  1.00  0.00      QMMM H
ATOM    601 CD1  LEU    38      -2.744  37.857  16.609  1.00  0.00      QMMM C
ATOM    602 HD11 LEU    38      -2.038  37.106  16.273  1.00  0.00      QMMM H
ATOM    603 HD12 LEU    38      -3.297  38.263  15.762  1.00  0.00      QMMM H
ATOM    604 HD13 LEU    38      -2.197  38.674  17.079  1.00  0.00      QMMM H
ATOM    605 CD2  LEU    38      -4.512  36.162  16.920  1.00  0.00      QMMM C
ATOM    606 HD21 LEU    38      -5.289  35.785  17.584  1.00  0.00      QMMM H
ATOM    607 HD22 LEU    38      -4.998  36.580  16.038  1.00  0.00      QMMM H
ATOM    608 HD23 LEU    38      -3.853  35.350  16.620  1.00  0.00      QMMM H
ATOM    609 C    LEU    38      -3.000  35.490  21.061  1.00  0.00      QMMM C
ATOM    610 O    LEU    38      -1.854  35.805  21.391  1.00  0.00      QMMM O
ATOM    611 N    ARG    39      -3.622  34.405  21.551  1.00  0.00      QMMM N
ATOM    612 H    ARG    39      -4.582  34.275  21.266  1.00  0.00      QMMM H
ATOM    613 CA   ARG    39      -2.993  33.461  22.491  1.00  0.00      QMMM C
ATOM    614 HA   ARG    39      -2.880  33.983  23.443  1.00  0.00      QMMM H
ATOM    615 CB   ARG    39      -3.847  32.189  22.707  1.00  0.00      QMMM C
ATOM    616 HB2  ARG    39      -4.360  31.914  21.784  1.00  0.00      QMMM H
ATOM    617 HB3  ARG    39      -3.165  31.374  22.951  1.00  0.00      QMMM H
ATOM    618 CG   ARG    39      -4.864  32.322  23.856  1.00  0.00      QMMM C
ATOM    619 HG2  ARG    39      -4.413  32.876  24.673  1.00  0.00      QMMM H
ATOM    620 HG3  ARG    39      -5.709  32.917  23.506  1.00  0.00      QMMM H
ATOM    621 CD   ARG    39      -5.399  30.983  24.411  1.00  0.00      QMMM C
ATOM    622 HD2  ARG    39      -6.000  31.197  25.297  1.00  0.00      QMMM H
ATOM    623 HD3  ARG    39      -6.066  30.549  23.663  1.00  0.00      QMMM H
ATOM    624 NE   ARG    39      -4.353  29.978  24.734  1.00  0.00      QMMM N
ATOM    625 HE   ARG    39      -3.817  29.576  23.966  1.00  0.00      QMMM H
ATOM    626 CZ   ARG    39      -4.148  29.322  25.866  1.00  0.00      QMMM C
ATOM    627 NH1  ARG    39      -3.357  28.290  25.836  1.00  0.00      QMMM N
ATOM    628 HH11 ARG    39      -2.928  28.079  24.932  1.00  0.00      QMMM H
ATOM    629 HH12 ARG    39      -3.145  27.753  26.666  1.00  0.00      QMMM H
ATOM    630 NH2  ARG    39      -4.657  29.658  27.020  1.00  0.00      QMMM N
ATOM    631 HH21 ARG    39      -5.128  30.557  27.166  1.00  0.00      QMMM H
ATOM    632 HH22 ARG    39      -4.416  29.135  27.841  1.00  0.00      QMMM H
ATOM    633 C    ARG    39      -1.583  33.054  22.055  1.00  0.00      QMMM C
ATOM    634 O    ARG    39      -1.320  32.804  20.881  1.00  0.00      QMMM O
ATOM    635 N    MET    40      -0.728  32.860  23.052  1.00  0.00      QMMM N
ATOM    636 H    MET    40      -1.076  33.146  23.962  1.00  0.00      QMMM H
ATOM    637 CA   MET    40       0.656  32.380  23.032  1.00  0.00      QMMM C
ATOM    638 HA   MET    40       1.293  33.187  22.679  1.00  0.00      QMMM H
ATOM    639 CB   MET    40       1.040  32.078  24.482  1.00  0.00      QMMM C
ATOM    640 HB2  MET    40       2.093  31.817  24.526  1.00  0.00      QMMM H
ATOM    641 HB3  MET    40       0.880  32.983  25.060  1.00  0.00      QMMM H
ATOM    642 CG   MET    40       0.217  30.949  25.117  1.00  0.00      QMMM C
ATOM    643 HG2  MET    40      -0.842  31.185  25.036  1.00  0.00      QMMM H
ATOM    644 HG3  MET    40       0.395  30.021  24.577  1.00  0.00      QMMM H
ATOM    645 SD   MET    40       0.595  30.673  26.860  1.00  0.00      QMMM S
ATOM    646 CE   MET    40      -0.715  29.491  27.247  1.00  0.00      QMMM C
ATOM    647 HE1  MET    40      -0.656  28.641  26.568  1.00  0.00      QMMM H
ATOM    648 HE2  MET    40      -0.601  29.136  28.268  1.00  0.00      QMMM H
ATOM    649 HE3  MET    40      -1.682  29.978  27.162  1.00  0.00      QMMM H
ATOM    650 C    MET    40       0.944  31.144  22.173  1.00  0.00      QMMM C
ATOM    651 O    MET    40       2.095  30.866  21.853  1.00  0.00      QMMM O
ATOM    652 N    ASP    41      -0.095  30.398  21.814  1.00  0.00      QMMM N
ATOM    653 H    ASP    41      -0.996  30.677  22.169  1.00  0.00      QMMM H
ATOM    654 CA   ASP    41      -0.016  29.129  21.110  1.00  0.00      QMMM C
ATOM    655 HA   ASP    41       0.999  29.014  20.725  1.00  0.00      QMMM H
ATOM    656 CB   ASP    41      -0.218  28.024  22.158  1.00  0.00      QMMM C
ATOM    657 HB2  ASP    41       0.216  27.121  21.754  1.00  0.00      QMMM H
ATOM    658 HB3  ASP    41       0.348  28.258  23.060  1.00  0.00      QMMM H
ATOM    659 CG   ASP    41      -1.666  27.725  22.539  1.00  0.00      QMMM C
ATOM    660 OD1  ASP    41      -2.313  28.555  23.228  1.00  0.00      QMMM O
ATOM    661 OD2  ASP    41      -2.089  26.605  22.174  1.00  0.00      QMMM O
ATOM    662 C    ASP    41      -0.939  29.059  19.871  1.00  0.00      QMMM C
ATOM    663 O    ASP    41      -1.189  27.970  19.349  1.00  0.00      QMMM O
ATOM    664 N    ARG    42      -1.445  30.214  19.404  1.00  0.00      QMMM N
ATOM    665 H    ARG    42      -1.151  31.054  19.894  1.00  0.00      QMMM H
ATOM    666 CA   ARG    42      -2.367  30.373  18.261  1.00  0.00      QMMM C
ATOM    667 HA   ARG    42      -3.271  29.817  18.510  1.00  0.00      QMMM H
ATOM    668 CB   ARG    42      -2.752  31.862  18.104  1.00  0.00      QMMM C
ATOM    669 HB2  ARG    42      -3.574  31.952  17.392  1.00  0.00      QMMM H
ATOM    670 HB3  ARG    42      -3.139  32.206  19.065  1.00  0.00      QMMM H
ATOM    671 CG   ARG    42      -1.606  32.809  17.681  1.00  0.00      QMMM C
ATOM    672 HG2  ARG    42      -1.748  33.750  18.208  1.00  0.00      QMMM H
ATOM    673 HG3  ARG    42      -0.646  32.396  17.992  1.00  0.00      QMMM H
ATOM    674 CD   ARG    42      -1.559  33.112  16.174  1.00  0.00      QMMM C
ATOM    675 HD2  ARG    42      -1.265  32.204  15.651  1.00  0.00      QMMM H
ATOM    676 HD3  ARG    42      -2.553  33.406  15.838  1.00  0.00      QMMM H
ATOM    677 NE   ARG    42      -0.585  34.180  15.866  1.00  0.00      QMMM N
ATOM    678 HE   ARG    42       0.334  34.138  16.314  1.00  0.00      QMMM H
ATOM    679 CZ   ARG    42      -0.658  35.164  14.986  1.00  0.00      QMMM C
ATOM    680 NH1  ARG    42       0.270  36.068  14.915  1.00  0.00      QMMM N
ATOM    681 HH11 ARG    42       1.074  36.011  15.547  1.00  0.00      QMMM H
ATOM    682 HH12 ARG    42       0.184  36.824  14.250  1.00  0.00      QMMM H
ATOM    683 NH2  ARG    42      -1.647  35.309  14.153  1.00  0.00      QMMM N
ATOM    684 HH21 ARG    42      -2.355  34.603  14.099  1.00  0.00      QMMM H
ATOM    685 HH22 ARG    42      -1.632  36.129  13.561  1.00  0.00      QMMM H
ATOM    686 C    ARG    42      -1.856  29.791  16.936  1.00  0.00      QMMM C
ATOM    687 O    ARG    42      -0.662  29.605  16.720  1.00  0.00      QMMM O
ATOM    688 N    ALA    43      -2.790  29.562  16.016  1.00  0.00      QMMM N
ATOM    689 H    ALA    43      -3.743  29.778  16.253  1.00  0.00      QMMM H
ATOM    690 CA   ALA    43      -2.517  29.080  14.667  1.00  0.00      QMMM C
ATOM    691 HA   ALA    43      -1.882  28.195  14.741  1.00  0.00      QMMM H
ATOM    692 CB   ALA    43      -3.845  28.658  14.026  1.00  0.00      QMMM C
ATOM    693 HB1  ALA    43      -4.512  29.518  13.941  1.00  0.00      QMMM H
ATOM    694 HB2  ALA    43      -3.659  28.258  13.028  1.00  0.00      QMMM H
ATOM    695 HB3  ALA    43      -4.324  27.886  14.630  1.00  0.00      QMMM H
ATOM    696 C    ALA    43      -1.786  30.127  13.801  1.00  0.00      QMMM C
ATOM    697 O    ALA    43      -2.292  31.229  13.582  1.00  0.00      QMMM O
ATOM    698 N    ILE    44      -0.626  29.739  13.270  1.00  0.00      QMMM N
ATOM    699 H    ILE    44      -0.275  28.832  13.541  1.00  0.00      QMMM H
ATOM    700 CA   ILE    44       0.064  30.350  12.124  1.00  0.00      QMMM C
ATOM    701 HA   ILE    44      -0.636  31.022  11.630  1.00  0.00      QMMM H
ATOM    702 CB   ILE    44       1.305  31.174  12.548  1.00  0.00      QMMM C
ATOM    703 HB   ILE    44       1.902  31.366  11.654  1.00  0.00      QMMM H
ATOM    704 CG2  ILE    44       0.830  32.528  13.098  1.00  0.00      QMMM C
ATOM    705 HG21 ILE    44       0.260  32.367  14.008  1.00  0.00      QMMM H
ATOM    706 HG22 ILE    44       1.681  33.167  13.330  1.00  0.00      QMMM H
ATOM    707 HG23 ILE    44       0.205  33.035  12.364  1.00  0.00      QMMM H
ATOM    708 CG1  ILE    44       2.189  30.442  13.582  1.00  0.00      QMMM C
ATOM    709 HG12 ILE    44       1.705  30.464  14.560  1.00  0.00      QMMM H
ATOM    710 HG13 ILE    44       2.305  29.404  13.284  1.00  0.00      QMMM H
ATOM    711 CD1  ILE    44       3.595  31.030  13.716  1.00  0.00      QMMM C
ATOM    712 HD11 ILE    44       3.549  32.098  13.915  1.00  0.00      QMMM H
ATOM    713 HD12 ILE    44       4.106  30.547  14.546  1.00  0.00      QMMM H
ATOM    714 HD13 ILE    44       4.158  30.853  12.799  1.00  0.00      QMMM H
ATOM    715 C    ILE    44       0.437  29.233  11.131  1.00  0.00      QMMM C
ATOM    716 O    ILE    44       0.785  28.135  11.585  1.00  0.00      QMMM O
ATOM    717 N    PRO    45       0.303  29.460   9.809  1.00  0.00      QMMM N
ATOM    718 CA   PRO    45       0.495  28.425   8.793  1.00  0.00      QMMM C
ATOM    719 HA   PRO    45      -0.004  27.502   9.086  1.00  0.00      QMMM H
ATOM    720 CB   PRO    45      -0.161  28.998   7.531  1.00  0.00      QMMM C
ATOM    721 HB2  PRO    45       0.282  28.601   6.615  1.00  0.00      QMMM H
ATOM    722 HB3  PRO    45      -1.233  28.796   7.553  1.00  0.00      QMMM H
ATOM    723 CD   PRO    45      -0.058  30.725   9.178  1.00  0.00      QMMM C
ATOM    724 HD2  PRO    45      -1.094  30.969   9.414  1.00  0.00      QMMM H
ATOM    725 HD3  PRO    45       0.605  31.530   9.498  1.00  0.00      QMMM H
ATOM    726 CG   PRO    45       0.080  30.501   7.672  1.00  0.00      QMMM C
ATOM    727 HG2  PRO    45      -0.648  31.084   7.108  1.00  0.00      QMMM H
ATOM    728 HG3  PRO    45       1.095  30.746   7.354  1.00  0.00      QMMM H
ATOM    729 C    PRO    45       1.979  28.140   8.540  1.00  0.00      QMMM C
ATOM    730 O    PRO    45       2.819  29.018   8.727  1.00  0.00      QMMM O
ATOM    731 N    ASP    46       2.288  26.939   8.045  1.00  0.00      QMMM N
ATOM    732 H    ASP    46       1.554  26.268   7.896  1.00  0.00      QMMM H
ATOM    733 CA   ASP    46       3.627  26.597   7.555  1.00  0.00      QMMM C
ATOM    734 HA   ASP    46       4.338  26.800   8.358  1.00  0.00      QMMM H
ATOM    735 CB   ASP    46       3.697  25.089   7.246  1.00  0.00      QMMM C
ATOM    736 HB2  ASP    46       3.222  24.547   8.065  1.00  0.00      QMMM H
ATOM    737 HB3  ASP    46       3.129  24.886   6.337  1.00  0.00      QMMM H
ATOM    738 CG   ASP    46       5.121  24.529   7.086  1.00  0.00      QMMM C
ATOM    739 OD1  ASP    46       6.119  25.285   7.154  1.00  0.00      QMMM O
ATOM    740 OD2  ASP    46       5.253  23.300   6.909  1.00  0.00      QMMM O
ATOM    741 C    ASP    46       4.012  27.460   6.332  1.00  0.00      QMMM C
ATOM    742 O    ASP    46       3.172  27.922   5.557  1.00  0.00      QMMM O
ATOM    743 N    THR    47       5.312  27.673   6.166  1.00  0.00      QMMM N
ATOM    744 H    THR    47       5.890  27.180   6.840  1.00  0.00      QMMM H
ATOM    745 CA   THR    47       5.963  28.555   5.185  1.00  0.00      QMMM C
ATOM    746 HA   THR    47       5.282  28.733   4.354  1.00  0.00      QMMM H
ATOM    747 CB   THR    47       6.300  29.905   5.835  1.00  0.00      QMMM C
ATOM    748 HB   THR    47       6.961  30.474   5.181  1.00  0.00      QMMM H
ATOM    749 CG2  THR    47       5.034  30.724   6.070  1.00  0.00      QMMM C
ATOM    750 HG21 THR    47       4.394  30.228   6.800  1.00  0.00      QMMM H
ATOM    751 HG22 THR    47       5.305  31.708   6.442  1.00  0.00      QMMM H
ATOM    752 HG23 THR    47       4.483  30.832   5.137  1.00  0.00      QMMM H
ATOM    753 OG1  THR    47       6.932  29.697   7.079  1.00  0.00      QMMM O
ATOM    754 HG1  THR    47       7.197  30.584   7.431  1.00  0.00      QMMM H
ATOM    755 C    THR    47       7.234  27.946   4.587  1.00  0.00      QMMM C
ATOM    756 O    THR    47       7.858  28.538   3.703  1.00  0.00      QMMM O
ATOM    757 N    ARG    48       7.621  26.745   5.032  1.00  0.00      QMMM N
ATOM    758 H    ARG    48       7.026  26.299   5.732  1.00  0.00      QMMM H
ATOM    759 CA   ARG    48       8.742  25.949   4.520  1.00  0.00      QMMM C
ATOM    760 HA   ARG    48       9.635  26.568   4.451  1.00  0.00      QMMM H
ATOM    761 CB   ARG    48       9.005  24.799   5.506  1.00  0.00      QMMM C
ATOM    762 HB2  ARG    48       8.112  24.173   5.539  1.00  0.00      QMMM H
ATOM    763 HB3  ARG    48       9.828  24.191   5.140  1.00  0.00      QMMM H
ATOM    764 CG   ARG    48       9.349  25.277   6.930  1.00  0.00      QMMM C
ATOM    765 HG2  ARG    48      10.307  25.792   6.907  1.00  0.00      QMMM H
ATOM    766 HG3  ARG    48       8.597  25.975   7.294  1.00  0.00      QMMM H
ATOM    767 CD   ARG    48       9.422  24.119   7.928  1.00  0.00      QMMM C
ATOM    768 HD2  ARG    48      10.230  23.448   7.628  1.00  0.00      QMMM H
ATOM    769 HD3  ARG    48       9.653  24.527   8.913  1.00  0.00      QMMM H
ATOM    770 NE   ARG    48       8.148  23.378   7.980  1.00  0.00      QMMM N
ATOM    771 HE   ARG    48       7.332  23.825   7.555  1.00  0.00      QMMM H
ATOM    772 CZ   ARG    48       7.984  22.126   8.347  1.00  0.00      QMMM C
ATOM    773 NH1  ARG    48       6.892  21.489   8.055  1.00  0.00      QMMM N
ATOM    774 HH11 ARG    48       6.197  22.049   7.546  1.00  0.00      QMMM H
ATOM    775 HH12 ARG    48       6.699  20.555   8.337  1.00  0.00      QMMM H
ATOM    776 NH2  ARG    48       8.887  21.497   9.043  1.00  0.00      QMMM N
ATOM    777 HH21 ARG    48       9.516  22.127   9.530  1.00  0.00      QMMM H
ATOM    778 HH22 ARG    48       8.768  20.547   9.313  1.00  0.00      QMMM H
ATOM    779 C    ARG    48       8.409  25.426   3.117  1.00  0.00      QMMM C
ATOM    780 O    ARG    48       7.781  24.380   2.975  1.00  0.00      QMMM O
ATOM    781 N    HIS    49       8.777  26.184   2.080  1.00  0.00      QMMM N
ATOM    782 H    HIS    49       9.164  27.084   2.317  1.00  0.00      QMMM H
ATOM    783 CA   HIS    49       8.503  25.856   0.669  1.00  0.00      QMMM C
ATOM    784 HA   HIS    49       7.421  25.889   0.539  1.00  0.00      QMMM H
ATOM    785 CB   HIS    49       9.101  26.959  -0.231  1.00  0.00      QMMM C
ATOM    786 HB2  HIS    49       8.471  27.847  -0.168  1.00  0.00      QMMM H
ATOM    787 HB3  HIS    49      10.086  27.240   0.130  1.00  0.00      QMMM H
ATOM    788 CG   HIS    49       9.223  26.552  -1.674  1.00  0.00      QMMM C
ATOM    789 ND1  HIS    49      10.369  26.002  -2.246  1.00  0.00      QMMM N
ATOM    790 CE1  HIS    49       9.969  25.461  -3.406  1.00  0.00      QMMM C
ATOM    791 HE1  HIS    49      10.577  24.837  -4.048  1.00  0.00      QMMM H
ATOM    792 NE2  HIS    49       8.657  25.668  -3.591  1.00  0.00      QMMM N
ATOM    793 HE2  HIS    49       8.101  25.085  -4.228  1.00  0.00      QMMM H
ATOM    794 CD2  HIS    49       8.164  26.366  -2.512  1.00  0.00      QMMM C
ATOM    795 HD2  HIS    49       7.125  26.577  -2.306  1.00  0.00      QMMM H
ATOM    796 C    HIS    49       8.911  24.408   0.290  1.00  0.00      QMMM C
ATOM    797 O    HIS    49       9.840  23.835   0.862  1.00  0.00      QMMM O
ATOM    798 N    ASP    50       8.153  23.807  -0.637  1.00  0.00      QMMM N
ATOM    799 H    ASP    50       7.573  24.413  -1.196  1.00  0.00      QMMM H
ATOM    800 CA   ASP    50       7.856  22.369  -0.762  1.00  0.00      QMMM C
ATOM    801 HA   ASP    50       7.087  22.156  -0.019  1.00  0.00      QMMM H
ATOM    802 CB   ASP    50       7.207  22.061  -2.129  1.00  0.00      QMMM C
ATOM    803 HB2  ASP    50       7.100  20.981  -2.234  1.00  0.00      QMMM H
ATOM    804 HB3  ASP    50       6.201  22.486  -2.120  1.00  0.00      QMMM H
ATOM    805 CG   ASP    50       7.956  22.610  -3.353  1.00  0.00      QMMM C
ATOM    806 OD1  ASP    50       7.323  23.362  -4.127  1.00  0.00      QMMM O
ATOM    807 OD2  ASP    50       9.166  22.328  -3.499  1.00  0.00      QMMM O
ATOM    808 C    ASP    50       8.994  21.396  -0.413  1.00  0.00      QMMM C
ATOM    809 O    ASP    50       8.836  20.562   0.484  1.00  0.00      QMMM O
ATOM    810 N    GLN    51      10.144  21.495  -1.085  1.00  0.00      QMMM N
ATOM    811 H    GLN    51      10.100  22.110  -1.897  1.00  0.00      QMMM H
ATOM    812 CA   GLN    51      11.249  20.550  -0.929  1.00  0.00      QMMM C
ATOM    813 HA   GLN    51      10.876  19.565  -1.214  1.00  0.00      QMMM H
ATOM    814 CB   GLN    51      12.445  20.888  -1.832  1.00  0.00      QMMM C
ATOM    815 HB2  GLN    51      13.106  21.537  -1.266  1.00  0.00      QMMM H
ATOM    816 HB3  GLN    51      12.989  19.960  -2.018  1.00  0.00      QMMM H
ATOM    817 CG   GLN    51      12.180  21.567  -3.182  1.00  0.00      QMMM C
ATOM    818 HG2  GLN    51      11.506  20.947  -3.774  1.00  0.00      QMMM H
ATOM    819 HG3  GLN    51      11.725  22.544  -3.020  1.00  0.00      QMMM H
ATOM    820 CD   GLN    51      13.490  21.778  -3.932  1.00  0.00      QMMM C
ATOM    821 OE1  GLN    51      14.520  22.096  -3.344  1.00  0.00      QMMM O
ATOM    822 NE2  GLN    51      13.509  21.586  -5.231  1.00  0.00      QMMM N
ATOM    823 HE21 GLN    51      14.395  21.661  -5.725  1.00  0.00      QMMM H
ATOM    824 HE22 GLN    51      12.659  21.364  -5.721  1.00  0.00      QMMM H
ATOM    825 C    GLN    51      11.778  20.447   0.510  1.00  0.00      QMMM C
ATOM    826 O    GLN    51      12.428  19.449   0.825  1.00  0.00      QMMM O
ATOM    827 N    CYS    52      11.541  21.445   1.373  1.00  0.00      QMMM N
ATOM    828 H    CYS    52      10.960  22.217   1.051  1.00  0.00      QMMM H
ATOM    829 CA   CYS    52      11.953  21.441   2.779  1.00  0.00      QMMM C
ATOM    830 HA   CYS    52      13.039  21.488   2.829  1.00  0.00      QMMM H
ATOM    831 CB   CYS    52      11.387  22.664   3.500  1.00  0.00      QMMM C
ATOM    832 HB2  CYS    52      10.327  22.767   3.256  1.00  0.00      QMMM H
ATOM    833 HB3  CYS    52      11.461  22.500   4.576  1.00  0.00      QMMM H
ATOM    834 SG   CYS    52      12.234  24.211   3.115  1.00  0.00      QMMM S
ATOM    835 C    CYS    52      11.534  20.165   3.507  1.00  0.00      QMMM C
ATOM    836 O    CYS    52      12.356  19.560   4.188  1.00  0.00      QMMM O
ATOM    837 N    GLN    53      10.305  19.700   3.277  1.00  0.00      QMMM N
ATOM    838 H    GLN    53       9.714  20.246   2.657  1.00  0.00      QMMM H
ATOM    839 CA   GLN    53       9.739  18.494   3.891  1.00  0.00      QMMM C
ATOM    840 HA   GLN    53       9.964  18.517   4.959  1.00  0.00      QMMM H
ATOM    841 CB   GLN    53       8.206  18.523   3.735  1.00  0.00      QMMM C
ATOM    842 HB2  GLN    53       7.943  18.762   2.703  1.00  0.00      QMMM H
ATOM    843 HB3  GLN    53       7.806  17.534   3.962  1.00  0.00      QMMM H
ATOM    844 CG   GLN    53       7.525  19.520   4.697  1.00  0.00      QMMM C
ATOM    845 HG2  GLN    53       6.445  19.445   4.573  1.00  0.00      QMMM H
ATOM    846 HG3  GLN    53       7.762  19.240   5.723  1.00  0.00      QMMM H
ATOM    847 CD   GLN    53       7.938  20.974   4.484  1.00  0.00      QMMM C
ATOM    848 OE1  GLN    53       8.765  21.518   5.198  1.00  0.00      QMMM O
ATOM    849 NE2  GLN    53       7.427  21.623   3.463  1.00  0.00      QMMM N
ATOM    850 HE21 GLN    53       7.655  22.613   3.396  1.00  0.00      QMMM H
ATOM    851 HE22 GLN    53       6.762  21.206   2.842  1.00  0.00      QMMM H
ATOM    852 C    GLN    53      10.372  17.186   3.365  1.00  0.00      QMMM C
ATOM    853 O    GLN    53       9.976  16.097   3.777  1.00  0.00      QMMM O
ATOM    854 N    ARG    54      11.381  17.274   2.483  1.00  0.00      QMMM N
ATOM    855 H    ARG    54      11.585  18.206   2.140  1.00  0.00      QMMM H
ATOM    856 CA   ARG    54      12.270  16.167   2.098  1.00  0.00      QMMM C
ATOM    857 HA   ARG    54      12.118  15.371   2.829  1.00  0.00      QMMM H
ATOM    858 CB   ARG    54      11.833  15.634   0.720  1.00  0.00      QMMM C
ATOM    859 HB2  ARG    54      10.744  15.694   0.659  1.00  0.00      QMMM H
ATOM    860 HB3  ARG    54      12.254  16.257  -0.071  1.00  0.00      QMMM H
ATOM    861 CG   ARG    54      12.233  14.164   0.508  1.00  0.00      QMMM C
ATOM    862 HG2  ARG    54      13.311  14.090   0.361  1.00  0.00      QMMM H
ATOM    863 HG3  ARG    54      11.955  13.588   1.392  1.00  0.00      QMMM H
ATOM    864 CD   ARG    54      11.517  13.564  -0.708  1.00  0.00      QMMM C
ATOM    865 HD2  ARG    54      10.441  13.685  -0.568  1.00  0.00      QMMM H
ATOM    866 HD3  ARG    54      11.822  14.108  -1.604  1.00  0.00      QMMM H
ATOM    867 NE   ARG    54      11.839  12.131  -0.860  1.00  0.00      QMMM N
ATOM    868 HE   ARG    54      12.606  11.785  -0.307  1.00  0.00      QMMM H
ATOM    869 CZ   ARG    54      11.211  11.246  -1.616  1.00  0.00      QMMM C
ATOM    870 NH1  ARG    54      10.200  11.574  -2.371  1.00  0.00      QMMM N
ATOM    871 HH11 ARG    54       9.894  12.531  -2.366  1.00  0.00      QMMM H
ATOM    872 HH12 ARG    54       9.725  10.894  -2.936  1.00  0.00      QMMM H
ATOM    873 NH2  ARG    54      11.591  10.000  -1.627  1.00  0.00      QMMM N
ATOM    874 HH21 ARG    54      12.359   9.697  -1.053  1.00  0.00      QMMM H
ATOM    875 HH22 ARG    54      11.109   9.330  -2.198  1.00  0.00      QMMM H
ATOM    876 C    ARG    54      13.772  16.497   2.201  1.00  0.00      QMMM C
ATOM    877 O    ARG    54      14.589  15.601   1.986  1.00  0.00      QMMM O
ATOM    878 N    LYS    55      14.166  17.721   2.589  1.00  0.00      QMMM N
ATOM    879 H    LYS    55      13.415  18.350   2.848  1.00  0.00      QMMM H
ATOM    880 CA   LYS    55      15.503  17.979   3.169  1.00  0.00      QMMM C
ATOM    881 HA   LYS    55      16.251  17.489   2.546  1.00  0.00      QMMM H
ATOM    882 CB   LYS    55      15.819  19.494   3.235  1.00  0.00      QMMM C
ATOM    883 HB2  LYS    55      15.185  19.944   4.002  1.00  0.00      QMMM H
ATOM    884 HB3  LYS    55      16.855  19.619   3.553  1.00  0.00      QMMM H
ATOM    885 CG   LYS    55      15.615  20.293   1.927  1.00  0.00      QMMM C
ATOM    886 HG2  LYS    55      14.555  20.292   1.703  1.00  0.00      QMMM H
ATOM    887 HG3  LYS    55      15.900  21.331   2.103  1.00  0.00      QMMM H
ATOM    888 CD   LYS    55      16.379  19.777   0.692  1.00  0.00      QMMM C
ATOM    889 HD2  LYS    55      17.424  20.089   0.733  1.00  0.00      QMMM H
ATOM    890 HD3  LYS    55      16.350  18.688   0.688  1.00  0.00      QMMM H
ATOM    891 CE   LYS    55      15.719  20.234  -0.620  1.00  0.00      QMMM C
ATOM    892 HE2  LYS    55      16.024  19.551  -1.418  1.00  0.00      QMMM H
ATOM    893 HE3  LYS    55      14.637  20.133  -0.502  1.00  0.00      QMMM H
ATOM    894 NZ   LYS    55      16.058  21.620  -1.032  1.00  0.00      QMMM N
ATOM    895 HZ1  LYS    55      17.009  21.699  -1.386  1.00  0.00      QMMM H
ATOM    896 HZ2  LYS    55      15.486  21.903  -1.829  1.00  0.00      QMMM H
ATOM    897 HZ3  LYS    55      15.940  22.312  -0.296  1.00  0.00      QMMM H
ATOM    898 C    LYS    55      15.590  17.294   4.548  1.00  0.00      QMMM C
ATOM    899 O    LYS    55      14.591  16.783   5.044  1.00  0.00      QMMM O
ATOM    900 N    GLN    56      16.785  17.207   5.130  1.00  0.00      QMMM N
ATOM    901 H    GLN    56      17.562  17.725   4.753  1.00  0.00      QMMM H
ATOM    902 CA   GLN    56      17.067  16.336   6.282  1.00  0.00      QMMM C
ATOM    903 HA   GLN    56      16.132  16.017   6.748  1.00  0.00      QMMM H
ATOM    904 CB   GLN    56      17.829  15.082   5.801  1.00  0.00      QMMM C
ATOM    905 HB2  GLN    56      18.807  15.395   5.429  1.00  0.00      QMMM H
ATOM    906 HB3  GLN    56      18.001  14.427   6.656  1.00  0.00      QMMM H
ATOM    907 CG   GLN    56      17.143  14.258   4.694  1.00  0.00      QMMM C
ATOM    908 HG2  GLN    56      17.025  14.866   3.797  1.00  0.00      QMMM H
ATOM    909 HG3  GLN    56      17.793  13.421   4.440  1.00  0.00      QMMM H
ATOM    910 CD   GLN    56      15.793  13.683   5.112  1.00  0.00      QMMM C
ATOM    911 OE1  GLN    56      15.639  13.083   6.158  1.00  0.00      QMMM O
ATOM    912 NE2  GLN    56      14.762  13.820   4.309  1.00  0.00      QMMM N
ATOM    913 HE21 GLN    56      13.908  13.536   4.754  1.00  0.00      QMMM H
ATOM    914 HE22 GLN    56      14.802  14.403   3.485  1.00  0.00      QMMM H
ATOM    915 C    GLN    56      17.887  17.062   7.360  1.00  0.00      QMMM C
ATOM    916 O    GLN    56      18.500  18.095   7.084  1.00  0.00      QMMM O
ATOM    917 N    TRP    57      17.930  16.483   8.560  1.00  0.00      QMMM N
ATOM    918 H    TRP    57      17.384  15.645   8.714  1.00  0.00      QMMM H
ATOM    919 CA   TRP    57      18.804  16.840   9.683  1.00  0.00      QMMM C
ATOM    920 HA   TRP    57      19.784  17.136   9.305  1.00  0.00      QMMM H
ATOM    921 CB   TRP    57      18.201  18.021  10.459  1.00  0.00      QMMM C
ATOM    922 HB2  TRP    57      18.779  18.179  11.369  1.00  0.00      QMMM H
ATOM    923 HB3  TRP    57      18.318  18.919   9.852  1.00  0.00      QMMM H
ATOM    924 CG   TRP    57      16.753  17.904  10.832  1.00  0.00      QMMM C
ATOM    925 CD1  TRP    57      16.259  17.173  11.857  1.00  0.00      QMMM C
ATOM    926 HD1  TRP    57      16.861  16.568  12.527  1.00  0.00      QMMM H
ATOM    927 NE1  TRP    57      14.886  17.331  11.914  1.00  0.00      QMMM N
ATOM    928 HE1  TRP    57      14.298  16.894  12.608  1.00  0.00      QMMM H
ATOM    929 CE2  TRP    57      14.427  18.158  10.911  1.00  0.00      QMMM C
ATOM    930 CZ2  TRP    57      13.148  18.614  10.558  1.00  0.00      QMMM C
ATOM    931 HZ2  TRP    57      12.288  18.326  11.144  1.00  0.00      QMMM H
ATOM    932 CH2  TRP    57      13.007  19.440   9.429  1.00  0.00      QMMM C
ATOM    933 HH2  TRP    57      12.030  19.795   9.135  1.00  0.00      QMMM H
ATOM    934 CZ3  TRP    57      14.139  19.790   8.670  1.00  0.00      QMMM C
ATOM    935 HZ3  TRP    57      14.018  20.407   7.791  1.00  0.00      QMMM H
ATOM    936 CE3  TRP    57      15.420  19.340   9.047  1.00  0.00      QMMM C
ATOM    937 HE3  TRP    57      16.289  19.608   8.464  1.00  0.00      QMMM H
ATOM    938 CD2  TRP    57      15.598  18.520  10.183  1.00  0.00      QMMM C
ATOM    939 C    TRP    57      19.009  15.620  10.599  1.00  0.00      QMMM C
ATOM    940 O    TRP    57      18.269  14.637  10.512  1.00  0.00      QMMM O
ATOM    941 N    ARG    58      20.024  15.667  11.466  1.00  0.00      QMMM N
ATOM    942 H    ARG    58      20.616  16.498  11.418  1.00  0.00      QMMM H
ATOM    943 CA   ARG    58      20.396  14.596  12.404  1.00  0.00      QMMM C
ATOM    944 HA   ARG    58      20.327  13.652  11.861  1.00  0.00      QMMM H
ATOM    945 CB   ARG    58      21.864  14.805  12.815  1.00  0.00      QMMM C
ATOM    946 HB2  ARG    58      22.234  13.911  13.318  1.00  0.00      QMMM H
ATOM    947 HB3  ARG    58      22.458  14.942  11.909  1.00  0.00      QMMM H
ATOM    948 CG   ARG    58      22.056  16.015  13.744  1.00  0.00      QMMM C
ATOM    949 HG2  ARG    58      21.508  16.875  13.369  1.00  0.00      QMMM H
ATOM    950 HG3  ARG    58      21.661  15.771  14.729  1.00  0.00      QMMM H
ATOM    951 CD   ARG    58      23.531  16.389  13.885  1.00  0.00      QMMM C
ATOM    952 HD2  ARG    58      23.624  17.086  14.719  1.00  0.00      QMMM H
ATOM    953 HD3  ARG    58      24.103  15.489  14.122  1.00  0.00      QMMM H
ATOM    954 NE   ARG    58      24.071  17.029  12.671  1.00  0.00      QMMM N
ATOM    955 HE   ARG    58      23.420  17.248  11.912  1.00  0.00      QMMM H
ATOM    956 CZ   ARG    58      25.306  17.462  12.526  1.00  0.00      QMMM C
ATOM    957 NH1  ARG    58      26.215  17.250  13.433  1.00  0.00      QMMM N
ATOM    958 HH11 ARG    58      25.957  16.718  14.245  1.00  0.00      QMMM H
ATOM    959 HH12 ARG    58      27.103  17.723  13.332  1.00  0.00      QMMM H
ATOM    960 NH2  ARG    58      25.671  18.142  11.487  1.00  0.00      QMMM N
ATOM    961 HH21 ARG    58      24.957  18.326  10.772  1.00  0.00      QMMM H
ATOM    962 HH22 ARG    58      26.573  18.573  11.441  1.00  0.00      QMMM H
ATOM    963 C    ARG    58      19.453  14.474  13.611  1.00  0.00      QMMM C
ATOM    964 O    ARG    58      18.572  15.301  13.834  1.00  0.00      QMMM O
ATOM    965 N    VAL    59      19.656  13.427  14.413  1.00  0.00      QMMM N
ATOM    966 H    VAL    59      20.438  12.836  14.178  1.00  0.00      QMMM H
ATOM    967 CA   VAL    59      18.805  13.085  15.572  1.00  0.00      QMMM C
ATOM    968 HA   VAL    59      17.792  13.439  15.379  1.00  0.00      QMMM H
ATOM    969 CB   VAL    59      18.739  11.553  15.762  1.00  0.00      QMMM C
ATOM    970 HB   VAL    59      19.739  11.177  15.984  1.00  0.00      QMMM H
ATOM    971 CG1  VAL    59      17.801  11.149  16.908  1.00  0.00      QMMM C
ATOM    972 HG11 VAL    59      16.802  11.547  16.732  1.00  0.00      QMMM H
ATOM    973 HG12 VAL    59      17.748  10.062  16.977  1.00  0.00      QMMM H
ATOM    974 HG13 VAL    59      18.178  11.528  17.858  1.00  0.00      QMMM H
ATOM    975 CG2  VAL    59      18.230  10.853  14.493  1.00  0.00      QMMM C
ATOM    976 HG21 VAL    59      18.920  11.013  13.664  1.00  0.00      QMMM H
ATOM    977 HG22 VAL    59      18.156   9.779  14.664  1.00  0.00      QMMM H
ATOM    978 HG23 VAL    59      17.248  11.241  14.218  1.00  0.00      QMMM H
ATOM    979 C    VAL    59      19.279  13.763  16.863  1.00  0.00      QMMM C
ATOM    980 O    VAL    59      18.459  14.247  17.644  1.00  0.00      QMMM O
ATOM    981 N    ASP    60      20.593  13.804  17.095  1.00  0.00      QMMM N
ATOM    982 H    ASP    60      21.226  13.467  16.374  1.00  0.00      QMMM H
ATOM    983 CA   ASP    60      21.249  14.358  18.286  1.00  0.00      QMMM C
ATOM    984 HA   ASP    60      20.872  13.825  19.159  1.00  0.00      QMMM H
ATOM    985 CB   ASP    60      22.765  14.093  18.204  1.00  0.00      QMMM C
ATOM    986 HB2  ASP    60      23.264  14.593  19.036  1.00  0.00      QMMM H
ATOM    987 HB3  ASP    60      22.939  13.020  18.303  1.00  0.00      QMMM H
ATOM    988 CG   ASP    60      23.355  14.569  16.876  1.00  0.00      QMMM C
ATOM    989 OD1  ASP    60      23.884  15.702  16.844  1.00  0.00      QMMM O
ATOM    990 OD2  ASP    60      23.130  13.865  15.868  1.00  0.00      QMMM O
ATOM    991 C    ASP    60      20.922  15.845  18.503  1.00  0.00      QMMM C
ATOM    992 O    ASP    60      20.287  16.175  19.507  1.00  0.00      QMMM O
ATOM    993 N    LEU    61      21.301  16.710  17.552  1.00  0.00      QMMM N
ATOM    994 H    LEU    61      21.925  16.315  16.855  1.00  0.00      QMMM H
ATOM    995 CA   LEU    61      21.133  18.168  17.515  1.00  0.00      QMMM C
ATOM    996 HA   LEU    61      21.796  18.534  16.738  1.00  0.00      QMMM H
ATOM    997 CB   LEU    61      19.710  18.529  17.059  1.00  0.00      QMMM C
ATOM    998 HB2  LEU    61      19.002  18.049  17.733  1.00  0.00      QMMM H
ATOM    999 HB3  LEU    61      19.576  19.608  17.142  1.00  0.00      QMMM H
ATOM   1000 CG   LEU    61      19.404  18.105  15.610  1.00  0.00      QMMM C
ATOM   1001 HG   LEU    61      19.691  17.067  15.457  1.00  0.00      QMMM H
ATOM   1002 CD1  LEU    61      17.907  18.239  15.361  1.00  0.00      QMMM C
ATOM   1003 HD11 LEU    61      17.606  19.263  15.559  1.00  0.00      QMMM H
ATOM   1004 HD12 LEU    61      17.689  17.991  14.322  1.00  0.00      QMMM H
ATOM   1005 HD13 LEU    61      17.359  17.551  15.999  1.00  0.00      QMMM H
ATOM   1006 CD2  LEU    61      20.115  18.990  14.586  1.00  0.00      QMMM C
ATOM   1007 HD21 LEU    61      21.196  18.926  14.696  1.00  0.00      QMMM H
ATOM   1008 HD22 LEU    61      19.860  18.656  13.580  1.00  0.00      QMMM H
ATOM   1009 HD23 LEU    61      19.799  20.025  14.696  1.00  0.00      QMMM H
ATOM   1010 C    LEU    61      21.550  18.850  18.836  1.00  0.00      QMMM C
ATOM   1011 O    LEU    61      20.718  19.015  19.735  1.00  0.00      QMMM O
ATOM   1012 N    PRO    62      22.837  19.238  18.983  1.00  0.00      QMMM N
ATOM   1013 CA   PRO    62      23.434  19.604  20.267  1.00  0.00      QMMM C
ATOM   1014 HA   PRO    62      23.394  18.732  20.921  1.00  0.00      QMMM H
ATOM   1015 CB   PRO    62      24.909  19.918  19.986  1.00  0.00      QMMM C
ATOM   1016 HB2  PRO    62      25.273  20.762  20.575  1.00  0.00      QMMM H
ATOM   1017 HB3  PRO    62      25.511  19.030  20.186  1.00  0.00      QMMM H
ATOM   1018 CD   PRO    62      23.842  19.327  17.930  1.00  0.00      QMMM C
ATOM   1019 HD2  PRO    62      24.237  18.332  17.716  1.00  0.00      QMMM H
ATOM   1020 HD3  PRO    62      23.440  19.781  17.023  1.00  0.00      QMMM H
ATOM   1021 CG   PRO    62      24.944  20.221  18.491  1.00  0.00      QMMM C
ATOM   1022 HG2  PRO    62      25.915  19.990  18.052  1.00  0.00      QMMM H
ATOM   1023 HG3  PRO    62      24.684  21.268  18.323  1.00  0.00      QMMM H
ATOM   1024 C    PRO    62      22.685  20.753  20.948  1.00  0.00      QMMM C
ATOM   1025 O    PRO    62      22.646  21.873  20.444  1.00  0.00      QMMM O
ATOM   1026 N    ALA    63      22.067  20.439  22.090  1.00  0.00      QMMM N
ATOM   1027 H    ALA    63      22.104  19.469  22.355  1.00  0.00      QMMM H
ATOM   1028 CA   ALA    63      21.087  21.286  22.760  1.00  0.00      QMMM C
ATOM   1029 HA   ALA    63      20.225  21.361  22.095  1.00  0.00      QMMM H
ATOM   1030 CB   ALA    63      20.633  20.583  24.046  1.00  0.00      QMMM C
ATOM   1031 HB1  ALA    63      21.479  20.467  24.725  1.00  0.00      QMMM H
ATOM   1032 HB2  ALA    63      19.858  21.174  24.535  1.00  0.00      QMMM H
ATOM   1033 HB3  ALA    63      20.221  19.602  23.804  1.00  0.00      QMMM H
ATOM   1034 C    ALA    63      21.577  22.721  23.037  1.00  0.00      QMMM C
ATOM   1035 O    ALA    63      22.764  22.979  23.278  1.00  0.00      QMMM O
ATOM   1036 N    THR    64      20.614  23.643  23.064  1.00  0.00      QMMM N
ATOM   1037 H    THR    64      19.663  23.309  22.938  1.00  0.00      QMMM H
ATOM   1038 CA   THR    64      20.827  25.092  23.014  1.00  0.00      QMMM C
ATOM   1039 HA   THR    64      21.893  25.291  23.097  1.00  0.00      QMMM H
ATOM   1040 CB   THR    64      20.378  25.627  21.645  1.00  0.00      QMMM C
ATOM   1041 HB   THR    64      20.869  25.036  20.875  1.00  0.00      QMMM H
ATOM   1042 CG2  THR    64      18.870  25.583  21.394  1.00  0.00      QMMM C
ATOM   1043 HG21 THR    64      18.344  26.235  22.092  1.00  0.00      QMMM H
ATOM   1044 HG22 THR    64      18.668  25.918  20.378  1.00  0.00      QMMM H
ATOM   1045 HG23 THR    64      18.503  24.565  21.497  1.00  0.00      QMMM H
ATOM   1046 OG1  THR    64      20.781  26.962  21.506  1.00  0.00      QMMM O
ATOM   1047 HG1  THR    64      20.202  27.374  20.840  1.00  0.00      QMMM H
ATOM   1048 C    THR    64      20.128  25.841  24.148  1.00  0.00      QMMM C
ATOM   1049 O    THR    64      19.114  25.390  24.692  1.00  0.00      QMMM O
ATOM   1050 N    SER    65      20.665  27.010  24.483  1.00  0.00      QMMM N
ATOM   1051 H    SER    65      21.486  27.289  23.951  1.00  0.00      QMMM H
ATOM   1052 CA   SER    65      20.072  28.005  25.373  1.00  0.00      QMMM C
ATOM   1053 HA   SER    65      19.295  27.552  25.988  1.00  0.00      QMMM H
ATOM   1054 CB   SER    65      21.141  28.599  26.290  1.00  0.00      QMMM C
ATOM   1055 HB2  SER    65      21.960  28.989  25.683  1.00  0.00      QMMM H
ATOM   1056 HB3  SER    65      20.705  29.420  26.861  1.00  0.00      QMMM H
ATOM   1057 OG   SER    65      21.645  27.627  27.189  1.00  0.00      QMMM O
ATOM   1058 HG   SER    65      21.444  27.939  28.104  1.00  0.00      QMMM H
ATOM   1059 C    SER    65      19.458  29.121  24.534  1.00  0.00      QMMM C
ATOM   1060 O    SER    65      20.183  29.873  23.877  1.00  0.00      QMMM O
ATOM   1061 N    VAL    66      18.128  29.238  24.536  1.00  0.00      QMMM N
ATOM   1062 H    VAL    66      17.588  28.620  25.133  1.00  0.00      QMMM H
ATOM   1063 CA   VAL    66      17.461  30.402  23.932  1.00  0.00      QMMM C
ATOM   1064 HA   VAL    66      17.888  30.542  22.950  1.00  0.00      QMMM H
ATOM   1065 CB   VAL    66      15.948  30.171  23.760  1.00  0.00      QMMM C
ATOM   1066 HB   VAL    66      15.510  30.000  24.735  1.00  0.00      QMMM H
ATOM   1067 CG1  VAL    66      15.222  31.359  23.114  1.00  0.00      QMMM C
ATOM   1068 HG11 VAL    66      15.649  31.578  22.135  1.00  0.00      QMMM H
ATOM   1069 HG12 VAL    66      14.164  31.127  22.992  1.00  0.00      QMMM H
ATOM   1070 HG13 VAL    66      15.302  32.243  23.747  1.00  0.00      QMMM H
ATOM   1071 CG2  VAL    66      15.673  28.936  22.893  1.00  0.00      QMMM C
ATOM   1072 HG21 VAL    66      16.116  28.049  23.343  1.00  0.00      QMMM H
ATOM   1073 HG22 VAL    66      14.599  28.780  22.815  1.00  0.00      QMMM H
ATOM   1074 HG23 VAL    66      16.083  29.078  21.894  1.00  0.00      QMMM H
ATOM   1075 C    VAL    66      17.763  31.645  24.777  1.00  0.00      QMMM C
ATOM   1076 O    VAL    66      17.776  31.549  26.002  1.00  0.00      QMMM O
ATOM   1077 N    VAL    67      18.020  32.796  24.148  1.00  0.00      QMMM N
ATOM   1078 H    VAL    67      17.995  32.770  23.132  1.00  0.00      QMMM H
ATOM   1079 CA   VAL    67      18.370  34.071  24.803  1.00  0.00      QMMM C
ATOM   1080 HA   VAL    67      18.062  34.026  25.848  1.00  0.00      QMMM H
ATOM   1081 CB   VAL    67      19.895  34.341  24.781  1.00  0.00      QMMM C
ATOM   1082 HB   VAL    67      20.220  34.483  23.751  1.00  0.00      QMMM H
ATOM   1083 CG1  VAL    67      20.248  35.598  25.593  1.00  0.00      QMMM C
ATOM   1084 HG11 VAL    67      19.919  35.481  26.625  1.00  0.00      QMMM H
ATOM   1085 HG12 VAL    67      21.325  35.764  25.572  1.00  0.00      QMMM H
ATOM   1086 HG13 VAL    67      19.766  36.476  25.162  1.00  0.00      QMMM H
ATOM   1087 CG2  VAL    67      20.722  33.189  25.367  1.00  0.00      QMMM C
ATOM   1088 HG21 VAL    67      20.604  32.299  24.752  1.00  0.00      QMMM H
ATOM   1089 HG22 VAL    67      21.778  33.456  25.372  1.00  0.00      QMMM H
ATOM   1090 HG23 VAL    67      20.398  32.970  26.382  1.00  0.00      QMMM H
ATOM   1091 C    VAL    67      17.595  35.222  24.153  1.00  0.00      QMMM C
ATOM   1092 O    VAL    67      18.041  35.802  23.166  1.00  0.00      QMMM O
ATOM   1093 N    ILE    68      16.424  35.549  24.698  1.00  0.00      QMMM N
ATOM   1094 H    ILE    68      16.151  35.064  25.547  1.00  0.00      QMMM H
ATOM   1095 CA   ILE    68      15.634  36.727  24.298  1.00  0.00      QMMM C
ATOM   1096 HA   ILE    68      15.856  36.992  23.263  1.00  0.00      QMMM H
ATOM   1097 CB   ILE    68      14.123  36.408  24.407  1.00  0.00      QMMM C
ATOM   1098 HB   ILE    68      13.937  36.074  25.425  1.00  0.00      QMMM H
ATOM   1099 CG2  ILE    68      13.234  37.641  24.144  1.00  0.00      QMMM C
ATOM   1100 HG21 ILE    68      13.471  38.071  23.168  1.00  0.00      QMMM H
ATOM   1101 HG22 ILE    68      12.182  37.356  24.152  1.00  0.00      QMMM H
ATOM   1102 HG23 ILE    68      13.378  38.395  24.917  1.00  0.00      QMMM H
ATOM   1103 CG1  ILE    68      13.709  35.282  23.428  1.00  0.00      QMMM C
ATOM   1104 HG12 ILE    68      13.468  35.717  22.458  1.00  0.00      QMMM H
ATOM   1105 HG13 ILE    68      14.531  34.584  23.278  1.00  0.00      QMMM H
ATOM   1106 CD1  ILE    68      12.509  34.465  23.925  1.00  0.00      QMMM C
ATOM   1107 HD11 ILE    68      11.629  35.100  24.029  1.00  0.00      QMMM H
ATOM   1108 HD12 ILE    68      12.293  33.673  23.208  1.00  0.00      QMMM H
ATOM   1109 HD13 ILE    68      12.745  34.007  24.885  1.00  0.00      QMMM H
ATOM   1110 C    ILE    68      16.026  37.908  25.196  1.00  0.00      QMMM C
ATOM   1111 O    ILE    68      16.269  37.722  26.392  1.00  0.00      QMMM O
ATOM   1112 N    THR    69      16.033  39.128  24.654  1.00  0.00      QMMM N
ATOM   1113 H    THR    69      15.809  39.220  23.671  1.00  0.00      QMMM H
ATOM   1114 CA   THR    69      16.145  40.377  25.434  1.00  0.00      QMMM C
ATOM   1115 HA   THR    69      16.068  40.123  26.486  1.00  0.00      QMMM H
ATOM   1116 CB   THR    69      17.496  41.104  25.253  1.00  0.00      QMMM C
ATOM   1117 HB   THR    69      17.678  41.691  26.153  1.00  0.00      QMMM H
ATOM   1118 CG2  THR    69      18.684  40.162  25.033  1.00  0.00      QMMM C
ATOM   1119 HG21 THR    69      18.568  39.631  24.088  1.00  0.00      QMMM H
ATOM   1120 HG22 THR    69      19.595  40.749  24.980  1.00  0.00      QMMM H
ATOM   1121 HG23 THR    69      18.756  39.441  25.844  1.00  0.00      QMMM H
ATOM   1122 OG1  THR    69      17.518  41.990  24.161  1.00  0.00      QMMM O
ATOM   1123 HG1  THR    69      17.090  42.822  24.457  1.00  0.00      QMMM H
ATOM   1124 C    THR    69      14.966  41.288  25.106  1.00  0.00      QMMM C
ATOM   1125 O    THR    69      14.507  41.298  23.960  1.00  0.00      QMMM O
ATOM   1126 N    PHE    70      14.427  42.013  26.088  1.00  0.00      QMMM N
ATOM   1127 H    PHE    70      14.854  42.014  27.009  1.00  0.00      QMMM H
ATOM   1128 CA   PHE    70      13.256  42.868  25.860  1.00  0.00      QMMM C
ATOM   1129 HA   PHE    70      13.328  43.278  24.859  1.00  0.00      QMMM H
ATOM   1130 CB   PHE    70      11.981  42.012  25.949  1.00  0.00      QMMM C
ATOM   1131 HB2  PHE    70      11.160  42.572  25.504  1.00  0.00      QMMM H
ATOM   1132 HB3  PHE    70      12.117  41.112  25.354  1.00  0.00      QMMM H
ATOM   1133 CG   PHE    70      11.575  41.576  27.343  1.00  0.00      QMMM C
ATOM   1134 CD1  PHE    70      10.658  42.347  28.078  1.00  0.00      QMMM C
ATOM   1135 HD1  PHE    70      10.261  43.263  27.668  1.00  0.00      QMMM H
ATOM   1136 CE1  PHE    70      10.261  41.938  29.360  1.00  0.00      QMMM C
ATOM   1137 HE1  PHE    70       9.569  42.544  29.924  1.00  0.00      QMMM H
ATOM   1138 CZ   PHE    70      10.774  40.754  29.911  1.00  0.00      QMMM C
ATOM   1139 HZ   PHE    70      10.464  40.452  30.900  1.00  0.00      QMMM H
ATOM   1140 CE2  PHE    70      11.696  39.983  29.182  1.00  0.00      QMMM C
ATOM   1141 HE2  PHE    70      12.099  39.084  29.617  1.00  0.00      QMMM H
ATOM   1142 CD2  PHE    70      12.100  40.395  27.900  1.00  0.00      QMMM C
ATOM   1143 HD2  PHE    70      12.812  39.805  27.342  1.00  0.00      QMMM H
ATOM   1144 C    PHE    70      13.168  44.056  26.819  1.00  0.00      QMMM C
ATOM   1145 O    PHE    70      13.607  43.955  27.959  1.00  0.00      QMMM O
ATOM   1146 N    HIS    71      12.512  45.142  26.398  1.00  0.00      QMMM N
ATOM   1147 H    HIS    71      12.182  45.160  25.443  1.00  0.00      QMMM H
ATOM   1148 CA   HIS    71      12.205  46.295  27.252  1.00  0.00      QMMM C
ATOM   1149 HA   HIS    71      12.344  46.012  28.296  1.00  0.00      QMMM H
ATOM   1150 CB   HIS    71      13.169  47.452  26.955  1.00  0.00      QMMM C
ATOM   1151 HB2  HIS    71      14.198  47.108  27.038  1.00  0.00      QMMM H
ATOM   1152 HB3  HIS    71      13.018  47.801  25.931  1.00  0.00      QMMM H
ATOM   1153 CG   HIS    71      12.964  48.600  27.912  1.00  0.00      QMMM C
ATOM   1154 ND1  HIS    71      13.257  48.592  29.254  1.00  0.00      QMMM N
ATOM   1155 HD1  HIS    71      13.779  47.881  29.772  1.00  0.00      QMMM H
ATOM   1156 CE1  HIS    71      12.882  49.768  29.775  1.00  0.00      QMMM C
ATOM   1157 HE1  HIS    71      13.009  50.048  30.815  1.00  0.00      QMMM H
ATOM   1158 NE2  HIS    71      12.367  50.554  28.813  1.00  0.00      QMMM N
ATOM   1159 CD2  HIS    71      12.388  49.807  27.628  1.00  0.00      QMMM C
ATOM   1160 HD2  HIS    71      12.001  50.111  26.669  1.00  0.00      QMMM H
ATOM   1161 C    HIS    71      10.752  46.757  27.073  1.00  0.00      QMMM C
ATOM   1162 O    HIS    71      10.356  47.123  25.968  1.00  0.00      QMMM O
ATOM   1163 N    ASN    72       9.966  46.770  28.158  1.00  0.00      QMMM N
ATOM   1164 H    ASN    72      10.375  46.354  28.989  1.00  0.00      QMMM H
ATOM   1165 CA   ASN    72       8.574  47.265  28.210  1.00  0.00      QMMM C
ATOM   1166 HA   ASN    72       8.173  47.014  29.192  1.00  0.00      QMMM H
ATOM   1167 CB   ASN    72       8.576  48.812  28.109  1.00  0.00      QMMM C
ATOM   1168 HB2  ASN    72       9.418  49.170  27.520  1.00  0.00      QMMM H
ATOM   1169 HB3  ASN    72       7.671  49.157  27.610  1.00  0.00      QMMM H
ATOM   1170 CG   ASN    72       8.576  49.465  29.475  1.00  0.00      QMMM C
ATOM   1171 OD1  ASN    72       7.565  49.539  30.144  1.00  0.00      QMMM O
ATOM   1172 ND2  ASN    72       9.694  49.936  29.966  1.00  0.00      QMMM N
ATOM   1173 HD21 ASN    72       9.594  50.364  30.868  1.00  0.00      QMMM H
ATOM   1174 HD22 ASN    72      10.556  49.976  29.436  1.00  0.00      QMMM H
ATOM   1175 C    ASN    72       7.593  46.570  27.232  1.00  0.00      QMMM C
ATOM   1176 O    ASN    72       6.519  47.095  26.946  1.00  0.00      QMMM O
ATOM   1177 N    GLU    73       7.947  45.388  26.723  1.00  0.00      QMMM N
ATOM   1178 H    GLU    73       8.838  45.030  27.021  1.00  0.00      QMMM H
ATOM   1179 CA   GLU    73       7.285  44.719  25.596  1.00  0.00      QMMM C
ATOM   1180 HA   GLU    73       7.352  45.408  24.759  1.00  0.00      QMMM H
ATOM   1181 CB   GLU    73       8.113  43.470  25.227  1.00  0.00      QMMM C
ATOM   1182 HB2  GLU    73       9.162  43.766  25.178  1.00  0.00      QMMM H
ATOM   1183 HB3  GLU    73       8.015  42.736  26.029  1.00  0.00      QMMM H
ATOM   1184 CG   GLU    73       7.773  42.782  23.893  1.00  0.00      QMMM C
ATOM   1185 HG2  GLU    73       8.462  41.954  23.766  1.00  0.00      QMMM H
ATOM   1186 HG3  GLU    73       6.779  42.339  23.938  1.00  0.00      QMMM H
ATOM   1187 CD   GLU    73       7.872  43.722  22.684  1.00  0.00      QMMM C
ATOM   1188 OE1  GLU    73       8.821  43.580  21.878  1.00  0.00      QMMM O
ATOM   1189 OE2  GLU    73       6.997  44.605  22.563  1.00  0.00      QMMM O
ATOM   1190 C    GLU    73       5.783  44.399  25.807  1.00  0.00      QMMM C
ATOM   1191 O    GLU    73       5.239  44.446  26.920  1.00  0.00      QMMM O
ATOM   1192 N    ALA    74       5.085  44.068  24.720  1.00  0.00      QMMM N
ATOM   1193 H    ALA    74       5.564  44.153  23.825  1.00  0.00      QMMM H
ATOM   1194 CA   ALA    74       3.764  43.454  24.756  1.00  0.00      QMMM C
ATOM   1195 HA   ALA    74       3.108  44.070  25.372  1.00  0.00      QMMM H
ATOM   1196 CB   ALA    74       3.168  43.392  23.352  1.00  0.00      QMMM C
ATOM   1197 HB1  ALA    74       3.704  42.659  22.754  1.00  0.00      QMMM H
ATOM   1198 HB2  ALA    74       2.122  43.091  23.411  1.00  0.00      QMMM H
ATOM   1199 HB3  ALA    74       3.238  44.371  22.881  1.00  0.00      QMMM H
ATOM   1200 C    ALA    74       3.860  42.049  25.358  1.00  0.00      QMMM C
ATOM   1201 O    ALA    74       4.414  41.132  24.745  1.00  0.00      QMMM O
ATOM   1202 N    ARG    75       3.286  41.870  26.551  1.00  0.00      QMMM N
ATOM   1203 H    ARG    75       2.910  42.694  26.998  1.00  0.00      QMMM H
ATOM   1204 CA   ARG    75       3.226  40.581  27.256  1.00  0.00      QMMM C
ATOM   1205 HA   ARG    75       4.234  40.301  27.571  1.00  0.00      QMMM H
ATOM   1206 CB   ARG    75       2.346  40.734  28.503  1.00  0.00      QMMM C
ATOM   1207 HB2  ARG    75       1.411  41.232  28.242  1.00  0.00      QMMM H
ATOM   1208 HB3  ARG    75       2.107  39.747  28.889  1.00  0.00      QMMM H
ATOM   1209 CG   ARG    75       3.074  41.528  29.593  1.00  0.00      QMMM C
ATOM   1210 HG2  ARG    75       4.079  41.126  29.724  1.00  0.00      QMMM H
ATOM   1211 HG3  ARG    75       3.153  42.575  29.300  1.00  0.00      QMMM H
ATOM   1212 CD   ARG    75       2.327  41.417  30.921  1.00  0.00      QMMM C
ATOM   1213 HD2  ARG    75       1.361  41.909  30.844  1.00  0.00      QMMM H
ATOM   1214 HD3  ARG    75       2.151  40.367  31.146  1.00  0.00      QMMM H
ATOM   1215 NE   ARG    75       3.106  42.026  32.000  1.00  0.00      QMMM N
ATOM   1216 HE   ARG    75       3.981  42.500  31.773  1.00  0.00      QMMM H
ATOM   1217 CZ   ARG    75       2.822  42.096  33.280  1.00  0.00      QMMM C
ATOM   1218 NH1  ARG    75       1.724  41.642  33.808  1.00  0.00      QMMM N
ATOM   1219 HH11 ARG    75       1.012  41.251  33.201  1.00  0.00      QMMM H
ATOM   1220 HH12 ARG    75       1.599  41.772  34.795  1.00  0.00      QMMM H
ATOM   1221 NH2  ARG    75       3.682  42.664  34.048  1.00  0.00      QMMM N
ATOM   1222 HH21 ARG    75       4.490  43.072  33.577  1.00  0.00      QMMM H
ATOM   1223 HH22 ARG    75       3.537  42.852  35.043  1.00  0.00      QMMM H
ATOM   1224 C    ARG    75       2.748  39.430  26.369  1.00  0.00      QMMM C
ATOM   1225 O    ARG    75       3.295  38.336  26.461  1.00  0.00      QMMM O
ATOM   1226 N    SER    76       1.782  39.681  25.484  1.00  0.00      QMMM N
ATOM   1227 H    SER    76       1.405  40.617  25.457  1.00  0.00      QMMM H
ATOM   1228 CA   SER    76       1.320  38.736  24.462  1.00  0.00      QMMM C
ATOM   1229 HA   SER    76       0.958  37.840  24.966  1.00  0.00      QMMM H
ATOM   1230 CB   SER    76       0.143  39.334  23.691  1.00  0.00      QMMM C
ATOM   1231 HB2  SER    76      -0.155  38.655  22.893  1.00  0.00      QMMM H
ATOM   1232 HB3  SER    76      -0.698  39.448  24.373  1.00  0.00      QMMM H
ATOM   1233 OG   SER    76       0.477  40.602  23.152  1.00  0.00      QMMM O
ATOM   1234 HG   SER    76      -0.166  41.249  23.571  1.00  0.00      QMMM H
ATOM   1235 C    SER    76       2.433  38.288  23.506  1.00  0.00      QMMM C
ATOM   1236 O    SER    76       2.728  37.099  23.454  1.00  0.00      QMMM O
ATOM   1237 N    ALA    77       3.062  39.202  22.761  1.00  0.00      QMMM N
ATOM   1238 H    ALA    77       2.774  40.162  22.887  1.00  0.00      QMMM H
ATOM   1239 CA   ALA    77       4.110  38.896  21.780  1.00  0.00      QMMM C
ATOM   1240 HA   ALA    77       3.702  38.199  21.046  1.00  0.00      QMMM H
ATOM   1241 CB   ALA    77       4.492  40.190  21.051  1.00  0.00      QMMM C
ATOM   1242 HB1  ALA    77       4.995  40.870  21.740  1.00  0.00      QMMM H
ATOM   1243 HB2  ALA    77       5.170  39.956  20.231  1.00  0.00      QMMM H
ATOM   1244 HB3  ALA    77       3.606  40.674  20.642  1.00  0.00      QMMM H
ATOM   1245 C    ALA    77       5.348  38.228  22.413  1.00  0.00      QMMM C
ATOM   1246 O    ALA    77       5.853  37.226  21.898  1.00  0.00      QMMM O
ATOM   1247 N    LEU    78       5.796  38.738  23.563  1.00  0.00      QMMM N
ATOM   1248 H    LEU    78       5.345  39.582  23.902  1.00  0.00      QMMM H
ATOM   1249 CA   LEU    78       6.912  38.190  24.336  1.00  0.00      QMMM C
ATOM   1250 HA   LEU    78       7.801  38.188  23.705  1.00  0.00      QMMM H
ATOM   1251 CB   LEU    78       7.145  39.124  25.534  1.00  0.00      QMMM C
ATOM   1252 HB2  LEU    78       7.356  40.127  25.162  1.00  0.00      QMMM H
ATOM   1253 HB3  LEU    78       6.225  39.171  26.119  1.00  0.00      QMMM H
ATOM   1254 CG   LEU    78       8.291  38.687  26.459  1.00  0.00      QMMM C
ATOM   1255 HG   LEU    78       8.124  37.664  26.791  1.00  0.00      QMMM H
ATOM   1256 CD1  LEU    78       9.660  38.761  25.780  1.00  0.00      QMMM C
ATOM   1257 HD11 LEU    78       9.844  39.779  25.439  1.00  0.00      QMMM H
ATOM   1258 HD12 LEU    78      10.434  38.473  26.490  1.00  0.00      QMMM H
ATOM   1259 HD13 LEU    78       9.694  38.080  24.931  1.00  0.00      QMMM H
ATOM   1260 CD2  LEU    78       8.299  39.596  27.684  1.00  0.00      QMMM C
ATOM   1261 HD21 LEU    78       7.332  39.561  28.186  1.00  0.00      QMMM H
ATOM   1262 HD22 LEU    78       9.061  39.257  28.382  1.00  0.00      QMMM H
ATOM   1263 HD23 LEU    78       8.508  40.623  27.387  1.00  0.00      QMMM H
ATOM   1264 C    LEU    78       6.650  36.738  24.765  1.00  0.00      QMMM C
ATOM   1265 O    LEU    78       7.469  35.848  24.535  1.00  0.00      QMMM O
ATOM   1266 N    LEU    79       5.484  36.481  25.356  1.00  0.00      QMMM N
ATOM   1267 H    LEU    79       4.856  37.260  25.528  1.00  0.00      QMMM H
ATOM   1268 CA   LEU    79       5.028  35.137  25.699  1.00  0.00      QMMM C
ATOM   1269 HA   LEU    79       5.756  34.680  26.369  1.00  0.00      QMMM H
ATOM   1270 CB   LEU    79       3.694  35.290  26.430  1.00  0.00      QMMM C
ATOM   1271 HB2  LEU    79       3.851  35.865  27.340  1.00  0.00      QMMM H
ATOM   1272 HB3  LEU    79       3.017  35.853  25.786  1.00  0.00      QMMM H
ATOM   1273 CG   LEU    79       3.009  33.971  26.783  1.00  0.00      QMMM C
ATOM   1274 HG   LEU    79       2.919  33.362  25.894  1.00  0.00      QMMM H
ATOM   1275 CD1  LEU    79       3.738  33.160  27.844  1.00  0.00      QMMM C
ATOM   1276 HD11 LEU    79       3.747  33.710  28.781  1.00  0.00      QMMM H
ATOM   1277 HD12 LEU    79       3.219  32.214  27.997  1.00  0.00      QMMM H
ATOM   1278 HD13 LEU    79       4.756  32.950  27.521  1.00  0.00      QMMM H
ATOM   1279 CD2  LEU    79       1.622  34.311  27.297  1.00  0.00      QMMM C
ATOM   1280 HD21 LEU    79       1.040  34.794  26.511  1.00  0.00      QMMM H
ATOM   1281 HD22 LEU    79       1.125  33.392  27.589  1.00  0.00      QMMM H
ATOM   1282 HD23 LEU    79       1.700  34.988  28.144  1.00  0.00      QMMM H
ATOM   1283 C    LEU    79       4.891  34.236  24.462  1.00  0.00      QMMM C
ATOM   1284 O    LEU    79       5.352  33.098  24.478  1.00  0.00      QMMM O
ATOM   1285 N    ARG    80       4.257  34.725  23.391  1.00  0.00      QMMM N
ATOM   1286 H    ARG    80       3.886  35.669  23.474  1.00  0.00      QMMM H
ATOM   1287 CA   ARG    80       4.048  33.994  22.131  1.00  0.00      QMMM C
ATOM   1288 HA   ARG    80       3.571  33.043  22.371  1.00  0.00      QMMM H
ATOM   1289 CB   ARG    80       3.092  34.814  21.245  1.00  0.00      QMMM C
ATOM   1290 HB2  ARG    80       2.311  35.213  21.891  1.00  0.00      QMMM H
ATOM   1291 HB3  ARG    80       3.623  35.656  20.796  1.00  0.00      QMMM H
ATOM   1292 CG   ARG    80       2.385  33.998  20.152  1.00  0.00      QMMM C
ATOM   1293 HG2  ARG    80       3.023  33.910  19.277  1.00  0.00      QMMM H
ATOM   1294 HG3  ARG    80       2.189  32.994  20.514  1.00  0.00      QMMM H
ATOM   1295 CD   ARG    80       1.035  34.628  19.775  1.00  0.00      QMMM C
ATOM   1296 HD2  ARG    80       0.523  33.946  19.099  1.00  0.00      QMMM H
ATOM   1297 HD3  ARG    80       0.424  34.744  20.670  1.00  0.00      QMMM H
ATOM   1298 NE   ARG    80       1.208  35.915  19.090  1.00  0.00      QMMM N
ATOM   1299 HE   ARG    80       1.655  35.880  18.178  1.00  0.00      QMMM H
ATOM   1300 CZ   ARG    80       0.950  37.138  19.495  1.00  0.00      QMMM C
ATOM   1301 NH1  ARG    80       1.403  38.125  18.791  1.00  0.00      QMMM N
ATOM   1302 HH11 ARG    80       1.924  37.884  17.950  1.00  0.00      QMMM H
ATOM   1303 HH12 ARG    80       1.283  39.080  19.112  1.00  0.00      QMMM H
ATOM   1304 NH2  ARG    80       0.255  37.410  20.556  1.00  0.00      QMMM N
ATOM   1305 HH21 ARG    80      -0.290  36.667  20.977  1.00  0.00      QMMM H
ATOM   1306 HH22 ARG    80      -0.097  38.351  20.674  1.00  0.00      QMMM H
ATOM   1307 C    ARG    80       5.369  33.624  21.449  1.00  0.00      QMMM C
ATOM   1308 O    ARG    80       5.458  32.546  20.871  1.00  0.00      QMMM O
ATOM   1309 N    THR    81       6.425  34.415  21.643  1.00  0.00      QMMM N
ATOM   1310 H    THR    81       6.234  35.314  22.068  1.00  0.00      QMMM H
ATOM   1311 CA   THR    81       7.816  34.036  21.334  1.00  0.00      QMMM C
ATOM   1312 HA   THR    81       7.880  33.782  20.278  1.00  0.00      QMMM H
ATOM   1313 CB   THR    81       8.797  35.195  21.596  1.00  0.00      QMMM C
ATOM   1314 HB   THR    81       8.868  35.387  22.663  1.00  0.00      QMMM H
ATOM   1315 CG2  THR    81      10.198  34.868  21.084  1.00  0.00      QMMM C
ATOM   1316 HG21 THR    81      10.164  34.682  20.014  1.00  0.00      QMMM H
ATOM   1317 HG22 THR    81      10.860  35.710  21.282  1.00  0.00      QMMM H
ATOM   1318 HG23 THR    81      10.591  33.987  21.586  1.00  0.00      QMMM H
ATOM   1319 OG1  THR    81       8.384  36.382  20.953  1.00  0.00      QMMM O
ATOM   1320 HG1  THR    81       7.516  36.644  21.302  1.00  0.00      QMMM H
ATOM   1321 C    THR    81       8.223  32.781  22.113  1.00  0.00      QMMM C
ATOM   1322 O    THR    81       8.478  31.736  21.518  1.00  0.00      QMMM O
ATOM   1323 N    VAL    82       8.231  32.847  23.450  1.00  0.00      QMMM N
ATOM   1324 H    VAL    82       7.947  33.730  23.863  1.00  0.00      QMMM H
ATOM   1325 CA   VAL    82       8.594  31.729  24.349  1.00  0.00      QMMM C
ATOM   1326 HA   VAL    82       9.647  31.491  24.198  1.00  0.00      QMMM H
ATOM   1327 CB   VAL    82       8.394  32.149  25.822  1.00  0.00      QMMM C
ATOM   1328 HB   VAL    82       7.375  32.506  25.963  1.00  0.00      QMMM H
ATOM   1329 CG1  VAL    82       8.630  31.011  26.822  1.00  0.00      QMMM C
ATOM   1330 HG11 VAL    82       9.636  30.609  26.707  1.00  0.00      QMMM H
ATOM   1331 HG12 VAL    82       8.498  31.388  27.834  1.00  0.00      QMMM H
ATOM   1332 HG13 VAL    82       7.903  30.213  26.670  1.00  0.00      QMMM H
ATOM   1333 CG2  VAL    82       9.354  33.284  26.190  1.00  0.00      QMMM C
ATOM   1334 HG21 VAL    82       9.164  34.161  25.572  1.00  0.00      QMMM H
ATOM   1335 HG22 VAL    82       9.209  33.570  27.231  1.00  0.00      QMMM H
ATOM   1336 HG23 VAL    82      10.381  32.959  26.033  1.00  0.00      QMMM H
ATOM   1337 C    VAL    82       7.806  30.447  24.052  1.00  0.00      QMMM C
ATOM   1338 O    VAL    82       8.373  29.355  24.000  1.00  0.00      QMMM O
ATOM   1339 N    VAL    83       6.490  30.561  23.889  1.00  0.00      QMMM N
ATOM   1340 H    VAL    83       6.095  31.494  23.971  1.00  0.00      QMMM H
ATOM   1341 CA   VAL    83       5.586  29.412  23.775  1.00  0.00      QMMM C
ATOM   1342 HA   VAL    83       5.978  28.606  24.395  1.00  0.00      QMMM H
ATOM   1343 CB   VAL    83       4.202  29.769  24.336  1.00  0.00      QMMM C
ATOM   1344 HB   VAL    83       3.822  30.642  23.811  1.00  0.00      QMMM H
ATOM   1345 CG1  VAL    83       3.209  28.614  24.184  1.00  0.00      QMMM C
ATOM   1346 HG11 VAL    83       3.662  27.693  24.546  1.00  0.00      QMMM H
ATOM   1347 HG12 VAL    83       2.303  28.819  24.751  1.00  0.00      QMMM H
ATOM   1348 HG13 VAL    83       2.939  28.491  23.135  1.00  0.00      QMMM H
ATOM   1349 CG2  VAL    83       4.325  30.095  25.834  1.00  0.00      QMMM C
ATOM   1350 HG21 VAL    83       4.929  30.989  25.979  1.00  0.00      QMMM H
ATOM   1351 HG22 VAL    83       3.341  30.285  26.257  1.00  0.00      QMMM H
ATOM   1352 HG23 VAL    83       4.790  29.267  26.365  1.00  0.00      QMMM H
ATOM   1353 C    VAL    83       5.521  28.853  22.353  1.00  0.00      QMMM C
ATOM   1354 O    VAL    83       5.476  27.632  22.206  1.00  0.00      QMMM O
ATOM   1355 N    SER    84       5.613  29.676  21.300  1.00  0.00      QMMM N
ATOM   1356 H    SER    84       5.642  30.679  21.447  1.00  0.00      QMMM H
ATOM   1357 CA   SER    84       5.776  29.146  19.936  1.00  0.00      QMMM C
ATOM   1358 HA   SER    84       4.955  28.452  19.760  1.00  0.00      QMMM H
ATOM   1359 CB   SER    84       5.669  30.217  18.848  1.00  0.00      QMMM C
ATOM   1360 HB2  SER    84       5.714  29.732  17.871  1.00  0.00      QMMM H
ATOM   1361 HB3  SER    84       4.711  30.731  18.934  1.00  0.00      QMMM H
ATOM   1362 OG   SER    84       6.716  31.157  18.941  1.00  0.00      QMMM O
ATOM   1363 HG   SER    84       6.476  31.772  19.662  1.00  0.00      QMMM H
ATOM   1364 C    SER    84       7.068  28.336  19.794  1.00  0.00      QMMM C
ATOM   1365 O    SER    84       7.018  27.259  19.206  1.00  0.00      QMMM O
ATOM   1366 N    VAL    85       8.182  28.744  20.421  1.00  0.00      QMMM N
ATOM   1367 H    VAL    85       8.177  29.677  20.824  1.00  0.00      QMMM H
ATOM   1368 CA   VAL    85       9.383  27.894  20.563  1.00  0.00      QMMM C
ATOM   1369 HA   VAL    85       9.757  27.673  19.563  1.00  0.00      QMMM H
ATOM   1370 CB   VAL    85      10.515  28.605  21.338  1.00  0.00      QMMM C
ATOM   1371 HB   VAL    85      10.129  28.979  22.281  1.00  0.00      QMMM H
ATOM   1372 CG1  VAL    85      11.700  27.678  21.645  1.00  0.00      QMMM C
ATOM   1373 HG11 VAL    85      12.092  27.251  20.721  1.00  0.00      QMMM H
ATOM   1374 HG12 VAL    85      12.486  28.246  22.139  1.00  0.00      QMMM H
ATOM   1375 HG13 VAL    85      11.396  26.875  22.316  1.00  0.00      QMMM H
ATOM   1376 CG2  VAL    85      11.078  29.787  20.547  1.00  0.00      QMMM C
ATOM   1377 HG21 VAL    85      10.283  30.483  20.285  1.00  0.00      QMMM H
ATOM   1378 HG22 VAL    85      11.815  30.318  21.148  1.00  0.00      QMMM H
ATOM   1379 HG23 VAL    85      11.542  29.434  19.628  1.00  0.00      QMMM H
ATOM   1380 C    VAL    85       9.031  26.551  21.214  1.00  0.00      QMMM C
ATOM   1381 O    VAL    85       9.287  25.501  20.627  1.00  0.00      QMMM O
ATOM   1382 N    LEU    86       8.432  26.557  22.411  1.00  0.00      QMMM N
ATOM   1383 H    LEU    86       8.237  27.462  22.828  1.00  0.00      QMMM H
ATOM   1384 CA   LEU    86       8.089  25.333  23.154  1.00  0.00      QMMM C
ATOM   1385 HA   LEU    86       8.981  24.710  23.197  1.00  0.00      QMMM H
ATOM   1386 CB   LEU    86       7.682  25.702  24.594  1.00  0.00      QMMM C
ATOM   1387 HB2  LEU    86       6.855  26.412  24.545  1.00  0.00      QMMM H
ATOM   1388 HB3  LEU    86       7.320  24.801  25.082  1.00  0.00      QMMM H
ATOM   1389 CG   LEU    86       8.803  26.281  25.477  1.00  0.00      QMMM C
ATOM   1390 HG   LEU    86       9.296  27.101  24.960  1.00  0.00      QMMM H
ATOM   1391 CD1  LEU    86       8.208  26.814  26.783  1.00  0.00      QMMM C
ATOM   1392 HD11 LEU    86       7.715  26.013  27.333  1.00  0.00      QMMM H
ATOM   1393 HD12 LEU    86       8.994  27.241  27.405  1.00  0.00      QMMM H
ATOM   1394 HD13 LEU    86       7.483  27.596  26.559  1.00  0.00      QMMM H
ATOM   1395 CD2  LEU    86       9.853  25.222  25.837  1.00  0.00      QMMM C
ATOM   1396 HD21 LEU    86      10.367  24.892  24.937  1.00  0.00      QMMM H
ATOM   1397 HD22 LEU    86      10.583  25.654  26.520  1.00  0.00      QMMM H
ATOM   1398 HD23 LEU    86       9.372  24.372  26.322  1.00  0.00      QMMM H
ATOM   1399 C    LEU    86       7.004  24.445  22.497  1.00  0.00      QMMM C
ATOM   1400 O    LEU    86       6.827  23.302  22.931  1.00  0.00      QMMM O
ATOM   1401 N    LYS    87       6.303  24.933  21.463  1.00  0.00      QMMM N
ATOM   1402 H    LYS    87       6.456  25.919  21.280  1.00  0.00      QMMM H
ATOM   1403 CA   LYS    87       5.253  24.221  20.711  1.00  0.00      QMMM C
ATOM   1404 HA   LYS    87       4.983  23.318  21.260  1.00  0.00      QMMM H
ATOM   1405 CB   LYS    87       4.002  25.119  20.635  1.00  0.00      QMMM C
ATOM   1406 HB2  LYS    87       3.742  25.415  21.653  1.00  0.00      QMMM H
ATOM   1407 HB3  LYS    87       4.233  26.024  20.071  1.00  0.00      QMMM H
ATOM   1408 CG   LYS    87       2.785  24.420  19.997  1.00  0.00      QMMM C
ATOM   1409 HG2  LYS    87       2.968  24.246  18.935  1.00  0.00      QMMM H
ATOM   1410 HG3  LYS    87       2.631  23.459  20.490  1.00  0.00      QMMM H
ATOM   1411 CD   LYS    87       1.522  25.278  20.166  1.00  0.00      QMMM C
ATOM   1412 HD2  LYS    87       1.459  25.547  21.215  1.00  0.00      QMMM H
ATOM   1413 HD3  LYS    87       1.619  26.190  19.574  1.00  0.00      QMMM H
ATOM   1414 CE   LYS    87       0.239  24.528  19.768  1.00  0.00      QMMM C
ATOM   1415 HE2  LYS    87       0.303  24.280  18.705  1.00  0.00      QMMM H
ATOM   1416 HE3  LYS    87       0.196  23.591  20.329  1.00  0.00      QMMM H
ATOM   1417 NZ   LYS    87      -0.995  25.322  20.026  1.00  0.00      QMMM N
ATOM   1418 HZ1  LYS    87      -0.974  26.227  19.556  1.00  0.00      QMMM H
ATOM   1419 HZ2  LYS    87      -1.833  24.848  19.729  1.00  0.00      QMMM H
ATOM   1420 HZ3  LYS    87      -1.144  25.566  21.010  1.00  0.00      QMMM H
ATOM   1421 C    LYS    87       5.714  23.751  19.326  1.00  0.00      QMMM C
ATOM   1422 O    LYS    87       5.555  22.579  19.004  1.00  0.00      QMMM O
ATOM   1423 N    LYS    88       6.242  24.658  18.498  1.00  0.00      QMMM N
ATOM   1424 H    LYS    88       6.369  25.591  18.877  1.00  0.00      QMMM H
ATOM   1425 CA   LYS    88       6.580  24.439  17.077  1.00  0.00      QMMM C
ATOM   1426 HA   LYS    88       5.900  23.697  16.654  1.00  0.00      QMMM H
ATOM   1427 CB   LYS    88       6.391  25.759  16.307  1.00  0.00      QMMM C
ATOM   1428 HB2  LYS    88       6.960  26.545  16.802  1.00  0.00      QMMM H
ATOM   1429 HB3  LYS    88       6.830  25.654  15.319  1.00  0.00      QMMM H
ATOM   1430 CG   LYS    88       4.919  26.219  16.174  1.00  0.00      QMMM C
ATOM   1431 HG2  LYS    88       4.308  25.791  16.969  1.00  0.00      QMMM H
ATOM   1432 HG3  LYS    88       4.888  27.297  16.314  1.00  0.00      QMMM H
ATOM   1433 CD   LYS    88       4.294  25.869  14.808  1.00  0.00      QMMM C
ATOM   1434 HD2  LYS    88       5.076  25.741  14.064  1.00  0.00      QMMM H
ATOM   1435 HD3  LYS    88       3.769  24.917  14.897  1.00  0.00      QMMM H
ATOM   1436 CE   LYS    88       3.329  26.950  14.291  1.00  0.00      QMMM C
ATOM   1437 HE2  LYS    88       2.450  26.977  14.937  1.00  0.00      QMMM H
ATOM   1438 HE3  LYS    88       3.831  27.923  14.339  1.00  0.00      QMMM H
ATOM   1439 NZ   LYS    88       2.925  26.683  12.887  1.00  0.00      QMMM N
ATOM   1440 HZ1  LYS    88       2.741  25.688  12.729  1.00  0.00      QMMM H
ATOM   1441 HZ2  LYS    88       2.155  27.247  12.547  1.00  0.00      QMMM H
ATOM   1442 HZ3  LYS    88       3.700  26.859  12.245  1.00  0.00      QMMM H
ATOM   1443 C    LYS    88       7.994  23.881  16.846  1.00  0.00      QMMM C
ATOM   1444 O    LYS    88       8.229  23.279  15.802  1.00  0.00      QMMM O
ATOM   1445 N    SER    89       8.910  24.015  17.810  1.00  0.00      QMMM N
ATOM   1446 H    SER    89       8.641  24.540  18.631  1.00  0.00      QMMM H
ATOM   1447 CA   SER    89      10.242  23.378  17.806  1.00  0.00      QMMM C
ATOM   1448 HA   SER    89      10.379  22.848  16.865  1.00  0.00      QMMM H
ATOM   1449 CB   SER    89      11.393  24.390  17.846  1.00  0.00      QMMM C
ATOM   1450 HB2  SER    89      12.300  23.889  18.186  1.00  0.00      QMMM H
ATOM   1451 HB3  SER    89      11.576  24.739  16.831  1.00  0.00      QMMM H
ATOM   1452 OG   SER    89      11.133  25.506  18.679  1.00  0.00      QMMM O
ATOM   1453 HG   SER    89      10.611  25.205  19.450  1.00  0.00      QMMM H
ATOM   1454 C    SER    89      10.371  22.373  18.961  1.00  0.00      QMMM C
ATOM   1455 O    SER    89      10.528  22.803  20.105  1.00  0.00      QMMM O
ATOM   1456 N    PRO    90      10.294  21.051  18.701  1.00  0.00      QMMM N
ATOM   1457 CA   PRO    90      10.369  19.978  19.694  1.00  0.00      QMMM C
ATOM   1458 HA   PRO    90       9.357  19.812  20.057  1.00  0.00      QMMM H
ATOM   1459 CB   PRO    90      10.755  18.732  18.894  1.00  0.00      QMMM C
ATOM   1460 HB2  PRO    90      11.827  18.719  18.690  1.00  0.00      QMMM H
ATOM   1461 HB3  PRO    90      10.442  17.814  19.392  1.00  0.00      QMMM H
ATOM   1462 CD   PRO    90      10.107  20.461  17.379  1.00  0.00      QMMM C
ATOM   1463 HD2  PRO    90       9.202  20.837  16.899  1.00  0.00      QMMM H
ATOM   1464 HD3  PRO    90      10.974  20.690  16.762  1.00  0.00      QMMM H
ATOM   1465 CG   PRO    90       9.999  18.951  17.588  1.00  0.00      QMMM C
ATOM   1466 HG2  PRO    90       8.952  18.672  17.713  1.00  0.00      QMMM H
ATOM   1467 HG3  PRO    90      10.452  18.393  16.770  1.00  0.00      QMMM H
ATOM   1468 C    PRO    90      11.318  20.237  20.887  1.00  0.00      QMMM C
ATOM   1469 O    PRO    90      12.541  20.203  20.716  1.00  0.00      QMMM O
ATOM   1470 N    PRO    91      10.796  20.438  22.121  1.00  0.00      QMMM N
ATOM   1471 CA   PRO    91      11.568  20.742  23.337  1.00  0.00      QMMM C
ATOM   1472 HA   PRO    91      11.960  21.751  23.208  1.00  0.00      QMMM H
ATOM   1473 CB   PRO    91      10.540  20.787  24.472  1.00  0.00      QMMM C
ATOM   1474 HB2  PRO    91      10.353  19.782  24.852  1.00  0.00      QMMM H
ATOM   1475 HB3  PRO    91      10.853  21.454  25.277  1.00  0.00      QMMM H
ATOM   1476 CD   PRO    91       9.374  20.636  22.401  1.00  0.00      QMMM C
ATOM   1477 HD2  PRO    91       8.901  21.279  21.656  1.00  0.00      QMMM H
ATOM   1478 HD3  PRO    91       8.870  19.669  22.435  1.00  0.00      QMMM H
ATOM   1479 CG   PRO    91       9.293  21.308  23.769  1.00  0.00      QMMM C
ATOM   1480 HG2  PRO    91       9.366  22.389  23.650  1.00  0.00      QMMM H
ATOM   1481 HG3  PRO    91       8.379  21.039  24.301  1.00  0.00      QMMM H
ATOM   1482 C    PRO    91      12.762  19.839  23.707  1.00  0.00      QMMM C
ATOM   1483 O    PRO    91      13.470  20.175  24.656  1.00  0.00      QMMM O
ATOM   1484 N    HIS    92      13.033  18.755  22.963  1.00  0.00      QMMM N
ATOM   1485 H    HIS    92      12.383  18.636  22.199  1.00  0.00      QMMM H
ATOM   1486 CA   HIS    92      14.330  18.054  22.837  1.00  0.00      QMMM C
ATOM   1487 HA   HIS    92      14.482  17.419  23.711  1.00  0.00      QMMM H
ATOM   1488 CB   HIS    92      14.270  17.152  21.570  1.00  0.00      QMMM C
ATOM   1489 HB2  HIS    92      13.835  16.192  21.855  1.00  0.00      QMMM H
ATOM   1490 HB3  HIS    92      13.577  17.607  20.859  1.00  0.00      QMMM H
ATOM   1491 CG   HIS    92      15.548  16.876  20.785  1.00  0.00      QMMM C
ATOM   1492 ND1  HIS    92      15.605  16.734  19.404  1.00  0.00      QMMM N
ATOM   1493 HD1  HIS    92      14.836  16.809  18.747  1.00  0.00      QMMM H
ATOM   1494 CE1  HIS    92      16.882  16.464  19.065  1.00  0.00      QMMM C
ATOM   1495 HE1  HIS    92      17.267  16.273  18.064  1.00  0.00      QMMM H
ATOM   1496 NE2  HIS    92      17.637  16.449  20.179  1.00  0.00      QMMM N
ATOM   1497 HE2  HIS    92      18.657  16.301  20.158  1.00  0.00      QMMM H
ATOM   1498 CD2  HIS    92      16.816  16.681  21.272  1.00  0.00      QMMM C
ATOM   1499 HD2  HIS    92      17.136  16.708  22.308  1.00  0.00      QMMM H
ATOM   1500 C    HIS    92      15.516  19.029  22.807  1.00  0.00      QMMM C
ATOM   1501 O    HIS    92      16.488  18.831  23.527  1.00  0.00      QMMM O
ATOM   1502 N    LEU    93      15.432  20.059  21.967  1.00  0.00      QMMM N
ATOM   1503 H    LEU    93      14.582  20.131  21.418  1.00  0.00      QMMM H
ATOM   1504 CA   LEU    93      16.539  20.967  21.646  1.00  0.00      QMMM C
ATOM   1505 HA   LEU    93      17.446  20.388  21.458  1.00  0.00      QMMM H
ATOM   1506 CB   LEU    93      16.157  21.731  20.365  1.00  0.00      QMMM C
ATOM   1507 HB2  LEU    93      15.340  22.413  20.609  1.00  0.00      QMMM H
ATOM   1508 HB3  LEU    93      17.006  22.334  20.046  1.00  0.00      QMMM H
ATOM   1509 CG   LEU    93      15.702  20.838  19.194  1.00  0.00      QMMM C
ATOM   1510 HG   LEU    93      14.880  20.200  19.512  1.00  0.00      QMMM H
ATOM   1511 CD1  LEU    93      15.169  21.707  18.071  1.00  0.00      QMMM C
ATOM   1512 HD11 LEU    93      15.971  22.264  17.594  1.00  0.00      QMMM H
ATOM   1513 HD12 LEU    93      14.693  21.071  17.336  1.00  0.00      QMMM H
ATOM   1514 HD13 LEU    93      14.406  22.386  18.449  1.00  0.00      QMMM H
ATOM   1515 CD2  LEU    93      16.814  19.935  18.666  1.00  0.00      QMMM C
ATOM   1516 HD21 LEU    93      17.182  19.284  19.456  1.00  0.00      QMMM H
ATOM   1517 HD22 LEU    93      16.431  19.328  17.847  1.00  0.00      QMMM H
ATOM   1518 HD23 LEU    93      17.643  20.532  18.299  1.00  0.00      QMMM H
ATOM   1519 C    LEU    93      16.858  21.970  22.768  1.00  0.00      QMMM C
ATOM   1520 O    LEU    93      17.987  22.439  22.895  1.00  0.00      QMMM O
ATOM   1521 N    ILE    94      15.852  22.321  23.571  1.00  0.00      QMMM N
ATOM   1522 H    ILE    94      14.983  21.834  23.426  1.00  0.00      QMMM H
ATOM   1523 CA   ILE    94      15.884  23.442  24.515  1.00  0.00      QMMM C
ATOM   1524 HA   ILE    94      16.531  24.223  24.110  1.00  0.00      QMMM H
ATOM   1525 CB   ILE    94      14.462  24.036  24.677  1.00  0.00      QMMM C
ATOM   1526 HB   ILE    94      13.849  23.303  25.205  1.00  0.00      QMMM H
ATOM   1527 CG2  ILE    94      14.496  25.310  25.538  1.00  0.00      QMMM C
ATOM   1528 HG21 ILE    94      15.143  26.062  25.084  1.00  0.00      QMMM H
ATOM   1529 HG22 ILE    94      13.490  25.720  25.627  1.00  0.00      QMMM H
ATOM   1530 HG23 ILE    94      14.869  25.093  26.538  1.00  0.00      QMMM H
ATOM   1531 CG1  ILE    94      13.733  24.319  23.340  1.00  0.00      QMMM C
ATOM   1532 HG12 ILE    94      13.570  23.379  22.812  1.00  0.00      QMMM H
ATOM   1533 HG13 ILE    94      12.746  24.731  23.558  1.00  0.00      QMMM H
ATOM   1534 CD1  ILE    94      14.451  25.279  22.383  1.00  0.00      QMMM C
ATOM   1535 HD11 ILE    94      15.438  24.896  22.124  1.00  0.00      QMMM H
ATOM   1536 HD12 ILE    94      13.862  25.376  21.471  1.00  0.00      QMMM H
ATOM   1537 HD13 ILE    94      14.545  26.262  22.839  1.00  0.00      QMMM H
ATOM   1538 C    ILE    94      16.467  22.995  25.865  1.00  0.00      QMMM C
ATOM   1539 O    ILE    94      15.805  22.271  26.616  1.00  0.00      QMMM O
ATOM   1540 N    LYS    95      17.680  23.445  26.207  1.00  0.00      QMMM N
ATOM   1541 H    LYS    95      18.169  24.008  25.513  1.00  0.00      QMMM H
ATOM   1542 CA   LYS    95      18.210  23.395  27.584  1.00  0.00      QMMM C
ATOM   1543 HA   LYS    95      18.051  22.393  27.982  1.00  0.00      QMMM H
ATOM   1544 CB   LYS    95      19.723  23.701  27.572  1.00  0.00      QMMM C
ATOM   1545 HB2  LYS    95      20.234  22.921  27.005  1.00  0.00      QMMM H
ATOM   1546 HB3  LYS    95      19.880  24.645  27.050  1.00  0.00      QMMM H
ATOM   1547 CG   LYS    95      20.390  23.832  28.957  1.00  0.00      QMMM C
ATOM   1548 HG2  LYS    95      21.448  24.030  28.801  1.00  0.00      QMMM H
ATOM   1549 HG3  LYS    95      19.969  24.694  29.478  1.00  0.00      QMMM H
ATOM   1550 CD   LYS    95      20.250  22.588  29.851  1.00  0.00      QMMM C
ATOM   1551 HD2  LYS    95      19.190  22.404  30.031  1.00  0.00      QMMM H
ATOM   1552 HD3  LYS    95      20.667  21.716  29.345  1.00  0.00      QMMM H
ATOM   1553 CE   LYS    95      20.928  22.789  31.217  1.00  0.00      QMMM C
ATOM   1554 HE2  LYS    95      20.645  23.774  31.602  1.00  0.00      QMMM H
ATOM   1555 HE3  LYS    95      20.534  22.038  31.908  1.00  0.00      QMMM H
ATOM   1556 NZ   LYS    95      22.407  22.669  31.150  1.00  0.00      QMMM N
ATOM   1557 HZ1  LYS    95      22.805  23.341  30.493  1.00  0.00      QMMM H
ATOM   1558 HZ2  LYS    95      22.834  22.857  32.048  1.00  0.00      QMMM H
ATOM   1559 HZ3  LYS    95      22.692  21.751  30.842  1.00  0.00      QMMM H
ATOM   1560 C    LYS    95      17.446  24.361  28.492  1.00  0.00      QMMM C
ATOM   1561 O    LYS    95      16.959  23.960  29.544  1.00  0.00      QMMM O
ATOM   1562 N    GLU    96      17.358  25.624  28.086  1.00  0.00      QMMM N
ATOM   1563 H    GLU    96      17.760  25.856  27.187  1.00  0.00      QMMM H
ATOM   1564 CA   GLU    96      16.721  26.724  28.821  1.00  0.00      QMMM C
ATOM   1565 HA   GLU    96      15.873  26.335  29.382  1.00  0.00      QMMM H
ATOM   1566 CB   GLU    96      17.723  27.323  29.831  1.00  0.00      QMMM C
ATOM   1567 HB2  GLU    96      17.201  28.028  30.479  1.00  0.00      QMMM H
ATOM   1568 HB3  GLU    96      18.116  26.518  30.455  1.00  0.00      QMMM H
ATOM   1569 CG   GLU    96      18.891  28.046  29.143  1.00  0.00      QMMM C
ATOM   1570 HG2  GLU    96      19.279  27.398  28.357  1.00  0.00      QMMM H
ATOM   1571 HG3  GLU    96      18.525  28.960  28.672  1.00  0.00      QMMM H
ATOM   1572 CD   GLU    96      20.044  28.395  30.088  1.00  0.00      QMMM C
ATOM   1573 OE1  GLU    96      19.822  28.671  31.287  1.00  0.00      QMMM O
ATOM   1574 OE2  GLU    96      21.199  28.397  29.605  1.00  0.00      QMMM O
ATOM   1575 C    GLU    96      16.203  27.808  27.859  1.00  0.00      QMMM C
ATOM   1576 O    GLU    96      16.582  27.837  26.685  1.00  0.00      QMMM O
ATOM   1577 N    ILE    97      15.384  28.725  28.379  1.00  0.00      QMMM N
ATOM   1578 H    ILE    97      15.110  28.599  29.348  1.00  0.00      QMMM H
ATOM   1579 CA   ILE    97      14.947  29.955  27.708  1.00  0.00      QMMM C
ATOM   1580 HA   ILE    97      15.545  30.089  26.811  1.00  0.00      QMMM H
ATOM   1581 CB   ILE    97      13.459  29.897  27.275  1.00  0.00      QMMM C
ATOM   1582 HB   ILE    97      12.839  29.804  28.166  1.00  0.00      QMMM H
ATOM   1583 CG2  ILE    97      13.075  31.203  26.551  1.00  0.00      QMMM C
ATOM   1584 HG21 ILE    97      13.644  31.308  25.628  1.00  0.00      QMMM H
ATOM   1585 HG22 ILE    97      12.013  31.207  26.315  1.00  0.00      QMMM H
ATOM   1586 HG23 ILE    97      13.265  32.071  27.183  1.00  0.00      QMMM H
ATOM   1587 CG1  ILE    97      13.190  28.662  26.381  1.00  0.00      QMMM C
ATOM   1588 HG12 ILE    97      13.854  28.681  25.518  1.00  0.00      QMMM H
ATOM   1589 HG13 ILE    97      13.412  27.763  26.955  1.00  0.00      QMMM H
ATOM   1590 CD1  ILE    97      11.750  28.520  25.877  1.00  0.00      QMMM C
ATOM   1591 HD11 ILE    97      11.499  29.325  25.186  1.00  0.00      QMMM H
ATOM   1592 HD12 ILE    97      11.657  27.576  25.340  1.00  0.00      QMMM H
ATOM   1593 HD13 ILE    97      11.058  28.525  26.719  1.00  0.00      QMMM H
ATOM   1594 C    ILE    97      15.268  31.139  28.621  1.00  0.00      QMMM C
ATOM   1595 O    ILE    97      14.505  31.476  29.528  1.00  0.00      QMMM O
ATOM   1596 N    ILE    98      16.442  31.732  28.429  1.00  0.00      QMMM N
ATOM   1597 H    ILE    98      16.991  31.440  27.627  1.00  0.00      QMMM H
ATOM   1598 CA   ILE    98      16.855  32.957  29.107  1.00  0.00      QMMM C
ATOM   1599 HA   ILE    98      16.654  32.826  30.163  1.00  0.00      QMMM H
ATOM   1600 CB   ILE    98      18.373  33.192  28.954  1.00  0.00      QMMM C
ATOM   1601 HB   ILE    98      18.652  33.062  27.910  1.00  0.00      QMMM H
ATOM   1602 CG2  ILE    98      18.760  34.618  29.380  1.00  0.00      QMMM C
ATOM   1603 HG21 ILE    98      18.412  34.816  30.394  1.00  0.00      QMMM H
ATOM   1604 HG22 ILE    98      19.838  34.752  29.324  1.00  0.00      QMMM H
ATOM   1605 HG23 ILE    98      18.312  35.340  28.699  1.00  0.00      QMMM H
ATOM   1606 CG1  ILE    98      19.114  32.148  29.816  1.00  0.00      QMMM C
ATOM   1607 HG12 ILE    98      18.903  32.339  30.869  1.00  0.00      QMMM H
ATOM   1608 HG13 ILE    98      18.743  31.154  29.573  1.00  0.00      QMMM H
ATOM   1609 CD1  ILE    98      20.630  32.126  29.616  1.00  0.00      QMMM C
ATOM   1610 HD11 ILE    98      21.081  33.022  30.039  1.00  0.00      QMMM H
ATOM   1611 HD12 ILE    98      21.035  31.261  30.133  1.00  0.00      QMMM H
ATOM   1612 HD13 ILE    98      20.870  32.049  28.556  1.00  0.00      QMMM H
ATOM   1613 C    ILE    98      16.018  34.136  28.607  1.00  0.00      QMMM C
ATOM   1614 O    ILE    98      15.927  34.385  27.404  1.00  0.00      QMMM O
ATOM   1615 N    LEU    99      15.446  34.875  29.558  1.00  0.00      QMMM N
ATOM   1616 H    LEU    99      15.594  34.566  30.512  1.00  0.00      QMMM H
ATOM   1617 CA   LEU    99      14.723  36.125  29.335  1.00  0.00      QMMM C
ATOM   1618 HA   LEU    99      14.692  36.349  28.267  1.00  0.00      QMMM H
ATOM   1619 CB   LEU    99      13.276  36.008  29.846  1.00  0.00      QMMM C
ATOM   1620 HB2  LEU    99      13.293  35.800  30.915  1.00  0.00      QMMM H
ATOM   1621 HB3  LEU    99      12.792  36.973  29.704  1.00  0.00      QMMM H
ATOM   1622 CG   LEU    99      12.421  34.934  29.159  1.00  0.00      QMMM C
ATOM   1623 HG   LEU    99      12.829  33.947  29.374  1.00  0.00      QMMM H
ATOM   1624 CD1  LEU    99      11.002  35.016  29.716  1.00  0.00      QMMM C
ATOM   1625 HD11 LEU    99      10.563  35.977  29.451  1.00  0.00      QMMM H
ATOM   1626 HD12 LEU    99      10.395  34.214  29.298  1.00  0.00      QMMM H
ATOM   1627 HD13 LEU    99      11.020  34.923  30.801  1.00  0.00      QMMM H
ATOM   1628 CD2  LEU    99      12.348  35.121  27.648  1.00  0.00      QMMM C
ATOM   1629 HD21 LEU    99      13.318  34.899  27.211  1.00  0.00      QMMM H
ATOM   1630 HD22 LEU    99      11.628  34.427  27.227  1.00  0.00      QMMM H
ATOM   1631 HD23 LEU    99      12.050  36.141  27.401  1.00  0.00      QMMM H
ATOM   1632 C    LEU    99      15.470  37.277  30.009  1.00  0.00      QMMM C
ATOM   1633 O    LEU    99      15.332  37.496  31.217  1.00  0.00      QMMM O
ATOM   1634 N    VAL   100      16.293  37.987  29.237  1.00  0.00      QMMM N
ATOM   1635 H    VAL   100      16.340  37.753  28.248  1.00  0.00      QMMM H
ATOM   1636 CA   VAL   100      16.991  39.198  29.684  1.00  0.00      QMMM C
ATOM   1637 HA   VAL   100      17.238  39.072  30.738  1.00  0.00      QMMM H
ATOM   1638 CB   VAL   100      18.322  39.436  28.945  1.00  0.00      QMMM C
ATOM   1639 HB   VAL   100      18.137  39.867  27.965  1.00  0.00      QMMM H
ATOM   1640 CG1  VAL   100      19.173  40.404  29.769  1.00  0.00      QMMM C
ATOM   1641 HG11 VAL   100      19.309  40.025  30.782  1.00  0.00      QMMM H
ATOM   1642 HG12 VAL   100      20.152  40.522  29.316  1.00  0.00      QMMM H
ATOM   1643 HG13 VAL   100      18.685  41.378  29.814  1.00  0.00      QMMM H
ATOM   1644 CG2  VAL   100      19.137  38.152  28.750  1.00  0.00      QMMM C
ATOM   1645 HG21 VAL   100      18.621  37.500  28.046  1.00  0.00      QMMM H
ATOM   1646 HG22 VAL   100      20.108  38.395  28.323  1.00  0.00      QMMM H
ATOM   1647 HG23 VAL   100      19.275  37.646  29.705  1.00  0.00      QMMM H
ATOM   1648 C    VAL   100      16.045  40.397  29.580  1.00  0.00      QMMM C
ATOM   1649 O    VAL   100      16.065  41.176  28.630  1.00  0.00      QMMM O
ATOM   1650 N    ASP   101      15.162  40.490  30.568  1.00  0.00      QMMM N
ATOM   1651 H    ASP   101      15.182  39.744  31.246  1.00  0.00      QMMM H
ATOM   1652 CA   ASP   101      14.291  41.633  30.834  1.00  0.00      QMMM C
ATOM   1653 HA   ASP   101      13.668  41.839  29.962  1.00  0.00      QMMM H
ATOM   1654 CB   ASP   101      13.382  41.223  32.004  1.00  0.00      QMMM C
ATOM   1655 HB2  ASP   101      12.821  40.334  31.718  1.00  0.00      QMMM H
ATOM   1656 HB3  ASP   101      13.999  40.927  32.849  1.00  0.00      QMMM H
ATOM   1657 CG   ASP   101      12.396  42.283  32.488  1.00  0.00      QMMM C
ATOM   1658 OD1  ASP   101      11.650  41.943  33.431  1.00  0.00      QMMM O
ATOM   1659 OD2  ASP   101      12.407  43.439  32.004  1.00  0.00      QMMM O
ATOM   1660 C    ASP   101      15.141  42.884  31.127  1.00  0.00      QMMM C
ATOM   1661 O    ASP   101      15.734  43.009  32.197  1.00  0.00      QMMM O
ATOM   1662 N    ASP   102      15.259  43.799  30.172  1.00  0.00      QMMM N
ATOM   1663 H    ASP   102      14.738  43.642  29.314  1.00  0.00      QMMM H
ATOM   1664 CA   ASP   102      16.055  45.030  30.225  1.00  0.00      QMMM C
ATOM   1665 HA   ASP   102      17.001  44.786  30.697  1.00  0.00      QMMM H
ATOM   1666 CB   ASP   102      16.354  45.462  28.779  1.00  0.00      QMMM C
ATOM   1667 HB2  ASP   102      16.698  44.594  28.213  1.00  0.00      QMMM H
ATOM   1668 HB3  ASP   102      15.435  45.820  28.322  1.00  0.00      QMMM H
ATOM   1669 CG   ASP   102      17.427  46.542  28.665  1.00  0.00      QMMM C
ATOM   1670 OD1  ASP   102      17.435  47.257  27.639  1.00  0.00      QMMM O
ATOM   1671 OD2  ASP   102      18.271  46.678  29.583  1.00  0.00      QMMM O
ATOM   1672 C    ASP   102      15.388  46.120  31.095  1.00  0.00      QMMM C
ATOM   1673 O    ASP   102      15.211  47.270  30.699  1.00  0.00      QMMM O
ATOM   1674 N    TYR   103      14.980  45.721  32.300  1.00  0.00      QMMM N
ATOM   1675 H    TYR   103      15.153  44.736  32.461  1.00  0.00      QMMM H
ATOM   1676 CA   TYR   103      14.171  46.431  33.289  1.00  0.00      QMMM C
ATOM   1677 HA   TYR   103      13.819  45.650  33.959  1.00  0.00      QMMM H
ATOM   1678 CB   TYR   103      15.050  47.354  34.147  1.00  0.00      QMMM C
ATOM   1679 HB2  TYR   103      16.054  46.931  34.202  1.00  0.00      QMMM H
ATOM   1680 HB3  TYR   103      15.139  48.333  33.675  1.00  0.00      QMMM H
ATOM   1681 CG   TYR   103      14.529  47.501  35.565  1.00  0.00      QMMM C
ATOM   1682 CD1  TYR   103      15.074  46.708  36.594  1.00  0.00      QMMM C
ATOM   1683 HD1  TYR   103      15.895  46.035  36.378  1.00  0.00      QMMM H
ATOM   1684 CE1  TYR   103      14.569  46.799  37.906  1.00  0.00      QMMM C
ATOM   1685 HE1  TYR   103      15.003  46.201  38.694  1.00  0.00      QMMM H
ATOM   1686 CZ   TYR   103      13.513  47.691  38.191  1.00  0.00      QMMM C
ATOM   1687 OH   TYR   103      13.002  47.775  39.444  1.00  0.00      QMMM O
ATOM   1688 HH   TYR   103      13.560  47.363  40.106  1.00  0.00      QMMM H
ATOM   1689 CE2  TYR   103      12.959  48.476  37.158  1.00  0.00      QMMM C
ATOM   1690 HE2  TYR   103      12.151  49.156  37.391  1.00  0.00      QMMM H
ATOM   1691 CD2  TYR   103      13.471  48.386  35.849  1.00  0.00      QMMM C
ATOM   1692 HD2  TYR   103      13.046  48.996  35.059  1.00  0.00      QMMM H
ATOM   1693 C    TYR   103      12.894  47.080  32.716  1.00  0.00      QMMM C
ATOM   1694 O    TYR   103      12.779  48.298  32.582  1.00  0.00      QMMM O
ATOM   1695 N    SER   104      11.924  46.228  32.383  1.00  0.00      QMMM N
ATOM   1696 H    SER   104      12.149  45.236  32.443  1.00  0.00      QMMM H
ATOM   1697 CA   SER   104      10.620  46.555  31.787  1.00  0.00      QMMM C
ATOM   1698 HA   SER   104      10.786  47.294  31.003  1.00  0.00      QMMM H
ATOM   1699 CB   SER   104      10.072  45.284  31.128  1.00  0.00      QMMM C
ATOM   1700 HB2  SER   104       9.911  44.509  31.879  1.00  0.00      QMMM H
ATOM   1701 HB3  SER   104       9.132  45.492  30.619  1.00  0.00      QMMM H
ATOM   1702 OG   SER   104      11.008  44.839  30.171  1.00  0.00      QMMM O
ATOM   1703 HG   SER   104      11.633  44.259  30.665  1.00  0.00      QMMM H
ATOM   1704 C    SER   104       9.589  47.167  32.759  1.00  0.00      QMMM C
ATOM   1705 O    SER   104       9.908  47.507  33.899  1.00  0.00      QMMM O
ATOM   1706 N    ASN   105       8.348  47.316  32.288  1.00  0.00      QMMM N
ATOM   1707 H    ASN   105       8.134  46.798  31.451  1.00  0.00      QMMM H
ATOM   1708 CA   ASN   105       7.176  47.953  32.901  1.00  0.00      QMMM C
ATOM   1709 HA   ASN   105       7.315  49.035  32.874  1.00  0.00      QMMM H
ATOM   1710 CB   ASN   105       5.964  47.569  32.018  1.00  0.00      QMMM C
ATOM   1711 HB2  ASN   105       6.272  47.538  30.976  1.00  0.00      QMMM H
ATOM   1712 HB3  ASN   105       5.621  46.569  32.281  1.00  0.00      QMMM H
ATOM   1713 CG   ASN   105       4.759  48.486  32.088  1.00  0.00      QMMM C
ATOM   1714 OD1  ASN   105       4.023  48.603  31.116  1.00  0.00      QMMM O
ATOM   1715 ND2  ASN   105       4.472  49.109  33.207  1.00  0.00      QMMM N
ATOM   1716 HD21 ASN   105       3.653  49.686  33.200  1.00  0.00      QMMM H
ATOM   1717 HD22 ASN   105       5.045  48.986  34.037  1.00  0.00      QMMM H
ATOM   1718 C    ASN   105       6.915  47.535  34.359  1.00  0.00      QMMM C
ATOM   1719 O    ASN   105       6.484  48.356  35.165  1.00  0.00      QMMM O
ATOM   1720 N    ASP   106       7.117  46.256  34.660  1.00  0.00      QMMM N
ATOM   1721 H    ASP   106       7.352  45.658  33.866  1.00  0.00      QMMM H
ATOM   1722 CA   ASP   106       6.799  45.572  35.917  1.00  0.00      QMMM C
ATOM   1723 HA   ASP   106       6.865  46.266  36.754  1.00  0.00      QMMM H
ATOM   1724 CB   ASP   106       5.339  45.087  35.783  1.00  0.00      QMMM C
ATOM   1725 HB2  ASP   106       4.684  45.959  35.809  1.00  0.00      QMMM H
ATOM   1726 HB3  ASP   106       5.232  44.633  34.798  1.00  0.00      QMMM H
ATOM   1727 CG   ASP   106       4.828  44.073  36.817  1.00  0.00      QMMM C
ATOM   1728 OD1  ASP   106       3.711  43.556  36.584  1.00  0.00      QMMM O
ATOM   1729 OD2  ASP   106       5.561  43.744  37.772  1.00  0.00      QMMM O
ATOM   1730 C    ASP   106       7.803  44.412  36.096  1.00  0.00      QMMM C
ATOM   1731 O    ASP   106       8.096  43.730  35.110  1.00  0.00      QMMM O
ATOM   1732 N    PRO   107       8.386  44.165  37.287  1.00  0.00      QMMM N
ATOM   1733 CA   PRO   107       9.153  42.947  37.577  1.00  0.00      QMMM C
ATOM   1734 HA   PRO   107      10.133  43.038  37.113  1.00  0.00      QMMM H
ATOM   1735 CB   PRO   107       9.338  42.948  39.097  1.00  0.00      QMMM C
ATOM   1736 HB2  PRO   107       8.477  42.482  39.581  1.00  0.00      QMMM H
ATOM   1737 HB3  PRO   107      10.261  42.449  39.393  1.00  0.00      QMMM H
ATOM   1738 CD   PRO   107       8.343  45.024  38.462  1.00  0.00      QMMM C
ATOM   1739 HD2  PRO   107       8.609  46.051  38.212  1.00  0.00      QMMM H
ATOM   1740 HD3  PRO   107       7.350  44.993  38.911  1.00  0.00      QMMM H
ATOM   1741 CG   PRO   107       9.362  44.437  39.436  1.00  0.00      QMMM C
ATOM   1742 HG2  PRO   107      10.351  44.847  39.222  1.00  0.00      QMMM H
ATOM   1743 HG3  PRO   107       9.083  44.623  40.473  1.00  0.00      QMMM H
ATOM   1744 C    PRO   107       8.517  41.635  37.082  1.00  0.00      QMMM C
ATOM   1745 O    PRO   107       9.231  40.767  36.572  1.00  0.00      QMMM O
ATOM   1746 N    GLU   108       7.194  41.484  37.190  1.00  0.00      QMMM N
ATOM   1747 H    GLU   108       6.647  42.258  37.580  1.00  0.00      QMMM H
ATOM   1748 CA   GLU   108       6.453  40.318  36.691  1.00  0.00      QMMM C
ATOM   1749 HA   GLU   108       6.988  39.423  36.992  1.00  0.00      QMMM H
ATOM   1750 CB   GLU   108       5.055  40.237  37.342  1.00  0.00      QMMM C
ATOM   1751 HB2  GLU   108       4.629  41.235  37.390  1.00  0.00      QMMM H
ATOM   1752 HB3  GLU   108       4.387  39.642  36.723  1.00  0.00      QMMM H
ATOM   1753 CG   GLU   108       5.063  39.634  38.760  1.00  0.00      QMMM C
ATOM   1754 HG2  GLU   108       5.828  40.131  39.360  1.00  0.00      QMMM H
ATOM   1755 HG3  GLU   108       4.097  39.846  39.223  1.00  0.00      QMMM H
ATOM   1756 CD   GLU   108       5.292  38.112  38.782  1.00  0.00      QMMM C
ATOM   1757 OE1  GLU   108       4.327  37.315  38.809  1.00  0.00      QMMM O
ATOM   1758 OE2  GLU   108       6.453  37.647  38.801  1.00  0.00      QMMM O
ATOM   1759 C    GLU   108       6.374  40.230  35.153  1.00  0.00      QMMM C
ATOM   1760 O    GLU   108       6.020  39.161  34.659  1.00  0.00      QMMM O
ATOM   1761 N    ASP   109       6.786  41.244  34.373  1.00  0.00      QMMM N
ATOM   1762 H    ASP   109       7.117  42.092  34.827  1.00  0.00      QMMM H
ATOM   1763 CA   ASP   109       6.943  41.120  32.908  1.00  0.00      QMMM C
ATOM   1764 HA   ASP   109       5.963  40.970  32.456  1.00  0.00      QMMM H
ATOM   1765 CB   ASP   109       7.596  42.357  32.268  1.00  0.00      QMMM C
ATOM   1766 HB2  ASP   109       8.532  42.585  32.780  1.00  0.00      QMMM H
ATOM   1767 HB3  ASP   109       7.838  42.101  31.237  1.00  0.00      QMMM H
ATOM   1768 CG   ASP   109       6.718  43.601  32.211  1.00  0.00      QMMM C
ATOM   1769 OD1  ASP   109       5.476  43.457  32.150  1.00  0.00      QMMM O
ATOM   1770 OD2  ASP   109       7.293  44.709  32.172  1.00  0.00      QMMM O
ATOM   1771 C    ASP   109       7.806  39.904  32.559  1.00  0.00      QMMM C
ATOM   1772 O    ASP   109       7.379  39.024  31.808  1.00  0.00      QMMM O
ATOM   1773 N    GLY   110       9.000  39.836  33.154  1.00  0.00      QMMM N
ATOM   1774 H    GLY   110       9.279  40.635  33.713  1.00  0.00      QMMM H
ATOM   1775 CA   GLY   110       9.848  38.654  33.143  1.00  0.00      QMMM C
ATOM   1776 HA2  GLY   110       9.809  38.183  32.160  1.00  0.00      QMMM H
ATOM   1777 HA3  GLY   110      10.876  38.955  33.344  1.00  0.00      QMMM H
ATOM   1778 C    GLY   110       9.420  37.632  34.196  1.00  0.00      QMMM C
ATOM   1779 O    GLY   110       9.256  36.453  33.882  1.00  0.00      QMMM O
ATOM   1780 N    ALA   111       9.271  38.036  35.462  1.00  0.00      QMMM N
ATOM   1781 H    ALA   111       9.354  39.027  35.681  1.00  0.00      QMMM H
ATOM   1782 CA   ALA   111       9.121  37.092  36.573  1.00  0.00      QMMM C
ATOM   1783 HA   ALA   111       9.925  36.366  36.486  1.00  0.00      QMMM H
ATOM   1784 CB   ALA   111       9.378  37.819  37.898  1.00  0.00      QMMM C
ATOM   1785 HB1  ALA   111       8.658  38.619  38.049  1.00  0.00      QMMM H
ATOM   1786 HB2  ALA   111       9.294  37.116  38.727  1.00  0.00      QMMM H
ATOM   1787 HB3  ALA   111      10.378  38.251  37.896  1.00  0.00      QMMM H
ATOM   1788 C    ALA   111       7.823  36.249  36.551  1.00  0.00      QMMM C
ATOM   1789 O    ALA   111       7.834  35.133  37.087  1.00  0.00      QMMM O
ATOM   1790 N    LEU   112       6.746  36.665  35.865  1.00  0.00      QMMM N
ATOM   1791 H    LEU   112       6.743  37.599  35.466  1.00  0.00      QMMM H
ATOM   1792 CA   LEU   112       5.570  35.811  35.632  1.00  0.00      QMMM C
ATOM   1793 HA   LEU   112       5.416  35.237  36.536  1.00  0.00      QMMM H
ATOM   1794 CB   LEU   112       4.286  36.641  35.440  1.00  0.00      QMMM C
ATOM   1795 HB2  LEU   112       4.442  37.604  35.916  1.00  0.00      QMMM H
ATOM   1796 HB3  LEU   112       4.109  36.814  34.381  1.00  0.00      QMMM H
ATOM   1797 CG   LEU   112       3.039  36.018  36.110  1.00  0.00      QMMM C
ATOM   1798 HG   LEU   112       3.312  35.646  37.095  1.00  0.00      QMMM H
ATOM   1799 CD1  LEU   112       1.926  37.048  36.306  1.00  0.00      QMMM C
ATOM   1800 HD11 LEU   112       1.535  37.382  35.351  1.00  0.00      QMMM H
ATOM   1801 HD12 LEU   112       1.117  36.606  36.887  1.00  0.00      QMMM H
ATOM   1802 HD13 LEU   112       2.315  37.900  36.866  1.00  0.00      QMMM H
ATOM   1803 CD2  LEU   112       2.453  34.849  35.321  1.00  0.00      QMMM C
ATOM   1804 HD21 LEU   112       3.152  34.019  35.309  1.00  0.00      QMMM H
ATOM   1805 HD22 LEU   112       1.530  34.510  35.792  1.00  0.00      QMMM H
ATOM   1806 HD23 LEU   112       2.233  35.164  34.303  1.00  0.00      QMMM H
ATOM   1807 C    LEU   112       5.835  34.793  34.514  1.00  0.00      QMMM C
ATOM   1808 O    LEU   112       5.561  33.611  34.709  1.00  0.00      QMMM O
ATOM   1809 N    LEU   113       6.512  35.168  33.420  1.00  0.00      QMMM N
ATOM   1810 H    LEU   113       6.754  36.147  33.327  1.00  0.00      QMMM H
ATOM   1811 CA   LEU   113       7.063  34.188  32.462  1.00  0.00      QMMM C
ATOM   1812 HA   LEU   113       6.235  33.606  32.055  1.00  0.00      QMMM H
ATOM   1813 CB   LEU   113       7.788  34.887  31.299  1.00  0.00      QMMM C
ATOM   1814 HB2  LEU   113       8.646  35.432  31.689  1.00  0.00      QMMM H
ATOM   1815 HB3  LEU   113       8.167  34.123  30.619  1.00  0.00      QMMM H
ATOM   1816 CG   LEU   113       6.918  35.865  30.499  1.00  0.00      QMMM C
ATOM   1817 HG   LEU   113       6.499  36.607  31.173  1.00  0.00      QMMM H
ATOM   1818 CD1  LEU   113       7.762  36.569  29.442  1.00  0.00      QMMM C
ATOM   1819 HD11 LEU   113       8.209  35.846  28.761  1.00  0.00      QMMM H
ATOM   1820 HD12 LEU   113       7.124  37.245  28.876  1.00  0.00      QMMM H
ATOM   1821 HD13 LEU   113       8.535  37.162  29.930  1.00  0.00      QMMM H
ATOM   1822 CD2  LEU   113       5.784  35.152  29.774  1.00  0.00      QMMM C
ATOM   1823 HD21 LEU   113       5.088  34.730  30.496  1.00  0.00      QMMM H
ATOM   1824 HD22 LEU   113       5.243  35.873  29.166  1.00  0.00      QMMM H
ATOM   1825 HD23 LEU   113       6.183  34.370  29.130  1.00  0.00      QMMM H
ATOM   1826 C    LEU   113       8.005  33.185  33.151  1.00  0.00      QMMM C
ATOM   1827 O    LEU   113       8.046  32.010  32.793  1.00  0.00      QMMM O
ATOM   1828 N    GLY   114       8.680  33.601  34.226  1.00  0.00      QMMM N
ATOM   1829 H    GLY   114       8.647  34.604  34.390  1.00  0.00      QMMM H
ATOM   1830 CA   GLY   114       9.424  32.741  35.150  1.00  0.00      QMMM C
ATOM   1831 HA2  GLY   114      10.311  32.370  34.639  1.00  0.00      QMMM H
ATOM   1832 HA3  GLY   114       9.748  33.345  35.998  1.00  0.00      QMMM H
ATOM   1833 C    GLY   114       8.659  31.527  35.703  1.00  0.00      QMMM C
ATOM   1834 O    GLY   114       9.298  30.590  36.187  1.00  0.00      QMMM O
ATOM   1835 N    LYS   115       7.322  31.477  35.615  1.00  0.00      QMMM N
ATOM   1836 H    LYS   115       6.861  32.288  35.205  1.00  0.00      QMMM H
ATOM   1837 CA   LYS   115       6.493  30.320  35.995  1.00  0.00      QMMM C
ATOM   1838 HA   LYS   115       6.921  29.862  36.885  1.00  0.00      QMMM H
ATOM   1839 CB   LYS   115       5.065  30.795  36.354  1.00  0.00      QMMM C
ATOM   1840 HB2  LYS   115       4.686  31.436  35.559  1.00  0.00      QMMM H
ATOM   1841 HB3  LYS   115       4.414  29.919  36.369  1.00  0.00      QMMM H
ATOM   1842 CG   LYS   115       4.869  31.500  37.720  1.00  0.00      QMMM C
ATOM   1843 HG2  LYS   115       3.818  31.789  37.769  1.00  0.00      QMMM H
ATOM   1844 HG3  LYS   115       5.038  30.774  38.516  1.00  0.00      QMMM H
ATOM   1845 CD   LYS   115       5.728  32.748  38.018  1.00  0.00      QMMM C
ATOM   1846 HD2  LYS   115       6.637  32.448  38.541  1.00  0.00      QMMM H
ATOM   1847 HD3  LYS   115       6.017  33.212  37.084  1.00  0.00      QMMM H
ATOM   1848 CE   LYS   115       4.964  33.800  38.844  1.00  0.00      QMMM C
ATOM   1849 HE2  LYS   115       4.073  34.090  38.279  1.00  0.00      QMMM H
ATOM   1850 HE3  LYS   115       4.628  33.367  39.789  1.00  0.00      QMMM H
ATOM   1851 NZ   LYS   115       5.772  35.020  39.102  1.00  0.00      QMMM N
ATOM   1852 HZ1  LYS   115       6.384  35.274  38.330  1.00  0.00      QMMM H
ATOM   1853 HZ2  LYS   115       5.184  35.861  39.176  1.00  0.00      QMMM H
ATOM   1854 HZ3  LYS   115       6.333  34.990  39.936  1.00  0.00      QMMM H
ATOM   1855 C    LYS   115       6.450  29.206  34.921  1.00  0.00      QMMM C
ATOM   1856 O    LYS   115       6.177  28.067  35.303  1.00  0.00      QMMM O
ATOM   1857 N    ILE   116       6.754  29.492  33.648  1.00  0.00      QMMM N
ATOM   1858 H    ILE   116       7.017  30.453  33.456  1.00  0.00      QMMM H
ATOM   1859 CA   ILE   116       6.769  28.582  32.467  1.00  0.00      QMMM C
ATOM   1860 HA   ILE   116       5.856  27.992  32.439  1.00  0.00      QMMM H
ATOM   1861 CB   ILE   116       6.843  29.444  31.176  1.00  0.00      QMMM C
ATOM   1862 HB   ILE   116       7.766  30.016  31.229  1.00  0.00      QMMM H
ATOM   1863 CG2  ILE   116       6.879  28.638  29.863  1.00  0.00      QMMM C
ATOM   1864 HG21 ILE   116       5.913  28.169  29.682  1.00  0.00      QMMM H
ATOM   1865 HG22 ILE   116       7.106  29.293  29.024  1.00  0.00      QMMM H
ATOM   1866 HG23 ILE   116       7.654  27.876  29.877  1.00  0.00      QMMM H
ATOM   1867 CG1  ILE   116       5.659  30.436  31.097  1.00  0.00      QMMM C
ATOM   1868 HG12 ILE   116       4.734  29.881  30.938  1.00  0.00      QMMM H
ATOM   1869 HG13 ILE   116       5.566  30.983  32.034  1.00  0.00      QMMM H
ATOM   1870 CD1  ILE   116       5.801  31.493  30.001  1.00  0.00      QMMM C
ATOM   1871 HD11 ILE   116       5.676  31.046  29.015  1.00  0.00      QMMM H
ATOM   1872 HD12 ILE   116       5.025  32.242  30.145  1.00  0.00      QMMM H
ATOM   1873 HD13 ILE   116       6.777  31.976  30.067  1.00  0.00      QMMM H
ATOM   1874 C    ILE   116       7.958  27.607  32.528  1.00  0.00      QMMM C
ATOM   1875 O    ILE   116       9.016  27.969  33.056  1.00  0.00      QMMM O
ATOM   1876 N    GLU   117       7.841  26.376  32.012  1.00  0.00      QMMM N
ATOM   1877 H    GLU   117       6.972  26.123  31.544  1.00  0.00      QMMM H
ATOM   1878 CA   GLU   117       8.981  25.445  31.986  1.00  0.00      QMMM C
ATOM   1879 HA   GLU   117       9.330  25.379  33.015  1.00  0.00      QMMM H
ATOM   1880 CB   GLU   117       8.616  24.002  31.582  1.00  0.00      QMMM C
ATOM   1881 HB2  GLU   117       9.447  23.377  31.913  1.00  0.00      QMMM H
ATOM   1882 HB3  GLU   117       7.744  23.680  32.149  1.00  0.00      QMMM H
ATOM   1883 CG   GLU   117       8.397  23.714  30.086  1.00  0.00      QMMM C
ATOM   1884 HG2  GLU   117       7.418  24.084  29.779  1.00  0.00      QMMM H
ATOM   1885 HG3  GLU   117       9.152  24.227  29.489  1.00  0.00      QMMM H
ATOM   1886 CD   GLU   117       8.505  22.204  29.820  1.00  0.00      QMMM C
ATOM   1887 OE1  GLU   117       7.475  21.502  29.954  1.00  0.00      QMMM O
ATOM   1888 OE2  GLU   117       9.634  21.729  29.546  1.00  0.00      QMMM O
ATOM   1889 C    GLU   117      10.159  25.985  31.161  1.00  0.00      QMMM C
ATOM   1890 O    GLU   117       9.992  26.783  30.243  1.00  0.00      QMMM O
ATOM   1891 N    LYS   118      11.379  25.557  31.511  1.00  0.00      QMMM N
ATOM   1892 H    LYS   118      11.397  24.838  32.217  1.00  0.00      QMMM H
ATOM   1893 CA   LYS   118      12.671  25.953  30.909  1.00  0.00      QMMM C
ATOM   1894 HA   LYS   118      13.462  25.490  31.499  1.00  0.00      QMMM H
ATOM   1895 CB   LYS   118      12.787  25.362  29.489  1.00  0.00      QMMM C
ATOM   1896 HB2  LYS   118      12.063  25.835  28.823  1.00  0.00      QMMM H
ATOM   1897 HB3  LYS   118      13.786  25.564  29.103  1.00  0.00      QMMM H
ATOM   1898 CG   LYS   118      12.552  23.842  29.502  1.00  0.00      QMMM C
ATOM   1899 HG2  LYS   118      13.160  23.401  30.294  1.00  0.00      QMMM H
ATOM   1900 HG3  LYS   118      11.504  23.636  29.711  1.00  0.00      QMMM H
ATOM   1901 CD   LYS   118      12.927  23.179  28.178  1.00  0.00      QMMM C
ATOM   1902 HD2  LYS   118      12.313  23.577  27.368  1.00  0.00      QMMM H
ATOM   1903 HD3  LYS   118      13.978  23.389  27.984  1.00  0.00      QMMM H
ATOM   1904 CE   LYS   118      12.710  21.668  28.314  1.00  0.00      QMMM C
ATOM   1905 HE2  LYS   118      13.031  21.372  29.316  1.00  0.00      QMMM H
ATOM   1906 HE3  LYS   118      11.637  21.449  28.239  1.00  0.00      QMMM H
ATOM   1907 NZ   LYS   118      13.497  20.914  27.310  1.00  0.00      QMMM N
ATOM   1908 HZ1  LYS   118      14.457  21.256  27.272  1.00  0.00      QMMM H
ATOM   1909 HZ2  LYS   118      13.512  19.926  27.509  1.00  0.00      QMMM H
ATOM   1910 HZ3  LYS   118      13.142  21.024  26.366  1.00  0.00      QMMM H
ATOM   1911 C    LYS   118      13.017  27.455  30.938  1.00  0.00      QMMM C
ATOM   1912 O    LYS   118      14.195  27.784  30.814  1.00  0.00      QMMM O
ATOM   1913 N    VAL   119      12.060  28.355  31.171  1.00  0.00      QMMM N
ATOM   1914 H    VAL   119      11.109  28.007  31.102  1.00  0.00      QMMM H
ATOM   1915 CA   VAL   119      12.278  29.802  31.309  1.00  0.00      QMMM C
ATOM   1916 HA   VAL   119      12.818  30.124  30.426  1.00  0.00      QMMM H
ATOM   1917 CB   VAL   119      10.951  30.586  31.329  1.00  0.00      QMMM C
ATOM   1918 HB   VAL   119      10.301  30.192  32.110  1.00  0.00      QMMM H
ATOM   1919 CG1  VAL   119      11.183  32.080  31.587  1.00  0.00      QMMM C
ATOM   1920 HG11 VAL   119      11.927  32.463  30.890  1.00  0.00      QMMM H
ATOM   1921 HG12 VAL   119      10.253  32.629  31.444  1.00  0.00      QMMM H
ATOM   1922 HG13 VAL   119      11.518  32.249  32.608  1.00  0.00      QMMM H
ATOM   1923 CG2  VAL   119      10.251  30.468  29.971  1.00  0.00      QMMM C
ATOM   1924 HG21 VAL   119       9.988  29.431  29.763  1.00  0.00      QMMM H
ATOM   1925 HG22 VAL   119       9.336  31.058  29.981  1.00  0.00      QMMM H
ATOM   1926 HG23 VAL   119      10.896  30.844  29.177  1.00  0.00      QMMM H
ATOM   1927 C    VAL   119      13.137  30.137  32.532  1.00  0.00      QMMM C
ATOM   1928 O    VAL   119      12.861  29.683  33.651  1.00  0.00      QMMM O
ATOM   1929 N    ARG   120      14.149  30.980  32.301  1.00  0.00      QMMM N
ATOM   1930 H    ARG   120      14.257  31.257  31.326  1.00  0.00      QMMM H
ATOM   1931 CA   ARG   120      15.146  31.504  33.240  1.00  0.00      QMMM C
ATOM   1932 HA   ARG   120      14.843  31.278  34.263  1.00  0.00      QMMM H
ATOM   1933 CB   ARG   120      16.481  30.794  32.964  1.00  0.00      QMMM C
ATOM   1934 HB2  ARG   120      16.341  29.719  33.090  1.00  0.00      QMMM H
ATOM   1935 HB3  ARG   120      16.768  30.976  31.926  1.00  0.00      QMMM H
ATOM   1936 CG   ARG   120      17.616  31.258  33.889  1.00  0.00      QMMM C
ATOM   1937 HG2  ARG   120      17.767  32.333  33.788  1.00  0.00      QMMM H
ATOM   1938 HG3  ARG   120      17.377  31.021  34.927  1.00  0.00      QMMM H
ATOM   1939 CD   ARG   120      18.898  30.539  33.472  1.00  0.00      QMMM C
ATOM   1940 HD2  ARG   120      18.802  29.470  33.673  1.00  0.00      QMMM H
ATOM   1941 HD3  ARG   120      19.014  30.674  32.397  1.00  0.00      QMMM H
ATOM   1942 NE   ARG   120      20.093  31.072  34.149  1.00  0.00      QMMM N
ATOM   1943 HE   ARG   120      19.966  31.600  34.993  1.00  0.00      QMMM H
ATOM   1944 CZ   ARG   120      21.323  30.958  33.682  1.00  0.00      QMMM C
ATOM   1945 NH1  ARG   120      22.330  31.517  34.285  1.00  0.00      QMMM N
ATOM   1946 HH11 ARG   120      22.222  32.064  35.117  1.00  0.00      QMMM H
ATOM   1947 HH12 ARG   120      23.236  31.394  33.851  1.00  0.00      QMMM H
ATOM   1948 NH2  ARG   120      21.607  30.293  32.607  1.00  0.00      QMMM N
ATOM   1949 HH21 ARG   120      20.882  29.749  32.122  1.00  0.00      QMMM H
ATOM   1950 HH22 ARG   120      22.550  30.296  32.255  1.00  0.00      QMMM H
ATOM   1951 C    ARG   120      15.241  33.027  33.092  1.00  0.00      QMMM C
ATOM   1952 O    ARG   120      15.946  33.548  32.234  1.00  0.00      QMMM O
ATOM   1953 N    VAL   121      14.487  33.747  33.911  1.00  0.00      QMMM N
ATOM   1954 H    VAL   121      13.943  33.257  34.600  1.00  0.00      QMMM H
ATOM   1955 CA   VAL   121      14.476  35.218  33.933  1.00  0.00      QMMM C
ATOM   1956 HA   VAL   121      14.342  35.587  32.916  1.00  0.00      QMMM H
ATOM   1957 CB   VAL   121      13.316  35.740  34.799  1.00  0.00      QMMM C
ATOM   1958 HB   VAL   121      13.511  35.504  35.846  1.00  0.00      QMMM H
ATOM   1959 CG1  VAL   121      13.148  37.258  34.656  1.00  0.00      QMMM C
ATOM   1960 HG11 VAL   121      12.976  37.525  33.612  1.00  0.00      QMMM H
ATOM   1961 HG12 VAL   121      12.302  37.595  35.255  1.00  0.00      QMMM H
ATOM   1962 HG13 VAL   121      14.038  37.774  35.015  1.00  0.00      QMMM H
ATOM   1963 CG2  VAL   121      11.994  35.072  34.405  1.00  0.00      QMMM C
ATOM   1964 HG21 VAL   121      12.043  33.994  34.528  1.00  0.00      QMMM H
ATOM   1965 HG22 VAL   121      11.211  35.432  35.062  1.00  0.00      QMMM H
ATOM   1966 HG23 VAL   121      11.740  35.312  33.371  1.00  0.00      QMMM H
ATOM   1967 C    VAL   121      15.808  35.740  34.471  1.00  0.00      QMMM C
ATOM   1968 O    VAL   121      16.239  35.317  35.541  1.00  0.00      QMMM O
ATOM   1969 N    LEU   122      16.446  36.660  33.747  1.00  0.00      QMMM N
ATOM   1970 H    LEU   122      16.027  36.931  32.861  1.00  0.00      QMMM H
ATOM   1971 CA   LEU   122      17.674  37.355  34.145  1.00  0.00      QMMM C
ATOM   1972 HA   LEU   122      17.855  37.202  35.210  1.00  0.00      QMMM H
ATOM   1973 CB   LEU   122      18.889  36.799  33.361  1.00  0.00      QMMM C
ATOM   1974 HB2  LEU   122      18.694  36.932  32.295  1.00  0.00      QMMM H
ATOM   1975 HB3  LEU   122      19.762  37.405  33.611  1.00  0.00      QMMM H
ATOM   1976 CG   LEU   122      19.258  35.323  33.605  1.00  0.00      QMMM C
ATOM   1977 HG   LEU   122      18.420  34.685  33.324  1.00  0.00      QMMM H
ATOM   1978 CD1  LEU   122      20.469  34.944  32.748  1.00  0.00      QMMM C
ATOM   1979 HD11 LEU   122      21.350  35.502  33.070  1.00  0.00      QMMM H
ATOM   1980 HD12 LEU   122      20.665  33.876  32.825  1.00  0.00      QMMM H
ATOM   1981 HD13 LEU   122      20.277  35.188  31.707  1.00  0.00      QMMM H
ATOM   1982 CD2  LEU   122      19.648  35.034  35.057  1.00  0.00      QMMM C
ATOM   1983 HD21 LEU   122      18.798  35.208  35.715  1.00  0.00      QMMM H
ATOM   1984 HD22 LEU   122      19.954  33.996  35.160  1.00  0.00      QMMM H
ATOM   1985 HD23 LEU   122      20.467  35.688  35.360  1.00  0.00      QMMM H
ATOM   1986 C    LEU   122      17.496  38.870  33.949  1.00  0.00      QMMM C
ATOM   1987 O    LEU   122      18.199  39.479  33.146  1.00  0.00      QMMM O
ATOM   1988 N    ARG   123      16.551  39.491  34.671  1.00  0.00      QMMM N
ATOM   1989 H    ARG   123      16.032  38.932  35.329  1.00  0.00      QMMM H
ATOM   1990 CA   ARG   123      16.289  40.944  34.594  1.00  0.00      QMMM C
ATOM   1991 HA   ARG   123      15.992  41.151  33.571  1.00  0.00      QMMM H
ATOM   1992 CB   ARG   123      15.122  41.327  35.532  1.00  0.00      QMMM C
ATOM   1993 HB2  ARG   123      14.287  40.655  35.322  1.00  0.00      QMMM H
ATOM   1994 HB3  ARG   123      15.428  41.171  36.568  1.00  0.00      QMMM H
ATOM   1995 CG   ARG   123      14.616  42.777  35.374  1.00  0.00      QMMM C
ATOM   1996 HG2  ARG   123      15.374  43.469  35.742  1.00  0.00      QMMM H
ATOM   1997 HG3  ARG   123      14.427  42.988  34.324  1.00  0.00      QMMM H
ATOM   1998 CD   ARG   123      13.302  42.994  36.144  1.00  0.00      QMMM C
ATOM   1999 HD2  ARG   123      12.542  42.316  35.751  1.00  0.00      QMMM H
ATOM   2000 HD3  ARG   123      13.466  42.730  37.190  1.00  0.00      QMMM H
ATOM   2001 NE   ARG   123      12.828  44.394  36.083  1.00  0.00      QMMM N
ATOM   2002 HE   ARG   123      13.379  45.088  36.563  1.00  0.00      QMMM H
ATOM   2003 CZ   ARG   123      11.693  44.851  35.572  1.00  0.00      QMMM C
ATOM   2004 NH1  ARG   123      11.342  46.080  35.796  1.00  0.00      QMMM N
ATOM   2005 HH11 ARG   123      11.941  46.718  36.290  1.00  0.00      QMMM H
ATOM   2006 HH12 ARG   123      10.587  46.473  35.239  1.00  0.00      QMMM H
ATOM   2007 NH2  ARG   123      10.897  44.138  34.837  1.00  0.00      QMMM N
ATOM   2008 HH21 ARG   123      11.209  43.243  34.450  1.00  0.00      QMMM H
ATOM   2009 HH22 ARG   123       9.940  44.399  34.644  1.00  0.00      QMMM H
ATOM   2010 C    ARG   123      17.570  41.754  34.842  1.00  0.00      QMMM C
ATOM   2011 O    ARG   123      18.375  41.377  35.696  1.00  0.00      QMMM O
ATOM   2012 N    ASN   124      17.806  42.794  34.045  1.00  0.00      QMMM N
ATOM   2013 H    ASN   124      17.109  42.999  33.339  1.00  0.00      QMMM H
ATOM   2014 CA   ASN   124      19.006  43.628  34.115  1.00  0.00      QMMM C
ATOM   2015 HA   ASN   124      19.873  42.981  34.170  1.00  0.00      QMMM H
ATOM   2016 CB   ASN   124      19.152  44.484  32.846  1.00  0.00      QMMM C
ATOM   2017 HB2  ASN   124      18.205  44.974  32.623  1.00  0.00      QMMM H
ATOM   2018 HB3  ASN   124      19.899  45.256  33.023  1.00  0.00      QMMM H
ATOM   2019 CG   ASN   124      19.640  43.732  31.626  1.00  0.00      QMMM C
ATOM   2020 OD1  ASN   124      20.200  42.645  31.699  1.00  0.00      QMMM O
ATOM   2021 ND2  ASN   124      19.494  44.327  30.474  1.00  0.00      QMMM N
ATOM   2022 HD21 ASN   124      19.739  43.835  29.626  1.00  0.00      QMMM H
ATOM   2023 HD22 ASN   124      19.062  45.247  30.375  1.00  0.00      QMMM H
ATOM   2024 C    ASN   124      19.057  44.492  35.380  1.00  0.00      QMMM C
ATOM   2025 O    ASN   124      18.049  44.794  36.018  1.00  0.00      QMMM O
ATOM   2026 N    ASP   125      20.270  44.923  35.710  1.00  0.00      QMMM N
ATOM   2027 H    ASP   125      21.030  44.636  35.106  1.00  0.00      QMMM H
ATOM   2028 CA   ASP   125      20.673  45.604  36.947  1.00  0.00      QMMM C
ATOM   2029 HA   ASP   125      20.163  45.130  37.788  1.00  0.00      QMMM H
ATOM   2030 CB   ASP   125      22.188  45.367  37.115  1.00  0.00      QMMM C
ATOM   2031 HB2  ASP   125      22.714  46.033  36.431  1.00  0.00      QMMM H
ATOM   2032 HB3  ASP   125      22.488  45.605  38.136  1.00  0.00      QMMM H
ATOM   2033 CG   ASP   125      22.605  43.931  36.775  1.00  0.00      QMMM C
ATOM   2034 OD1  ASP   125      23.204  43.744  35.694  1.00  0.00      QMMM O
ATOM   2035 OD2  ASP   125      22.219  42.982  37.486  1.00  0.00      QMMM O
ATOM   2036 C    ASP   125      20.311  47.114  36.958  1.00  0.00      QMMM C
ATOM   2037 O    ASP   125      20.996  47.911  37.606  1.00  0.00      QMMM O
ATOM   2038 N    ARG   126      19.290  47.484  36.159  1.00  0.00      QMMM N
ATOM   2039 H    ARG   126      18.841  46.665  35.760  1.00  0.00      QMMM H
ATOM   2040 CA   ARG   126      18.867  48.764  35.526  1.00  0.00      QMMM C
ATOM   2041 HA   ARG   126      17.915  49.052  35.971  1.00  0.00      QMMM H
ATOM   2042 CB   ARG   126      19.871  49.918  35.750  1.00  0.00      QMMM C
ATOM   2043 HB2  ARG   126      19.452  50.853  35.376  1.00  0.00      QMMM H
ATOM   2044 HB3  ARG   126      20.016  50.051  36.822  1.00  0.00      QMMM H
ATOM   2045 CG   ARG   126      21.216  49.664  35.044  1.00  0.00      QMMM C
ATOM   2046 HG2  ARG   126      21.402  48.592  34.986  1.00  0.00      QMMM H
ATOM   2047 HG3  ARG   126      21.173  50.040  34.024  1.00  0.00      QMMM H
ATOM   2048 CD   ARG   126      22.397  50.317  35.766  1.00  0.00      QMMM C
ATOM   2049 HD2  ARG   126      22.476  51.361  35.456  1.00  0.00      QMMM H
ATOM   2050 HD3  ARG   126      22.235  50.291  36.844  1.00  0.00      QMMM H
ATOM   2051 NE   ARG   126      23.633  49.597  35.430  1.00  0.00      QMMM N
ATOM   2052 HE   ARG   126      23.996  49.676  34.479  1.00  0.00      QMMM H
ATOM   2053 CZ   ARG   126      24.213  48.628  36.107  1.00  0.00      QMMM C
ATOM   2054 NH1  ARG   126      23.816  48.248  37.289  1.00  0.00      QMMM N
ATOM   2055 HH11 ARG   126      22.878  48.518  37.568  1.00  0.00      QMMM H
ATOM   2056 HH12 ARG   126      24.257  47.476  37.743  1.00  0.00      QMMM H
ATOM   2057 NH2  ARG   126      25.199  47.988  35.558  1.00  0.00      QMMM N
ATOM   2058 HH21 ARG   126      25.302  48.197  34.557  1.00  0.00      QMMM H
ATOM   2059 HH22 ARG   126      25.606  47.172  35.961  1.00  0.00      QMMM H
ATOM   2060 C    ARG   126      18.601  48.523  34.025  1.00  0.00      QMMM C
ATOM   2061 O    ARG   126      18.741  47.400  33.556  1.00  0.00      QMMM O
ATOM   2062 N    ARG   127      18.238  49.560  33.263  1.00  0.00      QMMM N
ATOM   2063 H    ARG   127      18.164  50.448  33.729  1.00  0.00      QMMM H
ATOM   2064 CA   ARG   127      18.249  49.544  31.785  1.00  0.00      QMMM C
ATOM   2065 HA   ARG   127      17.769  48.628  31.428  1.00  0.00      QMMM H
ATOM   2066 CB   ARG   127      17.477  50.775  31.274  1.00  0.00      QMMM C
ATOM   2067 HB2  ARG   127      16.470  50.767  31.694  1.00  0.00      QMMM H
ATOM   2068 HB3  ARG   127      17.979  51.675  31.634  1.00  0.00      QMMM H
ATOM   2069 CG   ARG   127      17.376  50.868  29.742  1.00  0.00      QMMM C
ATOM   2070 HG2  ARG   127      17.034  51.871  29.487  1.00  0.00      QMMM H
ATOM   2071 HG3  ARG   127      18.353  50.719  29.281  1.00  0.00      QMMM H
ATOM   2072 CD   ARG   127      16.379  49.847  29.185  1.00  0.00      QMMM C
ATOM   2073 HD2  ARG   127      16.705  48.853  29.475  1.00  0.00      QMMM H
ATOM   2074 HD3  ARG   127      15.410  50.023  29.641  1.00  0.00      QMMM H
ATOM   2075 NE   ARG   127      16.271  49.906  27.715  1.00  0.00      QMMM N
ATOM   2076 HE   ARG   127      16.704  49.122  27.217  1.00  0.00      QMMM H
ATOM   2077 CZ   ARG   127      15.763  50.895  27.003  1.00  0.00      QMMM C
ATOM   2078 NH1  ARG   127      15.065  51.846  27.554  1.00  0.00      QMMM N
ATOM   2079 HH11 ARG   127      14.667  51.634  28.451  1.00  0.00      QMMM H
ATOM   2080 HH12 ARG   127      14.760  52.652  27.031  1.00  0.00      QMMM H
ATOM   2081 NH2  ARG   127      15.954  50.973  25.726  1.00  0.00      QMMM N
ATOM   2082 HH21 ARG   127      16.439  50.185  25.293  1.00  0.00      QMMM H
ATOM   2083 HH22 ARG   127      15.727  51.805  25.201  1.00  0.00      QMMM H
ATOM   2084 C    ARG   127      19.695  49.562  31.269  1.00  0.00      QMMM C
ATOM   2085 O    ARG   127      20.432  50.483  31.608  1.00  0.00      QMMM O
ATOM   2086 N    GLU   128      20.085  48.594  30.443  1.00  0.00      QMMM N
ATOM   2087 H    GLU   128      19.402  47.869  30.231  1.00  0.00      QMMM H
ATOM   2088 CA   GLU   128      21.435  48.474  29.858  1.00  0.00      QMMM C
ATOM   2089 HA   GLU   128      21.965  49.414  30.005  1.00  0.00      QMMM H
ATOM   2090 CB   GLU   128      22.218  47.356  30.574  1.00  0.00      QMMM C
ATOM   2091 HB2  GLU   128      21.581  46.473  30.643  1.00  0.00      QMMM H
ATOM   2092 HB3  GLU   128      23.092  47.080  29.984  1.00  0.00      QMMM H
ATOM   2093 CG   GLU   128      22.701  47.731  31.986  1.00  0.00      QMMM C
ATOM   2094 HG2  GLU   128      21.874  48.149  32.561  1.00  0.00      QMMM H
ATOM   2095 HG3  GLU   128      23.008  46.809  32.486  1.00  0.00      QMMM H
ATOM   2096 CD   GLU   128      23.892  48.707  31.994  1.00  0.00      QMMM C
ATOM   2097 OE1  GLU   128      24.625  48.722  33.011  1.00  0.00      QMMM O
ATOM   2098 OE2  GLU   128      24.117  49.422  30.992  1.00  0.00      QMMM O
ATOM   2099 C    GLU   128      21.458  48.252  28.333  1.00  0.00      QMMM C
ATOM   2100 O    GLU   128      22.506  48.411  27.705  1.00  0.00      QMMM O
ATOM   2101 N    GLY   129      20.321  47.951  27.701  1.00  0.00      QMMM N
ATOM   2102 H    GLY   129      19.482  47.752  28.243  1.00  0.00      QMMM H
ATOM   2103 CA   GLY   129      20.199  47.845  26.247  1.00  0.00      QMMM C
ATOM   2104 HA2  GLY   129      19.174  48.082  25.975  1.00  0.00      QMMM H
ATOM   2105 HA3  GLY   129      20.860  48.570  25.781  1.00  0.00      QMMM H
ATOM   2106 C    GLY   129      20.540  46.464  25.686  1.00  0.00      QMMM C
ATOM   2107 O    GLY   129      21.168  45.632  26.349  1.00  0.00      QMMM O
ATOM   2108 N    LEU   130      20.141  46.202  24.436  1.00  0.00      QMMM N
ATOM   2109 H    LEU   130      19.656  46.925  23.914  1.00  0.00      QMMM H
ATOM   2110 CA   LEU   130      20.135  44.843  23.880  1.00  0.00      QMMM C
ATOM   2111 HA   LEU   130      19.559  44.230  24.575  1.00  0.00      QMMM H
ATOM   2112 CB   LEU   130      19.348  44.820  22.556  1.00  0.00      QMMM C
ATOM   2113 HB2  LEU   130      18.878  43.841  22.458  1.00  0.00      QMMM H
ATOM   2114 HB3  LEU   130      18.537  45.536  22.652  1.00  0.00      QMMM H
ATOM   2115 CG   LEU   130      20.104  45.133  21.250  1.00  0.00      QMMM C
ATOM   2116 HG   LEU   130      20.785  45.970  21.392  1.00  0.00      QMMM H
ATOM   2117 CD1  LEU   130      20.884  43.920  20.741  1.00  0.00      QMMM C
ATOM   2118 HD11 LEU   130      20.306  43.014  20.915  1.00  0.00      QMMM H
ATOM   2119 HD12 LEU   130      21.069  44.019  19.677  1.00  0.00      QMMM H
ATOM   2120 HD13 LEU   130      21.845  43.831  21.236  1.00  0.00      QMMM H
ATOM   2121 CD2  LEU   130      19.104  45.494  20.150  1.00  0.00      QMMM C
ATOM   2122 HD21 LEU   130      18.492  46.336  20.469  1.00  0.00      QMMM H
ATOM   2123 HD22 LEU   130      19.642  45.772  19.247  1.00  0.00      QMMM H
ATOM   2124 HD23 LEU   130      18.459  44.639  19.958  1.00  0.00      QMMM H
ATOM   2125 C    LEU   130      21.529  44.201  23.790  1.00  0.00      QMMM C
ATOM   2126 O    LEU   130      21.659  42.995  23.981  1.00  0.00      QMMM O
ATOM   2127 N    MET   131      22.586  44.984  23.545  1.00  0.00      QMMM N
ATOM   2128 H    MET   131      22.401  45.964  23.374  1.00  0.00      QMMM H
ATOM   2129 CA   MET   131      23.960  44.478  23.401  1.00  0.00      QMMM C
ATOM   2130 HA   MET   131      23.957  43.684  22.653  1.00  0.00      QMMM H
ATOM   2131 CB   MET   131      24.920  45.581  22.923  1.00  0.00      QMMM C
ATOM   2132 HB2  MET   131      25.050  46.347  23.690  1.00  0.00      QMMM H
ATOM   2133 HB3  MET   131      25.893  45.126  22.729  1.00  0.00      QMMM H
ATOM   2134 CG   MET   131      24.433  46.246  21.639  1.00  0.00      QMMM C
ATOM   2135 HG2  MET   131      25.301  46.622  21.102  1.00  0.00      QMMM H
ATOM   2136 HG3  MET   131      23.949  45.500  21.014  1.00  0.00      QMMM H
ATOM   2137 SD   MET   131      23.289  47.623  21.880  1.00  0.00      QMMM S
ATOM   2138 CE   MET   131      23.083  48.093  20.147  1.00  0.00      QMMM C
ATOM   2139 HE1  MET   131      22.517  47.323  19.628  1.00  0.00      QMMM H
ATOM   2140 HE2  MET   131      22.544  49.035  20.096  1.00  0.00      QMMM H
ATOM   2141 HE3  MET   131      24.058  48.218  19.675  1.00  0.00      QMMM H
ATOM   2142 C    MET   131      24.461  43.866  24.709  1.00  0.00      QMMM C
ATOM   2143 O    MET   131      24.738  42.665  24.778  1.00  0.00      QMMM O
ATOM   2144 N    ARG   132      24.526  44.688  25.766  1.00  0.00      QMMM N
ATOM   2145 H    ARG   132      24.244  45.649  25.619  1.00  0.00      QMMM H
ATOM   2146 CA   ARG   132      24.885  44.250  27.119  1.00  0.00      QMMM C
ATOM   2147 HA   ARG   132      25.865  43.775  27.077  1.00  0.00      QMMM H
ATOM   2148 CB   ARG   132      24.972  45.457  28.073  1.00  0.00      QMMM C
ATOM   2149 HB2  ARG   132      24.036  46.017  28.060  1.00  0.00      QMMM H
ATOM   2150 HB3  ARG   132      25.142  45.084  29.085  1.00  0.00      QMMM H
ATOM   2151 CG   ARG   132      26.140  46.382  27.679  1.00  0.00      QMMM C
ATOM   2152 HG2  ARG   132      27.003  45.763  27.444  1.00  0.00      QMMM H
ATOM   2153 HG3  ARG   132      25.881  46.944  26.780  1.00  0.00      QMMM H
ATOM   2154 CD   ARG   132      26.574  47.348  28.793  1.00  0.00      QMMM C
ATOM   2155 HD2  ARG   132      26.606  46.812  29.743  1.00  0.00      QMMM H
ATOM   2156 HD3  ARG   132      27.584  47.700  28.588  1.00  0.00      QMMM H
ATOM   2157 NE   ARG   132      25.695  48.516  28.930  1.00  0.00      QMMM N
ATOM   2158 HE   ARG   132      25.115  48.614  29.761  1.00  0.00      QMMM H
ATOM   2159 CZ   ARG   132      25.624  49.600  28.183  1.00  0.00      QMMM C
ATOM   2160 NH1  ARG   132      26.300  49.787  27.091  1.00  0.00      QMMM N
ATOM   2161 HH11 ARG   132      26.887  49.069  26.693  1.00  0.00      QMMM H
ATOM   2162 HH12 ARG   132      26.051  50.621  26.562  1.00  0.00      QMMM H
ATOM   2163 NH2  ARG   132      24.856  50.571  28.553  1.00  0.00      QMMM N
ATOM   2164 HH21 ARG   132      24.362  50.454  29.438  1.00  0.00      QMMM H
ATOM   2165 HH22 ARG   132      24.775  51.366  27.924  1.00  0.00      QMMM H
ATOM   2166 C    ARG   132      23.941  43.157  27.620  1.00  0.00      QMMM C
ATOM   2167 O    ARG   132      24.418  42.178  28.186  1.00  0.00      QMMM O
ATOM   2168 N    SER   133      22.645  43.253  27.312  1.00  0.00      QMMM N
ATOM   2169 H    SER   133      22.338  44.115  26.875  1.00  0.00      QMMM H
ATOM   2170 CA   SER   133      21.652  42.204  27.585  1.00  0.00      QMMM C
ATOM   2171 HA   SER   133      21.611  42.062  28.665  1.00  0.00      QMMM H
ATOM   2172 CB   SER   133      20.254  42.614  27.117  1.00  0.00      QMMM C
ATOM   2173 HB2  SER   133      20.238  42.759  26.040  1.00  0.00      QMMM H
ATOM   2174 HB3  SER   133      19.548  41.826  27.374  1.00  0.00      QMMM H
ATOM   2175 OG   SER   133      19.856  43.799  27.756  1.00  0.00      QMMM O
ATOM   2176 HG   SER   133      20.262  44.559  27.294  1.00  0.00      QMMM H
ATOM   2177 C    SER   133      22.017  40.856  26.954  1.00  0.00      QMMM C
ATOM   2178 O    SER   133      22.154  39.865  27.671  1.00  0.00      QMMM O
ATOM   2179 N    ARG   134      22.210  40.795  25.630  1.00  0.00      QMMM N
ATOM   2180 H    ARG   134      22.092  41.640  25.079  1.00  0.00      QMMM H
ATOM   2181 CA   ARG   134      22.521  39.548  24.929  1.00  0.00      QMMM C
ATOM   2182 HA   ARG   134      21.675  38.862  25.089  1.00  0.00      QMMM H
ATOM   2183 CB   ARG   134      22.706  39.767  23.424  1.00  0.00      QMMM C
ATOM   2184 HB2  ARG   134      23.328  40.656  23.235  1.00  0.00      QMMM H
ATOM   2185 HB3  ARG   134      23.283  38.922  23.020  1.00  0.00      QMMM H
ATOM   2186 CG   ARG   134      21.438  39.870  22.579  1.00  0.00      QMMM C
ATOM   2187 HG2  ARG   134      20.750  39.052  22.838  1.00  0.00      QMMM H
ATOM   2188 HG3  ARG   134      20.907  40.815  22.753  1.00  0.00      QMMM H
ATOM   2189 CD   ARG   134      21.843  39.773  21.115  1.00  0.00      QMMM C
ATOM   2190 HD2  ARG   134      22.627  40.515  20.930  1.00  0.00      QMMM H
ATOM   2191 HD3  ARG   134      22.280  38.780  20.929  1.00  0.00      QMMM H
ATOM   2192 NE   ARG   134      20.787  40.034  20.164  1.00  0.00      QMMM N
ATOM   2193 HE   ARG   134      19.859  39.705  20.390  1.00  0.00      QMMM H
ATOM   2194 CZ   ARG   134      20.898  40.955  19.180  1.00  0.00      QMMM C
ATOM   2195 NH1  ARG   134      19.811  41.515  18.668  1.00  0.00      QMMM N
ATOM   2196 HH11 ARG   134      18.896  41.296  19.027  1.00  0.00      QMMM H
ATOM   2197 HH12 ARG   134      19.831  41.924  17.727  1.00  0.00      QMMM H
ATOM   2198 NH2  ARG   134      22.102  41.349  18.774  1.00  0.00      QMMM N
ATOM   2199 HH21 ARG   134      22.813  40.630  18.732  1.00  0.00      QMMM H
ATOM   2200 HH22 ARG   134      22.178  42.186  18.123  1.00  0.00      QMMM H
ATOM   2201 C    ARG   134      23.777  38.871  25.495  1.00  0.00      QMMM C
ATOM   2202 O    ARG   134      23.766  37.659  25.700  1.00  0.00      QMMM O
ATOM   2203 N    VAL   135      24.846  39.629  25.778  1.00  0.00      QMMM N
ATOM   2204 H    VAL   135      24.784  40.622  25.574  1.00  0.00      QMMM H
ATOM   2205 CA   VAL   135      26.056  39.098  26.436  1.00  0.00      QMMM C
ATOM   2206 HA   VAL   135      26.405  38.233  25.871  1.00  0.00      QMMM H
ATOM   2207 CB   VAL   135      27.199  40.128  26.457  1.00  0.00      QMMM C
ATOM   2208 HB   VAL   135      26.880  41.002  27.024  1.00  0.00      QMMM H
ATOM   2209 CG1  VAL   135      28.471  39.552  27.087  1.00  0.00      QMMM C
ATOM   2210 HG11 VAL   135      28.769  38.640  26.569  1.00  0.00      QMMM H
ATOM   2211 HG12 VAL   135      29.282  40.278  27.033  1.00  0.00      QMMM H
ATOM   2212 HG13 VAL   135      28.305  39.316  28.138  1.00  0.00      QMMM H
ATOM   2213 CG2  VAL   135      27.558  40.559  25.029  1.00  0.00      QMMM C
ATOM   2214 HG21 VAL   135      26.724  41.098  24.587  1.00  0.00      QMMM H
ATOM   2215 HG22 VAL   135      28.419  41.227  25.045  1.00  0.00      QMMM H
ATOM   2216 HG23 VAL   135      27.785  39.686  24.422  1.00  0.00      QMMM H
ATOM   2217 C    VAL   135      25.739  38.591  27.846  1.00  0.00      QMMM C
ATOM   2218 O    VAL   135      25.981  37.423  28.130  1.00  0.00      QMMM O
ATOM   2219 N    ARG   136      25.138  39.418  28.713  1.00  0.00      QMMM N
ATOM   2220 H    ARG   136      24.939  40.363  28.395  1.00  0.00      QMMM H
ATOM   2221 CA   ARG   136      24.747  39.068  30.095  1.00  0.00      QMMM C
ATOM   2222 HA   ARG   136      25.653  38.838  30.658  1.00  0.00      QMMM H
ATOM   2223 CB   ARG   136      24.091  40.314  30.721  1.00  0.00      QMMM C
ATOM   2224 HB2  ARG   136      24.783  41.149  30.600  1.00  0.00      QMMM H
ATOM   2225 HB3  ARG   136      23.178  40.550  30.170  1.00  0.00      QMMM H
ATOM   2226 CG   ARG   136      23.748  40.209  32.214  1.00  0.00      QMMM C
ATOM   2227 HG2  ARG   136      22.946  39.484  32.348  1.00  0.00      QMMM H
ATOM   2228 HG3  ARG   136      24.624  39.884  32.776  1.00  0.00      QMMM H
ATOM   2229 CD   ARG   136      23.305  41.595  32.719  1.00  0.00      QMMM C
ATOM   2230 HD2  ARG   136      24.167  42.264  32.713  1.00  0.00      QMMM H
ATOM   2231 HD3  ARG   136      22.566  42.010  32.032  1.00  0.00      QMMM H
ATOM   2232 NE   ARG   136      22.742  41.566  34.082  1.00  0.00      QMMM N
ATOM   2233 HE   ARG   136      23.179  42.165  34.788  1.00  0.00      QMMM H
ATOM   2234 CZ   ARG   136      21.569  41.096  34.457  1.00  0.00      QMMM C
ATOM   2235 NH1  ARG   136      20.734  40.605  33.588  1.00  0.00      QMMM N
ATOM   2236 HH11 ARG   136      20.852  40.936  32.640  1.00  0.00      QMMM H
ATOM   2237 HH12 ARG   136      19.811  40.294  33.851  1.00  0.00      QMMM H
ATOM   2238 NH2  ARG   136      21.180  41.168  35.694  1.00  0.00      QMMM N
ATOM   2239 HH21 ARG   136      21.742  41.704  36.368  1.00  0.00      QMMM H
ATOM   2240 HH22 ARG   136      20.204  41.022  35.913  1.00  0.00      QMMM H
ATOM   2241 C    ARG   136      23.872  37.806  30.184  1.00  0.00      QMMM C
ATOM   2242 O    ARG   136      23.993  37.050  31.145  1.00  0.00      QMMM O
ATOM   2243 N    GLY   137      23.052  37.533  29.167  1.00  0.00      QMMM N
ATOM   2244 H    GLY   137      22.963  38.261  28.466  1.00  0.00      QMMM H
ATOM   2245 CA   GLY   137      22.329  36.270  28.994  1.00  0.00      QMMM C
ATOM   2246 HA2  GLY   137      21.899  35.970  29.950  1.00  0.00      QMMM H
ATOM   2247 HA3  GLY   137      21.516  36.421  28.286  1.00  0.00      QMMM H
ATOM   2248 C    GLY   137      23.206  35.121  28.478  1.00  0.00      QMMM C
ATOM   2249 O    GLY   137      23.307  34.079  29.125  1.00  0.00      QMMM O
ATOM   2250 N    ALA   138      23.826  35.283  27.308  1.00  0.00      QMMM N
ATOM   2251 H    ALA   138      23.749  36.183  26.845  1.00  0.00      QMMM H
ATOM   2252 CA   ALA   138      24.626  34.256  26.633  1.00  0.00      QMMM C
ATOM   2253 HA   ALA   138      23.987  33.395  26.438  1.00  0.00      QMMM H
ATOM   2254 CB   ALA   138      25.094  34.820  25.291  1.00  0.00      QMMM C
ATOM   2255 HB1  ALA   138      25.682  35.724  25.451  1.00  0.00      QMMM H
ATOM   2256 HB2  ALA   138      25.714  34.083  24.784  1.00  0.00      QMMM H
ATOM   2257 HB3  ALA   138      24.228  35.052  24.673  1.00  0.00      QMMM H
ATOM   2258 C    ALA   138      25.820  33.757  27.463  1.00  0.00      QMMM C
ATOM   2259 O    ALA   138      26.063  32.551  27.541  1.00  0.00      QMMM O
ATOM   2260 N    ASP   139      26.539  34.652  28.133  1.00  0.00      QMMM N
ATOM   2261 H    ASP   139      26.329  35.636  27.990  1.00  0.00      QMMM H
ATOM   2262 CA   ASP   139      27.647  34.327  29.034  1.00  0.00      QMMM C
ATOM   2263 HA   ASP   139      28.398  33.751  28.490  1.00  0.00      QMMM H
ATOM   2264 CB   ASP   139      28.304  35.623  29.530  1.00  0.00      QMMM C
ATOM   2265 HB2  ASP   139      27.543  36.309  29.906  1.00  0.00      QMMM H
ATOM   2266 HB3  ASP   139      28.957  35.370  30.367  1.00  0.00      QMMM H
ATOM   2267 CG   ASP   139      29.157  36.318  28.463  1.00  0.00      QMMM C
ATOM   2268 OD1  ASP   139      30.070  37.078  28.855  1.00  0.00      QMMM O
ATOM   2269 OD2  ASP   139      29.064  35.998  27.253  1.00  0.00      QMMM O
ATOM   2270 C    ASP   139      27.161  33.469  30.211  1.00  0.00      QMMM C
ATOM   2271 O    ASP   139      27.747  32.429  30.513  1.00  0.00      QMMM O
ATOM   2272 N    ALA   140      26.023  33.830  30.810  1.00  0.00      QMMM N
ATOM   2273 H    ALA   140      25.577  34.679  30.486  1.00  0.00      QMMM H
ATOM   2274 CA   ALA   140      25.370  33.063  31.868  1.00  0.00      QMMM C
ATOM   2275 HA   ALA   140      26.123  32.814  32.617  1.00  0.00      QMMM H
ATOM   2276 CB   ALA   140      24.330  33.983  32.523  1.00  0.00      QMMM C
ATOM   2277 HB1  ALA   140      23.524  34.201  31.821  1.00  0.00      QMMM H
ATOM   2278 HB2  ALA   140      23.920  33.512  33.413  1.00  0.00      QMMM H
ATOM   2279 HB3  ALA   140      24.802  34.922  32.820  1.00  0.00      QMMM H
ATOM   2280 C    ALA   140      24.732  31.732  31.397  1.00  0.00      QMMM C
ATOM   2281 O    ALA   140      24.343  30.910  32.239  1.00  0.00      QMMM O
ATOM   2282 N    ALA   141      24.591  31.501  30.086  1.00  0.00      QMMM N
ATOM   2283 H    ALA   141      24.853  32.258  29.466  1.00  0.00      QMMM H
ATOM   2284 CA   ALA   141      23.931  30.330  29.500  1.00  0.00      QMMM C
ATOM   2285 HA   ALA   141      22.947  30.243  29.956  1.00  0.00      QMMM H
ATOM   2286 CB   ALA   141      23.727  30.575  28.003  1.00  0.00      QMMM C
ATOM   2287 HB1  ALA   141      24.675  30.505  27.473  1.00  0.00      QMMM H
ATOM   2288 HB2  ALA   141      23.063  29.818  27.607  1.00  0.00      QMMM H
ATOM   2289 HB3  ALA   141      23.277  31.555  27.837  1.00  0.00      QMMM H
ATOM   2290 C    ALA   141      24.666  28.996  29.743  1.00  0.00      QMMM C
ATOM   2291 O    ALA   141      25.877  28.956  29.964  1.00  0.00      QMMM O
ATOM   2292 N    GLN   142      23.921  27.894  29.670  1.00  0.00      QMMM N
ATOM   2293 H    GLN   142      22.934  28.066  29.484  1.00  0.00      QMMM H
ATOM   2294 CA   GLN   142      24.246  26.580  30.239  1.00  0.00      QMMM C
ATOM   2295 HA   GLN   142      25.268  26.596  30.622  1.00  0.00      QMMM H
ATOM   2296 CB   GLN   142      23.289  26.320  31.423  1.00  0.00      QMMM C
ATOM   2297 HB2  GLN   142      22.260  26.330  31.059  1.00  0.00      QMMM H
ATOM   2298 HB3  GLN   142      23.486  25.332  31.841  1.00  0.00      QMMM H
ATOM   2299 CG   GLN   142      23.423  27.343  32.560  1.00  0.00      QMMM C
ATOM   2300 HG2  GLN   142      23.249  28.343  32.176  1.00  0.00      QMMM H
ATOM   2301 HG3  GLN   142      22.665  27.133  33.314  1.00  0.00      QMMM H
ATOM   2302 CD   GLN   142      24.790  27.277  33.226  1.00  0.00      QMMM C
ATOM   2303 OE1  GLN   142      25.198  26.244  33.723  1.00  0.00      QMMM O
ATOM   2304 NE2  GLN   142      25.547  28.351  33.248  1.00  0.00      QMMM N
ATOM   2305 HE21 GLN   142      26.447  28.208  33.673  1.00  0.00      QMMM H
ATOM   2306 HE22 GLN   142      25.287  29.219  32.799  1.00  0.00      QMMM H
ATOM   2307 C    GLN   142      24.190  25.432  29.210  1.00  0.00      QMMM C
ATOM   2308 O    GLN   142      23.988  24.273  29.590  1.00  0.00      QMMM O
ATOM   2309 N    ALA   143      24.326  25.723  27.916  1.00  0.00      QMMM N
ATOM   2310 H    ALA   143      24.468  26.690  27.663  1.00  0.00      QMMM H
ATOM   2311 CA   ALA   143      24.287  24.746  26.826  1.00  0.00      QMMM C
ATOM   2312 HA   ALA   143      24.298  23.738  27.242  1.00  0.00      QMMM H
ATOM   2313 CB   ALA   143      22.968  24.935  26.077  1.00  0.00      QMMM C
ATOM   2314 HB1  ALA   143      23.017  25.839  25.469  1.00  0.00      QMMM H
ATOM   2315 HB2  ALA   143      22.773  24.076  25.444  1.00  0.00      QMMM H
ATOM   2316 HB3  ALA   143      22.147  25.033  26.782  1.00  0.00      QMMM H
ATOM   2317 C    ALA   143      25.504  24.861  25.889  1.00  0.00      QMMM C
ATOM   2318 O    ALA   143      26.325  25.769  26.029  1.00  0.00      QMMM O
ATOM   2319 N    LYS   144      25.633  23.939  24.921  1.00  0.00      QMMM N
ATOM   2320 H    LYS   144      24.889  23.261  24.810  1.00  0.00      QMMM H
ATOM   2321 CA   LYS   144      26.704  24.008  23.908  1.00  0.00      QMMM C
ATOM   2322 HA   LYS   144      27.634  24.255  24.417  1.00  0.00      QMMM H
ATOM   2323 CB   LYS   144      26.849  22.669  23.154  1.00  0.00      QMMM C
ATOM   2324 HB2  LYS   144      25.904  22.122  23.193  1.00  0.00      QMMM H
ATOM   2325 HB3  LYS   144      27.047  22.861  22.098  1.00  0.00      QMMM H
ATOM   2326 CG   LYS   144      27.973  21.764  23.686  1.00  0.00      QMMM C
ATOM   2327 HG2  LYS   144      27.739  21.482  24.713  1.00  0.00      QMMM H
ATOM   2328 HG3  LYS   144      27.976  20.852  23.087  1.00  0.00      QMMM H
ATOM   2329 CD   LYS   144      29.397  22.360  23.656  1.00  0.00      QMMM C
ATOM   2330 HD2  LYS   144      29.492  23.116  24.436  1.00  0.00      QMMM H
ATOM   2331 HD3  LYS   144      30.091  21.559  23.916  1.00  0.00      QMMM H
ATOM   2332 CE   LYS   144      29.832  22.936  22.295  1.00  0.00      QMMM C
ATOM   2333 HE2  LYS   144      30.781  22.474  22.010  1.00  0.00      QMMM H
ATOM   2334 HE3  LYS   144      29.096  22.670  21.531  1.00  0.00      QMMM H
ATOM   2335 NZ   LYS   144      30.009  24.408  22.342  1.00  0.00      QMMM N
ATOM   2336 HZ1  LYS   144      30.741  24.689  22.984  1.00  0.00      QMMM H
ATOM   2337 HZ2  LYS   144      30.256  24.799  21.426  1.00  0.00      QMMM H
ATOM   2338 HZ3  LYS   144      29.145  24.898  22.549  1.00  0.00      QMMM H
ATOM   2339 C    LYS   144      26.487  25.130  22.896  1.00  0.00      QMMM C
ATOM   2340 O    LYS   144      27.472  25.630  22.356  1.00  0.00      QMMM O
ATOM   2341 N    VAL   145      25.237  25.492  22.632  1.00  0.00      QMMM N
ATOM   2342 H    VAL   145      24.499  25.027  23.140  1.00  0.00      QMMM H
ATOM   2343 CA   VAL   145      24.825  26.406  21.561  1.00  0.00      QMMM C
ATOM   2344 HA   VAL   145      25.705  26.891  21.140  1.00  0.00      QMMM H
ATOM   2345 CB   VAL   145      24.130  25.610  20.424  1.00  0.00      QMMM C
ATOM   2346 HB   VAL   145      23.121  25.348  20.736  1.00  0.00      QMMM H
ATOM   2347 CG1  VAL   145      24.061  26.411  19.122  1.00  0.00      QMMM C
ATOM   2348 HG11 VAL   145      25.064  26.680  18.799  1.00  0.00      QMMM H
ATOM   2349 HG12 VAL   145      23.606  25.812  18.339  1.00  0.00      QMMM H
ATOM   2350 HG13 VAL   145      23.456  27.304  19.253  1.00  0.00      QMMM H
ATOM   2351 CG2  VAL   145      24.871  24.308  20.067  1.00  0.00      QMMM C
ATOM   2352 HG21 VAL   145      24.808  23.600  20.892  1.00  0.00      QMMM H
ATOM   2353 HG22 VAL   145      24.392  23.833  19.209  1.00  0.00      QMMM H
ATOM   2354 HG23 VAL   145      25.913  24.517  19.827  1.00  0.00      QMMM H
ATOM   2355 C    VAL   145      23.932  27.506  22.150  1.00  0.00      QMMM C
ATOM   2356 O    VAL   145      23.345  27.333  23.222  1.00  0.00      QMMM O
ATOM   2357 N    LEU   146      23.860  28.644  21.468  1.00  0.00      QMMM N
ATOM   2358 H    LEU   146      24.395  28.709  20.606  1.00  0.00      QMMM H
ATOM   2359 CA   LEU   146      23.003  29.787  21.775  1.00  0.00      QMMM C
ATOM   2360 HA   LEU   146      22.523  29.648  22.744  1.00  0.00      QMMM H
ATOM   2361 CB   LEU   146      23.863  31.064  21.795  1.00  0.00      QMMM C
ATOM   2362 HB2  LEU   146      24.326  31.173  20.813  1.00  0.00      QMMM H
ATOM   2363 HB3  LEU   146      23.215  31.929  21.949  1.00  0.00      QMMM H
ATOM   2364 CG   LEU   146      24.969  31.077  22.864  1.00  0.00      QMMM C
ATOM   2365 HG   LEU   146      25.552  30.161  22.808  1.00  0.00      QMMM H
ATOM   2366 CD1  LEU   146      25.914  32.245  22.598  1.00  0.00      QMMM C
ATOM   2367 HD11 LEU   146      25.366  33.186  22.612  1.00  0.00      QMMM H
ATOM   2368 HD12 LEU   146      26.700  32.266  23.351  1.00  0.00      QMMM H
ATOM   2369 HD13 LEU   146      26.375  32.119  21.618  1.00  0.00      QMMM H
ATOM   2370 CD2  LEU   146      24.394  31.215  24.276  1.00  0.00      QMMM C
ATOM   2371 HD21 LEU   146      23.805  30.332  24.521  1.00  0.00      QMMM H
ATOM   2372 HD22 LEU   146      25.206  31.307  24.996  1.00  0.00      QMMM H
ATOM   2373 HD23 LEU   146      23.760  32.099  24.333  1.00  0.00      QMMM H
ATOM   2374 C    LEU   146      21.912  29.918  20.709  1.00  0.00      QMMM C
ATOM   2375 O    LEU   146      22.107  29.549  19.549  1.00  0.00      QMMM O
ATOM   2376 N    THR   147      20.769  30.488  21.079  1.00  0.00      QMMM N
ATOM   2377 H    THR   147      20.644  30.662  22.072  1.00  0.00      QMMM H
ATOM   2378 CA   THR   147      19.648  30.763  20.170  1.00  0.00      QMMM C
ATOM   2379 HA   THR   147      20.020  30.862  19.152  1.00  0.00      QMMM H
ATOM   2380 CB   THR   147      18.653  29.593  20.180  1.00  0.00      QMMM C
ATOM   2381 HB   THR   147      18.308  29.410  21.196  1.00  0.00      QMMM H
ATOM   2382 CG2  THR   147      17.443  29.801  19.273  1.00  0.00      QMMM C
ATOM   2383 HG21 THR   147      17.759  30.073  18.267  1.00  0.00      QMMM H
ATOM   2384 HG22 THR   147      16.857  28.883  19.234  1.00  0.00      QMMM H
ATOM   2385 HG23 THR   147      16.810  30.595  19.668  1.00  0.00      QMMM H
ATOM   2386 OG1  THR   147      19.333  28.440  19.729  1.00  0.00      QMMM O
ATOM   2387 HG1  THR   147      20.124  28.753  19.266  1.00  0.00      QMMM H
ATOM   2388 C    THR   147      19.003  32.095  20.535  1.00  0.00      QMMM C
ATOM   2389 O    THR   147      18.102  32.158  21.367  1.00  0.00      QMMM O
ATOM   2390 N    PHE   148      19.502  33.187  19.968  1.00  0.00      QMMM N
ATOM   2391 H    PHE   148      20.147  33.067  19.195  1.00  0.00      QMMM H
ATOM   2392 CA   PHE   148      18.876  34.494  20.139  1.00  0.00      QMMM C
ATOM   2393 HA   PHE   148      18.643  34.631  21.191  1.00  0.00      QMMM H
ATOM   2394 CB   PHE   148      19.857  35.600  19.725  1.00  0.00      QMMM C
ATOM   2395 HB2  PHE   148      20.066  35.507  18.658  1.00  0.00      QMMM H
ATOM   2396 HB3  PHE   148      19.374  36.564  19.885  1.00  0.00      QMMM H
ATOM   2397 CG   PHE   148      21.170  35.607  20.490  1.00  0.00      QMMM C
ATOM   2398 CD1  PHE   148      22.318  35.026  19.922  1.00  0.00      QMMM C
ATOM   2399 HD1  PHE   148      22.244  34.560  18.950  1.00  0.00      QMMM H
ATOM   2400 CE1  PHE   148      23.544  35.050  20.610  1.00  0.00      QMMM C
ATOM   2401 HE1  PHE   148      24.424  34.605  20.165  1.00  0.00      QMMM H
ATOM   2402 CZ   PHE   148      23.623  35.646  21.880  1.00  0.00      QMMM C
ATOM   2403 HZ   PHE   148      24.567  35.659  22.408  1.00  0.00      QMMM H
ATOM   2404 CE2  PHE   148      22.472  36.205  22.465  1.00  0.00      QMMM C
ATOM   2405 HE2  PHE   148      22.522  36.637  23.454  1.00  0.00      QMMM H
ATOM   2406 CD2  PHE   148      21.250  36.192  21.767  1.00  0.00      QMMM C
ATOM   2407 HD2  PHE   148      20.363  36.621  22.215  1.00  0.00      QMMM H
ATOM   2408 C    PHE   148      17.557  34.553  19.349  1.00  0.00      QMMM C
ATOM   2409 O    PHE   148      17.456  33.983  18.258  1.00  0.00      QMMM O
ATOM   2410 N    LEU   149      16.558  35.246  19.899  1.00  0.00      QMMM N
ATOM   2411 H    LEU   149      16.741  35.710  20.780  1.00  0.00      QMMM H
ATOM   2412 CA   LEU   149      15.322  35.660  19.225  1.00  0.00      QMMM C
ATOM   2413 HA   LEU   149      15.489  35.711  18.151  1.00  0.00      QMMM H
ATOM   2414 CB   LEU   149      14.177  34.672  19.537  1.00  0.00      QMMM C
ATOM   2415 HB2  LEU   149      14.138  34.534  20.616  1.00  0.00      QMMM H
ATOM   2416 HB3  LEU   149      13.234  35.132  19.235  1.00  0.00      QMMM H
ATOM   2417 CG   LEU   149      14.261  33.284  18.878  1.00  0.00      QMMM C
ATOM   2418 HG   LEU   149      15.195  32.794  19.150  1.00  0.00      QMMM H
ATOM   2419 CD1  LEU   149      13.107  32.422  19.391  1.00  0.00      QMMM C
ATOM   2420 HD11 LEU   149      12.151  32.873  19.122  1.00  0.00      QMMM H
ATOM   2421 HD12 LEU   149      13.166  31.427  18.952  1.00  0.00      QMMM H
ATOM   2422 HD13 LEU   149      13.170  32.334  20.475  1.00  0.00      QMMM H
ATOM   2423 CD2  LEU   149      14.145  33.357  17.354  1.00  0.00      QMMM C
ATOM   2424 HD21 LEU   149      15.046  33.810  16.946  1.00  0.00      QMMM H
ATOM   2425 HD22 LEU   149      14.049  32.356  16.937  1.00  0.00      QMMM H
ATOM   2426 HD23 LEU   149      13.270  33.944  17.074  1.00  0.00      QMMM H
ATOM   2427 C    LEU   149      14.929  37.065  19.705  1.00  0.00      QMMM C
ATOM   2428 O    LEU   149      15.202  37.416  20.856  1.00  0.00      QMMM O
ATOM   2429 N    ASP   150      14.243  37.831  18.853  1.00  0.00      QMMM N
ATOM   2430 H    ASP   150      14.034  37.468  17.938  1.00  0.00      QMMM H
ATOM   2431 CA   ASP   150      13.603  39.085  19.271  1.00  0.00      QMMM C
ATOM   2432 HA   ASP   150      14.324  39.628  19.893  1.00  0.00      QMMM H
ATOM   2433 CB   ASP   150      13.242  39.974  18.077  1.00  0.00      QMMM C
ATOM   2434 HB2  ASP   150      12.840  39.384  17.246  1.00  0.00      QMMM H
ATOM   2435 HB3  ASP   150      12.454  40.694  18.326  1.00  0.00      QMMM H
ATOM   2436 CG   ASP   150      14.369  40.803  17.473  1.00  0.00      QMMM C
ATOM   2437 OD1  ASP   150      15.559  40.497  17.714  1.00  0.00      QMMM O
ATOM   2438 OD2  ASP   150      14.029  41.779  16.732  1.00  0.00      QMMM O
ATOM   2439 C    ASP   150      12.336  38.815  20.099  1.00  0.00      QMMM C
ATOM   2440 O    ASP   150      11.667  37.795  19.943  1.00  0.00      QMMM O
ATOM   2441 N    SER   151      11.956  39.780  20.929  1.00  0.00      QMMM N
ATOM   2442 H    SER   151      12.570  40.589  20.964  1.00  0.00      QMMM H
ATOM   2443 CA   SER   151      10.848  39.781  21.895  1.00  0.00      QMMM C
ATOM   2444 HA   SER   151      10.950  38.900  22.527  1.00  0.00      QMMM H
ATOM   2445 CB   SER   151      11.037  41.014  22.780  1.00  0.00      QMMM C
ATOM   2446 HB2  SER   151      10.290  41.031  23.567  1.00  0.00      QMMM H
ATOM   2447 HB3  SER   151      12.015  40.920  23.247  1.00  0.00      QMMM H
ATOM   2448 OG   SER   151      11.032  42.232  22.049  1.00  0.00      QMMM O
ATOM   2449 HG   SER   151      10.118  42.610  22.012  1.00  0.00      QMMM H
ATOM   2450 C    SER   151       9.424  39.735  21.316  1.00  0.00      QMMM C
ATOM   2451 O    SER   151       8.452  39.915  22.046  1.00  0.00      QMMM O
ATOM   2452 N    HIS   152       9.295  39.523  20.011  1.00  0.00      QMMM N
ATOM   2453 H    HIS   152      10.158  39.330  19.526  1.00  0.00      QMMM H
ATOM   2454 CA   HIS   152       8.052  39.554  19.243  1.00  0.00      QMMM C
ATOM   2455 HA   HIS   152       7.257  39.097  19.849  1.00  0.00      QMMM H
ATOM   2456 CB   HIS   152       7.681  41.017  18.935  1.00  0.00      QMMM C
ATOM   2457 HB2  HIS   152       6.848  41.063  18.226  1.00  0.00      QMMM H
ATOM   2458 HB3  HIS   152       7.301  41.482  19.857  1.00  0.00      QMMM H
ATOM   2459 CG   HIS   152       8.848  41.820  18.457  1.00  0.00      QMMM C
ATOM   2460 ND1  HIS   152       9.457  42.733  19.288  1.00  0.00      QMMM N
ATOM   2461 HD1  HIS   152       9.104  43.033  20.198  1.00  0.00      QMMM H
ATOM   2462 CE1  HIS   152      10.618  43.135  18.739  1.00  0.00      QMMM C
ATOM   2463 HE1  HIS   152      11.258  43.876  19.180  1.00  0.00      QMMM H
ATOM   2464 NE2  HIS   152      10.815  42.529  17.579  1.00  0.00      QMMM N
ATOM   2465 CD2  HIS   152       9.713  41.723  17.389  1.00  0.00      QMMM C
ATOM   2466 HD2  HIS   152       9.607  41.114  16.503  1.00  0.00      QMMM H
ATOM   2467 C    HIS   152       8.198  38.694  17.975  1.00  0.00      QMMM C
ATOM   2468 O    HIS   152       8.109  39.175  16.839  1.00  0.00      QMMM O
ATOM   2469 N    CYS   153       8.434  37.398  18.180  1.00  0.00      QMMM N
ATOM   2470 H    CYS   153       8.477  37.066  19.140  1.00  0.00      QMMM H
ATOM   2471 CA   CYS   153       8.538  36.398  17.122  1.00  0.00      QMMM C
ATOM   2472 HA   CYS   153       8.313  36.867  16.167  1.00  0.00      QMMM H
ATOM   2473 CB   CYS   153       9.965  35.840  17.064  1.00  0.00      QMMM C
ATOM   2474 HB2  CYS   153      10.171  35.257  17.959  1.00  0.00      QMMM H
ATOM   2475 HB3  CYS   153      10.041  35.187  16.201  1.00  0.00      QMMM H
ATOM   2476 SG   CYS   153      11.196  37.155  16.909  1.00  0.00      QMMM S
ATOM   2477 HG   CYS   153      11.188  37.487  18.212  1.00  0.00      QMMM H
ATOM   2478 C    CYS   153       7.532  35.259  17.322  1.00  0.00      QMMM C
ATOM   2479 O    CYS   153       7.048  35.027  18.428  1.00  0.00      QMMM O
ATOM   2480 N    GLU   154       7.233  34.517  16.258  1.00  0.00      QMMM N
ATOM   2481 H    GLU   154       7.664  34.778  15.375  1.00  0.00      QMMM H
ATOM   2482 CA   GLU   154       6.297  33.388  16.275  1.00  0.00      QMMM C
ATOM   2483 HA   GLU   154       6.235  33.006  17.293  1.00  0.00      QMMM H
ATOM   2484 CB   GLU   154       4.872  33.840  15.889  1.00  0.00      QMMM C
ATOM   2485 HB2  GLU   154       4.847  34.160  14.848  1.00  0.00      QMMM H
ATOM   2486 HB3  GLU   154       4.211  32.981  16.006  1.00  0.00      QMMM H
ATOM   2487 CG   GLU   154       4.368  34.982  16.795  1.00  0.00      QMMM C
ATOM   2488 HG2  GLU   154       4.516  34.690  17.835  1.00  0.00      QMMM H
ATOM   2489 HG3  GLU   154       4.958  35.881  16.618  1.00  0.00      QMMM H
ATOM   2490 CD   GLU   154       2.891  35.323  16.610  1.00  0.00      QMMM C
ATOM   2491 OE1  GLU   154       2.495  36.514  16.641  1.00  0.00      QMMM O
ATOM   2492 OE2  GLU   154       2.034  34.419  16.583  1.00  0.00      QMMM O
ATOM   2493 C    GLU   154       6.842  32.251  15.396  1.00  0.00      QMMM C
ATOM   2494 O    GLU   154       6.887  32.355  14.172  1.00  0.00      QMMM O
ATOM   2495 N    CYS   155       7.376  31.204  16.025  1.00  0.00      QMMM N
ATOM   2496 H    CYS   155       7.350  31.203  17.040  1.00  0.00      QMMM H
ATOM   2497 CA   CYS   155       8.094  30.111  15.365  1.00  0.00      QMMM C
ATOM   2498 HA   CYS   155       8.827  30.534  14.682  1.00  0.00      QMMM H
ATOM   2499 CB   CYS   155       8.825  29.321  16.455  1.00  0.00      QMMM C
ATOM   2500 HB2  CYS   155       8.105  28.981  17.200  1.00  0.00      QMMM H
ATOM   2501 HB3  CYS   155       9.301  28.450  16.011  1.00  0.00      QMMM H
ATOM   2502 SG   CYS   155      10.079  30.368  17.250  1.00  0.00      QMMM S
ATOM   2503 HG   CYS   155      10.944  30.414  16.230  1.00  0.00      QMMM H
ATOM   2504 C    CYS   155       7.195  29.167  14.546  1.00  0.00      QMMM C
ATOM   2505 O    CYS   155       6.045  28.929  14.910  1.00  0.00      QMMM O
ATOM   2506 N    ASN   156       7.761  28.533  13.511  1.00  0.00      QMMM N
ATOM   2507 H    ASN   156       8.713  28.767  13.252  1.00  0.00      QMMM H
ATOM   2508 CA   ASN   156       7.098  27.529  12.671  1.00  0.00      QMMM C
ATOM   2509 HA   ASN   156       6.085  27.404  13.042  1.00  0.00      QMMM H
ATOM   2510 CB   ASN   156       7.021  28.047  11.212  1.00  0.00      QMMM C
ATOM   2511 HB2  ASN   156       7.647  28.927  11.094  1.00  0.00      QMMM H
ATOM   2512 HB3  ASN   156       7.383  27.279  10.529  1.00  0.00      QMMM H
ATOM   2513 CG   ASN   156       5.622  28.432  10.755  1.00  0.00      QMMM C
ATOM   2514 OD1  ASN   156       4.636  28.312  11.466  1.00  0.00      QMMM O
ATOM   2515 ND2  ASN   156       5.482  28.889   9.536  1.00  0.00      QMMM N
ATOM   2516 HD21 ASN   156       4.514  29.083   9.296  1.00  0.00      QMMM H
ATOM   2517 HD22 ASN   156       6.227  29.030   8.870  1.00  0.00      QMMM H
ATOM   2518 C    ASN   156       7.730  26.124  12.803  1.00  0.00      QMMM C
ATOM   2519 O    ASN   156       8.729  25.920  13.497  1.00  0.00      QMMM O
ATOM   2520 N    GLU   157       7.089  25.131  12.188  1.00  0.00      QMMM N
ATOM   2521 H    GLU   157       6.255  25.376  11.652  1.00  0.00      QMMM H
ATOM   2522 CA   GLU   157       7.313  23.689  12.343  1.00  0.00      QMMM C
ATOM   2523 HA   GLU   157       7.012  23.401  13.351  1.00  0.00      QMMM H
ATOM   2524 CB   GLU   157       6.419  22.922  11.346  1.00  0.00      QMMM C
ATOM   2525 HB2  GLU   157       6.445  23.416  10.374  1.00  0.00      QMMM H
ATOM   2526 HB3  GLU   157       6.842  21.925  11.216  1.00  0.00      QMMM H
ATOM   2527 CG   GLU   157       4.956  22.718  11.780  1.00  0.00      QMMM C
ATOM   2528 HG2  GLU   157       4.483  22.049  11.059  1.00  0.00      QMMM H
ATOM   2529 HG3  GLU   157       4.959  22.209  12.747  1.00  0.00      QMMM H
ATOM   2530 CD   GLU   157       4.111  23.996  11.883  1.00  0.00      QMMM C
ATOM   2531 OE1  GLU   157       3.082  23.977  12.596  1.00  0.00      QMMM O
ATOM   2532 OE2  GLU   157       4.495  25.058  11.343  1.00  0.00      QMMM O
ATOM   2533 C    GLU   157       8.784  23.271  12.171  1.00  0.00      QMMM C
ATOM   2534 O    GLU   157       9.357  23.378  11.086  1.00  0.00      QMMM O
ATOM   2535 N    HIS   158       9.390  22.740  13.237  1.00  0.00      QMMM N
ATOM   2536 H    HIS   158       8.873  22.726  14.111  1.00  0.00      QMMM H
ATOM   2537 CA   HIS   158      10.769  22.231  13.266  1.00  0.00      QMMM C
ATOM   2538 HA   HIS   158      10.998  21.976  14.300  1.00  0.00      QMMM H
ATOM   2539 CB   HIS   158      10.869  20.923  12.461  1.00  0.00      QMMM C
ATOM   2540 HB2  HIS   158      10.656  21.114  11.410  1.00  0.00      QMMM H
ATOM   2541 HB3  HIS   158      11.893  20.552  12.524  1.00  0.00      QMMM H
ATOM   2542 CG   HIS   158       9.963  19.836  12.968  1.00  0.00      QMMM C
ATOM   2543 ND1  HIS   158      10.261  18.985  14.002  1.00  0.00      QMMM N
ATOM   2544 HD1  HIS   158      11.120  19.035  14.564  1.00  0.00      QMMM H
ATOM   2545 CE1  HIS   158       9.221  18.149  14.154  1.00  0.00      QMMM C
ATOM   2546 HE1  HIS   158       9.160  17.360  14.891  1.00  0.00      QMMM H
ATOM   2547 NE2  HIS   158       8.255  18.438  13.268  1.00  0.00      QMMM N
ATOM   2548 CD2  HIS   158       8.716  19.516  12.508  1.00  0.00      QMMM C
ATOM   2549 HD2  HIS   158       8.185  20.007  11.707  1.00  0.00      QMMM H
ATOM   2550 C    HIS   158      11.834  23.263  12.846  1.00  0.00      QMMM C
ATOM   2551 O    HIS   158      12.894  22.898  12.346  1.00  0.00      QMMM O
ATOM   2552 N    TRP   159      11.572  24.567  13.016  1.00  0.00      QMMM N
ATOM   2553 H    TRP   159      10.642  24.821  13.329  1.00  0.00      QMMM H
ATOM   2554 CA   TRP   159      12.489  25.624  12.568  1.00  0.00      QMMM C
ATOM   2555 HA   TRP   159      12.568  25.545  11.486  1.00  0.00      QMMM H
ATOM   2556 CB   TRP   159      11.925  27.004  12.929  1.00  0.00      QMMM C
ATOM   2557 HB2  TRP   159      12.469  27.753  12.355  1.00  0.00      QMMM H
ATOM   2558 HB3  TRP   159      10.880  27.052  12.628  1.00  0.00      QMMM H
ATOM   2559 CG   TRP   159      12.050  27.382  14.375  1.00  0.00      QMMM C
ATOM   2560 CD1  TRP   159      11.264  26.920  15.370  1.00  0.00      QMMM C
ATOM   2561 HD1  TRP   159      10.424  26.248  15.233  1.00  0.00      QMMM H
ATOM   2562 NE1  TRP   159      11.726  27.395  16.580  1.00  0.00      QMMM N
ATOM   2563 HE1  TRP   159      11.357  27.084  17.477  1.00  0.00      QMMM H
ATOM   2564 CE2  TRP   159      12.820  28.215  16.425  1.00  0.00      QMMM C
ATOM   2565 CZ2  TRP   159      13.623  28.918  17.334  1.00  0.00      QMMM C
ATOM   2566 HZ2  TRP   159      13.408  28.882  18.390  1.00  0.00      QMMM H
ATOM   2567 CH2  TRP   159      14.700  29.677  16.848  1.00  0.00      QMMM C
ATOM   2568 HH2  TRP   159      15.313  30.251  17.527  1.00  0.00      QMMM H
ATOM   2569 CZ3  TRP   159      14.976  29.695  15.470  1.00  0.00      QMMM C
ATOM   2570 HZ3  TRP   159      15.805  30.286  15.104  1.00  0.00      QMMM H
ATOM   2571 CE3  TRP   159      14.182  28.957  14.571  1.00  0.00      QMMM C
ATOM   2572 HE3  TRP   159      14.404  28.978  13.515  1.00  0.00      QMMM H
ATOM   2573 CD2  TRP   159      13.067  28.214  15.021  1.00  0.00      QMMM C
ATOM   2574 C    TRP   159      13.910  25.509  13.140  1.00  0.00      QMMM C
ATOM   2575 O    TRP   159      14.871  25.885  12.469  1.00  0.00      QMMM O
ATOM   2576 N    LEU   160      14.049  25.052  14.385  1.00  0.00      QMMM N
ATOM   2577 H    LEU   160      13.212  24.722  14.840  1.00  0.00      QMMM H
ATOM   2578 CA   LEU   160      15.307  25.081  15.126  1.00  0.00      QMMM C
ATOM   2579 HA   LEU   160      15.825  26.006  14.871  1.00  0.00      QMMM H
ATOM   2580 CB   LEU   160      14.957  25.113  16.623  1.00  0.00      QMMM C
ATOM   2581 HB2  LEU   160      14.267  25.938  16.792  1.00  0.00      QMMM H
ATOM   2582 HB3  LEU   160      14.433  24.191  16.873  1.00  0.00      QMMM H
ATOM   2583 CG   LEU   160      16.146  25.288  17.583  1.00  0.00      QMMM C
ATOM   2584 HG   LEU   160      16.784  24.411  17.531  1.00  0.00      QMMM H
ATOM   2585 CD1  LEU   160      16.990  26.524  17.280  1.00  0.00      QMMM C
ATOM   2586 HD11 LEU   160      16.356  27.409  17.236  1.00  0.00      QMMM H
ATOM   2587 HD12 LEU   160      17.750  26.657  18.050  1.00  0.00      QMMM H
ATOM   2588 HD13 LEU   160      17.492  26.393  16.325  1.00  0.00      QMMM H
ATOM   2589 CD2  LEU   160      15.614  25.421  19.011  1.00  0.00      QMMM C
ATOM   2590 HD21 LEU   160      14.994  24.560  19.255  1.00  0.00      QMMM H
ATOM   2591 HD22 LEU   160      16.445  25.469  19.711  1.00  0.00      QMMM H
ATOM   2592 HD23 LEU   160      15.014  26.328  19.100  1.00  0.00      QMMM H
ATOM   2593 C    LEU   160      16.234  23.917  14.742  1.00  0.00      QMMM C
ATOM   2594 O    LEU   160      17.455  24.073  14.780  1.00  0.00      QMMM O
ATOM   2595 N    GLU   161      15.674  22.782  14.319  1.00  0.00      QMMM N
ATOM   2596 H    GLU   161      14.660  22.690  14.372  1.00  0.00      QMMM H
ATOM   2597 CA   GLU   161      16.416  21.618  13.837  1.00  0.00      QMMM C
ATOM   2598 HA   GLU   161      17.056  21.291  14.655  1.00  0.00      QMMM H
ATOM   2599 CB   GLU   161      15.468  20.443  13.526  1.00  0.00      QMMM C
ATOM   2600 HB2  GLU   161      14.669  20.736  12.851  1.00  0.00      QMMM H
ATOM   2601 HB3  GLU   161      16.070  19.684  13.031  1.00  0.00      QMMM H
ATOM   2602 CG   GLU   161      14.836  19.791  14.766  1.00  0.00      QMMM C
ATOM   2603 HG2  GLU   161      14.748  18.720  14.564  1.00  0.00      QMMM H
ATOM   2604 HG3  GLU   161      15.506  19.894  15.617  1.00  0.00      QMMM H
ATOM   2605 CD   GLU   161      13.447  20.328  15.146  1.00  0.00      QMMM C
ATOM   2606 OE1  GLU   161      13.264  21.565  15.257  1.00  0.00      QMMM O
ATOM   2607 OE2  GLU   161      12.572  19.473  15.417  1.00  0.00      QMMM O
ATOM   2608 C    GLU   161      17.401  21.946  12.687  1.00  0.00      QMMM C
ATOM   2609 O    GLU   161      18.600  21.752  12.902  1.00  0.00      QMMM O
ATOM   2610 N    PRO   162      16.995  22.507  11.522  1.00  0.00      QMMM N
ATOM   2611 CA   PRO   162      17.922  22.970  10.482  1.00  0.00      QMMM C
ATOM   2612 HA   PRO   162      18.383  22.097  10.020  1.00  0.00      QMMM H
ATOM   2613 CB   PRO   162      17.063  23.696   9.442  1.00  0.00      QMMM C
ATOM   2614 HB2  PRO   162      16.991  24.756   9.689  1.00  0.00      QMMM H
ATOM   2615 HB3  PRO   162      17.458  23.568   8.434  1.00  0.00      QMMM H
ATOM   2616 CD   PRO   162      15.625  22.709  11.073  1.00  0.00      QMMM C
ATOM   2617 HD2  PRO   162      15.024  21.810  11.175  1.00  0.00      QMMM H
ATOM   2618 HD3  PRO   162      15.185  23.532  11.628  1.00  0.00      QMMM H
ATOM   2619 CG   PRO   162      15.689  23.064   9.591  1.00  0.00      QMMM C
ATOM   2620 HG2  PRO   162      15.645  22.155   8.993  1.00  0.00      QMMM H
ATOM   2621 HG3  PRO   162      14.890  23.749   9.307  1.00  0.00      QMMM H
ATOM   2622 C    PRO   162      19.029  23.921  10.958  1.00  0.00      QMMM C
ATOM   2623 O    PRO   162      20.108  23.944  10.372  1.00  0.00      QMMM O
ATOM   2624 N    LEU   163      18.781  24.741  11.982  1.00  0.00      QMMM N
ATOM   2625 H    LEU   163      17.901  24.635  12.470  1.00  0.00      QMMM H
ATOM   2626 CA   LEU   163      19.776  25.695  12.479  1.00  0.00      QMMM C
ATOM   2627 HA   LEU   163      20.293  26.145  11.631  1.00  0.00      QMMM H
ATOM   2628 CB   LEU   163      19.082  26.813  13.272  1.00  0.00      QMMM C
ATOM   2629 HB2  LEU   163      18.594  26.379  14.144  1.00  0.00      QMMM H
ATOM   2630 HB3  LEU   163      19.849  27.490  13.630  1.00  0.00      QMMM H
ATOM   2631 CG   LEU   163      18.036  27.621  12.487  1.00  0.00      QMMM C
ATOM   2632 HG   LEU   163      17.172  26.984  12.326  1.00  0.00      QMMM H
ATOM   2633 CD1  LEU   163      17.604  28.832  13.307  1.00  0.00      QMMM C
ATOM   2634 HD11 LEU   163      18.435  29.530  13.409  1.00  0.00      QMMM H
ATOM   2635 HD12 LEU   163      16.778  29.333  12.805  1.00  0.00      QMMM H
ATOM   2636 HD13 LEU   163      17.270  28.503  14.290  1.00  0.00      QMMM H
ATOM   2637 CD2  LEU   163      18.516  28.132  11.129  1.00  0.00      QMMM C
ATOM   2638 HD21 LEU   163      18.693  27.289  10.465  1.00  0.00      QMMM H
ATOM   2639 HD22 LEU   163      17.751  28.767  10.686  1.00  0.00      QMMM H
ATOM   2640 HD23 LEU   163      19.422  28.722  11.235  1.00  0.00      QMMM H
ATOM   2641 C    LEU   163      20.852  24.997  13.319  1.00  0.00      QMMM C
ATOM   2642 O    LEU   163      22.046  25.201  13.096  1.00  0.00      QMMM O
ATOM   2643 N    LEU   164      20.435  24.152  14.266  1.00  0.00      QMMM N
ATOM   2644 H    LEU   164      19.432  24.017  14.363  1.00  0.00      QMMM H
ATOM   2645 CA   LEU   164      21.350  23.333  15.064  1.00  0.00      QMMM C
ATOM   2646 HA   LEU   164      22.120  23.983  15.475  1.00  0.00      QMMM H
ATOM   2647 CB   LEU   164      20.580  22.669  16.220  1.00  0.00      QMMM C
ATOM   2648 HB2  LEU   164      19.739  22.116  15.801  1.00  0.00      QMMM H
ATOM   2649 HB3  LEU   164      21.238  21.959  16.725  1.00  0.00      QMMM H
ATOM   2650 CG   LEU   164      20.049  23.678  17.256  1.00  0.00      QMMM C
ATOM   2651 HG   LEU   164      19.474  24.456  16.754  1.00  0.00      QMMM H
ATOM   2652 CD1  LEU   164      19.134  22.971  18.248  1.00  0.00      QMMM C
ATOM   2653 HD11 LEU   164      19.673  22.169  18.754  1.00  0.00      QMMM H
ATOM   2654 HD12 LEU   164      18.766  23.687  18.981  1.00  0.00      QMMM H
ATOM   2655 HD13 LEU   164      18.290  22.562  17.699  1.00  0.00      QMMM H
ATOM   2656 CD2  LEU   164      21.163  24.339  18.064  1.00  0.00      QMMM C
ATOM   2657 HD21 LEU   164      21.883  24.798  17.396  1.00  0.00      QMMM H
ATOM   2658 HD22 LEU   164      20.738  25.119  18.691  1.00  0.00      QMMM H
ATOM   2659 HD23 LEU   164      21.674  23.599  18.682  1.00  0.00      QMMM H
ATOM   2660 C    LEU   164      22.106  22.310  14.206  1.00  0.00      QMMM C
ATOM   2661 O    LEU   164      23.284  22.079  14.460  1.00  0.00      QMMM O
ATOM   2662 N    GLU   165      21.476  21.774  13.157  1.00  0.00      QMMM N
ATOM   2663 H    GLU   165      20.481  21.957  13.063  1.00  0.00      QMMM H
ATOM   2664 CA   GLU   165      22.118  20.987  12.099  1.00  0.00      QMMM C
ATOM   2665 HA   GLU   165      22.534  20.079  12.539  1.00  0.00      QMMM H
ATOM   2666 CB   GLU   165      21.054  20.583  11.060  1.00  0.00      QMMM C
ATOM   2667 HB2  GLU   165      20.303  19.969  11.555  1.00  0.00      QMMM H
ATOM   2668 HB3  GLU   165      20.554  21.475  10.695  1.00  0.00      QMMM H
ATOM   2669 CG   GLU   165      21.591  19.820   9.840  1.00  0.00      QMMM C
ATOM   2670 HG2  GLU   165      20.749  19.539   9.205  1.00  0.00      QMMM H
ATOM   2671 HG3  GLU   165      22.237  20.482   9.259  1.00  0.00      QMMM H
ATOM   2672 CD   GLU   165      22.355  18.564  10.254  1.00  0.00      QMMM C
ATOM   2673 OE1  GLU   165      23.532  18.416   9.873  1.00  0.00      QMMM O
ATOM   2674 OE2  GLU   165      21.812  17.761  11.042  1.00  0.00      QMMM O
ATOM   2675 C    GLU   165      23.283  21.760  11.466  1.00  0.00      QMMM C
ATOM   2676 O    GLU   165      24.435  21.343  11.582  1.00  0.00      QMMM O
ATOM   2677 N    ARG   166      23.011  22.916  10.839  1.00  0.00      QMMM N
ATOM   2678 H    ARG   166      22.039  23.211  10.808  1.00  0.00      QMMM H
ATOM   2679 CA   ARG   166      24.044  23.709  10.149  1.00  0.00      QMMM C
ATOM   2680 HA   ARG   166      24.521  23.051   9.421  1.00  0.00      QMMM H
ATOM   2681 CB   ARG   166      23.414  24.905   9.407  1.00  0.00      QMMM C
ATOM   2682 HB2  ARG   166      22.838  25.495  10.123  1.00  0.00      QMMM H
ATOM   2683 HB3  ARG   166      24.205  25.546   9.017  1.00  0.00      QMMM H
ATOM   2684 CG   ARG   166      22.483  24.512   8.242  1.00  0.00      QMMM C
ATOM   2685 HG2  ARG   166      21.736  23.812   8.602  1.00  0.00      QMMM H
ATOM   2686 HG3  ARG   166      21.962  25.403   7.900  1.00  0.00      QMMM H
ATOM   2687 CD   ARG   166      23.159  23.844   7.039  1.00  0.00      QMMM C
ATOM   2688 HD2  ARG   166      23.723  22.983   7.392  1.00  0.00      QMMM H
ATOM   2689 HD3  ARG   166      22.378  23.474   6.373  1.00  0.00      QMMM H
ATOM   2690 NE   ARG   166      24.026  24.763   6.278  1.00  0.00      QMMM N
ATOM   2691 HE   ARG   166      24.068  25.745   6.564  1.00  0.00      QMMM H
ATOM   2692 CZ   ARG   166      24.858  24.436   5.307  1.00  0.00      QMMM C
ATOM   2693 NH1  ARG   166      25.562  25.336   4.697  1.00  0.00      QMMM N
ATOM   2694 HH11 ARG   166      25.561  26.292   5.074  1.00  0.00      QMMM H
ATOM   2695 HH12 ARG   166      26.222  25.078   3.997  1.00  0.00      QMMM H
ATOM   2696 NH2  ARG   166      25.034  23.208   4.921  1.00  0.00      QMMM N
ATOM   2697 HH21 ARG   166      24.831  22.531   5.660  1.00  0.00      QMMM H
ATOM   2698 HH22 ARG   166      25.898  22.982   4.461  1.00  0.00      QMMM H
ATOM   2699 C    ARG   166      25.174  24.158  11.083  1.00  0.00      QMMM C
ATOM   2700 O    ARG   166      26.324  24.154  10.648  1.00  0.00      QMMM O
ATOM   2701 N    VAL   167      24.903  24.524  12.338  1.00  0.00      QMMM N
ATOM   2702 H    VAL   167      23.926  24.533  12.614  1.00  0.00      QMMM H
ATOM   2703 CA   VAL   167      25.958  24.870  13.320  1.00  0.00      QMMM C
ATOM   2704 HA   VAL   167      26.675  25.535  12.835  1.00  0.00      QMMM H
ATOM   2705 CB   VAL   167      25.357  25.634  14.519  1.00  0.00      QMMM C
ATOM   2706 HB   VAL   167      24.499  25.082  14.905  1.00  0.00      QMMM H
ATOM   2707 CG1  VAL   167      26.336  25.874  15.676  1.00  0.00      QMMM C
ATOM   2708 HG11 VAL   167      27.231  26.381  15.311  1.00  0.00      QMMM H
ATOM   2709 HG12 VAL   167      25.857  26.483  16.441  1.00  0.00      QMMM H
ATOM   2710 HG13 VAL   167      26.621  24.925  16.130  1.00  0.00      QMMM H
ATOM   2711 CG2  VAL   167      24.894  27.017  14.046  1.00  0.00      QMMM C
ATOM   2712 HG21 VAL   167      24.154  26.902  13.258  1.00  0.00      QMMM H
ATOM   2713 HG22 VAL   167      24.441  27.566  14.867  1.00  0.00      QMMM H
ATOM   2714 HG23 VAL   167      25.739  27.590  13.660  1.00  0.00      QMMM H
ATOM   2715 C    VAL   167      26.771  23.646  13.769  1.00  0.00      QMMM C
ATOM   2716 O    VAL   167      27.963  23.774  14.040  1.00  0.00      QMMM O
ATOM   2717 N    ALA   168      26.170  22.454  13.804  1.00  0.00      QMMM N
ATOM   2718 H    ALA   168      25.181  22.395  13.583  1.00  0.00      QMMM H
ATOM   2719 CA   ALA   168      26.847  21.185  14.086  1.00  0.00      QMMM C
ATOM   2720 HA   ALA   168      27.648  21.372  14.801  1.00  0.00      QMMM H
ATOM   2721 CB   ALA   168      25.831  20.258  14.763  1.00  0.00      QMMM C
ATOM   2722 HB1  ALA   168      25.052  19.977  14.053  1.00  0.00      QMMM H
ATOM   2723 HB2  ALA   168      26.333  19.365  15.134  1.00  0.00      QMMM H
ATOM   2724 HB3  ALA   168      25.371  20.773  15.606  1.00  0.00      QMMM H
ATOM   2725 C    ALA   168      27.509  20.534  12.844  1.00  0.00      QMMM C
ATOM   2726 O    ALA   168      28.004  19.407  12.924  1.00  0.00      QMMM O
ATOM   2727 N    GLU   169      27.508  21.211  11.694  1.00  0.00      QMMM N
ATOM   2728 H    GLU   169      26.968  22.064  11.691  1.00  0.00      QMMM H
ATOM   2729 CA   GLU   169      28.199  20.839  10.449  1.00  0.00      QMMM C
ATOM   2730 HA   GLU   169      28.492  19.789  10.476  1.00  0.00      QMMM H
ATOM   2731 CB   GLU   169      27.215  21.042   9.288  1.00  0.00      QMMM C
ATOM   2732 HB2  GLU   169      26.318  20.450   9.476  1.00  0.00      QMMM H
ATOM   2733 HB3  GLU   169      26.925  22.089   9.299  1.00  0.00      QMMM H
ATOM   2734 CG   GLU   169      27.740  20.695   7.883  1.00  0.00      QMMM C
ATOM   2735 HG2  GLU   169      28.790  20.981   7.802  1.00  0.00      QMMM H
ATOM   2736 HG3  GLU   169      27.663  19.618   7.720  1.00  0.00      QMMM H
ATOM   2737 CD   GLU   169      26.944  21.457   6.814  1.00  0.00      QMMM C
ATOM   2738 OE1  GLU   169      25.750  21.757   7.034  1.00  0.00      QMMM O
ATOM   2739 OE2  GLU   169      27.533  22.009   5.855  1.00  0.00      QMMM O
ATOM   2740 C    GLU   169      29.485  21.668  10.273  1.00  0.00      QMMM C
ATOM   2741 O    GLU   169      30.571  21.101  10.200  1.00  0.00      QMMM O
ATOM   2742 N    ASP   170      29.389  23.004  10.256  1.00  0.00      QMMM N
ATOM   2743 H    ASP   170      28.466  23.409  10.360  1.00  0.00      QMMM H
ATOM   2744 CA   ASP   170      30.548  23.910  10.315  1.00  0.00      QMMM C
ATOM   2745 HA   ASP   170      31.378  23.333  10.723  1.00  0.00      QMMM H
ATOM   2746 CB   ASP   170      31.024  24.332   8.897  1.00  0.00      QMMM C
ATOM   2747 HB2  ASP   170      32.030  23.932   8.765  1.00  0.00      QMMM H
ATOM   2748 HB3  ASP   170      30.409  23.828   8.152  1.00  0.00      QMMM H
ATOM   2749 CG   ASP   170      31.095  25.831   8.559  1.00  0.00      QMMM C
ATOM   2750 OD1  ASP   170      31.681  26.604   9.350  1.00  0.00      QMMM O
ATOM   2751 OD2  ASP   170      30.593  26.215   7.465  1.00  0.00      QMMM O
ATOM   2752 C    ASP   170      30.280  25.023  11.343  1.00  0.00      QMMM C
ATOM   2753 O    ASP   170      29.439  25.902  11.148  1.00  0.00      QMMM O
ATOM   2754 N    ARG   171      30.952  24.938  12.502  1.00  0.00      QMMM N
ATOM   2755 H    ARG   171      31.555  24.135  12.608  1.00  0.00      QMMM H
ATOM   2756 CA   ARG   171      30.697  25.814  13.660  1.00  0.00      QMMM C
ATOM   2757 HA   ARG   171      29.618  25.795  13.835  1.00  0.00      QMMM H
ATOM   2758 CB   ARG   171      31.363  25.267  14.940  1.00  0.00      QMMM C
ATOM   2759 HB2  ARG   171      30.826  25.683  15.795  1.00  0.00      QMMM H
ATOM   2760 HB3  ARG   171      31.244  24.183  14.976  1.00  0.00      QMMM H
ATOM   2761 CG   ARG   171      32.852  25.632  15.096  1.00  0.00      QMMM C
ATOM   2762 HG2  ARG   171      33.424  25.211  14.269  1.00  0.00      QMMM H
ATOM   2763 HG3  ARG   171      32.963  26.717  15.087  1.00  0.00      QMMM H
ATOM   2764 CD   ARG   171      33.418  25.118  16.426  1.00  0.00      QMMM C
ATOM   2765 HD2  ARG   171      32.728  25.378  17.229  1.00  0.00      QMMM H
ATOM   2766 HD3  ARG   171      33.490  24.030  16.387  1.00  0.00      QMMM H
ATOM   2767 NE   ARG   171      34.752  25.694  16.691  1.00  0.00      QMMM N
ATOM   2768 HE   ARG   171      35.508  25.402  16.100  1.00  0.00      QMMM H
ATOM   2769 CZ   ARG   171      35.072  26.617  17.587  1.00  0.00      QMMM C
ATOM   2770 NH1  ARG   171      36.282  27.091  17.626  1.00  0.00      QMMM N
ATOM   2771 HH11 ARG   171      37.001  26.839  16.983  1.00  0.00      QMMM H
ATOM   2772 HH12 ARG   171      36.479  27.880  18.260  1.00  0.00      QMMM H
ATOM   2773 NH2  ARG   171      34.236  27.100  18.452  1.00  0.00      QMMM N
ATOM   2774 HH21 ARG   171      33.248  26.847  18.495  1.00  0.00      QMMM H
ATOM   2775 HH22 ARG   171      34.611  27.813  19.084  1.00  0.00      QMMM H
ATOM   2776 C    ARG   171      31.038  27.291  13.438  1.00  0.00      QMMM C
ATOM   2777 O    ARG   171      30.730  28.098  14.305  1.00  0.00      QMMM O
ATOM   2778 N    THR   172      31.674  27.656  12.319  1.00  0.00      QMMM N
ATOM   2779 H    THR   172      31.789  26.958  11.593  1.00  0.00      QMMM H
ATOM   2780 CA   THR   172      32.048  29.052  12.004  1.00  0.00      QMMM C
ATOM   2781 HA   THR   172      32.493  29.491  12.897  1.00  0.00      QMMM H
ATOM   2782 CB   THR   172      33.099  29.135  10.883  1.00  0.00      QMMM C
ATOM   2783 HB   THR   172      33.560  30.113  10.975  1.00  0.00      QMMM H
ATOM   2784 CG2  THR   172      34.227  28.111  10.993  1.00  0.00      QMMM C
ATOM   2785 HG21 THR   172      33.853  27.101  10.825  1.00  0.00      QMMM H
ATOM   2786 HG22 THR   172      34.983  28.335  10.240  1.00  0.00      QMMM H
ATOM   2787 HG23 THR   172      34.685  28.176  11.979  1.00  0.00      QMMM H
ATOM   2788 OG1  THR   172      32.518  29.035   9.596  1.00  0.00      QMMM O
ATOM   2789 HG1  THR   172      32.231  28.094   9.477  1.00  0.00      QMMM H
ATOM   2790 C    THR   172      30.843  29.927  11.629  1.00  0.00      QMMM C
ATOM   2791 O    THR   172      30.979  31.129  11.362  1.00  0.00      QMMM O
ATOM   2792 N    ARG   173      29.655  29.320  11.576  1.00  0.00      QMMM N
ATOM   2793 H    ARG   173      29.651  28.328  11.775  1.00  0.00      QMMM H
ATOM   2794 CA   ARG   173      28.401  29.942  11.175  1.00  0.00      QMMM C
ATOM   2795 HA   ARG   173      28.620  30.679  10.410  1.00  0.00      QMMM H
ATOM   2796 CB   ARG   173      27.473  28.870  10.594  1.00  0.00      QMMM C
ATOM   2797 HB2  ARG   173      27.268  28.128  11.370  1.00  0.00      QMMM H
ATOM   2798 HB3  ARG   173      26.540  29.340  10.299  1.00  0.00      QMMM H
ATOM   2799 CG   ARG   173      28.043  28.179   9.353  1.00  0.00      QMMM C
ATOM   2800 HG2  ARG   173      27.985  28.848   8.494  1.00  0.00      QMMM H
ATOM   2801 HG3  ARG   173      29.087  27.913   9.512  1.00  0.00      QMMM H
ATOM   2802 CD   ARG   173      27.254  26.903   9.069  1.00  0.00      QMMM C
ATOM   2803 HD2  ARG   173      27.211  26.311   9.982  1.00  0.00      QMMM H
ATOM   2804 HD3  ARG   173      26.240  27.152   8.756  1.00  0.00      QMMM H
ATOM   2805 NE   ARG   173      27.945  26.136   8.034  1.00  0.00      QMMM N
ATOM   2806 HE   ARG   173      28.879  26.447   7.798  1.00  0.00      QMMM H
ATOM   2807 CZ   ARG   173      27.626  24.990   7.488  1.00  0.00      QMMM C
ATOM   2808 NH1  ARG   173      28.398  24.495   6.571  1.00  0.00      QMMM N
ATOM   2809 HH11 ARG   173      29.331  24.881   6.522  1.00  0.00      QMMM H
ATOM   2810 HH12 ARG   173      28.195  23.551   6.231  1.00  0.00      QMMM H
ATOM   2811 NH2  ARG   173      26.589  24.319   7.869  1.00  0.00      QMMM N
ATOM   2812 HH21 ARG   173      26.221  24.571   8.772  1.00  0.00      QMMM H
ATOM   2813 HH22 ARG   173      26.356  23.416   7.461  1.00  0.00      QMMM H
ATOM   2814 C    ARG   173      27.695  30.672  12.310  1.00  0.00      QMMM C
ATOM   2815 O    ARG   173      27.876  30.403  13.495  1.00  0.00      QMMM O
ATOM   2816 N    VAL   174      26.808  31.560  11.886  1.00  0.00      QMMM N
ATOM   2817 H    VAL   174      26.748  31.669  10.885  1.00  0.00      QMMM H
ATOM   2818 CA   VAL   174      25.811  32.265  12.690  1.00  0.00      QMMM C
ATOM   2819 HA   VAL   174      25.633  31.725  13.621  1.00  0.00      QMMM H
ATOM   2820 CB   VAL   174      26.265  33.699  13.014  1.00  0.00      QMMM C
ATOM   2821 HB   VAL   174      26.219  34.294  12.111  1.00  0.00      QMMM H
ATOM   2822 CG1  VAL   174      25.338  34.332  14.040  1.00  0.00      QMMM C
ATOM   2823 HG11 VAL   174      25.422  33.785  14.974  1.00  0.00      QMMM H
ATOM   2824 HG12 VAL   174      25.618  35.373  14.208  1.00  0.00      QMMM H
ATOM   2825 HG13 VAL   174      24.309  34.304  13.684  1.00  0.00      QMMM H
ATOM   2826 CG2  VAL   174      27.691  33.763  13.575  1.00  0.00      QMMM C
ATOM   2827 HG21 VAL   174      28.413  33.532  12.793  1.00  0.00      QMMM H
ATOM   2828 HG22 VAL   174      27.897  34.763  13.957  1.00  0.00      QMMM H
ATOM   2829 HG23 VAL   174      27.795  33.044  14.384  1.00  0.00      QMMM H
ATOM   2830 C    VAL   174      24.545  32.263  11.842  1.00  0.00      QMMM C
ATOM   2831 O    VAL   174      24.525  32.907  10.793  1.00  0.00      QMMM O
ATOM   2832 N    VAL   175      23.563  31.431  12.193  1.00  0.00      QMMM N
ATOM   2833 H    VAL   175      23.640  30.950  13.084  1.00  0.00      QMMM H
ATOM   2834 CA   VAL   175      22.501  31.016  11.258  1.00  0.00      QMMM C
ATOM   2835 HA   VAL   175      22.703  31.472  10.294  1.00  0.00      QMMM H
ATOM   2836 CB   VAL   175      22.515  29.497  10.986  1.00  0.00      QMMM C
ATOM   2837 HB   VAL   175      21.784  29.289  10.204  1.00  0.00      QMMM H
ATOM   2838 CG1  VAL   175      23.887  29.036  10.492  1.00  0.00      QMMM C
ATOM   2839 HG11 VAL   175      24.577  28.961  11.332  1.00  0.00      QMMM H
ATOM   2840 HG12 VAL   175      23.799  28.062  10.010  1.00  0.00      QMMM H
ATOM   2841 HG13 VAL   175      24.279  29.754   9.776  1.00  0.00      QMMM H
ATOM   2842 CG2  VAL   175      22.192  28.625  12.198  1.00  0.00      QMMM C
ATOM   2843 HG21 VAL   175      21.188  28.832  12.543  1.00  0.00      QMMM H
ATOM   2844 HG22 VAL   175      22.254  27.574  11.921  1.00  0.00      QMMM H
ATOM   2845 HG23 VAL   175      22.889  28.834  13.008  1.00  0.00      QMMM H
ATOM   2846 C    VAL   175      21.127  31.519  11.688  1.00  0.00      QMMM C
ATOM   2847 O    VAL   175      20.675  31.220  12.794  1.00  0.00      QMMM O
ATOM   2848 N    SER   176      20.460  32.303  10.840  1.00  0.00      QMMM N
ATOM   2849 H    SER   176      20.890  32.539   9.948  1.00  0.00      QMMM H
ATOM   2850 CA   SER   176      19.074  32.723  11.073  1.00  0.00      QMMM C
ATOM   2851 HA   SER   176      18.881  32.690  12.143  1.00  0.00      QMMM H
ATOM   2852 CB   SER   176      18.870  34.182  10.631  1.00  0.00      QMMM C
ATOM   2853 HB2  SER   176      17.969  34.581  11.095  1.00  0.00      QMMM H
ATOM   2854 HB3  SER   176      19.718  34.781  10.966  1.00  0.00      QMMM H
ATOM   2855 OG   SER   176      18.723  34.311   9.233  1.00  0.00      QMMM O
ATOM   2856 HG   SER   176      17.823  34.025   8.991  1.00  0.00      QMMM H
ATOM   2857 C    SER   176      18.069  31.797  10.368  1.00  0.00      QMMM C
ATOM   2858 O    SER   176      18.399  31.169   9.352  1.00  0.00      QMMM O
ATOM   2859 N    PRO   177      16.797  31.784  10.809  1.00  0.00      QMMM N
ATOM   2860 CA   PRO   177      15.697  31.378   9.940  1.00  0.00      QMMM C
ATOM   2861 HA   PRO   177      15.858  30.369   9.578  1.00  0.00      QMMM H
ATOM   2862 CB   PRO   177      14.444  31.424  10.828  1.00  0.00      QMMM C
ATOM   2863 HB2  PRO   177      13.550  31.713  10.276  1.00  0.00      QMMM H
ATOM   2864 HB3  PRO   177      14.285  30.459  11.300  1.00  0.00      QMMM H
ATOM   2865 CD   PRO   177      16.297  32.328  12.067  1.00  0.00      QMMM C
ATOM   2866 HD2  PRO   177      16.533  31.641  12.879  1.00  0.00      QMMM H
ATOM   2867 HD3  PRO   177      16.709  33.311  12.284  1.00  0.00      QMMM H
ATOM   2868 CG   PRO   177      14.785  32.442  11.912  1.00  0.00      QMMM C
ATOM   2869 HG2  PRO   177      14.277  32.224  12.850  1.00  0.00      QMMM H
ATOM   2870 HG3  PRO   177      14.530  33.439  11.564  1.00  0.00      QMMM H
ATOM   2871 C    PRO   177      15.596  32.320   8.730  1.00  0.00      QMMM C
ATOM   2872 O    PRO   177      16.142  33.430   8.749  1.00  0.00      QMMM O
ATOM   2873 N    ILE   178      14.844  31.932   7.696  1.00  0.00      QMMM N
ATOM   2874 H    ILE   178      14.421  31.009   7.772  1.00  0.00      QMMM H
ATOM   2875 CA   ILE   178      14.141  32.945   6.905  1.00  0.00      QMMM C
ATOM   2876 HA   ILE   178      14.822  33.783   6.751  1.00  0.00      QMMM H
ATOM   2877 CB   ILE   178      13.719  32.447   5.503  1.00  0.00      QMMM C
ATOM   2878 HB   ILE   178      13.412  31.401   5.559  1.00  0.00      QMMM H
ATOM   2879 CG2  ILE   178      12.535  33.265   4.969  1.00  0.00      QMMM C
ATOM   2880 HG21 ILE   178      12.780  34.327   4.948  1.00  0.00      QMMM H
ATOM   2881 HG22 ILE   178      12.260  32.939   3.971  1.00  0.00      QMMM H
ATOM   2882 HG23 ILE   178      11.663  33.102   5.602  1.00  0.00      QMMM H
ATOM   2883 CG1  ILE   178      14.958  32.587   4.583  1.00  0.00      QMMM C
ATOM   2884 HG12 ILE   178      15.411  33.564   4.745  1.00  0.00      QMMM H
ATOM   2885 HG13 ILE   178      15.684  31.828   4.875  1.00  0.00      QMMM H
ATOM   2886 CD1  ILE   178      14.729  32.484   3.072  1.00  0.00      QMMM C
ATOM   2887 HD11 ILE   178      14.160  33.343   2.720  1.00  0.00      QMMM H
ATOM   2888 HD12 ILE   178      15.692  32.495   2.562  1.00  0.00      QMMM H
ATOM   2889 HD13 ILE   178      14.193  31.568   2.832  1.00  0.00      QMMM H
ATOM   2890 C    ILE   178      13.000  33.491   7.768  1.00  0.00      QMMM C
ATOM   2891 O    ILE   178      12.134  32.755   8.247  1.00  0.00      QMMM O
ATOM   2892 N    ILE   179      13.080  34.793   8.025  1.00  0.00      QMMM N
ATOM   2893 H    ILE   179      13.832  35.309   7.597  1.00  0.00      QMMM H
ATOM   2894 CA   ILE   179      12.213  35.507   8.951  1.00  0.00      QMMM C
ATOM   2895 HA   ILE   179      11.976  34.827   9.765  1.00  0.00      QMMM H
ATOM   2896 CB   ILE   179      12.964  36.711   9.562  1.00  0.00      QMMM C
ATOM   2897 HB   ILE   179      13.136  37.464   8.790  1.00  0.00      QMMM H
ATOM   2898 CG2  ILE   179      12.070  37.300  10.652  1.00  0.00      QMMM C
ATOM   2899 HG21 ILE   179      11.929  36.575  11.454  1.00  0.00      QMMM H
ATOM   2900 HG22 ILE   179      12.510  38.213  11.050  1.00  0.00      QMMM H
ATOM   2901 HG23 ILE   179      11.092  37.545  10.237  1.00  0.00      QMMM H
ATOM   2902 CG1  ILE   179      14.330  36.292  10.163  1.00  0.00      QMMM C
ATOM   2903 HG12 ILE   179      14.171  35.455  10.837  1.00  0.00      QMMM H
ATOM   2904 HG13 ILE   179      14.984  35.957   9.358  1.00  0.00      QMMM H
ATOM   2905 CD1  ILE   179      15.085  37.382  10.936  1.00  0.00      QMMM C
ATOM   2906 HD11 ILE   179      14.569  37.611  11.866  1.00  0.00      QMMM H
ATOM   2907 HD12 ILE   179      16.088  37.026  11.174  1.00  0.00      QMMM H
ATOM   2908 HD13 ILE   179      15.160  38.289  10.344  1.00  0.00      QMMM H
ATOM   2909 C    ILE   179      10.903  35.892   8.244  1.00  0.00      QMMM C
ATOM   2910 O    ILE   179      10.891  36.808   7.423  1.00  0.00      QMMM O
ATOM   2911 N    ASP   180       9.814  35.172   8.522  1.00  0.00      QMMM N
ATOM   2912 H    ASP   180       9.900  34.495   9.269  1.00  0.00      QMMM H
ATOM   2913 CA   ASP   180       8.498  35.444   7.926  1.00  0.00      QMMM C
ATOM   2914 HA   ASP   180       8.621  35.527   6.848  1.00  0.00      QMMM H
ATOM   2915 CB   ASP   180       7.517  34.291   8.195  1.00  0.00      QMMM C
ATOM   2916 HB2  ASP   180       7.458  34.115   9.265  1.00  0.00      QMMM H
ATOM   2917 HB3  ASP   180       6.523  34.584   7.857  1.00  0.00      QMMM H
ATOM   2918 CG   ASP   180       7.870  32.981   7.494  1.00  0.00      QMMM C
ATOM   2919 OD1  ASP   180       7.654  31.922   8.125  1.00  0.00      QMMM O
ATOM   2920 OD2  ASP   180       8.266  32.992   6.303  1.00  0.00      QMMM O
ATOM   2921 C    ASP   180       7.894  36.775   8.416  1.00  0.00      QMMM C
ATOM   2922 O    ASP   180       8.229  37.306   9.480  1.00  0.00      QMMM O
ATOM   2923 N    VAL   181       6.959  37.321   7.639  1.00  0.00      QMMM N
ATOM   2924 H    VAL   181       6.642  36.794   6.829  1.00  0.00      QMMM H
ATOM   2925 CA   VAL   181       6.369  38.643   7.868  1.00  0.00      QMMM C
ATOM   2926 HA   VAL   181       7.102  39.269   8.371  1.00  0.00      QMMM H
ATOM   2927 CB   VAL   181       6.019  39.338   6.535  1.00  0.00      QMMM C
ATOM   2928 HB   VAL   181       5.196  38.817   6.052  1.00  0.00      QMMM H
ATOM   2929 CG1  VAL   181       5.604  40.796   6.779  1.00  0.00      QMMM C
ATOM   2930 HG11 VAL   181       6.405  41.334   7.285  1.00  0.00      QMMM H
ATOM   2931 HG12 VAL   181       5.390  41.281   5.826  1.00  0.00      QMMM H
ATOM   2932 HG13 VAL   181       4.702  40.832   7.390  1.00  0.00      QMMM H
ATOM   2933 CG2  VAL   181       7.208  39.335   5.566  1.00  0.00      QMMM C
ATOM   2934 HG21 VAL   181       7.426  38.318   5.238  1.00  0.00      QMMM H
ATOM   2935 HG22 VAL   181       6.980  39.929   4.680  1.00  0.00      QMMM H
ATOM   2936 HG23 VAL   181       8.086  39.744   6.059  1.00  0.00      QMMM H
ATOM   2937 C    VAL   181       5.153  38.539   8.785  1.00  0.00      QMMM C
ATOM   2938 O    VAL   181       4.048  38.251   8.322  1.00  0.00      QMMM O
ATOM   2939 N    ILE   182       5.331  38.806  10.083  1.00  0.00      QMMM N
ATOM   2940 H    ILE   182       6.270  39.014  10.405  1.00  0.00      QMMM H
ATOM   2941 CA   ILE   182       4.204  39.199  10.940  1.00  0.00      QMMM C
ATOM   2942 HA   ILE   182       3.324  38.635  10.636  1.00  0.00      QMMM H
ATOM   2943 CB   ILE   182       4.425  38.921  12.442  1.00  0.00      QMMM C
ATOM   2944 HB   ILE   182       5.218  39.568  12.812  1.00  0.00      QMMM H
ATOM   2945 CG2  ILE   182       3.119  39.247  13.196  1.00  0.00      QMMM C
ATOM   2946 HG21 ILE   182       2.294  38.653  12.799  1.00  0.00      QMMM H
ATOM   2947 HG22 ILE   182       3.224  39.032  14.258  1.00  0.00      QMMM H
ATOM   2948 HG23 ILE   182       2.875  40.306  13.104  1.00  0.00      QMMM H
ATOM   2949 CG1  ILE   182       4.822  37.454  12.692  1.00  0.00      QMMM C
ATOM   2950 HG12 ILE   182       3.973  36.808  12.477  1.00  0.00      QMMM H
ATOM   2951 HG13 ILE   182       5.634  37.179  12.023  1.00  0.00      QMMM H
ATOM   2952 CD1  ILE   182       5.306  37.199  14.123  1.00  0.00      QMMM C
ATOM   2953 HD11 ILE   182       4.486  37.316  14.829  1.00  0.00      QMMM H
ATOM   2954 HD12 ILE   182       5.687  36.183  14.194  1.00  0.00      QMMM H
ATOM   2955 HD13 ILE   182       6.106  37.891  14.382  1.00  0.00      QMMM H
ATOM   2956 C    ILE   182       3.946  40.686  10.697  1.00  0.00      QMMM C
ATOM   2957 O    ILE   182       4.789  41.534  11.003  1.00  0.00      QMMM O
ATOM   2958 N    ASN   183       2.796  41.021  10.113  1.00  0.00      QMMM N
ATOM   2959 H    ASN   183       2.133  40.275   9.924  1.00  0.00      QMMM H
ATOM   2960 CA   ASN   183       2.396  42.419  10.008  1.00  0.00      QMMM C
ATOM   2961 HA   ASN   183       3.218  42.971   9.550  1.00  0.00      QMMM H
ATOM   2962 CB   ASN   183       1.173  42.569   9.096  1.00  0.00      QMMM C
ATOM   2963 HB2  ASN   183       1.440  42.384   8.057  1.00  0.00      QMMM H
ATOM   2964 HB3  ASN   183       0.422  41.848   9.408  1.00  0.00      QMMM H
ATOM   2965 CG   ASN   183       0.591  43.961   9.250  1.00  0.00      QMMM C
ATOM   2966 OD1  ASN   183      -0.393  44.152   9.933  1.00  0.00      QMMM O
ATOM   2967 ND2  ASN   183       1.258  44.983   8.764  1.00  0.00      QMMM N
ATOM   2968 HD21 ASN   183       0.933  45.907   9.058  1.00  0.00      QMMM H
ATOM   2969 HD22 ASN   183       2.058  44.876   8.174  1.00  0.00      QMMM H
ATOM   2970 C    ASN   183       2.153  43.019  11.408  1.00  0.00      QMMM C
ATOM   2971 O    ASN   183       1.268  42.596  12.144  1.00  0.00      QMMM O
ATOM   2972 N    MET   184       2.927  44.047  11.745  1.00  0.00      QMMM N
ATOM   2973 H    MET   184       3.665  44.282  11.101  1.00  0.00      QMMM H
ATOM   2974 CA   MET   184       2.861  44.805  12.998  1.00  0.00      QMMM C
ATOM   2975 HA   MET   184       2.932  44.100  13.825  1.00  0.00      QMMM H
ATOM   2976 CB   MET   184       4.085  45.732  13.043  1.00  0.00      QMMM C
ATOM   2977 HB2  MET   184       4.076  46.282  13.980  1.00  0.00      QMMM H
ATOM   2978 HB3  MET   184       5.001  45.141  13.018  1.00  0.00      QMMM H
ATOM   2979 CG   MET   184       4.119  46.728  11.878  1.00  0.00      QMMM C
ATOM   2980 HG2  MET   184       4.705  46.294  11.067  1.00  0.00      QMMM H
ATOM   2981 HG3  MET   184       3.110  46.906  11.506  1.00  0.00      QMMM H
ATOM   2982 SD   MET   184       4.836  48.322  12.325  1.00  0.00      QMMM S
ATOM   2983 CE   MET   184       3.423  49.041  13.199  1.00  0.00      QMMM C
ATOM   2984 HE1  MET   184       3.100  48.378  13.992  1.00  0.00      QMMM H
ATOM   2985 HE2  MET   184       3.700  50.005  13.627  1.00  0.00      QMMM H
ATOM   2986 HE3  MET   184       2.590  49.168  12.512  1.00  0.00      QMMM H
ATOM   2987 C    MET   184       1.567  45.607  13.258  1.00  0.00      QMMM C
ATOM   2988 O    MET   184       1.496  46.298  14.274  1.00  0.00      QMMM O
ATOM   2989 N    ASP   185       0.568  45.561  12.373  1.00  0.00      QMMM N
ATOM   2990 H    ASP   185       0.647  44.940  11.579  1.00  0.00      QMMM H
ATOM   2991 CA   ASP   185      -0.678  46.332  12.479  1.00  0.00      QMMM C
ATOM   2992 HA   ASP   185      -0.568  47.076  13.269  1.00  0.00      QMMM H
ATOM   2993 CB   ASP   185      -0.934  47.118  11.183  1.00  0.00      QMMM C
ATOM   2994 HB2  ASP   185      -1.145  46.442  10.358  1.00  0.00      QMMM H
ATOM   2995 HB3  ASP   185      -1.821  47.737  11.325  1.00  0.00      QMMM H
ATOM   2996 CG   ASP   185       0.241  48.024  10.814  1.00  0.00      QMMM C
ATOM   2997 OD1  ASP   185       0.330  49.146  11.366  1.00  0.00      QMMM O
ATOM   2998 OD2  ASP   185       1.094  47.653   9.968  1.00  0.00      QMMM O
ATOM   2999 C    ASP   185      -1.883  45.461  12.881  1.00  0.00      QMMM C
ATOM   3000 O    ASP   185      -2.653  45.894  13.734  1.00  0.00      QMMM O
ATOM   3001 N    ASN   186      -2.014  44.233  12.351  1.00  0.00      QMMM N
ATOM   3002 H    ASN   186      -1.397  44.010  11.576  1.00  0.00      QMMM H
ATOM   3003 CA   ASN   186      -3.077  43.265  12.690  1.00  0.00      QMMM C
ATOM   3004 HA   ASN   186      -3.514  43.558  13.642  1.00  0.00      QMMM H
ATOM   3005 CB   ASN   186      -4.203  43.339  11.639  1.00  0.00      QMMM C
ATOM   3006 HB2  ASN   186      -3.779  43.250  10.641  1.00  0.00      QMMM H
ATOM   3007 HB3  ASN   186      -4.898  42.513  11.785  1.00  0.00      QMMM H
ATOM   3008 CG   ASN   186      -5.005  44.623  11.705  1.00  0.00      QMMM C
ATOM   3009 OD1  ASN   186      -4.848  45.514  10.889  1.00  0.00      QMMM O
ATOM   3010 ND2  ASN   186      -5.923  44.755  12.636  1.00  0.00      QMMM N
ATOM   3011 HD21 ASN   186      -6.372  45.649  12.619  1.00  0.00      QMMM H
ATOM   3012 HD22 ASN   186      -6.105  44.075  13.373  1.00  0.00      QMMM H
ATOM   3013 C    ASN   186      -2.596  41.807  12.914  1.00  0.00      QMMM C
ATOM   3014 O    ASN   186      -3.418  40.912  13.108  1.00  0.00      QMMM O
ATOM   3015 N    PHE   187      -1.283  41.542  12.943  1.00  0.00      QMMM N
ATOM   3016 H    PHE   187      -0.645  42.298  12.725  1.00  0.00      QMMM H
ATOM   3017 CA   PHE   187      -0.669  40.263  13.351  1.00  0.00      QMMM C
ATOM   3018 HA   PHE   187       0.401  40.384  13.190  1.00  0.00      QMMM H
ATOM   3019 CB   PHE   187      -0.841  40.067  14.868  1.00  0.00      QMMM C
ATOM   3020 HB2  PHE   187      -1.824  40.409  15.193  1.00  0.00      QMMM H
ATOM   3021 HB3  PHE   187      -0.780  39.007  15.101  1.00  0.00      QMMM H
ATOM   3022 CG   PHE   187       0.227  40.766  15.679  1.00  0.00      QMMM C
ATOM   3023 CD1  PHE   187       0.193  42.160  15.871  1.00  0.00      QMMM C
ATOM   3024 HD1  PHE   187      -0.620  42.747  15.468  1.00  0.00      QMMM H
ATOM   3025 CE1  PHE   187       1.226  42.794  16.582  1.00  0.00      QMMM C
ATOM   3026 HE1  PHE   187       1.195  43.864  16.729  1.00  0.00      QMMM H
ATOM   3027 CZ   PHE   187       2.278  42.032  17.122  1.00  0.00      QMMM C
ATOM   3028 HZ   PHE   187       3.068  42.507  17.683  1.00  0.00      QMMM H
ATOM   3029 CE2  PHE   187       2.297  40.638  16.952  1.00  0.00      QMMM C
ATOM   3030 HE2  PHE   187       3.098  40.050  17.374  1.00  0.00      QMMM H
ATOM   3031 CD2  PHE   187       1.284  40.009  16.214  1.00  0.00      QMMM C
ATOM   3032 HD2  PHE   187       1.324  38.941  16.054  1.00  0.00      QMMM H
ATOM   3033 C    PHE   187      -1.011  39.013  12.505  1.00  0.00      QMMM C
ATOM   3034 O    PHE   187      -0.754  37.871  12.917  1.00  0.00      QMMM O
ATOM   3035 N    GLN   188      -1.506  39.201  11.280  1.00  0.00      QMMM N
ATOM   3036 H    GLN   188      -1.726  40.163  11.038  1.00  0.00      QMMM H
ATOM   3037 CA   GLN   188      -1.428  38.203  10.209  1.00  0.00      QMMM C
ATOM   3038 HA   GLN   188      -1.899  37.295  10.588  1.00  0.00      QMMM H
ATOM   3039 CB   GLN   188      -2.237  38.645   8.968  1.00  0.00      QMMM C
ATOM   3040 HB2  GLN   188      -2.265  37.792   8.289  1.00  0.00      QMMM H
ATOM   3041 HB3  GLN   188      -3.267  38.842   9.268  1.00  0.00      QMMM H
ATOM   3042 CG   GLN   188      -1.714  39.851   8.158  1.00  0.00      QMMM C
ATOM   3043 HG2  GLN   188      -0.627  39.823   8.100  1.00  0.00      QMMM H
ATOM   3044 HG3  GLN   188      -2.097  39.758   7.141  1.00  0.00      QMMM H
ATOM   3045 CD   GLN   188      -2.147  41.214   8.700  1.00  0.00      QMMM C
ATOM   3046 OE1  GLN   188      -2.048  41.507   9.874  1.00  0.00      QMMM O
ATOM   3047 NE2  GLN   188      -2.608  42.127   7.877  1.00  0.00      QMMM N
ATOM   3048 HE21 GLN   188      -2.827  42.994   8.347  1.00  0.00      QMMM H
ATOM   3049 HE22 GLN   188      -2.745  41.982   6.896  1.00  0.00      QMMM H
ATOM   3050 C    GLN   188       0.037  37.842   9.871  1.00  0.00      QMMM C
ATOM   3051 O    GLN   188       0.952  38.639  10.083  1.00  0.00      QMMM O
ATOM   3052 N    TYR   189       0.246  36.640   9.327  1.00  0.00      QMMM N
ATOM   3053 H    TYR   189      -0.562  36.082   9.097  1.00  0.00      QMMM H
ATOM   3054 CA   TYR   189       1.543  35.966   9.168  1.00  0.00      QMMM C
ATOM   3055 HA   TYR   189       2.353  36.642   9.446  1.00  0.00      QMMM H
ATOM   3056 CB   TYR   189       1.557  34.761  10.129  1.00  0.00      QMMM C
ATOM   3057 HB2  TYR   189       1.295  35.122  11.126  1.00  0.00      QMMM H
ATOM   3058 HB3  TYR   189       0.774  34.062   9.831  1.00  0.00      QMMM H
ATOM   3059 CG   TYR   189       2.862  33.989  10.234  1.00  0.00      QMMM C
ATOM   3060 CD1  TYR   189       3.279  33.133   9.194  1.00  0.00      QMMM C
ATOM   3061 HD1  TYR   189       2.678  33.010   8.304  1.00  0.00      QMMM H
ATOM   3062 CE1  TYR   189       4.482  32.408   9.317  1.00  0.00      QMMM C
ATOM   3063 HE1  TYR   189       4.810  31.738   8.545  1.00  0.00      QMMM H
ATOM   3064 CZ   TYR   189       5.267  32.512  10.480  1.00  0.00      QMMM C
ATOM   3065 OH   TYR   189       6.460  31.863  10.559  1.00  0.00      QMMM O
ATOM   3066 HH   TYR   189       6.845  31.752   9.669  1.00  0.00      QMMM H
ATOM   3067 CE2  TYR   189       4.814  33.319  11.542  1.00  0.00      QMMM C
ATOM   3068 HE2  TYR   189       5.389  33.348  12.453  1.00  0.00      QMMM H
ATOM   3069 CD2  TYR   189       3.626  34.062  11.416  1.00  0.00      QMMM C
ATOM   3070 HD2  TYR   189       3.294  34.666  12.247  1.00  0.00      QMMM H
ATOM   3071 C    TYR   189       1.732  35.535   7.705  1.00  0.00      QMMM C
ATOM   3072 O    TYR   189       0.899  34.793   7.182  1.00  0.00      QMMM O
ATOM   3073 N    VAL   190       2.787  36.005   7.030  1.00  0.00      QMMM N
ATOM   3074 H    VAL   190       3.404  36.648   7.520  1.00  0.00      QMMM H
ATOM   3075 CA   VAL   190       2.999  35.815   5.580  1.00  0.00      QMMM C
ATOM   3076 HA   VAL   190       2.279  35.079   5.225  1.00  0.00      QMMM H
ATOM   3077 CB   VAL   190       2.729  37.118   4.795  1.00  0.00      QMMM C
ATOM   3078 HB   VAL   190       3.503  37.846   5.022  1.00  0.00      QMMM H
ATOM   3079 CG1  VAL   190       2.738  36.857   3.282  1.00  0.00      QMMM C
ATOM   3080 HG11 VAL   190       1.966  36.134   3.019  1.00  0.00      QMMM H
ATOM   3081 HG12 VAL   190       2.550  37.789   2.748  1.00  0.00      QMMM H
ATOM   3082 HG13 VAL   190       3.712  36.482   2.967  1.00  0.00      QMMM H
ATOM   3083 CG2  VAL   190       1.369  37.743   5.145  1.00  0.00      QMMM C
ATOM   3084 HG21 VAL   190       1.369  38.079   6.182  1.00  0.00      QMMM H
ATOM   3085 HG22 VAL   190       1.184  38.610   4.511  1.00  0.00      QMMM H
ATOM   3086 HG23 VAL   190       0.573  37.012   5.002  1.00  0.00      QMMM H
ATOM   3087 C    VAL   190       4.401  35.274   5.273  1.00  0.00      QMMM C
ATOM   3088 O    VAL   190       5.411  35.847   5.678  1.00  0.00      QMMM O
ATOM   3089 N    GLY   191       4.453  34.165   4.528  1.00  0.00      QMMM N
ATOM   3090 H    GLY   191       3.569  33.762   4.263  1.00  0.00      QMMM H
ATOM   3091 CA   GLY   191       5.674  33.451   4.141  1.00  0.00      QMMM C
ATOM   3092 HA2  GLY   191       6.179  33.118   5.044  1.00  0.00      QMMM H
ATOM   3093 HA3  GLY   191       5.405  32.567   3.564  1.00  0.00      QMMM H
ATOM   3094 C    GLY   191       6.668  34.267   3.312  1.00  0.00      QMMM C
ATOM   3095 O    GLY   191       6.396  34.587   2.150  1.00  0.00      QMMM O
ATOM   3096 N    ALA   192       7.833  34.551   3.895  1.00  0.00      QMMM N
ATOM   3097 H    ALA   192       7.966  34.191   4.839  1.00  0.00      QMMM H
ATOM   3098 CA   ALA   192       8.989  35.157   3.235  1.00  0.00      QMMM C
ATOM   3099 HA   ALA   192       8.681  36.094   2.782  1.00  0.00      QMMM H
ATOM   3100 CB   ALA   192      10.000  35.514   4.327  1.00  0.00      QMMM C
ATOM   3101 HB1  ALA   192      10.194  34.647   4.953  1.00  0.00      QMMM H
ATOM   3102 HB2  ALA   192      10.930  35.873   3.888  1.00  0.00      QMMM H
ATOM   3103 HB3  ALA   192       9.586  36.304   4.955  1.00  0.00      QMMM H
ATOM   3104 C    ALA   192       9.592  34.258   2.124  1.00  0.00      QMMM C
ATOM   3105 O    ALA   192       9.224  33.091   1.984  1.00  0.00      QMMM O
ATOM   3106 N    SER   193      10.518  34.814   1.337  1.00  0.00      QMMM N
ATOM   3107 H    SER   193      10.651  35.809   1.490  1.00  0.00      QMMM H
ATOM   3108 CA   SER   193      11.219  34.227   0.173  1.00  0.00      QMMM C
ATOM   3109 HA   SER   193      10.481  33.993  -0.592  1.00  0.00      QMMM H
ATOM   3110 CB   SER   193      12.125  35.342  -0.377  1.00  0.00      QMMM C
ATOM   3111 HB2  SER   193      11.514  36.196  -0.669  1.00  0.00      QMMM H
ATOM   3112 HB3  SER   193      12.781  35.662   0.426  1.00  0.00      QMMM H
ATOM   3113 OG   SER   193      12.928  34.953  -1.474  1.00  0.00      QMMM O
ATOM   3114 HG   SER   193      12.509  35.243  -2.303  1.00  0.00      QMMM H
ATOM   3115 C    SER   193      12.001  32.917   0.457  1.00  0.00      QMMM C
ATOM   3116 O    SER   193      11.951  32.354   1.549  1.00  0.00      QMMM O
ATOM   3117 N    ALA   194      12.739  32.408  -0.534  1.00  0.00      QMMM N
ATOM   3118 H    ALA   194      12.715  32.931  -1.402  1.00  0.00      QMMM H
ATOM   3119 CA   ALA   194      13.739  31.341  -0.433  1.00  0.00      QMMM C
ATOM   3120 HA   ALA   194      13.800  31.009   0.601  1.00  0.00      QMMM H
ATOM   3121 CB   ALA   194      13.254  30.152  -1.272  1.00  0.00      QMMM C
ATOM   3122 HB1  ALA   194      13.229  30.429  -2.328  1.00  0.00      QMMM H
ATOM   3123 HB2  ALA   194      13.932  29.309  -1.142  1.00  0.00      QMMM H
ATOM   3124 HB3  ALA   194      12.255  29.852  -0.955  1.00  0.00      QMMM H
ATOM   3125 C    ALA   194      15.167  31.802  -0.829  1.00  0.00      QMMM C
ATOM   3126 O    ALA   194      16.083  30.982  -0.878  1.00  0.00      QMMM O
ATOM   3127 N    ASP   195      15.376  33.098  -1.102  1.00  0.00      QMMM N
ATOM   3128 H    ASP   195      14.557  33.699  -1.086  1.00  0.00      QMMM H
ATOM   3129 CA   ASP   195      16.557  33.641  -1.804  1.00  0.00      QMMM C
ATOM   3130 HA   ASP   195      17.306  32.857  -1.920  1.00  0.00      QMMM H
ATOM   3131 CB   ASP   195      16.130  34.094  -3.201  1.00  0.00      QMMM C
ATOM   3132 HB2  ASP   195      15.525  34.990  -3.081  1.00  0.00      QMMM H
ATOM   3133 HB3  ASP   195      17.014  34.360  -3.784  1.00  0.00      QMMM H
ATOM   3134 CG   ASP   195      15.330  33.060  -3.980  1.00  0.00      QMMM C
ATOM   3135 OD1  ASP   195      14.091  33.210  -4.056  1.00  0.00      QMMM O
ATOM   3136 OD2  ASP   195      15.940  32.207  -4.663  1.00  0.00      QMMM O
ATOM   3137 C    ASP   195      17.241  34.832  -1.094  1.00  0.00      QMMM C
ATOM   3138 O    ASP   195      18.037  35.553  -1.696  1.00  0.00      QMMM O
ATOM   3139 N    LEU   196      16.900  35.081   0.169  1.00  0.00      QMMM N
ATOM   3140 H    LEU   196      16.266  34.428   0.598  1.00  0.00      QMMM H
ATOM   3141 CA   LEU   196      17.382  36.218   0.958  1.00  0.00      QMMM C
ATOM   3142 HA   LEU   196      17.298  37.128   0.362  1.00  0.00      QMMM H
ATOM   3143 CB   LEU   196      16.503  36.372   2.216  1.00  0.00      QMMM C
ATOM   3144 HB2  LEU   196      16.688  35.519   2.871  1.00  0.00      QMMM H
ATOM   3145 HB3  LEU   196      16.822  37.270   2.745  1.00  0.00      QMMM H
ATOM   3146 CG   LEU   196      14.989  36.448   1.974  1.00  0.00      QMMM C
ATOM   3147 HG   LEU   196      14.663  35.532   1.483  1.00  0.00      QMMM H
ATOM   3148 CD1  LEU   196      14.276  36.527   3.321  1.00  0.00      QMMM C
ATOM   3149 HD11 LEU   196      14.570  37.437   3.845  1.00  0.00      QMMM H
ATOM   3150 HD12 LEU   196      13.198  36.516   3.170  1.00  0.00      QMMM H
ATOM   3151 HD13 LEU   196      14.551  35.671   3.933  1.00  0.00      QMMM H
ATOM   3152 CD2  LEU   196      14.590  37.647   1.111  1.00  0.00      QMMM C
ATOM   3153 HD21 LEU   196      14.992  37.529   0.105  1.00  0.00      QMMM H
ATOM   3154 HD22 LEU   196      13.505  37.719   1.043  1.00  0.00      QMMM H
ATOM   3155 HD23 LEU   196      14.981  38.563   1.546  1.00  0.00      QMMM H
ATOM   3156 C    LEU   196      18.855  36.068   1.382  1.00  0.00      QMMM C
ATOM   3157 O    LEU   196      19.156  35.252   2.255  1.00  0.00      QMMM O
ATOM   3158 N    LYS   197      19.762  36.901   0.855  1.00  0.00      QMMM N
ATOM   3159 H    LYS   197      19.435  37.531   0.127  1.00  0.00      QMMM H
ATOM   3160 CA   LYS   197      20.862  37.416   1.688  1.00  0.00      QMMM C
ATOM   3161 HA   LYS   197      21.231  36.619   2.335  1.00  0.00      QMMM H
ATOM   3162 CB   LYS   197      22.041  37.917   0.822  1.00  0.00      QMMM C
ATOM   3163 HB2  LYS   197      21.678  38.578   0.038  1.00  0.00      QMMM H
ATOM   3164 HB3  LYS   197      22.728  38.493   1.442  1.00  0.00      QMMM H
ATOM   3165 CG   LYS   197      22.840  36.767   0.190  1.00  0.00      QMMM C
ATOM   3166 HG2  LYS   197      23.286  36.167   0.984  1.00  0.00      QMMM H
ATOM   3167 HG3  LYS   197      22.168  36.132  -0.384  1.00  0.00      QMMM H
ATOM   3168 CD   LYS   197      23.953  37.293  -0.732  1.00  0.00      QMMM C
ATOM   3169 HD2  LYS   197      23.515  37.891  -1.534  1.00  0.00      QMMM H
ATOM   3170 HD3  LYS   197      24.633  37.925  -0.163  1.00  0.00      QMMM H
ATOM   3171 CE   LYS   197      24.724  36.119  -1.343  1.00  0.00      QMMM C
ATOM   3172 HE2  LYS   197      25.024  35.427  -0.550  1.00  0.00      QMMM H
ATOM   3173 HE3  LYS   197      24.056  35.579  -2.022  1.00  0.00      QMMM H
ATOM   3174 NZ   LYS   197      25.923  36.560  -2.093  1.00  0.00      QMMM N
ATOM   3175 HZ1  LYS   197      25.749  37.341  -2.728  1.00  0.00      QMMM H
ATOM   3176 HZ2  LYS   197      26.689  36.849  -1.493  1.00  0.00      QMMM H
ATOM   3177 HZ3  LYS   197      26.238  35.830  -2.723  1.00  0.00      QMMM H
ATOM   3178 C    LYS   197      20.317  38.519   2.612  1.00  0.00      QMMM C
ATOM   3179 O    LYS   197      19.170  38.958   2.506  1.00  0.00      QMMM O
ATOM   3180 N    GLY   198      21.156  38.971   3.531  1.00  0.00      QMMM N
ATOM   3181 H    GLY   198      22.076  38.548   3.544  1.00  0.00      QMMM H
ATOM   3182 CA   GLY   198      20.971  40.158   4.355  1.00  0.00      QMMM C
ATOM   3183 HA2  GLY   198      20.058  40.687   4.078  1.00  0.00      QMMM H
ATOM   3184 HA3  GLY   198      20.906  39.857   5.398  1.00  0.00      QMMM H
ATOM   3185 C    GLY   198      22.169  41.087   4.178  1.00  0.00      QMMM C
ATOM   3186 O    GLY   198      23.297  40.627   3.980  1.00  0.00      QMMM O
ATOM   3187 N    GLY   199      21.928  42.392   4.257  1.00  0.00      QMMM N
ATOM   3188 H    GLY   199      20.976  42.712   4.418  1.00  0.00      QMMM H
ATOM   3189 CA   GLY   199      22.903  43.399   3.850  1.00  0.00      QMMM C
ATOM   3190 HA2  GLY   199      23.866  43.187   4.311  1.00  0.00      QMMM H
ATOM   3191 HA3  GLY   199      23.029  43.344   2.771  1.00  0.00      QMMM H
ATOM   3192 C    GLY   199      22.496  44.817   4.233  1.00  0.00      QMMM C
ATOM   3193 O    GLY   199      21.648  45.039   5.097  1.00  0.00      QMMM O
ATOM   3194 N    PHE   200      23.174  45.793   3.639  1.00  0.00      QMMM N
ATOM   3195 H    PHE   200      23.817  45.538   2.896  1.00  0.00      QMMM H
ATOM   3196 CA   PHE   200      23.153  47.204   4.030  1.00  0.00      QMMM C
ATOM   3197 HA   PHE   200      22.175  47.463   4.437  1.00  0.00      QMMM H
ATOM   3198 CB   PHE   200      24.226  47.419   5.120  1.00  0.00      QMMM C
ATOM   3199 HB2  PHE   200      24.303  48.481   5.353  1.00  0.00      QMMM H
ATOM   3200 HB3  PHE   200      23.893  46.920   6.031  1.00  0.00      QMMM H
ATOM   3201 CG   PHE   200      25.608  46.888   4.756  1.00  0.00      QMMM C
ATOM   3202 CD1  PHE   200      26.484  47.655   3.965  1.00  0.00      QMMM C
ATOM   3203 HD1  PHE   200      26.198  48.645   3.640  1.00  0.00      QMMM H
ATOM   3204 CE1  PHE   200      27.725  47.126   3.565  1.00  0.00      QMMM C
ATOM   3205 HE1  PHE   200      28.381  47.713   2.937  1.00  0.00      QMMM H
ATOM   3206 CZ   PHE   200      28.097  45.828   3.956  1.00  0.00      QMMM C
ATOM   3207 HZ   PHE   200      29.042  45.411   3.636  1.00  0.00      QMMM H
ATOM   3208 CE2  PHE   200      27.233  45.064   4.759  1.00  0.00      QMMM C
ATOM   3209 HE2  PHE   200      27.516  44.065   5.059  1.00  0.00      QMMM H
ATOM   3210 CD2  PHE   200      25.994  45.595   5.160  1.00  0.00      QMMM C
ATOM   3211 HD2  PHE   200      25.330  44.995   5.763  1.00  0.00      QMMM H
ATOM   3212 C    PHE   200      23.407  48.108   2.816  1.00  0.00      QMMM C
ATOM   3213 O    PHE   200      23.751  47.627   1.737  1.00  0.00      QMMM O
ATOM   3214 N    ASP   201      23.272  49.418   2.993  1.00  0.00      QMMM N
ATOM   3215 H    ASP   201      22.923  49.757   3.879  1.00  0.00      QMMM H
ATOM   3216 CA   ASP   201      23.822  50.431   2.088  1.00  0.00      QMMM C
ATOM   3217 HA   ASP   201      24.333  49.944   1.255  1.00  0.00      QMMM H
ATOM   3218 CB   ASP   201      22.715  51.334   1.512  1.00  0.00      QMMM C
ATOM   3219 HB2  ASP   201      22.470  52.104   2.239  1.00  0.00      QMMM H
ATOM   3220 HB3  ASP   201      23.108  51.846   0.632  1.00  0.00      QMMM H
ATOM   3221 CG   ASP   201      21.440  50.584   1.128  1.00  0.00      QMMM C
ATOM   3222 OD1  ASP   201      20.548  50.464   2.001  1.00  0.00      QMMM O
ATOM   3223 OD2  ASP   201      21.368  50.121  -0.027  1.00  0.00      QMMM O
ATOM   3224 C    ASP   201      24.849  51.270   2.863  1.00  0.00      QMMM C
ATOM   3225 O    ASP   201      25.110  51.029   4.044  1.00  0.00      QMMM O
ATOM   3226 N    TRP   202      25.379  52.335   2.263  1.00  0.00      QMMM N
ATOM   3227 H    TRP   202      25.196  52.474   1.279  1.00  0.00      QMMM H
ATOM   3228 CA   TRP   202      26.174  53.340   2.987  1.00  0.00      QMMM C
ATOM   3229 HA   TRP   202      26.966  52.816   3.519  1.00  0.00      QMMM H
ATOM   3230 CB   TRP   202      26.839  54.283   1.977  1.00  0.00      QMMM C
ATOM   3231 HB2  TRP   202      26.075  54.945   1.565  1.00  0.00      QMMM H
ATOM   3232 HB3  TRP   202      27.568  54.902   2.500  1.00  0.00      QMMM H
ATOM   3233 CG   TRP   202      27.532  53.580   0.843  1.00  0.00      QMMM C
ATOM   3234 CD1  TRP   202      27.369  53.873  -0.468  1.00  0.00      QMMM C
ATOM   3235 HD1  TRP   202      26.740  54.668  -0.853  1.00  0.00      QMMM H
ATOM   3236 NE1  TRP   202      28.089  52.977  -1.234  1.00  0.00      QMMM N
ATOM   3237 HE1  TRP   202      28.095  52.970  -2.245  1.00  0.00      QMMM H
ATOM   3238 CE2  TRP   202      28.746  52.051  -0.453  1.00  0.00      QMMM C
ATOM   3239 CZ2  TRP   202      29.550  50.944  -0.762  1.00  0.00      QMMM C
ATOM   3240 HZ2  TRP   202      29.747  50.683  -1.791  1.00  0.00      QMMM H
ATOM   3241 CH2  TRP   202      30.075  50.169   0.284  1.00  0.00      QMMM C
ATOM   3242 HH2  TRP   202      30.686  49.304   0.063  1.00  0.00      QMMM H
ATOM   3243 CZ3  TRP   202      29.813  50.523   1.619  1.00  0.00      QMMM C
ATOM   3244 HZ3  TRP   202      30.230  49.927   2.419  1.00  0.00      QMMM H
ATOM   3245 CE3  TRP   202      29.006  51.638   1.916  1.00  0.00      QMMM C
ATOM   3246 HE3  TRP   202      28.815  51.882   2.948  1.00  0.00      QMMM H
ATOM   3247 CD2  TRP   202      28.434  52.424   0.888  1.00  0.00      QMMM C
ATOM   3248 C    TRP   202      25.390  54.095   4.080  1.00  0.00      QMMM C
ATOM   3249 O    TRP   202      25.974  54.874   4.823  1.00  0.00      QMMM O
ATOM   3250 N    ASN   203      24.086  53.835   4.231  1.00  0.00      QMMM N
ATOM   3251 H    ASN   203      23.705  53.150   3.597  1.00  0.00      QMMM H
ATOM   3252 CA   ASN   203      23.283  54.196   5.403  1.00  0.00      QMMM C
ATOM   3253 HA   ASN   203      23.495  55.235   5.659  1.00  0.00      QMMM H
ATOM   3254 CB   ASN   203      21.791  54.094   5.011  1.00  0.00      QMMM C
ATOM   3255 HB2  ASN   203      21.183  54.437   5.844  1.00  0.00      QMMM H
ATOM   3256 HB3  ASN   203      21.611  54.769   4.175  1.00  0.00      QMMM H
ATOM   3257 CG   ASN   203      21.324  52.694   4.612  1.00  0.00      QMMM C
ATOM   3258 OD1  ASN   203      21.862  51.678   5.023  1.00  0.00      QMMM O
ATOM   3259 ND2  ASN   203      20.336  52.602   3.757  1.00  0.00      QMMM N
ATOM   3260 HD21 ASN   203      20.240  51.672   3.327  1.00  0.00      QMMM H
ATOM   3261 HD22 ASN   203      19.891  53.394   3.341  1.00  0.00      QMMM H
ATOM   3262 C    ASN   203      23.602  53.363   6.673  1.00  0.00      QMMM C
ATOM   3263 O    ASN   203      23.261  53.794   7.773  1.00  0.00      QMMM O
ATOM   3264 N    LEU   204      24.247  52.196   6.528  1.00  0.00      QMMM N
ATOM   3265 H    LEU   204      24.471  51.930   5.575  1.00  0.00      QMMM H
ATOM   3266 CA   LEU   204      24.490  51.162   7.545  1.00  0.00      QMMM C
ATOM   3267 HA   LEU   204      24.698  50.242   7.002  1.00  0.00      QMMM H
ATOM   3268 CB   LEU   204      25.765  51.503   8.342  1.00  0.00      QMMM C
ATOM   3269 HB2  LEU   204      25.615  52.463   8.836  1.00  0.00      QMMM H
ATOM   3270 HB3  LEU   204      25.906  50.747   9.113  1.00  0.00      QMMM H
ATOM   3271 CG   LEU   204      27.058  51.571   7.505  1.00  0.00      QMMM C
ATOM   3272 HG   LEU   204      26.984  52.385   6.783  1.00  0.00      QMMM H
ATOM   3273 CD1  LEU   204      28.243  51.851   8.429  1.00  0.00      QMMM C
ATOM   3274 HD11 LEU   204      28.402  51.019   9.111  1.00  0.00      QMMM H
ATOM   3275 HD12 LEU   204      29.144  52.004   7.839  1.00  0.00      QMMM H
ATOM   3276 HD13 LEU   204      28.047  52.747   9.011  1.00  0.00      QMMM H
ATOM   3277 CD2  LEU   204      27.361  50.270   6.755  1.00  0.00      QMMM C
ATOM   3278 HD21 LEU   204      26.625  50.107   5.971  1.00  0.00      QMMM H
ATOM   3279 HD22 LEU   204      28.340  50.328   6.285  1.00  0.00      QMMM H
ATOM   3280 HD23 LEU   204      27.344  49.427   7.443  1.00  0.00      QMMM H
ATOM   3281 C    LEU   204      23.268  50.791   8.418  1.00  0.00      QMMM C
ATOM   3282 O    LEU   204      23.407  50.478   9.601  1.00  0.00      QMMM O
ATOM   3283 N    VAL   205      22.067  50.755   7.826  1.00  0.00      QMMM N
ATOM   3284 H    VAL   205      22.031  51.031   6.848  1.00  0.00      QMMM H
ATOM   3285 CA   VAL   205      20.814  50.321   8.476  1.00  0.00      QMMM C
ATOM   3286 HA   VAL   205      21.067  49.887   9.443  1.00  0.00      QMMM H
ATOM   3287 CB   VAL   205      19.859  51.495   8.786  1.00  0.00      QMMM C
ATOM   3288 HB   VAL   205      18.889  51.078   9.033  1.00  0.00      QMMM H
ATOM   3289 CG1  VAL   205      20.333  52.279  10.009  1.00  0.00      QMMM C
ATOM   3290 HG11 VAL   205      21.281  52.764   9.781  1.00  0.00      QMMM H
ATOM   3291 HG12 VAL   205      19.597  53.037  10.275  1.00  0.00      QMMM H
ATOM   3292 HG13 VAL   205      20.465  51.608  10.857  1.00  0.00      QMMM H
ATOM   3293 CG2  VAL   205      19.655  52.496   7.643  1.00  0.00      QMMM C
ATOM   3294 HG21 VAL   205      19.356  51.983   6.730  1.00  0.00      QMMM H
ATOM   3295 HG22 VAL   205      18.886  53.217   7.917  1.00  0.00      QMMM H
ATOM   3296 HG23 VAL   205      20.587  53.027   7.468  1.00  0.00      QMMM H
ATOM   3297 C    VAL   205      20.120  49.198   7.694  1.00  0.00      QMMM C
ATOM   3298 O    VAL   205      19.334  49.455   6.786  1.00  0.00      QMMM O
ATOM   3299 N    PHE   206      20.389  47.956   8.108  1.00  0.00      QMMM N
ATOM   3300 H    PHE   206      21.009  47.903   8.904  1.00  0.00      QMMM H
ATOM   3301 CA   PHE   206      20.004  46.651   7.541  1.00  0.00      QMMM C
ATOM   3302 HA   PHE   206      20.852  46.321   6.946  1.00  0.00      QMMM H
ATOM   3303 CB   PHE   206      19.865  45.657   8.704  1.00  0.00      QMMM C
ATOM   3304 HB2  PHE   206      20.813  45.602   9.238  1.00  0.00      QMMM H
ATOM   3305 HB3  PHE   206      19.116  46.035   9.403  1.00  0.00      QMMM H
ATOM   3306 CG   PHE   206      19.465  44.256   8.280  1.00  0.00      QMMM C
ATOM   3307 CD1  PHE   206      20.427  43.364   7.775  1.00  0.00      QMMM C
ATOM   3308 HD1  PHE   206      21.456  43.672   7.690  1.00  0.00      QMMM H
ATOM   3309 CE1  PHE   206      20.049  42.081   7.349  1.00  0.00      QMMM C
ATOM   3310 HE1  PHE   206      20.802  41.406   6.973  1.00  0.00      QMMM H
ATOM   3311 CZ   PHE   206      18.698  41.697   7.386  1.00  0.00      QMMM C
ATOM   3312 HZ   PHE   206      18.399  40.721   7.030  1.00  0.00      QMMM H
ATOM   3313 CE2  PHE   206      17.730  42.593   7.872  1.00  0.00      QMMM C
ATOM   3314 HE2  PHE   206      16.691  42.302   7.892  1.00  0.00      QMMM H
ATOM   3315 CD2  PHE   206      18.116  43.866   8.330  1.00  0.00      QMMM C
ATOM   3316 HD2  PHE   206      17.376  44.560   8.696  1.00  0.00      QMMM H
ATOM   3317 C    PHE   206      18.757  46.568   6.626  1.00  0.00      QMMM C
ATOM   3318 O    PHE   206      17.681  47.104   6.928  1.00  0.00      QMMM O
ATOM   3319 N    LYS   207      18.898  45.768   5.558  1.00  0.00      QMMM N
ATOM   3320 H    LYS   207      19.815  45.337   5.450  1.00  0.00      QMMM H
ATOM   3321 CA   LYS   207      17.881  45.338   4.582  1.00  0.00      QMMM C
ATOM   3322 HA   LYS   207      16.905  45.375   5.063  1.00  0.00      QMMM H
ATOM   3323 CB   LYS   207      17.881  46.311   3.384  1.00  0.00      QMMM C
ATOM   3324 HB2  LYS   207      17.159  45.967   2.642  1.00  0.00      QMMM H
ATOM   3325 HB3  LYS   207      17.561  47.298   3.724  1.00  0.00      QMMM H
ATOM   3326 CG   LYS   207      19.265  46.446   2.725  1.00  0.00      QMMM C
ATOM   3327 HG2  LYS   207      19.886  47.096   3.345  1.00  0.00      QMMM H
ATOM   3328 HG3  LYS   207      19.741  45.470   2.666  1.00  0.00      QMMM H
ATOM   3329 CD   LYS   207      19.173  47.034   1.310  1.00  0.00      QMMM C
ATOM   3330 HD2  LYS   207      18.739  46.302   0.626  1.00  0.00      QMMM H
ATOM   3331 HD3  LYS   207      18.538  47.921   1.332  1.00  0.00      QMMM H
ATOM   3332 CE   LYS   207      20.553  47.466   0.812  1.00  0.00      QMMM C
ATOM   3333 HE2  LYS   207      20.452  48.015  -0.130  1.00  0.00      QMMM H
ATOM   3334 HE3  LYS   207      20.957  48.178   1.536  1.00  0.00      QMMM H
ATOM   3335 NZ   LYS   207      21.501  46.343   0.647  1.00  0.00      QMMM N
ATOM   3336 HZ1  LYS   207      21.400  45.852  -0.238  1.00  0.00      QMMM H
ATOM   3337 HZ2  LYS   207      22.463  46.668   0.722  1.00  0.00      QMMM H
ATOM   3338 HZ3  LYS   207      21.354  45.597   1.325  1.00  0.00      QMMM H
ATOM   3339 C    LYS   207      18.094  43.880   4.121  1.00  0.00      QMMM C
ATOM   3340 O    LYS   207      19.093  43.243   4.449  1.00  0.00      QMMM O
ATOM   3341 N    TRP   208      17.148  43.365   3.332  1.00  0.00      QMMM N
ATOM   3342 H    TRP   208      16.383  43.965   3.077  1.00  0.00      QMMM H
ATOM   3343 CA   TRP   208      17.136  42.000   2.791  1.00  0.00      QMMM C
ATOM   3344 HA   TRP   208      17.869  41.388   3.319  1.00  0.00      QMMM H
ATOM   3345 CB   TRP   208      15.766  41.363   3.026  1.00  0.00      QMMM C
ATOM   3346 HB2  TRP   208      14.997  41.961   2.534  1.00  0.00      QMMM H
ATOM   3347 HB3  TRP   208      15.769  40.380   2.561  1.00  0.00      QMMM H
ATOM   3348 CG   TRP   208      15.401  41.183   4.460  1.00  0.00      QMMM C
ATOM   3349 CD1  TRP   208      14.531  41.953   5.146  1.00  0.00      QMMM C
ATOM   3350 HD1  TRP   208      13.988  42.799   4.740  1.00  0.00      QMMM H
ATOM   3351 NE1  TRP   208      14.411  41.469   6.432  1.00  0.00      QMMM N
ATOM   3352 HE1  TRP   208      13.793  41.917   7.108  1.00  0.00      QMMM H
ATOM   3353 CE2  TRP   208      15.191  40.351   6.633  1.00  0.00      QMMM C
ATOM   3354 CZ2  TRP   208      15.399  39.513   7.736  1.00  0.00      QMMM C
ATOM   3355 HZ2  TRP   208      14.868  39.705   8.654  1.00  0.00      QMMM H
ATOM   3356 CH2  TRP   208      16.303  38.441   7.620  1.00  0.00      QMMM C
ATOM   3357 HH2  TRP   208      16.487  37.779   8.453  1.00  0.00      QMMM H
ATOM   3358 CZ3  TRP   208      16.984  38.225   6.409  1.00  0.00      QMMM C
ATOM   3359 HZ3  TRP   208      17.678  37.401   6.325  1.00  0.00      QMMM H
ATOM   3360 CE3  TRP   208      16.767  39.076   5.307  1.00  0.00      QMMM C
ATOM   3361 HE3  TRP   208      17.301  38.910   4.382  1.00  0.00      QMMM H
ATOM   3362 CD2  TRP   208      15.862  40.156   5.390  1.00  0.00      QMMM C
ATOM   3363 C    TRP   208      17.506  41.968   1.305  1.00  0.00      QMMM C
ATOM   3364 O    TRP   208      16.656  42.117   0.428  1.00  0.00      QMMM O
ATOM   3365 N    ASP   209      18.791  41.797   1.028  1.00  0.00      QMMM N
ATOM   3366 H    ASP   209      19.441  41.778   1.800  1.00  0.00      QMMM H
ATOM   3367 CA   ASP   209      19.360  41.666  -0.311  1.00  0.00      QMMM C
ATOM   3368 HA   ASP   209      18.995  42.492  -0.923  1.00  0.00      QMMM H
ATOM   3369 CB   ASP   209      20.884  41.821  -0.209  1.00  0.00      QMMM C
ATOM   3370 HB2  ASP   209      21.281  41.123   0.531  1.00  0.00      QMMM H
ATOM   3371 HB3  ASP   209      21.330  41.585  -1.177  1.00  0.00      QMMM H
ATOM   3372 CG   ASP   209      21.265  43.254   0.180  1.00  0.00      QMMM C
ATOM   3373 OD1  ASP   209      21.012  43.690   1.325  1.00  0.00      QMMM O
ATOM   3374 OD2  ASP   209      21.828  43.995  -0.655  1.00  0.00      QMMM O
ATOM   3375 C    ASP   209      18.917  40.357  -1.001  1.00  0.00      QMMM C
ATOM   3376 O    ASP   209      19.499  39.287  -0.823  1.00  0.00      QMMM O
ATOM   3377 N    TYR   210      17.846  40.432  -1.793  1.00  0.00      QMMM N
ATOM   3378 H    TYR   210      17.362  41.317  -1.812  1.00  0.00      QMMM H
ATOM   3379 CA   TYR   210      17.370  39.343  -2.653  1.00  0.00      QMMM C
ATOM   3380 HA   TYR   210      17.150  38.483  -2.018  1.00  0.00      QMMM H
ATOM   3381 CB   TYR   210      16.068  39.788  -3.345  1.00  0.00      QMMM C
ATOM   3382 HB2  TYR   210      15.541  40.480  -2.685  1.00  0.00      QMMM H
ATOM   3383 HB3  TYR   210      16.305  40.340  -4.256  1.00  0.00      QMMM H
ATOM   3384 CG   TYR   210      15.119  38.653  -3.682  1.00  0.00      QMMM C
ATOM   3385 CD1  TYR   210      13.892  38.545  -2.996  1.00  0.00      QMMM C
ATOM   3386 HD1  TYR   210      13.632  39.277  -2.244  1.00  0.00      QMMM H
ATOM   3387 CE1  TYR   210      13.018  37.475  -3.268  1.00  0.00      QMMM C
ATOM   3388 HE1  TYR   210      12.078  37.375  -2.749  1.00  0.00      QMMM H
ATOM   3389 CZ   TYR   210      13.393  36.482  -4.196  1.00  0.00      QMMM C
ATOM   3390 OH   TYR   210      12.621  35.370  -4.334  1.00  0.00      QMMM O
ATOM   3391 HH   TYR   210      13.164  34.549  -4.323  1.00  0.00      QMMM H
ATOM   3392 CE2  TYR   210      14.602  36.611  -4.908  1.00  0.00      QMMM C
ATOM   3393 HE2  TYR   210      14.874  35.851  -5.614  1.00  0.00      QMMM H
ATOM   3394 CD2  TYR   210      15.461  37.700  -4.661  1.00  0.00      QMMM C
ATOM   3395 HD2  TYR   210      16.394  37.791  -5.203  1.00  0.00      QMMM H
ATOM   3396 C    TYR   210      18.456  38.942  -3.673  1.00  0.00      QMMM C
ATOM   3397 O    TYR   210      18.923  39.786  -4.437  1.00  0.00      QMMM O
ATOM   3398 N    MET   211      18.886  37.674  -3.676  1.00  0.00      QMMM N
ATOM   3399 H    MET   211      18.492  37.038  -2.990  1.00  0.00      QMMM H
ATOM   3400 CA   MET   211      20.056  37.227  -4.450  1.00  0.00      QMMM C
ATOM   3401 HA   MET   211      20.911  37.797  -4.084  1.00  0.00      QMMM H
ATOM   3402 CB   MET   211      20.323  35.741  -4.185  1.00  0.00      QMMM C
ATOM   3403 HB2  MET   211      19.383  35.197  -4.100  1.00  0.00      QMMM H
ATOM   3404 HB3  MET   211      20.875  35.325  -5.022  1.00  0.00      QMMM H
ATOM   3405 CG   MET   211      21.175  35.553  -2.929  1.00  0.00      QMMM C
ATOM   3406 HG2  MET   211      22.061  36.182  -3.019  1.00  0.00      QMMM H
ATOM   3407 HG3  MET   211      20.609  35.888  -2.059  1.00  0.00      QMMM H
ATOM   3408 SD   MET   211      21.742  33.855  -2.655  1.00  0.00      QMMM S
ATOM   3409 CE   MET   211      20.172  33.086  -2.213  1.00  0.00      QMMM C
ATOM   3410 HE1  MET   211      19.482  33.130  -3.055  1.00  0.00      QMMM H
ATOM   3411 HE2  MET   211      20.350  32.050  -1.940  1.00  0.00      QMMM H
ATOM   3412 HE3  MET   211      19.747  33.615  -1.362  1.00  0.00      QMMM H
ATOM   3413 C    MET   211      19.993  37.484  -5.969  1.00  0.00      QMMM C
ATOM   3414 O    MET   211      18.939  37.421  -6.605  1.00  0.00      QMMM O
ATOM   3415 N    THR   212      21.178  37.715  -6.542  1.00  0.00      QMMM N
ATOM   3416 H    THR   212      21.991  37.673  -5.944  1.00  0.00      QMMM H
ATOM   3417 CA   THR   212      21.442  38.121  -7.935  1.00  0.00      QMMM C
ATOM   3418 HA   THR   212      20.816  38.986  -8.145  1.00  0.00      QMMM H
ATOM   3419 CB   THR   212      22.919  38.541  -8.063  1.00  0.00      QMMM C
ATOM   3420 HB   THR   212      23.139  38.825  -9.089  1.00  0.00      QMMM H
ATOM   3421 CG2  THR   212      23.248  39.737  -7.169  1.00  0.00      QMMM C
ATOM   3422 HG21 THR   212      23.208  39.457  -6.116  1.00  0.00      QMMM H
ATOM   3423 HG22 THR   212      24.253  40.093  -7.396  1.00  0.00      QMMM H
ATOM   3424 HG23 THR   212      22.543  40.547  -7.355  1.00  0.00      QMMM H
ATOM   3425 OG1  THR   212      23.744  37.455  -7.716  1.00  0.00      QMMM O
ATOM   3426 HG1  THR   212      24.589  37.826  -7.341  1.00  0.00      QMMM H
ATOM   3427 C    THR   212      21.123  37.034  -8.982  1.00  0.00      QMMM C
ATOM   3428 O    THR   212      20.997  35.858  -8.629  1.00  0.00      QMMM O
ATOM   3429 N    PRO   213      20.999  37.380 -10.286  1.00  0.00      QMMM N
ATOM   3430 CA   PRO   213      20.545  36.468 -11.344  1.00  0.00      QMMM C
ATOM   3431 HA   PRO   213      19.473  36.322 -11.202  1.00  0.00      QMMM H
ATOM   3432 CB   PRO   213      20.744  37.226 -12.658  1.00  0.00      QMMM C
ATOM   3433 HB2  PRO   213      21.773  37.120 -13.008  1.00  0.00      QMMM H
ATOM   3434 HB3  PRO   213      20.040  36.899 -13.424  1.00  0.00      QMMM H
ATOM   3435 CD   PRO   213      21.115  38.727 -10.842  1.00  0.00      QMMM C
ATOM   3436 HD2  PRO   213      20.592  39.467 -10.237  1.00  0.00      QMMM H
ATOM   3437 HD3  PRO   213      22.168  38.994 -10.940  1.00  0.00      QMMM H
ATOM   3438 CG   PRO   213      20.494  38.670 -12.237  1.00  0.00      QMMM C
ATOM   3439 HG2  PRO   213      19.420  38.853 -12.169  1.00  0.00      QMMM H
ATOM   3440 HG3  PRO   213      20.963  39.380 -12.919  1.00  0.00      QMMM H
ATOM   3441 C    PRO   213      21.187  35.074 -11.384  1.00  0.00      QMMM C
ATOM   3442 O    PRO   213      20.456  34.091 -11.463  1.00  0.00      QMMM O
ATOM   3443 N    GLU   214      22.516  34.945 -11.308  1.00  0.00      QMMM N
ATOM   3444 H    GLU   214      23.090  35.772 -11.251  1.00  0.00      QMMM H
ATOM   3445 CA   GLU   214      23.159  33.619 -11.309  1.00  0.00      QMMM C
ATOM   3446 HA   GLU   214      22.754  33.052 -12.148  1.00  0.00      QMMM H
ATOM   3447 CB   GLU   214      24.677  33.753 -11.515  1.00  0.00      QMMM C
ATOM   3448 HB2  GLU   214      24.856  34.252 -12.469  1.00  0.00      QMMM H
ATOM   3449 HB3  GLU   214      25.091  34.383 -10.725  1.00  0.00      QMMM H
ATOM   3450 CG   GLU   214      25.426  32.405 -11.510  1.00  0.00      QMMM C
ATOM   3451 HG2  GLU   214      26.465  32.586 -11.792  1.00  0.00      QMMM H
ATOM   3452 HG3  GLU   214      25.428  32.010 -10.491  1.00  0.00      QMMM H
ATOM   3453 CD   GLU   214      24.819  31.362 -12.462  1.00  0.00      QMMM C
ATOM   3454 OE1  GLU   214      24.283  31.734 -13.527  1.00  0.00      QMMM O
ATOM   3455 OE2  GLU   214      24.837  30.151 -12.152  1.00  0.00      QMMM O
ATOM   3456 C    GLU   214      22.843  32.815 -10.039  1.00  0.00      QMMM C
ATOM   3457 O    GLU   214      22.567  31.616 -10.108  1.00  0.00      QMMM O
ATOM   3458 N    GLN   215      22.810  33.467  -8.874  1.00  0.00      QMMM N
ATOM   3459 H    GLN   215      22.979  34.464  -8.881  1.00  0.00      QMMM H
ATOM   3460 CA   GLN   215      22.362  32.838  -7.631  1.00  0.00      QMMM C
ATOM   3461 HA   GLN   215      22.924  31.914  -7.485  1.00  0.00      QMMM H
ATOM   3462 CB   GLN   215      22.658  33.751  -6.436  1.00  0.00      QMMM C
ATOM   3463 HB2  GLN   215      22.297  34.754  -6.658  1.00  0.00      QMMM H
ATOM   3464 HB3  GLN   215      22.132  33.369  -5.561  1.00  0.00      QMMM H
ATOM   3465 CG   GLN   215      24.160  33.800  -6.111  1.00  0.00      QMMM C
ATOM   3466 HG2  GLN   215      24.490  32.811  -5.792  1.00  0.00      QMMM H
ATOM   3467 HG3  GLN   215      24.721  34.076  -7.004  1.00  0.00      QMMM H
ATOM   3468 CD   GLN   215      24.493  34.808  -5.018  1.00  0.00      QMMM C
ATOM   3469 OE1  GLN   215      25.022  34.484  -3.964  1.00  0.00      QMMM O
ATOM   3470 NE2  GLN   215      24.218  36.069  -5.244  1.00  0.00      QMMM N
ATOM   3471 HE21 GLN   215      24.935  36.669  -4.829  1.00  0.00      QMMM H
ATOM   3472 HE22 GLN   215      23.959  36.322  -6.188  1.00  0.00      QMMM H
ATOM   3473 C    GLN   215      20.878  32.439  -7.688  1.00  0.00      QMMM C
ATOM   3474 O    GLN   215      20.511  31.437  -7.086  1.00  0.00      QMMM O
ATOM   3475 N    ARG   216      20.023  33.134  -8.455  1.00  0.00      QMMM N
ATOM   3476 H    ARG   216      20.384  33.987  -8.875  1.00  0.00      QMMM H
ATOM   3477 CA   ARG   216      18.675  32.635  -8.793  1.00  0.00      QMMM C
ATOM   3478 HA   ARG   216      18.197  32.291  -7.874  1.00  0.00      QMMM H
ATOM   3479 CB   ARG   216      17.785  33.716  -9.436  1.00  0.00      QMMM C
ATOM   3480 HB2  ARG   216      18.185  33.994 -10.410  1.00  0.00      QMMM H
ATOM   3481 HB3  ARG   216      16.803  33.276  -9.615  1.00  0.00      QMMM H
ATOM   3482 CG   ARG   216      17.592  35.003  -8.619  1.00  0.00      QMMM C
ATOM   3483 HG2  ARG   216      18.508  35.586  -8.653  1.00  0.00      QMMM H
ATOM   3484 HG3  ARG   216      16.823  35.603  -9.105  1.00  0.00      QMMM H
ATOM   3485 CD   ARG   216      17.213  34.798  -7.145  1.00  0.00      QMMM C
ATOM   3486 HD2  ARG   216      18.110  34.482  -6.607  1.00  0.00      QMMM H
ATOM   3487 HD3  ARG   216      16.913  35.759  -6.723  1.00  0.00      QMMM H
ATOM   3488 NE   ARG   216      16.155  33.792  -6.912  1.00  0.00      QMMM N
ATOM   3489 HE   ARG   216      16.353  33.077  -6.210  1.00  0.00      QMMM H
ATOM   3490 CZ   ARG   216      14.907  33.736  -7.331  1.00  0.00      QMMM C
ATOM   3491 NH1  ARG   216      14.123  32.816  -6.860  1.00  0.00      QMMM N
ATOM   3492 HH11 ARG   216      14.462  32.362  -6.005  1.00  0.00      QMMM H
ATOM   3493 HH12 ARG   216      13.143  32.798  -7.050  1.00  0.00      QMMM H
ATOM   3494 NH2  ARG   216      14.407  34.590  -8.178  1.00  0.00      QMMM N
ATOM   3495 HH21 ARG   216      15.000  35.333  -8.497  1.00  0.00      QMMM H
ATOM   3496 HH22 ARG   216      13.441  34.537  -8.439  1.00  0.00      QMMM H
ATOM   3497 C    ARG   216      18.737  31.402  -9.696  1.00  0.00      QMMM C
ATOM   3498 O    ARG   216      18.139  30.382  -9.363  1.00  0.00      QMMM O
ATOM   3499 N    ARG   217      19.446  31.492 -10.829  1.00  0.00      QMMM N
ATOM   3500 H    ARG   217      19.897  32.388 -10.991  1.00  0.00      QMMM H
ATOM   3501 CA   ARG   217      19.554  30.450 -11.866  1.00  0.00      QMMM C
ATOM   3502 HA   ARG   217      18.558  30.268 -12.268  1.00  0.00      QMMM H
ATOM   3503 CB   ARG   217      20.446  30.946 -13.017  1.00  0.00      QMMM C
ATOM   3504 HB2  ARG   217      20.159  31.963 -13.289  1.00  0.00      QMMM H
ATOM   3505 HB3  ARG   217      21.485  30.965 -12.686  1.00  0.00      QMMM H
ATOM   3506 CG   ARG   217      20.297  30.054 -14.265  1.00  0.00      QMMM C
ATOM   3507 HG2  ARG   217      20.360  29.002 -13.988  1.00  0.00      QMMM H
ATOM   3508 HG3  ARG   217      19.316  30.233 -14.707  1.00  0.00      QMMM H
ATOM   3509 CD   ARG   217      21.373  30.348 -15.318  1.00  0.00      QMMM C
ATOM   3510 HD2  ARG   217      21.122  29.828 -16.243  1.00  0.00      QMMM H
ATOM   3511 HD3  ARG   217      21.384  31.420 -15.526  1.00  0.00      QMMM H
ATOM   3512 NE   ARG   217      22.705  29.935 -14.844  1.00  0.00      QMMM N
ATOM   3513 HE   ARG   217      23.245  30.629 -14.318  1.00  0.00      QMMM H
ATOM   3514 CZ   ARG   217      23.322  28.780 -14.963  1.00  0.00      QMMM C
ATOM   3515 NH1  ARG   217      24.427  28.563 -14.320  1.00  0.00      QMMM N
ATOM   3516 HH11 ARG   217      24.683  29.272 -13.616  1.00  0.00      QMMM H
ATOM   3517 HH12 ARG   217      24.948  27.716 -14.363  1.00  0.00      QMMM H
ATOM   3518 NH2  ARG   217      22.853  27.815 -15.704  1.00  0.00      QMMM N
ATOM   3519 HH21 ARG   217      22.004  27.988 -16.206  1.00  0.00      QMMM H
ATOM   3520 HH22 ARG   217      23.357  26.955 -15.785  1.00  0.00      QMMM H
ATOM   3521 C    ARG   217      20.044  29.119 -11.294  1.00  0.00      QMMM C
ATOM   3522 O    ARG   217      19.350  28.110 -11.384  1.00  0.00      QMMM O
ATOM   3523 N    SER   218      21.213  29.125 -10.659  1.00  0.00      QMMM N
ATOM   3524 H    SER   218      21.712  30.008 -10.638  1.00  0.00      QMMM H
ATOM   3525 CA   SER   218      21.800  27.964  -9.972  1.00  0.00      QMMM C
ATOM   3526 HA   SER   218      21.991  27.187 -10.712  1.00  0.00      QMMM H
ATOM   3527 CB   SER   218      23.146  28.353  -9.350  1.00  0.00      QMMM C
ATOM   3528 HB2  SER   218      23.540  27.509  -8.783  1.00  0.00      QMMM H
ATOM   3529 HB3  SER   218      23.854  28.604 -10.142  1.00  0.00      QMMM H
ATOM   3530 OG   SER   218      22.994  29.468  -8.494  1.00  0.00      QMMM O
ATOM   3531 HG   SER   218      22.981  30.265  -9.059  1.00  0.00      QMMM H
ATOM   3532 C    SER   218      20.876  27.348  -8.908  1.00  0.00      QMMM C
ATOM   3533 O    SER   218      20.837  26.127  -8.758  1.00  0.00      QMMM O
ATOM   3534 N    ARG   219      20.079  28.163  -8.202  1.00  0.00      QMMM N
ATOM   3535 H    ARG   219      20.197  29.158  -8.353  1.00  0.00      QMMM H
ATOM   3536 CA   ARG   219      19.086  27.707  -7.214  1.00  0.00      QMMM C
ATOM   3537 HA   ARG   219      19.501  26.856  -6.672  1.00  0.00      QMMM H
ATOM   3538 CB   ARG   219      18.809  28.824  -6.192  1.00  0.00      QMMM C
ATOM   3539 HB2  ARG   219      18.558  29.744  -6.721  1.00  0.00      QMMM H
ATOM   3540 HB3  ARG   219      17.953  28.554  -5.577  1.00  0.00      QMMM H
ATOM   3541 CG   ARG   219      20.004  29.056  -5.255  1.00  0.00      QMMM C
ATOM   3542 HG2  ARG   219      20.180  28.163  -4.654  1.00  0.00      QMMM H
ATOM   3543 HG3  ARG   219      20.899  29.241  -5.849  1.00  0.00      QMMM H
ATOM   3544 CD   ARG   219      19.773  30.267  -4.338  1.00  0.00      QMMM C
ATOM   3545 HD2  ARG   219      20.741  30.632  -3.992  1.00  0.00      QMMM H
ATOM   3546 HD3  ARG   219      19.316  31.073  -4.915  1.00  0.00      QMMM H
ATOM   3547 NE   ARG   219      18.911  29.957  -3.181  1.00  0.00      QMMM N
ATOM   3548 HE   ARG   219      17.925  30.169  -3.264  1.00  0.00      QMMM H
ATOM   3549 CZ   ARG   219      19.301  29.518  -1.999  1.00  0.00      QMMM C
ATOM   3550 NH1  ARG   219      18.458  29.455  -1.023  1.00  0.00      QMMM N
ATOM   3551 HH11 ARG   219      17.480  29.706  -1.174  1.00  0.00      QMMM H
ATOM   3552 HH12 ARG   219      18.743  29.071  -0.134  1.00  0.00      QMMM H
ATOM   3553 NH2  ARG   219      20.533  29.164  -1.749  1.00  0.00      QMMM N
ATOM   3554 HH21 ARG   219      21.201  29.221  -2.492  1.00  0.00      QMMM H
ATOM   3555 HH22 ARG   219      20.828  28.898  -0.814  1.00  0.00      QMMM H
ATOM   3556 C    ARG   219      17.770  27.192  -7.808  1.00  0.00      QMMM C
ATOM   3557 O    ARG   219      16.997  26.625  -7.044  1.00  0.00      QMMM O
ATOM   3558 N    GLN   220      17.493  27.299  -9.113  1.00  0.00      QMMM N
ATOM   3559 H    GLN   220      18.172  27.776  -9.697  1.00  0.00      QMMM H
ATOM   3560 CA   GLN   220      16.180  26.937  -9.692  1.00  0.00      QMMM C
ATOM   3561 HA   GLN   220      15.437  27.624  -9.283  1.00  0.00      QMMM H
ATOM   3562 CB   GLN   220      16.184  27.101 -11.222  1.00  0.00      QMMM C
ATOM   3563 HB2  GLN   220      17.094  26.667 -11.639  1.00  0.00      QMMM H
ATOM   3564 HB3  GLN   220      15.333  26.554 -11.632  1.00  0.00      QMMM H
ATOM   3565 CG   GLN   220      16.051  28.567 -11.659  1.00  0.00      QMMM C
ATOM   3566 HG2  GLN   220      15.122  28.980 -11.265  1.00  0.00      QMMM H
ATOM   3567 HG3  GLN   220      16.876  29.143 -11.251  1.00  0.00      QMMM H
ATOM   3568 CD   GLN   220      16.047  28.714 -13.177  1.00  0.00      QMMM C
ATOM   3569 OE1  GLN   220      16.963  29.236 -13.788  1.00  0.00      QMMM O
ATOM   3570 NE2  GLN   220      15.011  28.276 -13.859  1.00  0.00      QMMM N
ATOM   3571 HE21 GLN   220      15.094  28.421 -14.850  1.00  0.00      QMMM H
ATOM   3572 HE22 GLN   220      14.221  27.837 -13.425  1.00  0.00      QMMM H
ATOM   3573 C    GLN   220      15.682  25.524  -9.331  1.00  0.00      QMMM C
ATOM   3574 O    GLN   220      14.495  25.352  -9.069  1.00  0.00      QMMM O
ATOM   3575 N    GLY   221      16.566  24.521  -9.277  1.00  0.00      QMMM N
ATOM   3576 H    GLY   221      17.523  24.739  -9.516  1.00  0.00      QMMM H
ATOM   3577 CA   GLY   221      16.205  23.149  -8.883  1.00  0.00      QMMM C
ATOM   3578 HA2  GLY   221      15.193  22.923  -9.225  1.00  0.00      QMMM H
ATOM   3579 HA3  GLY   221      16.881  22.451  -9.375  1.00  0.00      QMMM H
ATOM   3580 C    GLY   221      16.265  22.872  -7.373  1.00  0.00      QMMM C
ATOM   3581 O    GLY   221      15.849  21.806  -6.922  1.00  0.00      QMMM O
ATOM   3582 N    ASN   222      16.791  23.806  -6.578  1.00  0.00      QMMM N
ATOM   3583 H    ASN   222      16.994  24.707  -6.997  1.00  0.00      QMMM H
ATOM   3584 CA   ASN   222      17.045  23.665  -5.142  1.00  0.00      QMMM C
ATOM   3585 HA   ASN   222      16.333  22.960  -4.717  1.00  0.00      QMMM H
ATOM   3586 CB   ASN   222      18.461  23.059  -5.014  1.00  0.00      QMMM C
ATOM   3587 HB2  ASN   222      18.510  22.148  -5.611  1.00  0.00      QMMM H
ATOM   3588 HB3  ASN   222      19.182  23.771  -5.417  1.00  0.00      QMMM H
ATOM   3589 CG   ASN   222      18.873  22.682  -3.601  1.00  0.00      QMMM C
ATOM   3590 OD1  ASN   222      18.091  22.252  -2.763  1.00  0.00      QMMM O
ATOM   3591 ND2  ASN   222      20.147  22.777  -3.300  1.00  0.00      QMMM N
ATOM   3592 HD21 ASN   222      20.410  22.498  -2.375  1.00  0.00      QMMM H
ATOM   3593 HD22 ASN   222      20.802  23.127  -3.976  1.00  0.00      QMMM H
ATOM   3594 C    ASN   222      16.861  25.014  -4.396  1.00  0.00      QMMM C
ATOM   3595 O    ASN   222      17.784  25.453  -3.704  1.00  0.00      QMMM O
ATOM   3596 N    PRO   223      15.706  25.707  -4.531  1.00  0.00      QMMM N
ATOM   3597 CA   PRO   223      15.549  27.084  -4.051  1.00  0.00      QMMM C
ATOM   3598 HA   PRO   223      16.357  27.702  -4.433  1.00  0.00      QMMM H
ATOM   3599 CB   PRO   223      14.224  27.581  -4.638  1.00  0.00      QMMM C
ATOM   3600 HB2  PRO   223      13.709  28.277  -3.974  1.00  0.00      QMMM H
ATOM   3601 HB3  PRO   223      14.414  28.054  -5.604  1.00  0.00      QMMM H
ATOM   3602 CD   PRO   223      14.498  25.288  -5.234  1.00  0.00      QMMM C
ATOM   3603 HD2  PRO   223      14.664  25.338  -6.311  1.00  0.00      QMMM H
ATOM   3604 HD3  PRO   223      14.194  24.283  -4.946  1.00  0.00      QMMM H
ATOM   3605 CG   PRO   223      13.420  26.300  -4.854  1.00  0.00      QMMM C
ATOM   3606 HG2  PRO   223      12.677  26.415  -5.644  1.00  0.00      QMMM H
ATOM   3607 HG3  PRO   223      12.943  25.999  -3.920  1.00  0.00      QMMM H
ATOM   3608 C    PRO   223      15.578  27.166  -2.525  1.00  0.00      QMMM C
ATOM   3609 O    PRO   223      16.210  28.049  -1.950  1.00  0.00      QMMM O
ATOM   3610 N    VAL   224      14.942  26.210  -1.850  1.00  0.00      QMMM N
ATOM   3611 H    VAL   224      14.424  25.537  -2.395  1.00  0.00      QMMM H
ATOM   3612 CA   VAL   224      15.031  26.022  -0.400  1.00  0.00      QMMM C
ATOM   3613 HA   VAL   224      15.108  27.005   0.061  1.00  0.00      QMMM H
ATOM   3614 CB   VAL   224      13.761  25.368   0.163  1.00  0.00      QMMM C
ATOM   3615 HB   VAL   224      14.005  24.977   1.143  1.00  0.00      QMMM H
ATOM   3616 CG1  VAL   224      12.663  26.413   0.343  1.00  0.00      QMMM C
ATOM   3617 HG11 VAL   224      12.425  26.878  -0.614  1.00  0.00      QMMM H
ATOM   3618 HG12 VAL   224      11.773  25.921   0.734  1.00  0.00      QMMM H
ATOM   3619 HG13 VAL   224      12.975  27.177   1.051  1.00  0.00      QMMM H
ATOM   3620 CG2  VAL   224      13.214  24.226  -0.699  1.00  0.00      QMMM C
ATOM   3621 HG21 VAL   224      14.012  23.530  -0.932  1.00  0.00      QMMM H
ATOM   3622 HG22 VAL   224      12.425  23.710  -0.150  1.00  0.00      QMMM H
ATOM   3623 HG23 VAL   224      12.782  24.612  -1.623  1.00  0.00      QMMM H
ATOM   3624 C    VAL   224      16.308  25.267  -0.010  1.00  0.00      QMMM C
ATOM   3625 O    VAL   224      16.298  24.069   0.290  1.00  0.00      QMMM O
ATOM   3626 N    ALA   225      17.421  25.997  -0.006  1.00  0.00      QMMM N
ATOM   3627 H    ALA   225      17.335  26.940  -0.368  1.00  0.00      QMMM H
ATOM   3628 CA   ALA   225      18.744  25.566   0.452  1.00  0.00      QMMM C
ATOM   3629 HA   ALA   225      18.630  24.692   1.093  1.00  0.00      QMMM H
ATOM   3630 CB   ALA   225      19.554  25.175  -0.789  1.00  0.00      QMMM C
ATOM   3631 HB1  ALA   225      19.665  26.037  -1.450  1.00  0.00      QMMM H
ATOM   3632 HB2  ALA   225      20.540  24.812  -0.505  1.00  0.00      QMMM H
ATOM   3633 HB3  ALA   225      19.025  24.389  -1.326  1.00  0.00      QMMM H
ATOM   3634 C    ALA   225      19.440  26.687   1.257  1.00  0.00      QMMM C
ATOM   3635 O    ALA   225      19.036  27.844   1.128  1.00  0.00      QMMM O
ATOM   3636 N    PRO   226      20.474  26.403   2.074  1.00  0.00      QMMM N
ATOM   3637 CA   PRO   226      21.217  27.426   2.823  1.00  0.00      QMMM C
ATOM   3638 HA   PRO   226      20.568  27.808   3.612  1.00  0.00      QMMM H
ATOM   3639 CB   PRO   226      22.395  26.681   3.462  1.00  0.00      QMMM C
ATOM   3640 HB2  PRO   226      23.246  26.667   2.778  1.00  0.00      QMMM H
ATOM   3641 HB3  PRO   226      22.686  27.120   4.418  1.00  0.00      QMMM H
ATOM   3642 CD   PRO   226      20.983  25.078   2.391  1.00  0.00      QMMM C
ATOM   3643 HD2  PRO   226      20.179  24.374   2.609  1.00  0.00      QMMM H
ATOM   3644 HD3  PRO   226      21.594  24.714   1.564  1.00  0.00      QMMM H
ATOM   3645 CG   PRO   226      21.858  25.261   3.627  1.00  0.00      QMMM C
ATOM   3646 HG2  PRO   226      21.244  25.200   4.527  1.00  0.00      QMMM H
ATOM   3647 HG3  PRO   226      22.657  24.522   3.653  1.00  0.00      QMMM H
ATOM   3648 C    PRO   226      21.707  28.614   1.974  1.00  0.00      QMMM C
ATOM   3649 O    PRO   226      21.862  28.510   0.752  1.00  0.00      QMMM O
ATOM   3650 N    ILE   227      21.961  29.747   2.632  1.00  0.00      QMMM N
ATOM   3651 H    ILE   227      21.681  29.795   3.606  1.00  0.00      QMMM H
ATOM   3652 CA   ILE   227      22.407  31.006   2.022  1.00  0.00      QMMM C
ATOM   3653 HA   ILE   227      22.822  30.802   1.034  1.00  0.00      QMMM H
ATOM   3654 CB   ILE   227      21.235  32.011   1.854  1.00  0.00      QMMM C
ATOM   3655 HB   ILE   227      20.919  32.350   2.839  1.00  0.00      QMMM H
ATOM   3656 CG2  ILE   227      21.753  33.226   1.059  1.00  0.00      QMMM C
ATOM   3657 HG21 ILE   227      22.141  32.910   0.091  1.00  0.00      QMMM H
ATOM   3658 HG22 ILE   227      20.959  33.952   0.902  1.00  0.00      QMMM H
ATOM   3659 HG23 ILE   227      22.545  33.735   1.609  1.00  0.00      QMMM H
ATOM   3660 CG1  ILE   227      19.999  31.389   1.170  1.00  0.00      QMMM C
ATOM   3661 HG12 ILE   227      20.245  31.171   0.135  1.00  0.00      QMMM H
ATOM   3662 HG13 ILE   227      19.730  30.460   1.667  1.00  0.00      QMMM H
ATOM   3663 CD1  ILE   227      18.743  32.262   1.226  1.00  0.00      QMMM C
ATOM   3664 HD11 ILE   227      18.882  33.161   0.634  1.00  0.00      QMMM H
ATOM   3665 HD12 ILE   227      17.901  31.708   0.820  1.00  0.00      QMMM H
ATOM   3666 HD13 ILE   227      18.523  32.532   2.258  1.00  0.00      QMMM H
ATOM   3667 C    ILE   227      23.513  31.612   2.890  1.00  0.00      QMMM C
ATOM   3668 O    ILE   227      23.213  32.280   3.878  1.00  0.00      QMMM O
ATOM   3669 N    LYS   228      24.790  31.380   2.558  1.00  0.00      QMMM N
ATOM   3670 H    LYS   228      24.970  30.834   1.730  1.00  0.00      QMMM H
ATOM   3671 CA   LYS   228      25.893  32.138   3.177  1.00  0.00      QMMM C
ATOM   3672 HA   LYS   228      25.722  32.120   4.250  1.00  0.00      QMMM H
ATOM   3673 CB   LYS   228      27.268  31.482   2.913  1.00  0.00      QMMM C
ATOM   3674 HB2  LYS   228      27.305  31.051   1.912  1.00  0.00      QMMM H
ATOM   3675 HB3  LYS   228      28.045  32.239   3.003  1.00  0.00      QMMM H
ATOM   3676 CG   LYS   228      27.504  30.402   3.986  1.00  0.00      QMMM C
ATOM   3677 HG2  LYS   228      27.455  30.900   4.952  1.00  0.00      QMMM H
ATOM   3678 HG3  LYS   228      26.692  29.680   3.915  1.00  0.00      QMMM H
ATOM   3679 CD   LYS   228      28.837  29.636   3.969  1.00  0.00      QMMM C
ATOM   3680 HD2  LYS   228      28.932  29.073   3.040  1.00  0.00      QMMM H
ATOM   3681 HD3  LYS   228      29.658  30.349   4.045  1.00  0.00      QMMM H
ATOM   3682 CE   LYS   228      28.850  28.674   5.178  1.00  0.00      QMMM C
ATOM   3683 HE2  LYS   228      28.448  29.208   6.046  1.00  0.00      QMMM H
ATOM   3684 HE3  LYS   228      28.166  27.845   4.973  1.00  0.00      QMMM H
ATOM   3685 NZ   LYS   228      30.203  28.163   5.516  1.00  0.00      QMMM N
ATOM   3686 HZ1  LYS   228      30.769  28.931   5.871  1.00  0.00      QMMM H
ATOM   3687 HZ2  LYS   228      30.188  27.486   6.283  1.00  0.00      QMMM H
ATOM   3688 HZ3  LYS   228      30.665  27.737   4.730  1.00  0.00      QMMM H
ATOM   3689 C    LYS   228      25.796  33.615   2.765  1.00  0.00      QMMM C
ATOM   3690 O    LYS   228      25.657  33.923   1.583  1.00  0.00      QMMM O
ATOM   3691 N    THR   229      25.773  34.514   3.750  1.00  0.00      QMMM N
ATOM   3692 H    THR   229      25.933  34.161   4.687  1.00  0.00      QMMM H
ATOM   3693 CA   THR   229      25.285  35.902   3.608  1.00  0.00      QMMM C
ATOM   3694 HA   THR   229      25.158  36.121   2.551  1.00  0.00      QMMM H
ATOM   3695 CB   THR   229      23.897  36.028   4.265  1.00  0.00      QMMM C
ATOM   3696 HB   THR   229      23.208  35.364   3.741  1.00  0.00      QMMM H
ATOM   3697 CG2  THR   229      23.852  35.692   5.754  1.00  0.00      QMMM C
ATOM   3698 HG21 THR   229      24.482  36.373   6.323  1.00  0.00      QMMM H
ATOM   3699 HG22 THR   229      22.834  35.794   6.116  1.00  0.00      QMMM H
ATOM   3700 HG23 THR   229      24.174  34.667   5.919  1.00  0.00      QMMM H
ATOM   3701 OG1  THR   229      23.425  37.344   4.146  1.00  0.00      QMMM O
ATOM   3702 HG1  THR   229      23.294  37.697   5.046  1.00  0.00      QMMM H
ATOM   3703 C    THR   229      26.250  36.931   4.214  1.00  0.00      QMMM C
ATOM   3704 O    THR   229      26.815  36.642   5.268  1.00  0.00      QMMM O
ATOM   3705 N    PRO   230      26.437  38.134   3.625  1.00  0.00      QMMM N
ATOM   3706 CA   PRO   230      27.247  39.210   4.209  1.00  0.00      QMMM C
ATOM   3707 HA   PRO   230      28.292  38.900   4.222  1.00  0.00      QMMM H
ATOM   3708 CB   PRO   230      27.094  40.423   3.281  1.00  0.00      QMMM C
ATOM   3709 HB2  PRO   230      26.271  41.064   3.603  1.00  0.00      QMMM H
ATOM   3710 HB3  PRO   230      28.019  40.998   3.215  1.00  0.00      QMMM H
ATOM   3711 CD   PRO   230      25.913  38.563   2.339  1.00  0.00      QMMM C
ATOM   3712 HD2  PRO   230      26.036  37.790   1.581  1.00  0.00      QMMM H
ATOM   3713 HD3  PRO   230      24.863  38.840   2.443  1.00  0.00      QMMM H
ATOM   3714 CG   PRO   230      26.732  39.788   1.950  1.00  0.00      QMMM C
ATOM   3715 HG2  PRO   230      27.650  39.467   1.463  1.00  0.00      QMMM H
ATOM   3716 HG3  PRO   230      26.162  40.470   1.317  1.00  0.00      QMMM H
ATOM   3717 C    PRO   230      26.825  39.586   5.627  1.00  0.00      QMMM C
ATOM   3718 O    PRO   230      27.676  39.746   6.502  1.00  0.00      QMMM O
ATOM   3719 N    MET   231      25.520  39.745   5.851  1.00  0.00      QMMM N
ATOM   3720 H    MET   231      24.886  39.644   5.063  1.00  0.00      QMMM H
ATOM   3721 CA   MET   231      24.928  40.183   7.112  1.00  0.00      QMMM C
ATOM   3722 HA   MET   231      25.634  40.007   7.920  1.00  0.00      QMMM H
ATOM   3723 CB   MET   231      24.688  41.703   7.001  1.00  0.00      QMMM C
ATOM   3724 HB2  MET   231      25.640  42.183   6.767  1.00  0.00      QMMM H
ATOM   3725 HB3  MET   231      24.001  41.900   6.183  1.00  0.00      QMMM H
ATOM   3726 CG   MET   231      24.125  42.365   8.257  1.00  0.00      QMMM C
ATOM   3727 HG2  MET   231      23.105  42.020   8.411  1.00  0.00      QMMM H
ATOM   3728 HG3  MET   231      24.725  42.071   9.113  1.00  0.00      QMMM H
ATOM   3729 SD   MET   231      24.098  44.171   8.198  1.00  0.00      QMMM S
ATOM   3730 CE   MET   231      23.431  44.465   9.852  1.00  0.00      QMMM C
ATOM   3731 HE1  MET   231      24.092  44.020  10.592  1.00  0.00      QMMM H
ATOM   3732 HE2  MET   231      23.350  45.536  10.033  1.00  0.00      QMMM H
ATOM   3733 HE3  MET   231      22.448  44.001   9.938  1.00  0.00      QMMM H
ATOM   3734 C    MET   231      23.659  39.378   7.429  1.00  0.00      QMMM C
ATOM   3735 O    MET   231      23.051  38.762   6.549  1.00  0.00      QMMM O
ATOM   3736 N    ILE   232      23.247  39.408   8.696  1.00  0.00      QMMM N
ATOM   3737 H    ILE   232      23.816  39.931   9.351  1.00  0.00      QMMM H
ATOM   3738 CA   ILE   232      21.942  38.949   9.194  1.00  0.00      QMMM C
ATOM   3739 HA   ILE   232      21.290  38.746   8.343  1.00  0.00      QMMM H
ATOM   3740 CB   ILE   232      22.079  37.646  10.019  1.00  0.00      QMMM C
ATOM   3741 HB   ILE   232      21.093  37.405  10.420  1.00  0.00      QMMM H
ATOM   3742 CG2  ILE   232      22.483  36.489   9.091  1.00  0.00      QMMM C
ATOM   3743 HG21 ILE   232      23.499  36.632   8.725  1.00  0.00      QMMM H
ATOM   3744 HG22 ILE   232      22.421  35.533   9.614  1.00  0.00      QMMM H
ATOM   3745 HG23 ILE   232      21.803  36.446   8.241  1.00  0.00      QMMM H
ATOM   3746 CG1  ILE   232      23.054  37.802  11.210  1.00  0.00      QMMM C
ATOM   3747 HG12 ILE   232      24.065  37.981  10.846  1.00  0.00      QMMM H
ATOM   3748 HG13 ILE   232      22.754  38.665  11.806  1.00  0.00      QMMM H
ATOM   3749 CD1  ILE   232      23.081  36.588  12.144  1.00  0.00      QMMM C
ATOM   3750 HD11 ILE   232      23.512  35.725  11.636  1.00  0.00      QMMM H
ATOM   3751 HD12 ILE   232      23.694  36.820  13.016  1.00  0.00      QMMM H
ATOM   3752 HD13 ILE   232      22.069  36.354  12.470  1.00  0.00      QMMM H
ATOM   3753 C    ILE   232      21.283  40.073  10.005  1.00  0.00      QMMM C
ATOM   3754 O    ILE   232      21.973  40.982  10.468  1.00  0.00      QMMM O
ATOM   3755 N    ALA   233      19.960  40.006  10.193  1.00  0.00      QMMM N
ATOM   3756 H    ALA   233      19.454  39.249   9.763  1.00  0.00      QMMM H
ATOM   3757 CA   ALA   233      19.186  41.096  10.797  1.00  0.00      QMMM C
ATOM   3758 HA   ALA   233      19.317  41.990  10.178  1.00  0.00      QMMM H
ATOM   3759 CB   ALA   233      17.700  40.729  10.862  1.00  0.00      QMMM C
ATOM   3760 HB1  ALA   233      17.526  39.886  11.541  1.00  0.00      QMMM H
ATOM   3761 HB2  ALA   233      17.126  41.578  11.245  1.00  0.00      QMMM H
ATOM   3762 HB3  ALA   233      17.313  40.473   9.868  1.00  0.00      QMMM H
ATOM   3763 C    ALA   233      19.693  41.510  12.177  1.00  0.00      QMMM C
ATOM   3764 O    ALA   233      19.797  42.696  12.495  1.00  0.00      QMMM O
ATOM   3765 N    GLY   234      20.033  40.492  13.015  1.00  0.00      QMMM N
ATOM   3766 H    GLY   234      20.022  39.566  12.613  1.00  0.00      QMMM H
ATOM   3767 CA   GLY   234      20.832  40.708  14.186  1.00  0.00      QMMM C
ATOM   3768 HA2  GLY   234      21.892  40.498  13.998  1.00  0.00      QMMM H
ATOM   3769 HA3  GLY   234      20.733  41.767  14.441  1.00  0.00      QMMM H
ATOM   3770 C    GLY   234      20.452  39.953  15.441  1.00  0.00      QMMM C
ATOM   3771 O    GLY   234      21.313  39.807  16.309  1.00  0.00      QMMM O
ATOM   3772 N    GLY   235      19.174  39.541  15.534  1.00  0.00      QMMM N
ATOM   3773 H    GLY   235      18.495  39.850  14.839  1.00  0.00      QMMM H
ATOM   3774 CA   GLY   235      18.662  39.044  16.798  1.00  0.00      QMMM C
ATOM   3775 HA2  GLY   235      19.517  38.992  17.480  1.00  0.00      QMMM H
ATOM   3776 HA3  GLY   235      17.937  39.762  17.188  1.00  0.00      QMMM H
ATOM   3777 C    GLY   235      17.984  37.666  16.745  1.00  0.00      QMMM C
ATOM   3778 O    GLY   235      17.957  36.981  17.761  1.00  0.00      QMMM O
ATOM   3779 N    LEU   236      17.486  37.204  15.588  1.00  0.00      QMMM N
ATOM   3780 H    LEU   236      17.479  37.834  14.798  1.00  0.00      QMMM H
ATOM   3781 CA   LEU   236      17.037  35.816  15.400  1.00  0.00      QMMM C
ATOM   3782 HA   LEU   236      16.772  35.378  16.360  1.00  0.00      QMMM H
ATOM   3783 CB   LEU   236      15.793  35.735  14.493  1.00  0.00      QMMM C
ATOM   3784 HB2  LEU   236      15.997  36.243  13.550  1.00  0.00      QMMM H
ATOM   3785 HB3  LEU   236      15.649  34.678  14.263  1.00  0.00      QMMM H
ATOM   3786 CG   LEU   236      14.469  36.257  15.079  1.00  0.00      QMMM C
ATOM   3787 HG   LEU   236      14.343  35.904  16.100  1.00  0.00      QMMM H
ATOM   3788 CD1  LEU   236      14.390  37.779  15.072  1.00  0.00      QMMM C
ATOM   3789 HD11 LEU   236      14.687  38.151  14.097  1.00  0.00      QMMM H
ATOM   3790 HD12 LEU   236      13.373  38.105  15.282  1.00  0.00      QMMM H
ATOM   3791 HD13 LEU   236      15.046  38.198  15.833  1.00  0.00      QMMM H
ATOM   3792 CD2  LEU   236      13.325  35.704  14.225  1.00  0.00      QMMM C
ATOM   3793 HD21 LEU   236      13.322  34.617  14.278  1.00  0.00      QMMM H
ATOM   3794 HD22 LEU   236      12.367  36.067  14.592  1.00  0.00      QMMM H
ATOM   3795 HD23 LEU   236      13.446  36.012  13.189  1.00  0.00      QMMM H
ATOM   3796 C    LEU   236      18.175  34.971  14.807  1.00  0.00      QMMM C
ATOM   3797 O    LEU   236      18.302  34.905  13.584  1.00  0.00      QMMM O
ATOM   3798 N    PHE   237      19.009  34.328  15.634  1.00  0.00      QMMM N
ATOM   3799 H    PHE   237      18.824  34.373  16.632  1.00  0.00      QMMM H
ATOM   3800 CA   PHE   237      20.016  33.384  15.126  1.00  0.00      QMMM C
ATOM   3801 HA   PHE   237      19.552  32.833  14.309  1.00  0.00      QMMM H
ATOM   3802 CB   PHE   237      21.224  34.140  14.539  1.00  0.00      QMMM C
ATOM   3803 HB2  PHE   237      21.839  33.429  13.986  1.00  0.00      QMMM H
ATOM   3804 HB3  PHE   237      20.866  34.856  13.800  1.00  0.00      QMMM H
ATOM   3805 CG   PHE   237      22.132  34.860  15.521  1.00  0.00      QMMM C
ATOM   3806 CD1  PHE   237      23.087  34.139  16.266  1.00  0.00      QMMM C
ATOM   3807 HD1  PHE   237      23.136  33.065  16.197  1.00  0.00      QMMM H
ATOM   3808 CE1  PHE   237      24.040  34.814  17.047  1.00  0.00      QMMM C
ATOM   3809 HE1  PHE   237      24.792  34.262  17.591  1.00  0.00      QMMM H
ATOM   3810 CZ   PHE   237      24.045  36.215  17.084  1.00  0.00      QMMM C
ATOM   3811 HZ   PHE   237      24.805  36.730  17.652  1.00  0.00      QMMM H
ATOM   3812 CE2  PHE   237      23.074  36.939  16.370  1.00  0.00      QMMM C
ATOM   3813 HE2  PHE   237      23.076  38.020  16.395  1.00  0.00      QMMM H
ATOM   3814 CD2  PHE   237      22.114  36.264  15.598  1.00  0.00      QMMM C
ATOM   3815 HD2  PHE   237      21.390  36.834  15.033  1.00  0.00      QMMM H
ATOM   3816 C    PHE   237      20.493  32.327  16.130  1.00  0.00      QMMM C
ATOM   3817 O    PHE   237      20.345  32.464  17.344  1.00  0.00      QMMM O
ATOM   3818 N    VAL   238      21.156  31.296  15.602  1.00  0.00      QMMM N
ATOM   3819 H    VAL   238      21.207  31.269  14.587  1.00  0.00      QMMM H
ATOM   3820 CA   VAL   238      21.798  30.196  16.335  1.00  0.00      QMMM C
ATOM   3821 HA   VAL   238      21.625  30.342  17.395  1.00  0.00      QMMM H
ATOM   3822 CB   VAL   238      21.170  28.853  15.922  1.00  0.00      QMMM C
ATOM   3823 HB   VAL   238      21.326  28.710  14.857  1.00  0.00      QMMM H
ATOM   3824 CG1  VAL   238      21.754  27.640  16.652  1.00  0.00      QMMM C
ATOM   3825 HG11 VAL   238      21.557  27.708  17.721  1.00  0.00      QMMM H
ATOM   3826 HG12 VAL   238      21.291  26.735  16.259  1.00  0.00      QMMM H
ATOM   3827 HG13 VAL   238      22.825  27.567  16.484  1.00  0.00      QMMM H
ATOM   3828 CG2  VAL   238      19.665  28.851  16.206  1.00  0.00      QMMM C
ATOM   3829 HG21 VAL   238      19.162  29.615  15.617  1.00  0.00      QMMM H
ATOM   3830 HG22 VAL   238      19.239  27.883  15.957  1.00  0.00      QMMM H
ATOM   3831 HG23 VAL   238      19.493  29.053  17.256  1.00  0.00      QMMM H
ATOM   3832 C    VAL   238      23.309  30.212  16.087  1.00  0.00      QMMM C
ATOM   3833 O    VAL   238      23.757  30.456  14.965  1.00  0.00      QMMM O
ATOM   3834 N    MET   239      24.100  29.989  17.139  1.00  0.00      QMMM N
ATOM   3835 H    MET   239      23.651  29.794  18.029  1.00  0.00      QMMM H
ATOM   3836 CA   MET   239      25.569  30.062  17.115  1.00  0.00      QMMM C
ATOM   3837 HA   MET   239      25.937  29.729  16.142  1.00  0.00      QMMM H
ATOM   3838 CB   MET   239      25.968  31.532  17.331  1.00  0.00      QMMM C
ATOM   3839 HB2  MET   239      25.415  32.141  16.617  1.00  0.00      QMMM H
ATOM   3840 HB3  MET   239      25.675  31.840  18.336  1.00  0.00      QMMM H
ATOM   3841 CG   MET   239      27.455  31.839  17.132  1.00  0.00      QMMM C
ATOM   3842 HG2  MET   239      28.047  31.266  17.847  1.00  0.00      QMMM H
ATOM   3843 HG3  MET   239      27.743  31.543  16.123  1.00  0.00      QMMM H
ATOM   3844 SD   MET   239      27.814  33.605  17.361  1.00  0.00      QMMM S
ATOM   3845 CE   MET   239      29.543  33.681  16.826  1.00  0.00      QMMM C
ATOM   3846 HE1  MET   239      29.605  33.511  15.753  1.00  0.00      QMMM H
ATOM   3847 HE2  MET   239      29.951  34.666  17.052  1.00  0.00      QMMM H
ATOM   3848 HE3  MET   239      30.127  32.921  17.343  1.00  0.00      QMMM H
ATOM   3849 C    MET   239      26.173  29.177  18.213  1.00  0.00      QMMM C
ATOM   3850 O    MET   239      25.654  29.138  19.328  1.00  0.00      QMMM O
ATOM   3851 N    ASP   240      27.274  28.476  17.931  1.00  0.00      QMMM N
ATOM   3852 H    ASP   240      27.670  28.560  17.005  1.00  0.00      QMMM H
ATOM   3853 CA   ASP   240      28.056  27.755  18.948  1.00  0.00      QMMM C
ATOM   3854 HA   ASP   240      27.433  26.980  19.393  1.00  0.00      QMMM H
ATOM   3855 CB   ASP   240      29.252  27.063  18.267  1.00  0.00      QMMM C
ATOM   3856 HB2  ASP   240      28.888  26.194  17.718  1.00  0.00      QMMM H
ATOM   3857 HB3  ASP   240      29.698  27.747  17.544  1.00  0.00      QMMM H
ATOM   3858 CG   ASP   240      30.336  26.611  19.253  1.00  0.00      QMMM C
ATOM   3859 OD1  ASP   240      31.534  26.735  18.928  1.00  0.00      QMMM O
ATOM   3860 OD2  ASP   240      29.995  26.162  20.372  1.00  0.00      QMMM O
ATOM   3861 C    ASP   240      28.498  28.710  20.074  1.00  0.00      QMMM C
ATOM   3862 O    ASP   240      29.091  29.755  19.801  1.00  0.00      QMMM O
ATOM   3863 N    LYS   241      28.224  28.366  21.344  1.00  0.00      QMMM N
ATOM   3864 H    LYS   241      27.813  27.454  21.507  1.00  0.00      QMMM H
ATOM   3865 CA   LYS   241      28.627  29.202  22.487  1.00  0.00      QMMM C
ATOM   3866 HA   LYS   241      28.202  30.195  22.333  1.00  0.00      QMMM H
ATOM   3867 CB   LYS   241      28.074  28.654  23.821  1.00  0.00      QMMM C
ATOM   3868 HB2  LYS   241      26.985  28.639  23.780  1.00  0.00      QMMM H
ATOM   3869 HB3  LYS   241      28.432  27.637  23.988  1.00  0.00      QMMM H
ATOM   3870 CG   LYS   241      28.536  29.547  24.989  1.00  0.00      QMMM C
ATOM   3871 HG2  LYS   241      29.593  29.350  25.174  1.00  0.00      QMMM H
ATOM   3872 HG3  LYS   241      28.431  30.594  24.696  1.00  0.00      QMMM H
ATOM   3873 CD   LYS   241      27.773  29.358  26.305  1.00  0.00      QMMM C
ATOM   3874 HD2  LYS   241      26.754  29.726  26.182  1.00  0.00      QMMM H
ATOM   3875 HD3  LYS   241      27.757  28.305  26.591  1.00  0.00      QMMM H
ATOM   3876 CE   LYS   241      28.522  30.179  27.363  1.00  0.00      QMMM C
ATOM   3877 HE2  LYS   241      29.429  29.646  27.664  1.00  0.00      QMMM H
ATOM   3878 HE3  LYS   241      28.863  31.111  26.900  1.00  0.00      QMMM H
ATOM   3879 NZ   LYS   241      27.698  30.519  28.539  1.00  0.00      QMMM N
ATOM   3880 HZ1  LYS   241      27.298  29.710  29.003  1.00  0.00      QMMM H
ATOM   3881 HZ2  LYS   241      28.235  31.045  29.226  1.00  0.00      QMMM H
ATOM   3882 HZ3  LYS   241      26.949  31.145  28.259  1.00  0.00      QMMM H
ATOM   3883 C    LYS   241      30.143  29.412  22.540  1.00  0.00      QMMM C
ATOM   3884 O    LYS   241      30.578  30.517  22.845  1.00  0.00      QMMM O
ATOM   3885 N    PHE   242      30.943  28.386  22.233  1.00  0.00      QMMM N
ATOM   3886 H    PHE   242      30.519  27.563  21.822  1.00  0.00      QMMM H
ATOM   3887 CA   PHE   242      32.405  28.523  22.250  1.00  0.00      QMMM C
ATOM   3888 HA   PHE   242      32.712  28.922  23.219  1.00  0.00      QMMM H
ATOM   3889 CB   PHE   242      33.101  27.167  22.048  1.00  0.00      QMMM C
ATOM   3890 HB2  PHE   242      32.879  26.809  21.046  1.00  0.00      QMMM H
ATOM   3891 HB3  PHE   242      34.178  27.339  22.091  1.00  0.00      QMMM H
ATOM   3892 CG   PHE   242      32.776  26.043  23.025  1.00  0.00      QMMM C
ATOM   3893 CD1  PHE   242      32.121  26.270  24.255  1.00  0.00      QMMM C
ATOM   3894 HD1  PHE   242      31.837  27.268  24.561  1.00  0.00      QMMM H
ATOM   3895 CE1  PHE   242      31.868  25.201  25.133  1.00  0.00      QMMM C
ATOM   3896 HE1  PHE   242      31.398  25.392  26.089  1.00  0.00      QMMM H
ATOM   3897 CZ   PHE   242      32.288  23.901  24.802  1.00  0.00      QMMM C
ATOM   3898 HZ   PHE   242      32.139  23.089  25.502  1.00  0.00      QMMM H
ATOM   3899 CE2  PHE   242      32.944  23.668  23.581  1.00  0.00      QMMM C
ATOM   3900 HE2  PHE   242      33.303  22.676  23.338  1.00  0.00      QMMM H
ATOM   3901 CD2  PHE   242      33.182  24.735  22.696  1.00  0.00      QMMM C
ATOM   3902 HD2  PHE   242      33.715  24.560  21.770  1.00  0.00      QMMM H
ATOM   3903 C    PHE   242      32.841  29.554  21.204  1.00  0.00      QMMM C
ATOM   3904 O    PHE   242      33.475  30.545  21.558  1.00  0.00      QMMM O
ATOM   3905 N    TYR   243      32.391  29.381  19.956  1.00  0.00      QMMM N
ATOM   3906 H    TYR   243      31.921  28.509  19.742  1.00  0.00      QMMM H
ATOM   3907 CA   TYR   243      32.595  30.326  18.860  1.00  0.00      QMMM C
ATOM   3908 HA   TYR   243      33.659  30.351  18.647  1.00  0.00      QMMM H
ATOM   3909 CB   TYR   243      31.891  29.791  17.609  1.00  0.00      QMMM C
ATOM   3910 HB2  TYR   243      32.274  28.798  17.379  1.00  0.00      QMMM H
ATOM   3911 HB3  TYR   243      30.830  29.698  17.831  1.00  0.00      QMMM H
ATOM   3912 CG   TYR   243      32.051  30.642  16.369  1.00  0.00      QMMM C
ATOM   3913 CD1  TYR   243      30.923  30.900  15.569  1.00  0.00      QMMM C
ATOM   3914 HD1  TYR   243      29.962  30.472  15.819  1.00  0.00      QMMM H
ATOM   3915 CE1  TYR   243      31.046  31.684  14.413  1.00  0.00      QMMM C
ATOM   3916 HE1  TYR   243      30.178  31.871  13.799  1.00  0.00      QMMM H
ATOM   3917 CZ   TYR   243      32.304  32.199  14.048  1.00  0.00      QMMM C
ATOM   3918 OH   TYR   243      32.422  32.906  12.902  1.00  0.00      QMMM O
ATOM   3919 HH   TYR   243      31.773  32.540  12.284  1.00  0.00      QMMM H
ATOM   3920 CE2  TYR   243      33.441  31.927  14.833  1.00  0.00      QMMM C
ATOM   3921 HE2  TYR   243      34.402  32.310  14.523  1.00  0.00      QMMM H
ATOM   3922 CD2  TYR   243      33.314  31.147  15.996  1.00  0.00      QMMM C
ATOM   3923 HD2  TYR   243      34.192  30.936  16.591  1.00  0.00      QMMM H
ATOM   3924 C    TYR   243      32.156  31.762  19.203  1.00  0.00      QMMM C
ATOM   3925 O    TYR   243      32.911  32.704  18.974  1.00  0.00      QMMM O
ATOM   3926 N    PHE   244      30.971  31.949  19.795  1.00  0.00      QMMM N
ATOM   3927 H    PHE   244      30.384  31.131  19.926  1.00  0.00      QMMM H
ATOM   3928 CA   PHE   244      30.497  33.248  20.291  1.00  0.00      QMMM C
ATOM   3929 HA   PHE   244      30.409  33.934  19.449  1.00  0.00      QMMM H
ATOM   3930 CB   PHE   244      29.106  33.079  20.921  1.00  0.00      QMMM C
ATOM   3931 HB2  PHE   244      28.410  32.746  20.151  1.00  0.00      QMMM H
ATOM   3932 HB3  PHE   244      29.150  32.291  21.670  1.00  0.00      QMMM H
ATOM   3933 CG   PHE   244      28.547  34.331  21.577  1.00  0.00      QMMM C
ATOM   3934 CD1  PHE   244      27.964  35.342  20.793  1.00  0.00      QMMM C
ATOM   3935 HD1  PHE   244      27.926  35.240  19.718  1.00  0.00      QMMM H
ATOM   3936 CE1  PHE   244      27.425  36.489  21.403  1.00  0.00      QMMM C
ATOM   3937 HE1  PHE   244      26.987  37.257  20.784  1.00  0.00      QMMM H
ATOM   3938 CZ   PHE   244      27.462  36.628  22.803  1.00  0.00      QMMM C
ATOM   3939 HZ   PHE   244      27.039  37.501  23.276  1.00  0.00      QMMM H
ATOM   3940 CE2  PHE   244      28.061  35.628  23.590  1.00  0.00      QMMM C
ATOM   3941 HE2  PHE   244      28.106  35.732  24.668  1.00  0.00      QMMM H
ATOM   3942 CD2  PHE   244      28.604  34.483  22.977  1.00  0.00      QMMM C
ATOM   3943 HD2  PHE   244      29.057  33.715  23.588  1.00  0.00      QMMM H
ATOM   3944 C    PHE   244      31.480  33.893  21.279  1.00  0.00      QMMM C
ATOM   3945 O    PHE   244      31.844  35.062  21.124  1.00  0.00      QMMM O
ATOM   3946 N    GLU   245      31.910  33.154  22.302  1.00  0.00      QMMM N
ATOM   3947 H    GLU   245      31.590  32.190  22.370  1.00  0.00      QMMM H
ATOM   3948 CA   GLU   245      32.829  33.663  23.319  1.00  0.00      QMMM C
ATOM   3949 HA   GLU   245      32.458  34.630  23.646  1.00  0.00      QMMM H
ATOM   3950 CB   GLU   245      32.842  32.746  24.550  1.00  0.00      QMMM C
ATOM   3951 HB2  GLU   245      33.083  31.722  24.261  1.00  0.00      QMMM H
ATOM   3952 HB3  GLU   245      33.613  33.109  25.231  1.00  0.00      QMMM H
ATOM   3953 CG   GLU   245      31.486  32.787  25.272  1.00  0.00      QMMM C
ATOM   3954 HG2  GLU   245      31.136  33.822  25.315  1.00  0.00      QMMM H
ATOM   3955 HG3  GLU   245      30.742  32.221  24.712  1.00  0.00      QMMM H
ATOM   3956 CD   GLU   245      31.593  32.251  26.699  1.00  0.00      QMMM C
ATOM   3957 OE1  GLU   245      32.058  33.042  27.553  1.00  0.00      QMMM O
ATOM   3958 OE2  GLU   245      31.156  31.107  26.945  1.00  0.00      QMMM O
ATOM   3959 C    GLU   245      34.244  33.922  22.780  1.00  0.00      QMMM C
ATOM   3960 O    GLU   245      34.791  35.004  23.007  1.00  0.00      QMMM O
ATOM   3961 N    GLU   246      34.839  32.984  22.038  1.00  0.00      QMMM N
ATOM   3962 H    GLU   246      34.323  32.122  21.861  1.00  0.00      QMMM H
ATOM   3963 CA   GLU   246      36.193  33.124  21.485  1.00  0.00      QMMM C
ATOM   3964 HA   GLU   246      36.832  33.442  22.307  1.00  0.00      QMMM H
ATOM   3965 CB   GLU   246      36.735  31.763  21.003  1.00  0.00      QMMM C
ATOM   3966 HB2  GLU   246      37.821  31.829  20.916  1.00  0.00      QMMM H
ATOM   3967 HB3  GLU   246      36.506  31.009  21.758  1.00  0.00      QMMM H
ATOM   3968 CG   GLU   246      36.168  31.322  19.650  1.00  0.00      QMMM C
ATOM   3969 HG2  GLU   246      35.103  31.529  19.642  1.00  0.00      QMMM H
ATOM   3970 HG3  GLU   246      36.625  31.923  18.859  1.00  0.00      QMMM H
ATOM   3971 CD   GLU   246      36.395  29.833  19.366  1.00  0.00      QMMM C
ATOM   3972 OE1  GLU   246      35.601  28.986  19.829  1.00  0.00      QMMM O
ATOM   3973 OE2  GLU   246      37.315  29.487  18.598  1.00  0.00      QMMM O
ATOM   3974 C    GLU   246      36.294  34.217  20.403  1.00  0.00      QMMM C
ATOM   3975 O    GLU   246      37.326  34.893  20.324  1.00  0.00      QMMM O
ATOM   3976 N    LEU   247      35.224  34.450  19.630  1.00  0.00      QMMM N
ATOM   3977 H    LEU   247      34.439  33.807  19.712  1.00  0.00      QMMM H
ATOM   3978 CA   LEU   247      35.071  35.581  18.705  1.00  0.00      QMMM C
ATOM   3979 HA   LEU   247      36.043  35.762  18.247  1.00  0.00      QMMM H
ATOM   3980 CB   LEU   247      34.080  35.179  17.588  1.00  0.00      QMMM C
ATOM   3981 HB2  LEU   247      34.364  34.192  17.218  1.00  0.00      QMMM H
ATOM   3982 HB3  LEU   247      33.085  35.096  18.027  1.00  0.00      QMMM H
ATOM   3983 CG   LEU   247      33.987  36.124  16.371  1.00  0.00      QMMM C
ATOM   3984 HG   LEU   247      33.589  37.087  16.679  1.00  0.00      QMMM H
ATOM   3985 CD1  LEU   247      35.332  36.341  15.674  1.00  0.00      QMMM C
ATOM   3986 HD11 LEU   247      35.791  35.378  15.447  1.00  0.00      QMMM H
ATOM   3987 HD12 LEU   247      35.190  36.893  14.745  1.00  0.00      QMMM H
ATOM   3988 HD13 LEU   247      35.993  36.920  16.318  1.00  0.00      QMMM H
ATOM   3989 CD2  LEU   247      33.012  35.570  15.341  1.00  0.00      QMMM C
ATOM   3990 HD21 LEU   247      32.057  35.341  15.812  1.00  0.00      QMMM H
ATOM   3991 HD22 LEU   247      32.850  36.312  14.562  1.00  0.00      QMMM H
ATOM   3992 HD23 LEU   247      33.417  34.665  14.894  1.00  0.00      QMMM H
ATOM   3993 C    LEU   247      34.663  36.885  19.424  1.00  0.00      QMMM C
ATOM   3994 O    LEU   247      34.451  37.905  18.773  1.00  0.00      QMMM O
ATOM   3995 N    GLY   248      34.562  36.914  20.755  1.00  0.00      QMMM N
ATOM   3996 H    GLY   248      34.708  36.045  21.261  1.00  0.00      QMMM H
ATOM   3997 CA   GLY   248      34.401  38.153  21.523  1.00  0.00      QMMM C
ATOM   3998 HA2  GLY   248      34.687  37.955  22.556  1.00  0.00      QMMM H
ATOM   3999 HA3  GLY   248      35.076  38.912  21.136  1.00  0.00      QMMM H
ATOM   4000 C    GLY   248      32.982  38.731  21.538  1.00  0.00      QMMM C
ATOM   4001 O    GLY   248      32.808  39.955  21.517  1.00  0.00      QMMM O
ATOM   4002 N    LYS   249      31.978  37.853  21.635  1.00  0.00      QMMM N
ATOM   4003 H    LYS   249      32.228  36.870  21.527  1.00  0.00      QMMM H
ATOM   4004 CA   LYS   249      30.614  38.121  22.123  1.00  0.00      QMMM C
ATOM   4005 HA   LYS   249      30.021  37.223  21.940  1.00  0.00      QMMM H
ATOM   4006 CB   LYS   249      30.677  38.336  23.660  1.00  0.00      QMMM C
ATOM   4007 HB2  LYS   249      31.243  39.249  23.856  1.00  0.00      QMMM H
ATOM   4008 HB3  LYS   249      29.669  38.473  24.050  1.00  0.00      QMMM H
ATOM   4009 CG   LYS   249      31.332  37.173  24.440  1.00  0.00      QMMM C
ATOM   4010 HG2  LYS   249      30.587  36.402  24.636  1.00  0.00      QMMM H
ATOM   4011 HG3  LYS   249      32.131  36.732  23.850  1.00  0.00      QMMM H
ATOM   4012 CD   LYS   249      31.968  37.635  25.760  1.00  0.00      QMMM C
ATOM   4013 HD2  LYS   249      32.703  38.411  25.540  1.00  0.00      QMMM H
ATOM   4014 HD3  LYS   249      31.208  38.055  26.423  1.00  0.00      QMMM H
ATOM   4015 CE   LYS   249      32.696  36.471  26.448  1.00  0.00      QMMM C
ATOM   4016 HE2  LYS   249      33.149  35.828  25.689  1.00  0.00      QMMM H
ATOM   4017 HE3  LYS   249      33.493  36.868  27.081  1.00  0.00      QMMM H
ATOM   4018 NZ   LYS   249      31.769  35.690  27.288  1.00  0.00      QMMM N
ATOM   4019 HZ1  LYS   249      30.869  35.541  26.834  1.00  0.00      QMMM H
ATOM   4020 HZ2  LYS   249      32.117  34.769  27.569  1.00  0.00      QMMM H
ATOM   4021 HZ3  LYS   249      31.471  36.217  28.110  1.00  0.00      QMMM H
ATOM   4022 C    LYS   249      29.929  39.246  21.324  1.00  0.00      QMMM C
ATOM   4023 O    LYS   249      29.763  39.110  20.110  1.00  0.00      QMMM O
ATOM   4024 N    TYR   250      29.616  40.375  21.961  1.00  0.00      QMMM N
ATOM   4025 H    TYR   250      29.860  40.417  22.939  1.00  0.00      QMMM H
ATOM   4026 CA   TYR   250      29.258  41.656  21.339  1.00  0.00      QMMM C
ATOM   4027 HA   TYR   250      29.484  41.628  20.273  1.00  0.00      QMMM H
ATOM   4028 CB   TYR   250      27.760  41.952  21.513  1.00  0.00      QMMM C
ATOM   4029 HB2  TYR   250      27.512  41.924  22.573  1.00  0.00      QMMM H
ATOM   4030 HB3  TYR   250      27.559  42.970  21.179  1.00  0.00      QMMM H
ATOM   4031 CG   TYR   250      26.820  41.047  20.749  1.00  0.00      QMMM C
ATOM   4032 CD1  TYR   250      26.145  40.003  21.412  1.00  0.00      QMMM C
ATOM   4033 HD1  TYR   250      26.337  39.813  22.457  1.00  0.00      QMMM H
ATOM   4034 CE1  TYR   250      25.191  39.231  20.723  1.00  0.00      QMMM C
ATOM   4035 HE1  TYR   250      24.661  38.437  21.226  1.00  0.00      QMMM H
ATOM   4036 CZ   TYR   250      24.901  39.525  19.376  1.00  0.00      QMMM C
ATOM   4037 OH   TYR   250      23.896  38.882  18.737  1.00  0.00      QMMM O
ATOM   4038 HH   TYR   250      23.576  38.090  19.179  1.00  0.00      QMMM H
ATOM   4039 CE2  TYR   250      25.597  40.548  18.704  1.00  0.00      QMMM C
ATOM   4040 HE2  TYR   250      25.361  40.764  17.671  1.00  0.00      QMMM H
ATOM   4041 CD2  TYR   250      26.563  41.305  19.388  1.00  0.00      QMMM C
ATOM   4042 HD2  TYR   250      27.067  42.110  18.868  1.00  0.00      QMMM H
ATOM   4043 C    TYR   250      30.081  42.794  21.956  1.00  0.00      QMMM C
ATOM   4044 O    TYR   250      30.755  42.614  22.972  1.00  0.00      QMMM O
ATOM   4045 N    ASP   251      30.019  43.977  21.349  1.00  0.00      QMMM N
ATOM   4046 H    ASP   251      29.444  44.076  20.525  1.00  0.00      QMMM H
ATOM   4047 CA   ASP   251      30.591  45.200  21.901  1.00  0.00      QMMM C
ATOM   4048 HA   ASP   251      31.584  44.975  22.290  1.00  0.00      QMMM H
ATOM   4049 CB   ASP   251      30.760  46.225  20.779  1.00  0.00      QMMM C
ATOM   4050 HB2  ASP   251      31.332  45.776  19.966  1.00  0.00      QMMM H
ATOM   4051 HB3  ASP   251      29.780  46.495  20.387  1.00  0.00      QMMM H
ATOM   4052 CG   ASP   251      31.493  47.478  21.255  1.00  0.00      QMMM C
ATOM   4053 OD1  ASP   251      31.665  48.404  20.444  1.00  0.00      QMMM O
ATOM   4054 OD2  ASP   251      31.976  47.536  22.411  1.00  0.00      QMMM O
ATOM   4055 C    ASP   251      29.744  45.762  23.057  1.00  0.00      QMMM C
ATOM   4056 O    ASP   251      28.726  46.420  22.848  1.00  0.00      QMMM O
ATOM   4057 N    MET   252      30.177  45.511  24.295  1.00  0.00      QMMM N
ATOM   4058 H    MET   252      30.979  44.907  24.374  1.00  0.00      QMMM H
ATOM   4059 CA   MET   252      29.515  45.991  25.517  1.00  0.00      QMMM C
ATOM   4060 HA   MET   252      28.504  45.581  25.544  1.00  0.00      QMMM H
ATOM   4061 CB   MET   252      30.287  45.490  26.751  1.00  0.00      QMMM C
ATOM   4062 HB2  MET   252      31.325  45.819  26.680  1.00  0.00      QMMM H
ATOM   4063 HB3  MET   252      29.856  45.934  27.650  1.00  0.00      QMMM H
ATOM   4064 CG   MET   252      30.258  43.965  26.902  1.00  0.00      QMMM C
ATOM   4065 HG2  MET   252      30.649  43.511  25.991  1.00  0.00      QMMM H
ATOM   4066 HG3  MET   252      30.918  43.680  27.722  1.00  0.00      QMMM H
ATOM   4067 SD   MET   252      28.617  43.270  27.222  1.00  0.00      QMMM S
ATOM   4068 CE   MET   252      28.413  43.633  28.987  1.00  0.00      QMMM C
ATOM   4069 HE1  MET   252      28.467  44.708  29.157  1.00  0.00      QMMM H
ATOM   4070 HE2  MET   252      27.443  43.264  29.321  1.00  0.00      QMMM H
ATOM   4071 HE3  MET   252      29.199  43.135  29.556  1.00  0.00      QMMM H
ATOM   4072 C    MET   252      29.369  47.521  25.606  1.00  0.00      QMMM C
ATOM   4073 O    MET   252      28.519  48.001  26.351  1.00  0.00      QMMM O
ATOM   4074 N    MET   253      30.182  48.296  24.880  1.00  0.00      QMMM N
ATOM   4075 H    MET   253      30.812  47.849  24.220  1.00  0.00      QMMM H
ATOM   4076 CA   MET   253      30.132  49.766  24.898  1.00  0.00      QMMM C
ATOM   4077 HA   MET   253      29.802  50.105  25.881  1.00  0.00      QMMM H
ATOM   4078 CB   MET   253      31.537  50.326  24.660  1.00  0.00      QMMM C
ATOM   4079 HB2  MET   253      31.859  49.970  23.692  1.00  0.00      QMMM H
ATOM   4080 HB3  MET   253      31.499  51.416  24.643  1.00  0.00      QMMM H
ATOM   4081 CG   MET   253      32.572  49.895  25.704  1.00  0.00      QMMM C
ATOM   4082 HG2  MET   253      32.212  50.179  26.694  1.00  0.00      QMMM H
ATOM   4083 HG3  MET   253      32.671  48.810  25.672  1.00  0.00      QMMM H
ATOM   4084 SD   MET   253      34.215  50.627  25.450  1.00  0.00      QMMM S
ATOM   4085 CE   MET   253      35.139  49.723  26.718  1.00  0.00      QMMM C
ATOM   4086 HE1  MET   253      35.083  48.653  26.517  1.00  0.00      QMMM H
ATOM   4087 HE2  MET   253      36.183  50.037  26.704  1.00  0.00      QMMM H
ATOM   4088 HE3  MET   253      34.712  49.929  27.700  1.00  0.00      QMMM H
ATOM   4089 C    MET   253      29.139  50.358  23.878  1.00  0.00      QMMM C
ATOM   4090 O    MET   253      29.048  51.579  23.760  1.00  0.00      QMMM O
ATOM   4091 N    MET   254      28.406  49.522  23.137  1.00  0.00      QMMM N
ATOM   4092 H    MET   254      28.533  48.526  23.275  1.00  0.00      QMMM H
ATOM   4093 CA   MET   254      27.207  49.937  22.402  1.00  0.00      QMMM C
ATOM   4094 HA   MET   254      27.352  50.941  22.003  1.00  0.00      QMMM H
ATOM   4095 CB   MET   254      26.951  48.967  21.247  1.00  0.00      QMMM C
ATOM   4096 HB2  MET   254      26.879  47.955  21.639  1.00  0.00      QMMM H
ATOM   4097 HB3  MET   254      26.006  49.225  20.768  1.00  0.00      QMMM H
ATOM   4098 CG   MET   254      28.058  49.013  20.198  1.00  0.00      QMMM C
ATOM   4099 HG2  MET   254      28.261  50.050  19.941  1.00  0.00      QMMM H
ATOM   4100 HG3  MET   254      28.964  48.588  20.625  1.00  0.00      QMMM H
ATOM   4101 SD   MET   254      27.629  48.114  18.689  1.00  0.00      QMMM S
ATOM   4102 CE   MET   254      29.209  48.237  17.820  1.00  0.00      QMMM C
ATOM   4103 HE1  MET   254      29.954  47.614  18.314  1.00  0.00      QMMM H
ATOM   4104 HE2  MET   254      29.079  47.910  16.790  1.00  0.00      QMMM H
ATOM   4105 HE3  MET   254      29.552  49.267  17.827  1.00  0.00      QMMM H
ATOM   4106 C    MET   254      25.977  49.953  23.320  1.00  0.00      QMMM C
ATOM   4107 O    MET   254      25.896  49.167  24.263  1.00  0.00      QMMM O
ATOM   4108 N    ASP   255      24.995  50.803  23.012  1.00  0.00      QMMM N
ATOM   4109 H    ASP   255      25.122  51.364  22.174  1.00  0.00      QMMM H
ATOM   4110 CA   ASP   255      23.781  50.992  23.817  1.00  0.00      QMMM C
ATOM   4111 HA   ASP   255      23.816  50.339  24.692  1.00  0.00      QMMM H
ATOM   4112 CB   ASP   255      23.704  52.445  24.312  1.00  0.00      QMMM C
ATOM   4113 HB2  ASP   255      23.678  53.113  23.449  1.00  0.00      QMMM H
ATOM   4114 HB3  ASP   255      22.770  52.581  24.861  1.00  0.00      QMMM H
ATOM   4115 CG   ASP   255      24.854  52.849  25.232  1.00  0.00      QMMM C
ATOM   4116 OD1  ASP   255      25.461  53.909  24.945  1.00  0.00      QMMM O
ATOM   4117 OD2  ASP   255      25.063  52.159  26.256  1.00  0.00      QMMM O
ATOM   4118 C    ASP   255      22.495  50.676  23.038  1.00  0.00      QMMM C
ATOM   4119 O    ASP   255      22.399  50.937  21.841  1.00  0.00      QMMM O
ATOM   4120 N    VAL   256      21.464  50.224  23.762  1.00  0.00      QMMM N
ATOM   4121 H    VAL   256      21.680  50.047  24.733  1.00  0.00      QMMM H
ATOM   4122 CA   VAL   256      20.057  50.033  23.344  1.00  0.00      QMMM C
ATOM   4123 HA   VAL   256      19.597  49.399  24.099  1.00  0.00      QMMM H
ATOM   4124 CB   VAL   256      19.280  51.365  23.419  1.00  0.00      QMMM C
ATOM   4125 HB   VAL   256      19.853  52.150  22.924  1.00  0.00      QMMM H
ATOM   4126 CG1  VAL   256      17.881  51.351  22.791  1.00  0.00      QMMM C
ATOM   4127 HG11 VAL   256      17.273  50.568  23.230  1.00  0.00      QMMM H
ATOM   4128 HG12 VAL   256      17.389  52.310  22.949  1.00  0.00      QMMM H
ATOM   4129 HG13 VAL   256      17.945  51.190  21.719  1.00  0.00      QMMM H
ATOM   4130 CG2  VAL   256      19.117  51.734  24.900  1.00  0.00      QMMM C
ATOM   4131 HG21 VAL   256      20.085  51.984  25.333  1.00  0.00      QMMM H
ATOM   4132 HG22 VAL   256      18.439  52.577  25.000  1.00  0.00      QMMM H
ATOM   4133 HG23 VAL   256      18.696  50.894  25.453  1.00  0.00      QMMM H
ATOM   4134 C    VAL   256      19.831  49.232  22.056  1.00  0.00      QMMM C
ATOM   4135 O    VAL   256      19.414  48.084  22.164  1.00  0.00      QMMM O
ATOM   4136 N    TRP   257      20.030  49.809  20.868  1.00  0.00      QMMM N
ATOM   4137 H    TRP   257      20.535  50.686  20.870  1.00  0.00      QMMM H
ATOM   4138 CA   TRP   257      19.711  49.205  19.569  1.00  0.00      QMMM C
ATOM   4139 HA   TRP   257      19.957  48.137  19.608  1.00  0.00      QMMM H
ATOM   4140 CB   TRP   257      18.203  49.396  19.284  1.00  0.00      QMMM C
ATOM   4141 HB2  TRP   257      17.610  48.835  20.017  1.00  0.00      QMMM H
ATOM   4142 HB3  TRP   257      17.940  50.450  19.436  1.00  0.00      QMMM H
ATOM   4143 CG   TRP   257      17.732  49.015  17.917  1.00  0.00      QMMM C
ATOM   4144 CD1  TRP   257      17.086  47.850  17.573  1.00  0.00      QMMM C
ATOM   4145 HD1  TRP   257      16.779  47.018  18.192  1.00  0.00      QMMM H
ATOM   4146 NE1  TRP   257      16.785  47.854  16.236  1.00  0.00      QMMM N
ATOM   4147 HE1  TRP   257      16.292  47.124  15.743  1.00  0.00      QMMM H
ATOM   4148 CE2  TRP   257      17.206  49.021  15.675  1.00  0.00      QMMM C
ATOM   4149 CZ2  TRP   257      17.068  49.471  14.363  1.00  0.00      QMMM C
ATOM   4150 HZ2  TRP   257      16.601  48.847  13.607  1.00  0.00      QMMM H
ATOM   4151 CH2  TRP   257      17.531  50.749  14.070  1.00  0.00      QMMM C
ATOM   4152 HH2  TRP   257      17.438  51.134  13.055  1.00  0.00      QMMM H
ATOM   4153 CZ3  TRP   257      18.113  51.549  15.076  1.00  0.00      QMMM C
ATOM   4154 HZ3  TRP   257      18.466  52.547  14.817  1.00  0.00      QMMM H
ATOM   4155 CE3  TRP   257      18.251  51.089  16.382  1.00  0.00      QMMM C
ATOM   4156 HE3  TRP   257      18.710  51.732  17.132  1.00  0.00      QMMM H
ATOM   4157 CD2  TRP   257      17.803  49.798  16.712  1.00  0.00      QMMM C
ATOM   4158 C    TRP   257      20.542  49.827  18.439  1.00  0.00      QMMM C
ATOM   4159 O    TRP   257      20.826  51.025  18.451  1.00  0.00      QMMM O
ATOM   4160 N    GLY   258      20.872  49.008  17.436  1.00  0.00      QMMM N
ATOM   4161 H    GLY   258      20.642  48.035  17.555  1.00  0.00      QMMM H
ATOM   4162 CA   GLY   258      21.401  49.435  16.140  1.00  0.00      QMMM C
ATOM   4163 HA2  GLY   258      21.017  48.785  15.355  1.00  0.00      QMMM H
ATOM   4164 HA3  GLY   258      21.063  50.449  15.926  1.00  0.00      QMMM H
ATOM   4165 C    GLY   258      22.924  49.427  16.097  1.00  0.00      QMMM C
ATOM   4166 O    GLY   258      23.534  50.354  16.618  1.00  0.00      QMMM O
ATOM   4167 N    GLY   259      23.528  48.408  15.477  1.00  0.00      QMMM N
ATOM   4168 H    GLY   259      22.954  47.658  15.106  1.00  0.00      QMMM H
ATOM   4169 CA   GLY   259      24.953  48.391  15.110  1.00  0.00      QMMM C
ATOM   4170 HA2  GLY   259      25.030  48.422  14.023  1.00  0.00      QMMM H
ATOM   4171 HA3  GLY   259      25.454  49.279  15.495  1.00  0.00      QMMM H
ATOM   4172 C    GLY   259      25.742  47.170  15.596  1.00  0.00      QMMM C
ATOM   4173 O    GLY   259      26.768  46.844  15.006  1.00  0.00      QMMM O
ATOM   4174 N    GLU   260      25.266  46.453  16.616  1.00  0.00      QMMM N
ATOM   4175 H    GLU   260      24.398  46.743  17.046  1.00  0.00      QMMM H
ATOM   4176 CA   GLU   260      25.912  45.227  17.108  1.00  0.00      QMMM C
ATOM   4177 HA   GLU   260      26.988  45.438  17.193  1.00  0.00      QMMM H
ATOM   4178 CB   GLU   260      25.376  44.902  18.518  1.00  0.00      QMMM C
ATOM   4179 HB2  GLU   260      26.167  44.417  19.111  1.00  0.00      QMMM H
ATOM   4180 HB3  GLU   260      25.141  45.844  19.025  1.00  0.00      QMMM H
ATOM   4181 CG   GLU   260      24.147  43.998  18.585  1.00  0.00      QMMM C
ATOM   4182 HG2  GLU   260      24.378  43.005  18.181  1.00  0.00      QMMM H
ATOM   4183 HG3  GLU   260      23.857  43.832  19.632  1.00  0.00      QMMM H
ATOM   4184 CD   GLU   260      22.901  44.501  17.853  1.00  0.00      QMMM C
ATOM   4185 OE1  GLU   260      22.147  43.574  17.375  1.00  0.00      QMMM O
ATOM   4186 OE2  GLU   260      22.685  45.722  17.731  1.00  0.00      QMMM O
ATOM   4187 C    GLU   260      25.733  44.042  16.133  1.00  0.00      QMMM C
ATOM   4188 O    GLU   260      26.575  43.148  16.050  1.00  0.00      QMMM O
ATOM   4189 N    ASN   261      24.626  44.063  15.386  1.00  0.00      QMMM N
ATOM   4190 H    ASN   261      24.011  44.853  15.538  1.00  0.00      QMMM H
ATOM   4191 CA   ASN   261      24.270  43.159  14.299  1.00  0.00      QMMM C
ATOM   4192 HA   ASN   261      24.324  42.133  14.663  1.00  0.00      QMMM H
ATOM   4193 CB   ASN   261      22.816  43.464  13.883  1.00  0.00      QMMM C
ATOM   4194 HB2  ASN   261      22.526  42.729  13.132  1.00  0.00      QMMM H
ATOM   4195 HB3  ASN   261      22.175  43.349  14.753  1.00  0.00      QMMM H
ATOM   4196 CG   ASN   261      22.544  44.851  13.309  1.00  0.00      QMMM C
ATOM   4197 OD1  ASN   261      23.199  45.841  13.611  1.00  0.00      QMMM O
ATOM   4198 ND2  ASN   261      21.567  44.955  12.443  1.00  0.00      QMMM N
ATOM   4199 HD21 ASN   261      21.406  45.863  12.041  1.00  0.00      QMMM H
ATOM   4200 HD22 ASN   261      20.969  44.154  12.263  1.00  0.00      QMMM H
ATOM   4201 C    ASN   261      25.249  43.292  13.125  1.00  0.00      QMMM C
ATOM   4202 O    ASN   261      25.700  42.299  12.553  1.00  0.00      QMMM O
ATOM   4203 N    LEU   262      25.593  44.536  12.801  1.00  0.00      QMMM N
ATOM   4204 H    LEU   262      25.116  45.267  13.316  1.00  0.00      QMMM H
ATOM   4205 CA   LEU   262      26.604  44.937  11.842  1.00  0.00      QMMM C
ATOM   4206 HA   LEU   262      26.406  44.440  10.892  1.00  0.00      QMMM H
ATOM   4207 CB   LEU   262      26.458  46.461  11.669  1.00  0.00      QMMM C
ATOM   4208 HB2  LEU   262      25.402  46.724  11.588  1.00  0.00      QMMM H
ATOM   4209 HB3  LEU   262      26.852  46.952  12.554  1.00  0.00      QMMM H
ATOM   4210 CG   LEU   262      27.191  47.014  10.448  1.00  0.00      QMMM C
ATOM   4211 HG   LEU   262      28.183  46.578  10.418  1.00  0.00      QMMM H
ATOM   4212 CD1  LEU   262      26.435  46.704   9.154  1.00  0.00      QMMM C
ATOM   4213 HD11 LEU   262      25.404  47.049   9.222  1.00  0.00      QMMM H
ATOM   4214 HD12 LEU   262      26.913  47.196   8.310  1.00  0.00      QMMM H
ATOM   4215 HD13 LEU   262      26.454  45.631   8.970  1.00  0.00      QMMM H
ATOM   4216 CD2  LEU   262      27.324  48.529  10.580  1.00  0.00      QMMM C
ATOM   4217 HD21 LEU   262      27.880  48.773  11.484  1.00  0.00      QMMM H
ATOM   4218 HD22 LEU   262      27.870  48.913   9.723  1.00  0.00      QMMM H
ATOM   4219 HD23 LEU   262      26.335  48.987  10.627  1.00  0.00      QMMM H
ATOM   4220 C    LEU   262      27.996  44.500  12.327  1.00  0.00      QMMM C
ATOM   4221 O    LEU   262      28.692  43.781  11.617  1.00  0.00      QMMM O
ATOM   4222 N    GLU   263      28.367  44.861  13.561  1.00  0.00      QMMM N
ATOM   4223 H    GLU   263      27.730  45.458  14.080  1.00  0.00      QMMM H
ATOM   4224 CA   GLU   263      29.655  44.525  14.184  1.00  0.00      QMMM C
ATOM   4225 HA   GLU   263      30.437  44.975  13.572  1.00  0.00      QMMM H
ATOM   4226 CB   GLU   263      29.728  45.151  15.590  1.00  0.00      QMMM C
ATOM   4227 HB2  GLU   263      29.286  46.143  15.516  1.00  0.00      QMMM H
ATOM   4228 HB3  GLU   263      29.125  44.582  16.298  1.00  0.00      QMMM H
ATOM   4229 CG   GLU   263      31.154  45.361  16.133  1.00  0.00      QMMM C
ATOM   4230 HG2  GLU   263      31.798  45.686  15.315  1.00  0.00      QMMM H
ATOM   4231 HG3  GLU   263      31.116  46.185  16.847  1.00  0.00      QMMM H
ATOM   4232 CD   GLU   263      31.796  44.167  16.858  1.00  0.00      QMMM C
ATOM   4233 OE1  GLU   263      31.143  43.135  17.135  1.00  0.00      QMMM O
ATOM   4234 OE2  GLU   263      32.981  44.267  17.253  1.00  0.00      QMMM O
ATOM   4235 C    GLU   263      29.934  43.017  14.210  1.00  0.00      QMMM C
ATOM   4236 O    GLU   263      31.011  42.607  13.780  1.00  0.00      QMMM O
ATOM   4237 N    ILE   264      28.985  42.179  14.657  1.00  0.00      QMMM N
ATOM   4238 H    ILE   264      28.124  42.580  15.021  1.00  0.00      QMMM H
ATOM   4239 CA   ILE   264      29.153  40.717  14.606  1.00  0.00      QMMM C
ATOM   4240 HA   ILE   264      30.128  40.510  15.043  1.00  0.00      QMMM H
ATOM   4241 CB   ILE   264      28.108  39.975  15.475  1.00  0.00      QMMM C
ATOM   4242 HB   ILE   264      28.064  40.492  16.435  1.00  0.00      QMMM H
ATOM   4243 CG2  ILE   264      26.692  39.986  14.876  1.00  0.00      QMMM C
ATOM   4244 HG21 ILE   264      26.649  39.386  13.966  1.00  0.00      QMMM H
ATOM   4245 HG22 ILE   264      25.974  39.587  15.591  1.00  0.00      QMMM H
ATOM   4246 HG23 ILE   264      26.403  41.006  14.645  1.00  0.00      QMMM H
ATOM   4247 CG1  ILE   264      28.574  38.524  15.741  1.00  0.00      QMMM C
ATOM   4248 HG12 ILE   264      28.440  37.923  14.840  1.00  0.00      QMMM H
ATOM   4249 HG13 ILE   264      29.637  38.527  15.982  1.00  0.00      QMMM H
ATOM   4250 CD1  ILE   264      27.840  37.848  16.906  1.00  0.00      QMMM C
ATOM   4251 HD11 ILE   264      26.785  37.723  16.666  1.00  0.00      QMMM H
ATOM   4252 HD12 ILE   264      28.275  36.864  17.084  1.00  0.00      QMMM H
ATOM   4253 HD13 ILE   264      27.939  38.449  17.811  1.00  0.00      QMMM H
ATOM   4254 C    ILE   264      29.221  40.183  13.167  1.00  0.00      QMMM C
ATOM   4255 O    ILE   264      30.040  39.309  12.892  1.00  0.00      QMMM O
ATOM   4256 N    SER   265      28.416  40.719  12.242  1.00  0.00      QMMM N
ATOM   4257 H    SER   265      27.795  41.463  12.532  1.00  0.00      QMMM H
ATOM   4258 CA   SER   265      28.399  40.288  10.836  1.00  0.00      QMMM C
ATOM   4259 HA   SER   265      28.217  39.217  10.815  1.00  0.00      QMMM H
ATOM   4260 CB   SER   265      27.273  40.979  10.060  1.00  0.00      QMMM C
ATOM   4261 HB2  SER   265      27.359  42.062  10.154  1.00  0.00      QMMM H
ATOM   4262 HB3  SER   265      27.358  40.718   9.006  1.00  0.00      QMMM H
ATOM   4263 OG   SER   265      26.014  40.554  10.549  1.00  0.00      QMMM O
ATOM   4264 HG   SER   265      25.822  41.099  11.338  1.00  0.00      QMMM H
ATOM   4265 C    SER   265      29.735  40.533  10.131  1.00  0.00      QMMM C
ATOM   4266 O    SER   265      30.303  39.616   9.535  1.00  0.00      QMMM O
ATOM   4267 N    PHE   266      30.255  41.757  10.254  1.00  0.00      QMMM N
ATOM   4268 H    PHE   266      29.706  42.445  10.762  1.00  0.00      QMMM H
ATOM   4269 CA   PHE   266      31.586  42.178   9.815  1.00  0.00      QMMM C
ATOM   4270 HA   PHE   266      31.662  42.122   8.728  1.00  0.00      QMMM H
ATOM   4271 CB   PHE   266      31.795  43.636  10.269  1.00  0.00      QMMM C
ATOM   4272 HB2  PHE   266      31.599  43.702  11.340  1.00  0.00      QMMM H
ATOM   4273 HB3  PHE   266      32.847  43.876  10.133  1.00  0.00      QMMM H
ATOM   4274 CG   PHE   266      30.994  44.737   9.587  1.00  0.00      QMMM C
ATOM   4275 CD1  PHE   266      30.064  44.486   8.556  1.00  0.00      QMMM C
ATOM   4276 HD1  PHE   266      29.852  43.482   8.226  1.00  0.00      QMMM H
ATOM   4277 CE1  PHE   266      29.413  45.556   7.914  1.00  0.00      QMMM C
ATOM   4278 HE1  PHE   266      28.709  45.356   7.119  1.00  0.00      QMMM H
ATOM   4279 CZ   PHE   266      29.700  46.882   8.283  1.00  0.00      QMMM C
ATOM   4280 HZ   PHE   266      29.224  47.704   7.769  1.00  0.00      QMMM H
ATOM   4281 CE2  PHE   266      30.584  47.135   9.345  1.00  0.00      QMMM C
ATOM   4282 HE2  PHE   266      30.774  48.149   9.661  1.00  0.00      QMMM H
ATOM   4283 CD2  PHE   266      31.217  46.065   9.997  1.00  0.00      QMMM C
ATOM   4284 HD2  PHE   266      31.893  46.260  10.813  1.00  0.00      QMMM H
ATOM   4285 C    PHE   266      32.669  41.260  10.403  1.00  0.00      QMMM C
ATOM   4286 O    PHE   266      33.395  40.577   9.677  1.00  0.00      QMMM O
ATOM   4287 N    ARG   267      32.733  41.205  11.740  1.00  0.00      QMMM N
ATOM   4288 H    ARG   267      32.070  41.793  12.240  1.00  0.00      QMMM H
ATOM   4289 CA   ARG   267      33.679  40.420  12.544  1.00  0.00      QMMM C
ATOM   4290 HA   ARG   267      34.678  40.827  12.390  1.00  0.00      QMMM H
ATOM   4291 CB   ARG   267      33.295  40.628  14.014  1.00  0.00      QMMM C
ATOM   4292 HB2  ARG   267      33.454  41.682  14.252  1.00  0.00      QMMM H
ATOM   4293 HB3  ARG   267      32.236  40.403  14.129  1.00  0.00      QMMM H
ATOM   4294 CG   ARG   267      34.055  39.773  15.030  1.00  0.00      QMMM C
ATOM   4295 HG2  ARG   267      33.650  38.762  15.003  1.00  0.00      QMMM H
ATOM   4296 HG3  ARG   267      35.112  39.737  14.768  1.00  0.00      QMMM H
ATOM   4297 CD   ARG   267      33.919  40.338  16.452  1.00  0.00      QMMM C
ATOM   4298 HD2  ARG   267      34.343  39.625  17.151  1.00  0.00      QMMM H
ATOM   4299 HD3  ARG   267      34.516  41.247  16.516  1.00  0.00      QMMM H
ATOM   4300 NE   ARG   267      32.531  40.685  16.818  1.00  0.00      QMMM N
ATOM   4301 HE   ARG   267      32.184  41.591  16.503  1.00  0.00      QMMM H
ATOM   4302 CZ   ARG   267      31.671  40.048  17.584  1.00  0.00      QMMM C
ATOM   4303 NH1  ARG   267      30.526  40.595  17.840  1.00  0.00      QMMM N
ATOM   4304 HH11 ARG   267      30.396  41.551  17.491  1.00  0.00      QMMM H
ATOM   4305 HH12 ARG   267      29.871  40.136  18.459  1.00  0.00      QMMM H
ATOM   4306 NH2  ARG   267      31.910  38.912  18.166  1.00  0.00      QMMM N
ATOM   4307 HH21 ARG   267      32.838  38.507  18.108  1.00  0.00      QMMM H
ATOM   4308 HH22 ARG   267      31.204  38.537  18.782  1.00  0.00      QMMM H
ATOM   4309 C    ARG   267      33.752  38.950  12.135  1.00  0.00      QMMM C
ATOM   4310 O    ARG   267      34.855  38.447  11.942  1.00  0.00      QMMM O
ATOM   4311 N    VAL   268      32.617  38.262  11.985  1.00  0.00      QMMM N
ATOM   4312 H    VAL   268      31.751  38.765  12.159  1.00  0.00      QMMM H
ATOM   4313 CA   VAL   268      32.551  36.856  11.540  1.00  0.00      QMMM C
ATOM   4314 HA   VAL   268      33.031  36.230  12.291  1.00  0.00      QMMM H
ATOM   4315 CB   VAL   268      31.083  36.390  11.416  1.00  0.00      QMMM C
ATOM   4316 HB   VAL   268      30.496  37.175  10.940  1.00  0.00      QMMM H
ATOM   4317 CG1  VAL   268      30.920  35.106  10.592  1.00  0.00      QMMM C
ATOM   4318 HG11 VAL   268      31.648  34.368  10.917  1.00  0.00      QMMM H
ATOM   4319 HG12 VAL   268      29.922  34.693  10.719  1.00  0.00      QMMM H
ATOM   4320 HG13 VAL   268      31.066  35.320   9.533  1.00  0.00      QMMM H
ATOM   4321 CG2  VAL   268      30.506  36.113  12.810  1.00  0.00      QMMM C
ATOM   4322 HG21 VAL   268      30.701  36.950  13.478  1.00  0.00      QMMM H
ATOM   4323 HG22 VAL   268      29.430  35.983  12.736  1.00  0.00      QMMM H
ATOM   4324 HG23 VAL   268      30.952  35.214  13.234  1.00  0.00      QMMM H
ATOM   4325 C    VAL   268      33.352  36.638  10.253  1.00  0.00      QMMM C
ATOM   4326 O    VAL   268      34.345  35.908  10.270  1.00  0.00      QMMM O
ATOM   4327 N    TRP   269      32.954  37.280   9.153  1.00  0.00      QMMM N
ATOM   4328 H    TRP   269      32.163  37.909   9.225  1.00  0.00      QMMM H
ATOM   4329 CA   TRP   269      33.589  37.097   7.845  1.00  0.00      QMMM C
ATOM   4330 HA   TRP   269      33.634  36.036   7.612  1.00  0.00      QMMM H
ATOM   4331 CB   TRP   269      32.737  37.776   6.776  1.00  0.00      QMMM C
ATOM   4332 HB2  TRP   269      32.477  38.786   7.099  1.00  0.00      QMMM H
ATOM   4333 HB3  TRP   269      33.329  37.860   5.864  1.00  0.00      QMMM H
ATOM   4334 CG   TRP   269      31.498  37.023   6.424  1.00  0.00      QMMM C
ATOM   4335 CD1  TRP   269      30.244  37.326   6.825  1.00  0.00      QMMM C
ATOM   4336 HD1  TRP   269      29.971  38.166   7.457  1.00  0.00      QMMM H
ATOM   4337 NE1  TRP   269      29.362  36.437   6.244  1.00  0.00      QMMM N
ATOM   4338 HE1  TRP   269      28.350  36.561   6.241  1.00  0.00      QMMM H
ATOM   4339 CE2  TRP   269      30.002  35.515   5.448  1.00  0.00      QMMM C
ATOM   4340 CZ2  TRP   269      29.542  34.468   4.637  1.00  0.00      QMMM C
ATOM   4341 HZ2  TRP   269      28.484  34.264   4.577  1.00  0.00      QMMM H
ATOM   4342 CH2  TRP   269      30.474  33.738   3.878  1.00  0.00      QMMM C
ATOM   4343 HH2  TRP   269      30.152  32.956   3.206  1.00  0.00      QMMM H
ATOM   4344 CZ3  TRP   269      31.845  34.033   3.977  1.00  0.00      QMMM C
ATOM   4345 HZ3  TRP   269      32.560  33.474   3.389  1.00  0.00      QMMM H
ATOM   4346 CE3  TRP   269      32.291  35.071   4.817  1.00  0.00      QMMM C
ATOM   4347 HE3  TRP   269      33.343  35.299   4.878  1.00  0.00      QMMM H
ATOM   4348 CD2  TRP   269      31.380  35.855   5.555  1.00  0.00      QMMM C
ATOM   4349 C    TRP   269      35.027  37.608   7.799  1.00  0.00      QMMM C
ATOM   4350 O    TRP   269      35.939  36.902   7.349  1.00  0.00      QMMM O
ATOM   4351 N    GLN   270      35.252  38.841   8.259  1.00  0.00      QMMM N
ATOM   4352 H    GLN   270      34.470  39.368   8.644  1.00  0.00      QMMM H
ATOM   4353 CA   GLN   270      36.577  39.453   8.239  1.00  0.00      QMMM C
ATOM   4354 HA   GLN   270      36.937  39.451   7.210  1.00  0.00      QMMM H
ATOM   4355 CB   GLN   270      36.505  40.915   8.700  1.00  0.00      QMMM C
ATOM   4356 HB2  GLN   270      35.984  40.984   9.655  1.00  0.00      QMMM H
ATOM   4357 HB3  GLN   270      37.519  41.294   8.835  1.00  0.00      QMMM H
ATOM   4358 CG   GLN   270      35.792  41.768   7.636  1.00  0.00      QMMM C
ATOM   4359 HG2  GLN   270      36.344  41.712   6.697  1.00  0.00      QMMM H
ATOM   4360 HG3  GLN   270      34.786  41.386   7.464  1.00  0.00      QMMM H
ATOM   4361 CD   GLN   270      35.679  43.230   8.038  1.00  0.00      QMMM C
ATOM   4362 OE1  GLN   270      34.616  43.732   8.351  1.00  0.00      QMMM O
ATOM   4363 NE2  GLN   270      36.764  43.964   8.041  1.00  0.00      QMMM N
ATOM   4364 HE21 GLN   270      36.610  44.955   8.200  1.00  0.00      QMMM H
ATOM   4365 HE22 GLN   270      37.664  43.588   7.769  1.00  0.00      QMMM H
ATOM   4366 C    GLN   270      37.584  38.633   9.048  1.00  0.00      QMMM C
ATOM   4367 O    GLN   270      38.719  38.473   8.597  1.00  0.00      QMMM O
ATOM   4368 N    CYS   271      37.198  38.050  10.187  1.00  0.00      QMMM N
ATOM   4369 H    CYS   271      36.257  38.215  10.537  1.00  0.00      QMMM H
ATOM   4370 CA   CYS   271      38.066  37.152  10.948  1.00  0.00      QMMM C
ATOM   4371 HA   CYS   271      39.090  37.522  10.885  1.00  0.00      QMMM H
ATOM   4372 CB   CYS   271      37.685  37.185  12.434  1.00  0.00      QMMM C
ATOM   4373 HB2  CYS   271      36.680  36.780  12.557  1.00  0.00      QMMM H
ATOM   4374 HB3  CYS   271      38.377  36.546  12.983  1.00  0.00      QMMM H
ATOM   4375 SG   CYS   271      37.718  38.837  13.190  1.00  0.00      QMMM S
ATOM   4376 C    CYS   271      38.098  35.733  10.348  1.00  0.00      QMMM C
ATOM   4377 O    CYS   271      39.012  35.422   9.582  1.00  0.00      QMMM O
ATOM   4378 N    GLY   272      37.127  34.867  10.656  1.00  0.00      QMMM N
ATOM   4379 H    GLY   272      36.299  35.220  11.123  1.00  0.00      QMMM H
ATOM   4380 CA   GLY   272      37.308  33.412  10.526  1.00  0.00      QMMM C
ATOM   4381 HA2  GLY   272      37.930  33.197   9.657  1.00  0.00      QMMM H
ATOM   4382 HA3  GLY   272      37.846  33.051  11.403  1.00  0.00      QMMM H
ATOM   4383 C    GLY   272      36.046  32.561  10.381  1.00  0.00      QMMM C
ATOM   4384 O    GLY   272      36.094  31.378  10.707  1.00  0.00      QMMM O
ATOM   4385 N    GLY   273      34.927  33.121   9.916  1.00  0.00      QMMM N
ATOM   4386 H    GLY   273      34.911  34.110   9.692  1.00  0.00      QMMM H
ATOM   4387 CA   GLY   273      33.694  32.359   9.725  1.00  0.00      QMMM C
ATOM   4388 HA2  GLY   273      33.958  31.368   9.360  1.00  0.00      QMMM H
ATOM   4389 HA3  GLY   273      33.189  32.258  10.679  1.00  0.00      QMMM H
ATOM   4390 C    GLY   273      32.723  32.936   8.707  1.00  0.00      QMMM C
ATOM   4391 O    GLY   273      33.101  33.750   7.871  1.00  0.00      QMMM O
ATOM   4392 N    SER   274      31.483  32.437   8.716  1.00  0.00      QMMM N
ATOM   4393 H    SER   274      31.231  31.802   9.467  1.00  0.00      QMMM H
ATOM   4394 CA   SER   274      30.526  32.677   7.626  1.00  0.00      QMMM C
ATOM   4395 HA   SER   274      30.663  33.697   7.269  1.00  0.00      QMMM H
ATOM   4396 CB   SER   274      30.867  31.747   6.457  1.00  0.00      QMMM C
ATOM   4397 HB2  SER   274      30.050  31.767   5.736  1.00  0.00      QMMM H
ATOM   4398 HB3  SER   274      31.767  32.125   5.971  1.00  0.00      QMMM H
ATOM   4399 OG   SER   274      31.118  30.409   6.865  1.00  0.00      QMMM O
ATOM   4400 HG   SER   274      31.598  30.431   7.707  1.00  0.00      QMMM H
ATOM   4401 C    SER   274      29.051  32.545   8.041  1.00  0.00      QMMM C
ATOM   4402 O    SER   274      28.557  31.441   8.251  1.00  0.00      QMMM O
ATOM   4403 N    LEU   275      28.342  33.673   8.175  1.00  0.00      QMMM N
ATOM   4404 H    LEU   275      28.808  34.535   7.935  1.00  0.00      QMMM H
ATOM   4405 CA   LEU   275      26.909  33.730   8.529  1.00  0.00      QMMM C
ATOM   4406 HA   LEU   275      26.766  33.305   9.521  1.00  0.00      QMMM H
ATOM   4407 CB   LEU   275      26.413  35.189   8.522  1.00  0.00      QMMM C
ATOM   4408 HB2  LEU   275      26.269  35.454   7.477  1.00  0.00      QMMM H
ATOM   4409 HB3  LEU   275      25.433  35.223   9.000  1.00  0.00      QMMM H
ATOM   4410 CG   LEU   275      27.304  36.280   9.136  1.00  0.00      QMMM C
ATOM   4411 HG   LEU   275      28.315  36.200   8.744  1.00  0.00      QMMM H
ATOM   4412 CD1  LEU   275      26.749  37.640   8.739  1.00  0.00      QMMM C
ATOM   4413 HD11 LEU   275      25.840  37.865   9.294  1.00  0.00      QMMM H
ATOM   4414 HD12 LEU   275      27.501  38.398   8.932  1.00  0.00      QMMM H
ATOM   4415 HD13 LEU   275      26.532  37.657   7.675  1.00  0.00      QMMM H
ATOM   4416 CD2  LEU   275      27.363  36.220  10.655  1.00  0.00      QMMM C
ATOM   4417 HD21 LEU   275      27.783  35.265  10.954  1.00  0.00      QMMM H
ATOM   4418 HD22 LEU   275      28.001  37.018  11.029  1.00  0.00      QMMM H
ATOM   4419 HD23 LEU   275      26.363  36.337  11.073  1.00  0.00      QMMM H
ATOM   4420 C    LEU   275      26.033  32.963   7.518  1.00  0.00      QMMM C
ATOM   4421 O    LEU   275      26.368  32.946   6.331  1.00  0.00      QMMM O
ATOM   4422 N    GLU   276      24.863  32.455   7.931  1.00  0.00      QMMM N
ATOM   4423 H    GLU   276      24.585  32.607   8.897  1.00  0.00      QMMM H
ATOM   4424 CA   GLU   276      23.856  31.897   7.006  1.00  0.00      QMMM C
ATOM   4425 HA   GLU   276      24.110  32.247   6.012  1.00  0.00      QMMM H
ATOM   4426 CB   GLU   276      23.864  30.351   6.952  1.00  0.00      QMMM C
ATOM   4427 HB2  GLU   276      23.303  29.958   7.799  1.00  0.00      QMMM H
ATOM   4428 HB3  GLU   276      23.332  30.054   6.047  1.00  0.00      QMMM H
ATOM   4429 CG   GLU   276      25.251  29.695   6.923  1.00  0.00      QMMM C
ATOM   4430 HG2  GLU   276      25.876  30.267   6.246  1.00  0.00      QMMM H
ATOM   4431 HG3  GLU   276      25.702  29.744   7.916  1.00  0.00      QMMM H
ATOM   4432 CD   GLU   276      25.214  28.237   6.445  1.00  0.00      QMMM C
ATOM   4433 OE1  GLU   276      25.985  27.880   5.528  1.00  0.00      QMMM O
ATOM   4434 OE2  GLU   276      24.437  27.414   6.974  1.00  0.00      QMMM O
ATOM   4435 C    GLU   276      22.416  32.369   7.280  1.00  0.00      QMMM C
ATOM   4436 O    GLU   276      22.052  32.709   8.404  1.00  0.00      QMMM O
ATOM   4437 N    ILE   277      21.570  32.281   6.251  1.00  0.00      QMMM N
ATOM   4438 H    ILE   277      21.983  32.065   5.350  1.00  0.00      QMMM H
ATOM   4439 CA   ILE   277      20.103  32.367   6.293  1.00  0.00      QMMM C
ATOM   4440 HA   ILE   277      19.768  32.473   7.327  1.00  0.00      QMMM H
ATOM   4441 CB   ILE   277      19.631  33.606   5.492  1.00  0.00      QMMM C
ATOM   4442 HB   ILE   277      20.127  33.592   4.522  1.00  0.00      QMMM H
ATOM   4443 CG2  ILE   277      18.116  33.575   5.251  1.00  0.00      QMMM C
ATOM   4444 HG21 ILE   277      17.584  33.491   6.200  1.00  0.00      QMMM H
ATOM   4445 HG22 ILE   277      17.804  34.489   4.745  1.00  0.00      QMMM H
ATOM   4446 HG23 ILE   277      17.862  32.738   4.603  1.00  0.00      QMMM H
ATOM   4447 CG1  ILE   277      19.994  34.927   6.207  1.00  0.00      QMMM C
ATOM   4448 HG12 ILE   277      19.229  35.174   6.938  1.00  0.00      QMMM H
ATOM   4449 HG13 ILE   277      20.933  34.807   6.743  1.00  0.00      QMMM H
ATOM   4450 CD1  ILE   277      20.141  36.117   5.253  1.00  0.00      QMMM C
ATOM   4451 HD11 ILE   277      19.193  36.334   4.762  1.00  0.00      QMMM H
ATOM   4452 HD12 ILE   277      20.456  36.997   5.815  1.00  0.00      QMMM H
ATOM   4453 HD13 ILE   277      20.893  35.890   4.498  1.00  0.00      QMMM H
ATOM   4454 C    ILE   277      19.548  31.045   5.733  1.00  0.00      QMMM C
ATOM   4455 O    ILE   277      20.011  30.565   4.695  1.00  0.00      QMMM O
ATOM   4456 N    ILE   278      18.585  30.421   6.424  1.00  0.00      QMMM N
ATOM   4457 H    ILE   278      18.323  30.847   7.308  1.00  0.00      QMMM H
ATOM   4458 CA   ILE   278      18.152  29.031   6.174  1.00  0.00      QMMM C
ATOM   4459 HA   ILE   278      18.729  28.625   5.346  1.00  0.00      QMMM H
ATOM   4460 CB   ILE   278      18.492  28.145   7.399  1.00  0.00      QMMM C
ATOM   4461 HB   ILE   278      17.903  28.503   8.243  1.00  0.00      QMMM H
ATOM   4462 CG2  ILE   278      18.105  26.672   7.154  1.00  0.00      QMMM C
ATOM   4463 HG21 ILE   278      18.556  26.305   6.232  1.00  0.00      QMMM H
ATOM   4464 HG22 ILE   278      18.455  26.060   7.987  1.00  0.00      QMMM H
ATOM   4465 HG23 ILE   278      17.023  26.569   7.095  1.00  0.00      QMMM H
ATOM   4466 CG1  ILE   278      19.976  28.228   7.831  1.00  0.00      QMMM C
ATOM   4467 HG12 ILE   278      20.199  29.241   8.168  1.00  0.00      QMMM H
ATOM   4468 HG13 ILE   278      20.130  27.573   8.689  1.00  0.00      QMMM H
ATOM   4469 CD1  ILE   278      21.004  27.837   6.764  1.00  0.00      QMMM C
ATOM   4470 HD11 ILE   278      20.986  28.537   5.933  1.00  0.00      QMMM H
ATOM   4471 HD12 ILE   278      21.991  27.866   7.216  1.00  0.00      QMMM H
ATOM   4472 HD13 ILE   278      20.815  26.830   6.397  1.00  0.00      QMMM H
ATOM   4473 C    ILE   278      16.657  28.953   5.784  1.00  0.00      QMMM C
ATOM   4474 O    ILE   278      15.805  28.916   6.669  1.00  0.00      QMMM O
ATOM   4475 N    PRO   279      16.293  28.882   4.484  1.00  0.00      QMMM N
ATOM   4476 CA   PRO   279      14.901  28.874   3.998  1.00  0.00      QMMM C
ATOM   4477 HA   PRO   279      14.479  29.856   4.192  1.00  0.00      QMMM H
ATOM   4478 CB   PRO   279      15.002  28.670   2.486  1.00  0.00      QMMM C
ATOM   4479 HB2  PRO   279      15.037  27.602   2.264  1.00  0.00      QMMM H
ATOM   4480 HB3  PRO   279      14.178  29.146   1.956  1.00  0.00      QMMM H
ATOM   4481 CD   PRO   279      17.203  28.978   3.350  1.00  0.00      QMMM C
ATOM   4482 HD2  PRO   279      17.936  29.772   3.488  1.00  0.00      QMMM H
ATOM   4483 HD3  PRO   279      17.702  28.019   3.222  1.00  0.00      QMMM H
ATOM   4484 CG   PRO   279      16.342  29.290   2.127  1.00  0.00      QMMM C
ATOM   4485 HG2  PRO   279      16.236  30.366   2.017  1.00  0.00      QMMM H
ATOM   4486 HG3  PRO   279      16.740  28.860   1.211  1.00  0.00      QMMM H
ATOM   4487 C    PRO   279      13.918  27.841   4.570  1.00  0.00      QMMM C
ATOM   4488 O    PRO   279      12.711  28.071   4.485  1.00  0.00      QMMM O
ATOM   4489 N    CYS   280      14.397  26.717   5.113  1.00  0.00      QMMM N
ATOM   4490 H    CYS   280      15.395  26.593   5.110  1.00  0.00      QMMM H
ATOM   4491 CA   CYS   280      13.560  25.696   5.766  1.00  0.00      QMMM C
ATOM   4492 HA   CYS   280      12.548  25.749   5.364  1.00  0.00      QMMM H
ATOM   4493 CB   CYS   280      14.116  24.300   5.466  1.00  0.00      QMMM C
ATOM   4494 HB2  CYS   280      15.121  24.209   5.879  1.00  0.00      QMMM H
ATOM   4495 HB3  CYS   280      13.482  23.563   5.964  1.00  0.00      QMMM H
ATOM   4496 SG   CYS   280      14.162  23.893   3.706  1.00  0.00      QMMM S
ATOM   4497 C    CYS   280      13.421  25.888   7.282  1.00  0.00      QMMM C
ATOM   4498 O    CYS   280      12.631  25.200   7.919  1.00  0.00      QMMM O
ATOM   4499 N    SER   281      14.168  26.826   7.858  1.00  0.00      QMMM N
ATOM   4500 H    SER   281      14.723  27.430   7.262  1.00  0.00      QMMM H
ATOM   4501 CA   SER   281      13.956  27.324   9.208  1.00  0.00      QMMM C
ATOM   4502 HA   SER   281      13.457  26.569   9.813  1.00  0.00      QMMM H
ATOM   4503 CB   SER   281      15.304  27.634   9.835  1.00  0.00      QMMM C
ATOM   4504 HB2  SER   281      15.911  26.730   9.869  1.00  0.00      QMMM H
ATOM   4505 HB3  SER   281      15.822  28.382   9.241  1.00  0.00      QMMM H
ATOM   4506 OG   SER   281      15.095  28.100  11.142  1.00  0.00      QMMM O
ATOM   4507 HG   SER   281      15.086  27.311  11.725  1.00  0.00      QMMM H
ATOM   4508 C    SER   281      13.084  28.576   9.125  1.00  0.00      QMMM C
ATOM   4509 O    SER   281      13.387  29.497   8.364  1.00  0.00      QMMM O
ATOM   4510 N    ARG   282      11.959  28.583   9.845  1.00  0.00      QMMM N
ATOM   4511 H    ARG   282      11.782  27.796  10.452  1.00  0.00      QMMM H
ATOM   4512 CA   ARG   282      10.902  29.593   9.722  1.00  0.00      QMMM C
ATOM   4513 HA   ARG   282      11.291  30.455   9.179  1.00  0.00      QMMM H
ATOM   4514 CB   ARG   282       9.714  29.006   8.943  1.00  0.00      QMMM C
ATOM   4515 HB2  ARG   282       9.423  28.057   9.395  1.00  0.00      QMMM H
ATOM   4516 HB3  ARG   282       8.866  29.688   9.017  1.00  0.00      QMMM H
ATOM   4517 CG   ARG   282      10.029  28.770   7.461  1.00  0.00      QMMM C
ATOM   4518 HG2  ARG   282      10.915  28.144   7.363  1.00  0.00      QMMM H
ATOM   4519 HG3  ARG   282       9.191  28.244   7.007  1.00  0.00      QMMM H
ATOM   4520 CD   ARG   282      10.238  30.083   6.707  1.00  0.00      QMMM C
ATOM   4521 HD2  ARG   282       9.313  30.654   6.732  1.00  0.00      QMMM H
ATOM   4522 HD3  ARG   282      11.021  30.674   7.179  1.00  0.00      QMMM H
ATOM   4523 NE   ARG   282      10.643  29.823   5.326  1.00  0.00      QMMM N
ATOM   4524 HE   ARG   282      11.284  29.057   5.169  1.00  0.00      QMMM H
ATOM   4525 CZ   ARG   282      10.390  30.570   4.277  1.00  0.00      QMMM C
ATOM   4526 NH1  ARG   282      10.982  30.278   3.160  1.00  0.00      QMMM N
ATOM   4527 HH11 ARG   282      11.600  29.488   3.150  1.00  0.00      QMMM H
ATOM   4528 HH12 ARG   282      11.001  30.989   2.435  1.00  0.00      QMMM H
ATOM   4529 NH2  ARG   282       9.618  31.614   4.306  1.00  0.00      QMMM N
ATOM   4530 HH21 ARG   282       9.178  31.932   5.174  1.00  0.00      QMMM H
ATOM   4531 HH22 ARG   282       9.432  32.104   3.443  1.00  0.00      QMMM H
ATOM   4532 C    ARG   282      10.459  30.119  11.075  1.00  0.00      QMMM C
ATOM   4533 O    ARG   282      10.042  29.360  11.945  1.00  0.00      QMMM O
ATOM   4534 N    VAL   283      10.567  31.430  11.241  1.00  0.00      QMMM N
ATOM   4535 H    VAL   283      10.919  31.969  10.460  1.00  0.00      QMMM H
ATOM   4536 CA   VAL   283      10.088  32.170  12.410  1.00  0.00      QMMM C
ATOM   4537 HA   VAL   283       9.269  31.627  12.880  1.00  0.00      QMMM H
ATOM   4538 CB   VAL   283      11.214  32.393  13.440  1.00  0.00      QMMM C
ATOM   4539 HB   VAL   283      12.011  32.974  12.978  1.00  0.00      QMMM H
ATOM   4540 CG1  VAL   283      10.706  33.162  14.659  1.00  0.00      QMMM C
ATOM   4541 HG11 VAL   283       9.830  32.676  15.086  1.00  0.00      QMMM H
ATOM   4542 HG12 VAL   283      11.486  33.230  15.418  1.00  0.00      QMMM H
ATOM   4543 HG13 VAL   283      10.448  34.173  14.352  1.00  0.00      QMMM H
ATOM   4544 CG2  VAL   283      11.818  31.081  13.945  1.00  0.00      QMMM C
ATOM   4545 HG21 VAL   283      12.334  30.575  13.132  1.00  0.00      QMMM H
ATOM   4546 HG22 VAL   283      12.543  31.283  14.734  1.00  0.00      QMMM H
ATOM   4547 HG23 VAL   283      11.041  30.423  14.328  1.00  0.00      QMMM H
ATOM   4548 C    VAL   283       9.554  33.502  11.915  1.00  0.00      QMMM C
ATOM   4549 O    VAL   283      10.301  34.268  11.310  1.00  0.00      QMMM O
ATOM   4550 N    GLY   284       8.276  33.784  12.138  1.00  0.00      QMMM N
ATOM   4551 H    GLY   284       7.700  33.108  12.633  1.00  0.00      QMMM H
ATOM   4552 CA   GLY   284       7.735  35.109  11.876  1.00  0.00      QMMM C
ATOM   4553 HA2  GLY   284       8.019  35.413  10.877  1.00  0.00      QMMM H
ATOM   4554 HA3  GLY   284       6.652  35.096  11.946  1.00  0.00      QMMM H
ATOM   4555 C    GLY   284       8.270  36.126  12.872  1.00  0.00      QMMM C
ATOM   4556 O    GLY   284       8.503  35.793  14.032  1.00  0.00      QMMM O
ATOM   4557 N    HIS   285       8.410  37.373  12.438  1.00  0.00      QMMM N
ATOM   4558 H    HIS   285       8.245  37.548  11.450  1.00  0.00      QMMM H
ATOM   4559 CA   HIS   285       8.855  38.482  13.275  1.00  0.00      QMMM C
ATOM   4560 HA   HIS   285       8.728  38.216  14.332  1.00  0.00      QMMM H
ATOM   4561 CB   HIS   285      10.333  38.751  12.979  1.00  0.00      QMMM C
ATOM   4562 HB2  HIS   285      10.943  37.899  13.303  1.00  0.00      QMMM H
ATOM   4563 HB3  HIS   285      10.437  38.837  11.892  1.00  0.00      QMMM H
ATOM   4564 CG   HIS   285      10.893  40.008  13.540  1.00  0.00      QMMM C
ATOM   4565 ND1  HIS   285      11.002  41.138  12.759  1.00  0.00      QMMM N
ATOM   4566 HD1  HIS   285      10.748  41.183  11.778  1.00  0.00      QMMM H
ATOM   4567 CE1  HIS   285      11.496  42.145  13.508  1.00  0.00      QMMM C
ATOM   4568 HE1  HIS   285      11.704  43.145  13.146  1.00  0.00      QMMM H
ATOM   4569 NE2  HIS   285      11.726  41.723  14.738  1.00  0.00      QMMM N
ATOM   4570 CD2  HIS   285      11.347  40.399  14.774  1.00  0.00      QMMM C
ATOM   4571 HD2  HIS   285      11.417  39.810  15.677  1.00  0.00      QMMM H
ATOM   4572 C    HIS   285       8.029  39.738  13.006  1.00  0.00      QMMM C
ATOM   4573 O    HIS   285       7.685  40.052  11.863  1.00  0.00      QMMM O
ATOM   4574 N    VAL   286       7.726  40.469  14.077  1.00  0.00      QMMM N
ATOM   4575 H    VAL   286       8.008  40.103  14.983  1.00  0.00      QMMM H
ATOM   4576 CA   VAL   286       6.998  41.738  14.030  1.00  0.00      QMMM C
ATOM   4577 HA   VAL   286       6.213  41.653  13.277  1.00  0.00      QMMM H
ATOM   4578 CB   VAL   286       6.312  42.022  15.373  1.00  0.00      QMMM C
ATOM   4579 HB   VAL   286       7.057  42.193  16.149  1.00  0.00      QMMM H
ATOM   4580 CG1  VAL   286       5.419  43.250  15.235  1.00  0.00      QMMM C
ATOM   4581 HG11 VAL   286       4.757  43.116  14.383  1.00  0.00      QMMM H
ATOM   4582 HG12 VAL   286       4.817  43.357  16.133  1.00  0.00      QMMM H
ATOM   4583 HG13 VAL   286       6.028  44.144  15.102  1.00  0.00      QMMM H
ATOM   4584 CG2  VAL   286       5.391  40.877  15.805  1.00  0.00      QMMM C
ATOM   4585 HG21 VAL   286       5.923  39.931  15.852  1.00  0.00      QMMM H
ATOM   4586 HG22 VAL   286       5.011  41.095  16.800  1.00  0.00      QMMM H
ATOM   4587 HG23 VAL   286       4.559  40.783  15.109  1.00  0.00      QMMM H
ATOM   4588 C    VAL   286       7.927  42.880  13.610  1.00  0.00      QMMM C
ATOM   4589 O    VAL   286       8.588  43.519  14.428  1.00  0.00      QMMM O
ATOM   4590 N    PHE   287       7.998  43.139  12.305  1.00  0.00      QMMM N
ATOM   4591 H    PHE   287       7.481  42.513  11.699  1.00  0.00      QMMM H
ATOM   4592 CA   PHE   287       8.824  44.198  11.714  1.00  0.00      QMMM C
ATOM   4593 HA   PHE   287       9.823  44.122  12.139  1.00  0.00      QMMM H
ATOM   4594 CB   PHE   287       8.964  43.941  10.207  1.00  0.00      QMMM C
ATOM   4595 HB2  PHE   287       7.973  43.918   9.750  1.00  0.00      QMMM H
ATOM   4596 HB3  PHE   287       9.513  44.773   9.763  1.00  0.00      QMMM H
ATOM   4597 CG   PHE   287       9.708  42.658   9.874  1.00  0.00      QMMM C
ATOM   4598 CD1  PHE   287       9.017  41.515   9.428  1.00  0.00      QMMM C
ATOM   4599 HD1  PHE   287       7.939  41.523   9.346  1.00  0.00      QMMM H
ATOM   4600 CE1  PHE   287       9.731  40.352   9.085  1.00  0.00      QMMM C
ATOM   4601 HE1  PHE   287       9.221  39.471   8.727  1.00  0.00      QMMM H
ATOM   4602 CZ   PHE   287      11.129  40.319   9.193  1.00  0.00      QMMM C
ATOM   4603 HZ   PHE   287      11.667  39.430   8.895  1.00  0.00      QMMM H
ATOM   4604 CE2  PHE   287      11.818  41.442   9.673  1.00  0.00      QMMM C
ATOM   4605 HE2  PHE   287      12.895  41.415   9.755  1.00  0.00      QMMM H
ATOM   4606 CD2  PHE   287      11.107  42.607  10.011  1.00  0.00      QMMM C
ATOM   4607 HD2  PHE   287      11.643  43.473  10.362  1.00  0.00      QMMM H
ATOM   4608 C    PHE   287       8.312  45.619  12.044  1.00  0.00      QMMM C
ATOM   4609 O    PHE   287       7.588  46.235  11.261  1.00  0.00      QMMM O
ATOM   4610 N    ARG   288       8.682  46.142  13.218  1.00  0.00      QMMM N
ATOM   4611 H    ARG   288       9.242  45.551  13.819  1.00  0.00      QMMM H
ATOM   4612 CA   ARG   288       8.320  47.474  13.706  1.00  0.00      QMMM C
ATOM   4613 HA   ARG   288       7.220  47.536  13.701  1.00  0.00      QMMM H
ATOM   4614 CB   ARG   288       8.803  47.678  15.151  1.00  0.00      QMMM C
ATOM   4615 HB2  ARG   288       9.867  47.438  15.248  1.00  0.00      QMMM H
ATOM   4616 HB3  ARG   288       8.710  48.745  15.400  1.00  0.00      QMMM H
ATOM   4617 CG   ARG   288       7.998  46.898  16.182  1.00  0.00      QMMM C
ATOM   4618 HG2  ARG   288       6.933  46.968  15.915  1.00  0.00      QMMM H
ATOM   4619 HG3  ARG   288       8.266  45.832  16.166  1.00  0.00      QMMM H
ATOM   4620 CD   ARG   288       8.102  47.411  17.619  1.00  0.00      QMMM C
ATOM   4621 HD2  ARG   288       7.908  48.495  17.630  1.00  0.00      QMMM H
ATOM   4622 HD3  ARG   288       7.293  46.940  18.187  1.00  0.00      QMMM H
ATOM   4623 NE   ARG   288       9.380  47.158  18.250  1.00  0.00      QMMM N
ATOM   4624 HE   ARG   288      10.354  47.546  17.675  1.00  0.00      QMMM H
ATOM   4625 CZ   ARG   288       9.507  46.604  19.428  1.00  0.00      QMMM C
ATOM   4626 NH1  ARG   288       8.485  46.432  20.334  1.00  0.00      QMMM N
ATOM   4627 HH11 ARG   288       7.551  46.655  20.014  1.00  0.00      QMMM H
ATOM   4628 HH12 ARG   288       8.486  45.562  20.872  1.00  0.00      QMMM H
ATOM   4629 NH2  ARG   288      10.725  46.221  19.875  1.00  0.00      QMMM N
ATOM   4630 HH21 ARG   288      11.567  46.379  19.325  1.00  0.00      QMMM H
ATOM   4631 HH22 ARG   288      10.819  46.128  20.875  1.00  0.00      QMMM H
ATOM   4632 C    ARG   288       8.853  48.616  12.818  1.00  0.00      QMMM C
ATOM   4633 O    ARG   288      10.047  48.922  12.804  1.00  0.00      QMMM O
ATOM   4634 N    LYS   289       7.949  49.324  12.124  1.00  0.00      QMMM N
ATOM   4635 H    LYS   289       7.009  48.949  12.141  1.00  0.00      QMMM H
ATOM   4636 CA   LYS   289       8.233  50.601  11.427  1.00  0.00      QMMM C
ATOM   4637 HA   LYS   289       9.199  50.491  10.930  1.00  0.00      QMMM H
ATOM   4638 CB   LYS   289       7.192  50.840  10.312  1.00  0.00      QMMM C
ATOM   4639 HB2  LYS   289       7.574  51.606   9.634  1.00  0.00      QMMM H
ATOM   4640 HB3  LYS   289       7.112  49.916   9.736  1.00  0.00      QMMM H
ATOM   4641 CG   LYS   289       5.791  51.276  10.787  1.00  0.00      QMMM C
ATOM   4642 HG2  LYS   289       5.618  50.905  11.795  1.00  0.00      QMMM H
ATOM   4643 HG3  LYS   289       5.747  52.365  10.827  1.00  0.00      QMMM H
ATOM   4644 CD   LYS   289       4.682  50.747   9.853  1.00  0.00      QMMM C
ATOM   4645 HD2  LYS   289       4.773  51.213   8.871  1.00  0.00      QMMM H
ATOM   4646 HD3  LYS   289       4.805  49.668   9.740  1.00  0.00      QMMM H
ATOM   4647 CE   LYS   289       3.291  51.028  10.438  1.00  0.00      QMMM C
ATOM   4648 HE2  LYS   289       3.322  50.813  11.508  1.00  0.00      QMMM H
ATOM   4649 HE3  LYS   289       3.058  52.091  10.328  1.00  0.00      QMMM H
ATOM   4650 NZ   LYS   289       2.227  50.198   9.815  1.00  0.00      QMMM N
ATOM   4651 HZ1  LYS   289       2.398  49.194   9.875  1.00  0.00      QMMM H
ATOM   4652 HZ2  LYS   289       1.359  50.239  10.359  1.00  0.00      QMMM H
ATOM   4653 HZ3  LYS   289       2.022  50.438   8.860  1.00  0.00      QMMM H
ATOM   4654 C    LYS   289       8.415  51.813  12.364  1.00  0.00      QMMM C
ATOM   4655 O    LYS   289       8.775  52.889  11.898  1.00  0.00      QMMM O
ATOM   4656 N    GLN   290       8.195  51.648  13.672  1.00  0.00      QMMM N
ATOM   4657 H    GLN   290       7.881  50.742  13.984  1.00  0.00      QMMM H
ATOM   4658 CA   GLN   290       8.461  52.628  14.733  1.00  0.00      QMMM C
ATOM   4659 HA   GLN   290       9.279  53.281  14.424  1.00  0.00      QMMM H
ATOM   4660 CB   GLN   290       7.193  53.481  14.947  1.00  0.00      QMMM C
ATOM   4661 HB2  GLN   290       6.964  53.987  14.008  1.00  0.00      QMMM H
ATOM   4662 HB3  GLN   290       6.353  52.829  15.191  1.00  0.00      QMMM H
ATOM   4663 CG   GLN   290       7.338  54.540  16.056  1.00  0.00      QMMM C
ATOM   4664 HG2  GLN   290       7.441  54.043  17.021  1.00  0.00      QMMM H
ATOM   4665 HG3  GLN   290       8.236  55.131  15.879  1.00  0.00      QMMM H
ATOM   4666 CD   GLN   290       6.139  55.487  16.124  1.00  0.00      QMMM C
ATOM   4667 OE1  GLN   290       5.365  55.514  17.069  1.00  0.00      QMMM O
ATOM   4668 NE2  GLN   290       5.933  56.319  15.127  1.00  0.00      QMMM N
ATOM   4669 HE21 GLN   290       5.133  56.915  15.247  1.00  0.00      QMMM H
ATOM   4670 HE22 GLN   290       6.532  56.352  14.323  1.00  0.00      QMMM H
ATOM   4671 C    GLN   290       8.875  51.889  16.017  1.00  0.00      QMMM C
ATOM   4672 O    GLN   290       8.160  50.987  16.444  1.00  0.00      QMMM O
ATOM   4673 N    HIS   291      10.007  52.258  16.625  1.00  0.00      QMMM N
ATOM   4674 H    HIS   291      10.565  52.990  16.222  1.00  0.00      QMMM H
ATOM   4675 CA   HIS   291      10.407  51.742  17.942  1.00  0.00      QMMM C
ATOM   4676 HA   HIS   291      10.258  50.657  17.937  1.00  0.00      QMMM H
ATOM   4677 CB   HIS   291      11.889  52.029  18.218  1.00  0.00      QMMM C
ATOM   4678 HB2  HIS   291      12.083  53.111  18.206  1.00  0.00      QMMM H
ATOM   4679 HB3  HIS   291      12.133  51.687  19.237  1.00  0.00      QMMM H
ATOM   4680 CG   HIS   291      12.850  51.373  17.288  1.00  0.00      QMMM C
ATOM   4681 ND1  HIS   291      12.702  50.078  16.852  1.00  0.00      QMMM N
ATOM   4682 CE1  HIS   291      13.790  49.778  16.155  1.00  0.00      QMMM C
ATOM   4683 HE1  HIS   291      13.976  48.828  15.669  1.00  0.00      QMMM H
ATOM   4684 NE2  HIS   291      14.629  50.829  16.124  1.00  0.00      QMMM N
ATOM   4685 HE2  HIS   291      15.536  50.840  15.671  1.00  0.00      QMMM H
ATOM   4686 CD2  HIS   291      14.051  51.857  16.823  1.00  0.00      QMMM C
ATOM   4687 HD2  HIS   291      14.537  52.815  16.945  1.00  0.00      QMMM H
ATOM   4688 C    HIS   291       9.601  52.403  19.078  1.00  0.00      QMMM C
ATOM   4689 O    HIS   291       9.328  53.603  18.991  1.00  0.00      QMMM O
ATOM   4690 N    PRO   292       9.277  51.679  20.168  1.00  0.00      QMMM N
ATOM   4691 CA   PRO   292       8.648  52.259  21.357  1.00  0.00      QMMM C
ATOM   4692 HA   PRO   292       7.915  53.016  21.078  1.00  0.00      QMMM H
ATOM   4693 CB   PRO   292       7.934  51.077  22.016  1.00  0.00      QMMM C
ATOM   4694 HB2  PRO   292       7.855  51.204  23.096  1.00  0.00      QMMM H
ATOM   4695 HB3  PRO   292       6.946  50.962  21.575  1.00  0.00      QMMM H
ATOM   4696 CD   PRO   292       9.338  50.225  20.270  1.00  0.00      QMMM C
ATOM   4697 HD2  PRO   292       8.694  49.783  19.508  1.00  0.00      QMMM H
ATOM   4698 HD3  PRO   292      10.358  49.857  20.155  1.00  0.00      QMMM H
ATOM   4699 CG   PRO   292       8.800  49.870  21.655  1.00  0.00      QMMM C
ATOM   4700 HG2  PRO   292       8.227  48.945  21.638  1.00  0.00      QMMM H
ATOM   4701 HG3  PRO   292       9.620  49.784  22.364  1.00  0.00      QMMM H
ATOM   4702 C    PRO   292       9.635  52.891  22.356  1.00  0.00      QMMM C
ATOM   4703 O    PRO   292       9.327  53.910  22.968  1.00  0.00      QMMM O
ATOM   4704 N    TYR   293      10.785  52.250  22.583  1.00  0.00      QMMM N
ATOM   4705 H    TYR   293      11.001  51.447  22.014  1.00  0.00      QMMM H
ATOM   4706 CA   TYR   293      11.609  52.454  23.774  1.00  0.00      QMMM C
ATOM   4707 HA   TYR   293      10.933  52.676  24.615  1.00  0.00      QMMM H
ATOM   4708 CB   TYR   293      12.331  51.133  24.112  1.00  0.00      QMMM C
ATOM   4709 HB2  TYR   293      13.050  51.303  24.928  1.00  0.00      QMMM H
ATOM   4710 HB3  TYR   293      11.583  50.430  24.506  1.00  0.00      QMMM H
ATOM   4711 CG   TYR   293      13.021  50.463  22.956  1.00  0.00      QMMM C
ATOM   4712 CD1  TYR   293      14.173  50.993  22.361  1.00  0.00      QMMM C
ATOM   4713 HD1  TYR   293      14.621  51.908  22.755  1.00  0.00      QMMM H
ATOM   4714 CE1  TYR   293      14.768  50.387  21.263  1.00  0.00      QMMM C
ATOM   4715 HE1  TYR   293      15.667  50.802  20.818  1.00  0.00      QMMM H
ATOM   4716 CZ   TYR   293      14.222  49.221  20.711  1.00  0.00      QMMM C
ATOM   4717 OH   TYR   293      14.854  48.649  19.671  1.00  0.00      QMMM O
ATOM   4718 HH   TYR   293      14.249  48.001  19.242  1.00  0.00      QMMM H
ATOM   4719 CE2  TYR   293      13.075  48.675  21.299  1.00  0.00      QMMM C
ATOM   4720 HE2  TYR   293      12.653  47.762  20.890  1.00  0.00      QMMM H
ATOM   4721 CD2  TYR   293      12.496  49.292  22.403  1.00  0.00      QMMM C
ATOM   4722 HD2  TYR   293      11.623  48.825  22.870  1.00  0.00      QMMM H
ATOM   4723 C    TYR   293      12.598  53.629  23.679  1.00  0.00      QMMM C
ATOM   4724 O    TYR   293      12.984  54.101  22.609  1.00  0.00      QMMM O
ATOM   4725 N    THR   294      13.044  54.091  24.849  1.00  0.00      QMMM N
ATOM   4726 H    THR   294      12.666  53.663  25.681  1.00  0.00      QMMM H
ATOM   4727 CA   THR   294      14.005  55.191  25.024  1.00  0.00      QMMM C
ATOM   4728 HA   THR   294      13.703  56.011  24.372  1.00  0.00      QMMM H
ATOM   4729 CB   THR   294      13.972  55.687  26.479  1.00  0.00      QMMM C
ATOM   4730 HB   THR   294      14.775  56.409  26.636  1.00  0.00      QMMM H
ATOM   4731 CG2  THR   294      12.646  56.358  26.830  1.00  0.00      QMMM C
ATOM   4732 HG21 THR   294      11.822  55.647  26.749  1.00  0.00      QMMM H
ATOM   4733 HG22 THR   294      12.683  56.745  27.848  1.00  0.00      QMMM H
ATOM   4734 HG23 THR   294      12.462  57.190  26.149  1.00  0.00      QMMM H
ATOM   4735 OG1  THR   294      14.137  54.607  27.369  1.00  0.00      QMMM O
ATOM   4736 HG1  THR   294      13.861  54.917  28.240  1.00  0.00      QMMM H
ATOM   4737 C    THR   294      15.444  54.807  24.651  1.00  0.00      QMMM C
ATOM   4738 O    THR   294      15.820  53.634  24.679  1.00  0.00      QMMM O
ATOM   4739 N    PHE   295      16.267  55.822  24.354  1.00  0.00      QMMM N
ATOM   4740 H    PHE   295      15.880  56.752  24.391  1.00  0.00      QMMM H
ATOM   4741 CA   PHE   295      17.635  55.725  23.824  1.00  0.00      QMMM C
ATOM   4742 HA   PHE   295      18.006  54.706  23.930  1.00  0.00      QMMM H
ATOM   4743 CB   PHE   295      17.601  56.060  22.323  1.00  0.00      QMMM C
ATOM   4744 HB2  PHE   295      16.980  56.943  22.166  1.00  0.00      QMMM H
ATOM   4745 HB3  PHE   295      18.609  56.336  22.014  1.00  0.00      QMMM H
ATOM   4746 CG   PHE   295      17.128  54.959  21.393  1.00  0.00      QMMM C
ATOM   4747 CD1  PHE   295      18.075  54.167  20.721  1.00  0.00      QMMM C
ATOM   4748 HD1  PHE   295      19.123  54.291  20.919  1.00  0.00      QMMM H
ATOM   4749 CE1  PHE   295      17.673  53.225  19.764  1.00  0.00      QMMM C
ATOM   4750 HE1  PHE   295      18.423  52.642  19.247  1.00  0.00      QMMM H
ATOM   4751 CZ   PHE   295      16.307  53.033  19.503  1.00  0.00      QMMM C
ATOM   4752 HZ   PHE   295      15.997  52.276  18.794  1.00  0.00      QMMM H
ATOM   4753 CE2  PHE   295      15.350  53.798  20.193  1.00  0.00      QMMM C
ATOM   4754 HE2  PHE   295      14.293  53.634  20.024  1.00  0.00      QMMM H
ATOM   4755 CD2  PHE   295      15.760  54.771  21.124  1.00  0.00      QMMM C
ATOM   4756 HD2  PHE   295      15.011  55.363  21.630  1.00  0.00      QMMM H
ATOM   4757 C    PHE   295      18.588  56.717  24.539  1.00  0.00      QMMM C
ATOM   4758 O    PHE   295      18.355  57.924  24.436  1.00  0.00      QMMM O
ATOM   4759 N    PRO   296      19.650  56.270  25.245  1.00  0.00      QMMM N
ATOM   4760 CA   PRO   296      20.687  57.112  25.864  1.00  0.00      QMMM C
ATOM   4761 HA   PRO   296      20.228  57.621  26.713  1.00  0.00      QMMM H
ATOM   4762 CB   PRO   296      21.732  56.134  26.423  1.00  0.00      QMMM C
ATOM   4763 HB2  PRO   296      22.462  55.863  25.661  1.00  0.00      QMMM H
ATOM   4764 HB3  PRO   296      22.231  56.533  27.306  1.00  0.00      QMMM H
ATOM   4765 CD   PRO   296      19.874  54.884  25.624  1.00  0.00      QMMM C
ATOM   4766 HD2  PRO   296      18.952  54.429  25.986  1.00  0.00      QMMM H
ATOM   4767 HD3  PRO   296      20.272  54.335  24.769  1.00  0.00      QMMM H
ATOM   4768 CG   PRO   296      20.903  54.899  26.752  1.00  0.00      QMMM C
ATOM   4769 HG2  PRO   296      20.399  55.037  27.710  1.00  0.00      QMMM H
ATOM   4770 HG3  PRO   296      21.509  53.992  26.762  1.00  0.00      QMMM H
ATOM   4771 C    PRO   296      21.311  58.182  24.943  1.00  0.00      QMMM C
ATOM   4772 O    PRO   296      22.252  57.917  24.189  1.00  0.00      QMMM O
ATOM   4773 N    GLY   297      20.786  59.410  25.017  1.00  0.00      QMMM N
ATOM   4774 H    GLY   297      19.994  59.525  25.634  1.00  0.00      QMMM H
ATOM   4775 CA   GLY   297      21.209  60.567  24.215  1.00  0.00      QMMM C
ATOM   4776 HA2  GLY   297      21.110  61.469  24.819  1.00  0.00      QMMM H
ATOM   4777 HA3  GLY   297      22.261  60.464  23.948  1.00  0.00      QMMM H
ATOM   4778 C    GLY   297      20.413  60.786  22.920  1.00  0.00      QMMM C
ATOM   4779 O    GLY   297      20.762  61.673  22.146  1.00  0.00      QMMM O
ATOM   4780 N    GLY   298      19.369  59.992  22.666  1.00  0.00      QMMM N
ATOM   4781 H    GLY   298      19.150  59.290  23.363  1.00  0.00      QMMM H
ATOM   4782 CA   GLY   298      18.553  60.004  21.445  1.00  0.00      QMMM C
ATOM   4783 HA2  GLY   298      17.503  59.931  21.729  1.00  0.00      QMMM H
ATOM   4784 HA3  GLY   298      18.697  60.943  20.909  1.00  0.00      QMMM H
ATOM   4785 C    GLY   298      18.892  58.849  20.495  1.00  0.00      QMMM C
ATOM   4786 O    GLY   298      20.014  58.347  20.482  1.00  0.00      QMMM O
ATOM   4787 N    SER   299      17.924  58.426  19.677  1.00  0.00      QMMM N
ATOM   4788 H    SER   299      17.038  58.911  19.670  1.00  0.00      QMMM H
ATOM   4789 CA   SER   299      18.036  57.254  18.792  1.00  0.00      QMMM C
ATOM   4790 HA   SER   299      18.276  56.386  19.400  1.00  0.00      QMMM H
ATOM   4791 CB   SER   299      16.694  56.977  18.104  1.00  0.00      QMMM C
ATOM   4792 HB2  SER   299      16.817  56.185  17.364  1.00  0.00      QMMM H
ATOM   4793 HB3  SER   299      15.971  56.649  18.853  1.00  0.00      QMMM H
ATOM   4794 OG   SER   299      16.216  58.158  17.483  1.00  0.00      QMMM O
ATOM   4795 HG   SER   299      15.368  57.965  17.065  1.00  0.00      QMMM H
ATOM   4796 C    SER   299      19.165  57.373  17.767  1.00  0.00      QMMM C
ATOM   4797 O    SER   299      20.042  56.513  17.720  1.00  0.00      QMMM O
ATOM   4798 N    GLY   300      19.192  58.460  16.989  1.00  0.00      QMMM N
ATOM   4799 H    GLY   300      18.387  59.069  17.049  1.00  0.00      QMMM H
ATOM   4800 CA   GLY   300      20.283  58.761  16.054  1.00  0.00      QMMM C
ATOM   4801 HA2  GLY   300      20.324  57.985  15.290  1.00  0.00      QMMM H
ATOM   4802 HA3  GLY   300      20.090  59.715  15.563  1.00  0.00      QMMM H
ATOM   4803 C    GLY   300      21.656  58.839  16.734  1.00  0.00      QMMM C
ATOM   4804 O    GLY   300      22.638  58.336  16.198  1.00  0.00      QMMM O
ATOM   4805 N    THR   301      21.725  59.423  17.933  1.00  0.00      QMMM N
ATOM   4806 H    THR   301      20.898  59.871  18.299  1.00  0.00      QMMM H
ATOM   4807 CA   THR   301      22.943  59.559  18.751  1.00  0.00      QMMM C
ATOM   4808 HA   THR   301      23.708  60.056  18.154  1.00  0.00      QMMM H
ATOM   4809 CB   THR   301      22.649  60.415  19.992  1.00  0.00      QMMM C
ATOM   4810 HB   THR   301      22.154  59.799  20.742  1.00  0.00      QMMM H
ATOM   4811 CG2  THR   301      23.911  61.018  20.605  1.00  0.00      QMMM C
ATOM   4812 HG21 THR   301      24.399  61.669  19.879  1.00  0.00      QMMM H
ATOM   4813 HG22 THR   301      23.644  61.606  21.484  1.00  0.00      QMMM H
ATOM   4814 HG23 THR   301      24.600  60.229  20.903  1.00  0.00      QMMM H
ATOM   4815 OG1  THR   301      21.791  61.482  19.664  1.00  0.00      QMMM O
ATOM   4816 HG1  THR   301      21.435  61.814  20.509  1.00  0.00      QMMM H
ATOM   4817 C    THR   301      23.492  58.209  19.218  1.00  0.00      QMMM C
ATOM   4818 O    THR   301      24.705  57.998  19.218  1.00  0.00      QMMM O
ATOM   4819 N    VAL   302      22.609  57.291  19.626  1.00  0.00      QMMM N
ATOM   4820 H    VAL   302      21.631  57.567  19.640  1.00  0.00      QMMM H
ATOM   4821 CA   VAL   302      22.931  55.887  19.925  1.00  0.00      QMMM C
ATOM   4822 HA   VAL   302      23.759  55.849  20.631  1.00  0.00      QMMM H
ATOM   4823 CB   VAL   302      21.730  55.171  20.567  1.00  0.00      QMMM C
ATOM   4824 HB   VAL   302      20.835  55.377  19.982  1.00  0.00      QMMM H
ATOM   4825 CG1  VAL   302      21.929  53.659  20.644  1.00  0.00      QMMM C
ATOM   4826 HG11 VAL   302      22.892  53.433  21.103  1.00  0.00      QMMM H
ATOM   4827 HG12 VAL   302      21.138  53.197  21.230  1.00  0.00      QMMM H
ATOM   4828 HG13 VAL   302      21.897  53.220  19.647  1.00  0.00      QMMM H
ATOM   4829 CG2  VAL   302      21.509  55.663  22.002  1.00  0.00      QMMM C
ATOM   4830 HG21 VAL   302      21.346  56.739  22.010  1.00  0.00      QMMM H
ATOM   4831 HG22 VAL   302      20.641  55.173  22.437  1.00  0.00      QMMM H
ATOM   4832 HG23 VAL   302      22.378  55.421  22.610  1.00  0.00      QMMM H
ATOM   4833 C    VAL   302      23.406  55.165  18.666  1.00  0.00      QMMM C
ATOM   4834 O    VAL   302      24.523  54.658  18.659  1.00  0.00      QMMM O
ATOM   4835 N    PHE   303      22.608  55.159  17.592  1.00  0.00      QMMM N
ATOM   4836 H    PHE   303      21.701  55.607  17.666  1.00  0.00      QMMM H
ATOM   4837 CA   PHE   303      22.973  54.529  16.319  1.00  0.00      QMMM C
ATOM   4838 HA   PHE   303      23.053  53.451  16.477  1.00  0.00      QMMM H
ATOM   4839 CB   PHE   303      21.879  54.778  15.270  1.00  0.00      QMMM C
ATOM   4840 HB2  PHE   303      20.994  54.198  15.536  1.00  0.00      QMMM H
ATOM   4841 HB3  PHE   303      21.602  55.833  15.290  1.00  0.00      QMMM H
ATOM   4842 CG   PHE   303      22.310  54.412  13.859  1.00  0.00      QMMM C
ATOM   4843 CD1  PHE   303      22.511  53.063  13.509  1.00  0.00      QMMM C
ATOM   4844 HD1  PHE   303      22.322  52.280  14.230  1.00  0.00      QMMM H
ATOM   4845 CE1  PHE   303      22.976  52.731  12.224  1.00  0.00      QMMM C
ATOM   4846 HE1  PHE   303      23.121  51.695  11.942  1.00  0.00      QMMM H
ATOM   4847 CZ   PHE   303      23.254  53.744  11.290  1.00  0.00      QMMM C
ATOM   4848 HZ   PHE   303      23.599  53.475  10.300  1.00  0.00      QMMM H
ATOM   4849 CE2  PHE   303      23.037  55.091  11.629  1.00  0.00      QMMM C
ATOM   4850 HE2  PHE   303      23.206  55.865  10.892  1.00  0.00      QMMM H
ATOM   4851 CD2  PHE   303      22.575  55.424  12.914  1.00  0.00      QMMM C
ATOM   4852 HD2  PHE   303      22.424  56.463  13.174  1.00  0.00      QMMM H
ATOM   4853 C    PHE   303      24.341  55.002  15.814  1.00  0.00      QMMM C
ATOM   4854 O    PHE   303      25.199  54.178  15.524  1.00  0.00      QMMM O
ATOM   4855 N    ALA   304      24.581  56.313  15.739  1.00  0.00      QMMM N
ATOM   4856 H    ALA   304      23.830  56.954  15.972  1.00  0.00      QMMM H
ATOM   4857 CA   ALA   304      25.863  56.860  15.307  1.00  0.00      QMMM C
ATOM   4858 HA   ALA   304      26.084  56.462  14.315  1.00  0.00      QMMM H
ATOM   4859 CB   ALA   304      25.735  58.380  15.186  1.00  0.00      QMMM C
ATOM   4860 HB1  ALA   304      25.501  58.819  16.156  1.00  0.00      QMMM H
ATOM   4861 HB2  ALA   304      26.673  58.789  14.810  1.00  0.00      QMMM H
ATOM   4862 HB3  ALA   304      24.939  58.627  14.481  1.00  0.00      QMMM H
ATOM   4863 C    ALA   304      27.025  56.435  16.227  1.00  0.00      QMMM C
ATOM   4864 O    ALA   304      28.066  56.020  15.724  1.00  0.00      QMMM O
ATOM   4865 N    ARG   305      26.859  56.483  17.559  1.00  0.00      QMMM N
ATOM   4866 H    ARG   305      25.962  56.814  17.899  1.00  0.00      QMMM H
ATOM   4867 CA   ARG   305      27.841  55.971  18.536  1.00  0.00      QMMM C
ATOM   4868 HA   ARG   305      28.777  56.521  18.415  1.00  0.00      QMMM H
ATOM   4869 CB   ARG   305      27.316  56.219  19.964  1.00  0.00      QMMM C
ATOM   4870 HB2  ARG   305      27.292  57.298  20.122  1.00  0.00      QMMM H
ATOM   4871 HB3  ARG   305      26.301  55.834  20.057  1.00  0.00      QMMM H
ATOM   4872 CG   ARG   305      28.176  55.573  21.062  1.00  0.00      QMMM C
ATOM   4873 HG2  ARG   305      28.025  54.491  21.064  1.00  0.00      QMMM H
ATOM   4874 HG3  ARG   305      29.226  55.775  20.845  1.00  0.00      QMMM H
ATOM   4875 CD   ARG   305      27.870  56.130  22.460  1.00  0.00      QMMM C
ATOM   4876 HD2  ARG   305      28.625  55.737  23.144  1.00  0.00      QMMM H
ATOM   4877 HD3  ARG   305      27.979  57.216  22.446  1.00  0.00      QMMM H
ATOM   4878 NE   ARG   305      26.544  55.758  22.997  1.00  0.00      QMMM N
ATOM   4879 HE   ARG   305      26.490  54.945  23.617  1.00  0.00      QMMM H
ATOM   4880 CZ   ARG   305      25.454  56.500  23.050  1.00  0.00      QMMM C
ATOM   4881 NH1  ARG   305      24.537  56.223  23.917  1.00  0.00      QMMM N
ATOM   4882 HH11 ARG   305      24.738  55.403  24.500  1.00  0.00      QMMM H
ATOM   4883 HH12 ARG   305      23.702  56.780  24.035  1.00  0.00      QMMM H
ATOM   4884 NH2  ARG   305      25.228  57.526  22.280  1.00  0.00      QMMM N
ATOM   4885 HH21 ARG   305      25.812  57.672  21.475  1.00  0.00      QMMM H
ATOM   4886 HH22 ARG   305      24.353  58.001  22.392  1.00  0.00      QMMM H
ATOM   4887 C    ARG   305      28.185  54.500  18.277  1.00  0.00      QMMM C
ATOM   4888 O    ARG   305      29.356  54.165  18.102  1.00  0.00      QMMM O
ATOM   4889 N    ASN   306      27.174  53.638  18.232  1.00  0.00      QMMM N
ATOM   4890 H    ASN   306      26.245  54.015  18.391  1.00  0.00      QMMM H
ATOM   4891 CA   ASN   306      27.301  52.204  17.986  1.00  0.00      QMMM C
ATOM   4892 HA   ASN   306      27.931  51.764  18.757  1.00  0.00      QMMM H
ATOM   4893 CB   ASN   306      25.903  51.568  18.047  1.00  0.00      QMMM C
ATOM   4894 HB2  ASN   306      25.267  52.056  17.310  1.00  0.00      QMMM H
ATOM   4895 HB3  ASN   306      25.988  50.515  17.778  1.00  0.00      QMMM H
ATOM   4896 CG   ASN   306      25.188  51.635  19.385  1.00  0.00      QMMM C
ATOM   4897 OD1  ASN   306      25.730  51.996  20.419  1.00  0.00      QMMM O
ATOM   4898 ND2  ASN   306      23.935  51.254  19.391  1.00  0.00      QMMM N
ATOM   4899 HD21 ASN   306      23.421  51.256  20.266  1.00  0.00      QMMM H
ATOM   4900 HD22 ASN   306      23.505  50.993  18.510  1.00  0.00      QMMM H
ATOM   4901 C    ASN   306      27.960  51.920  16.624  1.00  0.00      QMMM C
ATOM   4902 O    ASN   306      29.010  51.287  16.538  1.00  0.00      QMMM O
ATOM   4903 N    THR   307      27.364  52.414  15.543  1.00  0.00      QMMM N
ATOM   4904 H    THR   307      26.479  52.900  15.663  1.00  0.00      QMMM H
ATOM   4905 CA   THR   307      27.806  52.179  14.166  1.00  0.00      QMMM C
ATOM   4906 HA   THR   307      27.916  51.103  14.030  1.00  0.00      QMMM H
ATOM   4907 CB   THR   307      26.724  52.640  13.185  1.00  0.00      QMMM C
ATOM   4908 HB   THR   307      26.540  53.706  13.317  1.00  0.00      QMMM H
ATOM   4909 CG2  THR   307      27.038  52.350  11.723  1.00  0.00      QMMM C
ATOM   4910 HG21 THR   307      27.218  51.285  11.586  1.00  0.00      QMMM H
ATOM   4911 HG22 THR   307      26.193  52.653  11.107  1.00  0.00      QMMM H
ATOM   4912 HG23 THR   307      27.918  52.908  11.410  1.00  0.00      QMMM H
ATOM   4913 OG1  THR   307      25.555  51.914  13.477  1.00  0.00      QMMM O
ATOM   4914 HG1  THR   307      24.808  52.420  13.139  1.00  0.00      QMMM H
ATOM   4915 C    THR   307      29.168  52.805  13.863  1.00  0.00      QMMM C
ATOM   4916 O    THR   307      29.913  52.221  13.083  1.00  0.00      QMMM O
ATOM   4917 N    ARG   308      29.592  53.894  14.531  1.00  0.00      QMMM N
ATOM   4918 H    ARG   308      28.930  54.385  15.127  1.00  0.00      QMMM H
ATOM   4919 CA   ARG   308      31.013  54.301  14.530  1.00  0.00      QMMM C
ATOM   4920 HA   ARG   308      31.350  54.421  13.499  1.00  0.00      QMMM H
ATOM   4921 CB   ARG   308      31.278  55.604  15.293  1.00  0.00      QMMM C
ATOM   4922 HB2  ARG   308      30.720  55.621  16.230  1.00  0.00      QMMM H
ATOM   4923 HB3  ARG   308      32.341  55.612  15.544  1.00  0.00      QMMM H
ATOM   4924 CG   ARG   308      30.989  56.873  14.487  1.00  0.00      QMMM C
ATOM   4925 HG2  ARG   308      31.188  56.713  13.430  1.00  0.00      QMMM H
ATOM   4926 HG3  ARG   308      29.946  57.157  14.600  1.00  0.00      QMMM H
ATOM   4927 CD   ARG   308      31.880  58.001  15.010  1.00  0.00      QMMM C
ATOM   4928 HD2  ARG   308      31.370  58.942  14.827  1.00  0.00      QMMM H
ATOM   4929 HD3  ARG   308      31.995  57.891  16.088  1.00  0.00      QMMM H
ATOM   4930 NE   ARG   308      33.205  58.019  14.353  1.00  0.00      QMMM N
ATOM   4931 HE   ARG   308      33.438  57.245  13.746  1.00  0.00      QMMM H
ATOM   4932 CZ   ARG   308      34.018  59.056  14.272  1.00  0.00      QMMM C
ATOM   4933 NH1  ARG   308      35.078  59.034  13.522  1.00  0.00      QMMM N
ATOM   4934 HH11 ARG   308      35.381  58.146  13.109  1.00  0.00      QMMM H
ATOM   4935 HH12 ARG   308      35.693  59.821  13.508  1.00  0.00      QMMM H
ATOM   4936 NH2  ARG   308      33.813  60.148  14.944  1.00  0.00      QMMM N
ATOM   4937 HH21 ARG   308      33.037  60.164  15.595  1.00  0.00      QMMM H
ATOM   4938 HH22 ARG   308      34.307  60.993  14.694  1.00  0.00      QMMM H
ATOM   4939 C    ARG   308      31.915  53.233  15.131  1.00  0.00      QMMM C
ATOM   4940 O    ARG   308      32.947  52.933  14.545  1.00  0.00      QMMM O
ATOM   4941 N    ARG   309      31.574  52.672  16.294  1.00  0.00      QMMM N
ATOM   4942 H    ARG   309      30.691  52.955  16.708  1.00  0.00      QMMM H
ATOM   4943 CA   ARG   309      32.382  51.616  16.930  1.00  0.00      QMMM C
ATOM   4944 HA   ARG   309      33.407  51.973  17.028  1.00  0.00      QMMM H
ATOM   4945 CB   ARG   309      31.850  51.297  18.330  1.00  0.00      QMMM C
ATOM   4946 HB2  ARG   309      30.792  51.051  18.288  1.00  0.00      QMMM H
ATOM   4947 HB3  ARG   309      32.388  50.422  18.697  1.00  0.00      QMMM H
ATOM   4948 CG   ARG   309      32.060  52.470  19.301  1.00  0.00      QMMM C
ATOM   4949 HG2  ARG   309      33.124  52.687  19.372  1.00  0.00      QMMM H
ATOM   4950 HG3  ARG   309      31.559  53.362  18.934  1.00  0.00      QMMM H
ATOM   4951 CD   ARG   309      31.517  52.137  20.694  1.00  0.00      QMMM C
ATOM   4952 HD2  ARG   309      31.662  52.985  21.364  1.00  0.00      QMMM H
ATOM   4953 HD3  ARG   309      30.444  51.947  20.621  1.00  0.00      QMMM H
ATOM   4954 NE   ARG   309      32.180  50.943  21.230  1.00  0.00      QMMM N
ATOM   4955 HE   ARG   309      31.760  50.041  21.002  1.00  0.00      QMMM H
ATOM   4956 CZ   ARG   309      33.378  50.818  21.756  1.00  0.00      QMMM C
ATOM   4957 NH1  ARG   309      34.141  51.841  21.993  1.00  0.00      QMMM N
ATOM   4958 HH11 ARG   309      33.834  52.768  21.719  1.00  0.00      QMMM H
ATOM   4959 HH12 ARG   309      35.015  51.662  22.456  1.00  0.00      QMMM H
ATOM   4960 NH2  ARG   309      33.823  49.638  22.067  1.00  0.00      QMMM N
ATOM   4961 HH21 ARG   309      33.153  48.869  21.960  1.00  0.00      QMMM H
ATOM   4962 HH22 ARG   309      34.689  49.471  22.552  1.00  0.00      QMMM H
ATOM   4963 C    ARG   309      32.491  50.353  16.070  1.00  0.00      QMMM C
ATOM   4964 O    ARG   309      33.549  49.734  16.068  1.00  0.00      QMMM O
ATOM   4965 N    ALA   310      31.466  50.022  15.283  1.00  0.00      QMMM N
ATOM   4966 H    ALA   310      30.605  50.538  15.414  1.00  0.00      QMMM H
ATOM   4967 CA   ALA   310      31.588  49.058  14.188  1.00  0.00      QMMM C
ATOM   4968 HA   ALA   310      32.029  48.146  14.590  1.00  0.00      QMMM H
ATOM   4969 CB   ALA   310      30.187  48.707  13.661  1.00  0.00      QMMM C
ATOM   4970 HB1  ALA   310      29.704  49.585  13.234  1.00  0.00      QMMM H
ATOM   4971 HB2  ALA   310      30.267  47.938  12.891  1.00  0.00      QMMM H
ATOM   4972 HB3  ALA   310      29.568  48.325  14.473  1.00  0.00      QMMM H
ATOM   4973 C    ALA   310      32.529  49.575  13.073  1.00  0.00      QMMM C
ATOM   4974 O    ALA   310      33.583  48.991  12.818  1.00  0.00      QMMM O
ATOM   4975 N    ALA   311      32.164  50.674  12.409  1.00  0.00      QMMM N
ATOM   4976 H    ALA   311      31.299  51.125  12.686  1.00  0.00      QMMM H
ATOM   4977 CA   ALA   311      32.847  51.224  11.240  1.00  0.00      QMMM C
ATOM   4978 HA   ALA   311      32.783  50.483  10.444  1.00  0.00      QMMM H
ATOM   4979 CB   ALA   311      32.095  52.478  10.774  1.00  0.00      QMMM C
ATOM   4980 HB1  ALA   311      32.147  53.255  11.537  1.00  0.00      QMMM H
ATOM   4981 HB2  ALA   311      32.536  52.849   9.852  1.00  0.00      QMMM H
ATOM   4982 HB3  ALA   311      31.049  52.231  10.580  1.00  0.00      QMMM H
ATOM   4983 C    ALA   311      34.343  51.502  11.468  1.00  0.00      QMMM C
ATOM   4984 O    ALA   311      35.166  51.070  10.669  1.00  0.00      QMMM O
ATOM   4985 N    GLU   312      34.725  52.182  12.553  1.00  0.00      QMMM N
ATOM   4986 H    GLU   312      34.001  52.480  13.199  1.00  0.00      QMMM H
ATOM   4987 CA   GLU   312      36.127  52.491  12.864  1.00  0.00      QMMM C
ATOM   4988 HA   GLU   312      36.518  53.100  12.059  1.00  0.00      QMMM H
ATOM   4989 CB   GLU   312      36.275  53.252  14.196  1.00  0.00      QMMM C
ATOM   4990 HB2  GLU   312      35.720  52.729  14.976  1.00  0.00      QMMM H
ATOM   4991 HB3  GLU   312      37.327  53.238  14.484  1.00  0.00      QMMM H
ATOM   4992 CG   GLU   312      35.833  54.720  14.163  1.00  0.00      QMMM C
ATOM   4993 HG2  GLU   312      34.754  54.759  14.008  1.00  0.00      QMMM H
ATOM   4994 HG3  GLU   312      36.038  55.166  15.139  1.00  0.00      QMMM H
ATOM   4995 CD   GLU   312      36.525  55.553  13.077  1.00  0.00      QMMM C
ATOM   4996 OE1  GLU   312      37.608  55.167  12.576  1.00  0.00      QMMM O
ATOM   4997 OE2  GLU   312      35.909  56.569  12.678  1.00  0.00      QMMM O
ATOM   4998 C    GLU   312      37.020  51.253  12.930  1.00  0.00      QMMM C
ATOM   4999 O    GLU   312      38.154  51.299  12.450  1.00  0.00      QMMM O
ATOM   5000 N    VAL   313      36.505  50.183  13.541  1.00  0.00      QMMM N
ATOM   5001 H    VAL   313      35.539  50.255  13.835  1.00  0.00      QMMM H
ATOM   5002 CA   VAL   313      37.226  48.950  13.879  1.00  0.00      QMMM C
ATOM   5003 HA   VAL   313      38.254  49.197  14.139  1.00  0.00      QMMM H
ATOM   5004 CB   VAL   313      36.550  48.292  15.101  1.00  0.00      QMMM C
ATOM   5005 HB   VAL   313      35.504  48.102  14.861  1.00  0.00      QMMM H
ATOM   5006 CG1  VAL   313      37.195  46.967  15.529  1.00  0.00      QMMM C
ATOM   5007 HG11 VAL   313      38.240  47.117  15.788  1.00  0.00      QMMM H
ATOM   5008 HG12 VAL   313      36.660  46.560  16.381  1.00  0.00      QMMM H
ATOM   5009 HG13 VAL   313      37.128  46.234  14.727  1.00  0.00      QMMM H
ATOM   5010 CG2  VAL   313      36.609  49.235  16.313  1.00  0.00      QMMM C
ATOM   5011 HG21 VAL   313      36.186  50.208  16.072  1.00  0.00      QMMM H
ATOM   5012 HG22 VAL   313      36.010  48.824  17.120  1.00  0.00      QMMM H
ATOM   5013 HG23 VAL   313      37.638  49.365  16.636  1.00  0.00      QMMM H
ATOM   5014 C    VAL   313      37.279  47.969  12.710  1.00  0.00      QMMM C
ATOM   5015 O    VAL   313      38.243  47.210  12.612  1.00  0.00      QMMM O
ATOM   5016 N    TRP   314      36.278  47.982  11.824  1.00  0.00      QMMM N
ATOM   5017 H    TRP   314      35.509  48.608  12.033  1.00  0.00      QMMM H
ATOM   5018 CA   TRP   314      36.065  46.943  10.808  1.00  0.00      QMMM C
ATOM   5019 HA   TRP   314      36.882  46.221  10.844  1.00  0.00      QMMM H
ATOM   5020 CB   TRP   314      34.778  46.184  11.167  1.00  0.00      QMMM C
ATOM   5021 HB2  TRP   314      33.953  46.894  11.152  1.00  0.00      QMMM H
ATOM   5022 HB3  TRP   314      34.591  45.441  10.394  1.00  0.00      QMMM H
ATOM   5023 CG   TRP   314      34.792  45.477  12.496  1.00  0.00      QMMM C
ATOM   5024 CD1  TRP   314      34.146  45.865  13.622  1.00  0.00      QMMM C
ATOM   5025 HD1  TRP   314      33.514  46.737  13.695  1.00  0.00      QMMM H
ATOM   5026 NE1  TRP   314      34.442  45.000  14.662  1.00  0.00      QMMM N
ATOM   5027 HE1  TRP   314      34.035  45.040  15.596  1.00  0.00      QMMM H
ATOM   5028 CE2  TRP   314      35.332  44.033  14.259  1.00  0.00      QMMM C
ATOM   5029 CZ2  TRP   314      35.984  42.999  14.943  1.00  0.00      QMMM C
ATOM   5030 HZ2  TRP   314      35.857  42.903  16.010  1.00  0.00      QMMM H
ATOM   5031 CH2  TRP   314      36.784  42.104  14.216  1.00  0.00      QMMM C
ATOM   5032 HH2  TRP   314      37.281  41.288  14.722  1.00  0.00      QMMM H
ATOM   5033 CZ3  TRP   314      36.917  42.262  12.824  1.00  0.00      QMMM C
ATOM   5034 HZ3  TRP   314      37.491  41.554  12.254  1.00  0.00      QMMM H
ATOM   5035 CE3  TRP   314      36.305  43.338  12.156  1.00  0.00      QMMM C
ATOM   5036 HE3  TRP   314      36.424  43.468  11.089  1.00  0.00      QMMM H
ATOM   5037 CD2  TRP   314      35.509  44.262  12.862  1.00  0.00      QMMM C
ATOM   5038 C    TRP   314      36.027  47.459   9.359  1.00  0.00      QMMM C
ATOM   5039 O    TRP   314      36.334  46.700   8.445  1.00  0.00      QMMM O
ATOM   5040 N    MET   315      35.714  48.736   9.117  1.00  0.00      QMMM N
ATOM   5041 H    MET   315      35.547  49.352   9.904  1.00  0.00      QMMM H
ATOM   5042 CA   MET   315      35.605  49.323   7.772  1.00  0.00      QMMM C
ATOM   5043 HA   MET   315      35.632  48.536   7.025  1.00  0.00      QMMM H
ATOM   5044 CB   MET   315      34.260  50.052   7.605  1.00  0.00      QMMM C
ATOM   5045 HB2  MET   315      34.235  50.902   8.277  1.00  0.00      QMMM H
ATOM   5046 HB3  MET   315      34.206  50.416   6.581  1.00  0.00      QMMM H
ATOM   5047 CG   MET   315      33.003  49.230   7.875  1.00  0.00      QMMM C
ATOM   5048 HG2  MET   315      32.935  48.440   7.136  1.00  0.00      QMMM H
ATOM   5049 HG3  MET   315      33.078  48.775   8.863  1.00  0.00      QMMM H
ATOM   5050 SD   MET   315      31.482  50.220   7.816  1.00  0.00      QMMM S
ATOM   5051 CE   MET   315      31.336  50.503   6.032  1.00  0.00      QMMM C
ATOM   5052 HE1  MET   315      31.263  49.547   5.515  1.00  0.00      QMMM H
ATOM   5053 HE2  MET   315      30.446  51.095   5.826  1.00  0.00      QMMM H
ATOM   5054 HE3  MET   315      32.207  51.044   5.674  1.00  0.00      QMMM H
ATOM   5055 C    MET   315      36.787  50.265   7.483  1.00  0.00      QMMM C
ATOM   5056 O    MET   315      36.596  51.470   7.339  1.00  0.00      QMMM O
ATOM   5057 N    ASP   316      38.009  49.727   7.422  1.00  0.00      QMMM N
ATOM   5058 H    ASP   316      38.058  48.721   7.515  1.00  0.00      QMMM H
ATOM   5059 CA   ASP   316      39.289  50.467   7.348  1.00  0.00      QMMM C
ATOM   5060 HA   ASP   316      39.527  50.851   8.340  1.00  0.00      QMMM H
ATOM   5061 CB   ASP   316      40.411  49.503   6.925  1.00  0.00      QMMM C
[truncated: 78,245 more chars]
