# Supplementary material for: Stepwise Catalytic Mechanism via Short-Lived Intermediate Inferred from Combined QM/MM MERP and PES Calculations on Retaining Glycosyltransferase ppGalNAcT2
Source: PLoS Comput Biol. 2015 Apr 7;11(4):e1004061. doi: 10.1371/journal.pcbi.1004061 (PMC4388629; doi:10.1371/journal.pcbi.1004061)
Supplement: S1 Supporting Information — Two files are provided for each stationary point—a PDB file for the whole system and a XYZ file with only the QM region. (ZIP) [file pcbi.1004061.s010.zip › intermediate-estimate-QM.xyz]

275
QMMMv2 singlepoint na bodech cesty
C        22.520600   39.547800   24.928800
H        21.675100   38.861600   25.088600
C        22.706000   39.767400   23.423700
H        23.328000   40.655600   23.235500
H        23.282700   38.922200   23.020300
C        21.438300   39.870200   22.579400
H        20.749900   39.051600   22.837900
H        20.906900   40.815100   22.752800
C        21.842700   39.772700   21.115200
H        22.626700   40.515100   20.930300
H        22.279700   38.780400   20.929300
N        20.786800   40.033600   20.163600
H        19.858800   39.705300   20.390200
C        20.898300   40.954600   19.179500
N        19.811400   41.514900   18.668200
H        18.896200   41.295800   19.027300
H        19.830800   41.924400   17.726800
N        22.101700   41.348900   18.773900
H        22.813300   40.630100   18.732200
H        22.177900   42.186100   18.123500
C        13.603100   39.084900   19.270800
H        14.324400   39.628000   19.893200
C        13.242300   39.974100   18.076800
H        12.840400   39.384100   17.245700
H        12.453500   40.693800   18.325700
C        14.368700   40.802700   17.473000
O        15.559200   40.496600   17.713800
O        14.029200   41.779000   16.732000
C         8.051800   39.553600   19.242900
H         7.256800   39.097400   19.849100
C         7.680900   41.017500   18.934900
H         6.847700   41.062700   18.225800
H         7.300900   41.481600   19.856500
C         8.848400   41.820000   18.457000
N         9.456500   42.732900   19.287500
H         9.104000   43.032800   20.198300
C        10.617600   43.134700   18.739000
H        11.257600   43.876300   19.180200
N        10.814700   42.529400   17.578600
C         9.713300   41.722600   17.388700
H         9.607000   41.113700   16.502700
C        19.186000   41.095900   10.796600
H        19.317300   41.989800   10.178300
C        17.700400   40.728800   10.862400
H        17.526000   39.885800   11.540600
H        17.125700   41.578300   11.244700
H        17.313000   40.473000    9.868000
C        19.692800   41.509900   12.176500
O        19.797200   42.696000   12.495200
N        20.032800   40.491900   13.014900
H        20.022100   39.565700   12.612500
C        20.832100   40.708000   14.186400
H        21.892500   40.498200   13.997800
H        20.733200   41.767100   14.440900
C        20.452400   39.952600   15.440500
O        21.313000   39.807000   16.309400
N        19.174100   39.540900   15.534300
H        18.494600   39.850000   14.838700
C        18.661500   39.044500   16.797700
H        19.516800   38.992300   17.479800
H        17.937400   39.761700   17.187900
C        19.710600   49.205000   19.569200
H        19.956700   48.136600   19.607800
C        18.203000   49.396000   19.284400
H        17.610400   48.835100   20.017000
H        17.939800   50.450100   19.435900
C        17.732200   49.015100   17.916800
C        17.086200   47.849900   17.573100
H        16.779000   47.018000   18.192300
N        16.785500   47.853800   16.236100
H        16.292000   47.124000   15.742800
C        17.206200   49.020900   15.674600
C        17.067900   49.471000   14.362600
H        16.601000   48.846800   13.606700
C        17.531200   50.749000   14.070400
H        17.438200   51.133900   13.054900
C        18.113500   51.548600   15.075700
H        18.466500   52.547200   14.817000
C        18.251400   51.088500   16.382000
H        18.710500   51.731900   17.132100
C        17.803300   49.797600   16.711700
C        25.912000   45.226900   17.107800
H        26.987900   45.437700   17.192700
C        25.376100   44.901600   18.517700
H        26.167200   44.417500   19.110700
H        25.141100   45.844200   19.024700
C        24.146800   43.998200   18.585100
H        24.378400   43.004800   18.181400
H        23.856900   43.831800   19.632200
C        22.901400   44.500700   17.853000
O        22.147000   43.573500   17.375200
O        22.685200   45.721600   17.730800
C         8.854900   38.482300   13.275100
H         8.728200   38.216400   14.332100
C        10.332800   38.750900   12.978600
H        10.943400   37.898800   13.302900
H        10.436600   38.836600   11.891900
C        10.892900   40.007600   13.539600
N        11.002200   41.137500   12.758900
H        10.748300   41.182600   11.777800
C        11.496400   42.145100   13.507600
H        11.704500   43.144900   13.145900
N        11.725600   41.722600   14.738000
C        11.347000   40.399000   14.774000
H        11.417100   39.810100   15.677200
C         8.319700   47.474000   13.705900
H         7.219900   47.535900   13.700600
C         8.802800   47.678300   15.150700
H         9.867000   47.438500   15.248100
H         8.710400   48.744600   15.400200
C         7.998400   46.897900   16.181900
H         6.932900   46.967900   15.914900
H         8.266000   45.832300   16.165500
C         8.101600   47.411400   17.619300
H         7.908200   48.494900   17.629500
H         7.293200   46.939800   18.186900
N         9.379600   47.158100   18.250400
H        10.353800   47.545900   17.675200
C         9.507300   46.604100   19.427600
N         8.485100   46.432400   20.334500
H         7.551400   46.655100   20.014000
H         8.486000   45.561600   20.872100
N        10.724700   46.220700   19.875500
H        11.567100   46.379200   19.324800
H        10.819300   46.128300   20.874600
C        10.407300   51.741700   17.941800
H        10.257600   50.656700   17.936800
C        11.888600   52.028900   18.218300
H        12.083100   53.110800   18.206400
H        12.133400   51.687000   19.237000
C        12.849700   51.373500   17.288200
N        12.701900   50.078000   16.852200
C        13.789900   49.777500   16.155200
H        13.975700   48.827500   15.669400
N        14.628900   50.829000   16.123600
H        15.536300   50.839900   15.670600
C        14.051400   51.856800   16.822900
H        14.537100   52.815100   16.945000
C        11.609300   52.454100   23.773600
H        10.933300   52.675900   24.615300
C        12.331000   51.132700   24.112300
H        13.049600   51.303100   24.927800
H        11.583200   50.430100   24.505600
C        13.021500   50.462700   22.955800
C        14.173400   50.992900   22.361400
H        14.621400   51.908200   22.755100
C        14.768100   50.387300   21.263400
H        15.667300   50.801800   20.818200
C        14.221600   49.220900   20.710600
O        14.853900   48.648900   19.670800
H        14.249500   48.001200   19.241600
C        13.075100   48.674900   21.299500
H        12.653500   47.762200   20.889500
C        12.496100   49.292300   22.402800
H        11.622800   48.824900   22.869800
C        14.587200   49.730000   11.367900
H        15.411700   49.854700   12.074300
C        13.267600   49.767700   12.145300
H        13.276700   48.935700   12.869800
C        13.066600   51.062300   12.919200
H        12.987500   51.910700   12.227700
H        12.142900   51.008100   13.509600
H        13.895400   51.237900   13.613000
O        12.218700   49.563900   11.191500
H        11.451400   49.291700   11.732400
C        14.746100   48.405000   10.607900
O        14.908200   48.382600    9.386300
N        14.737200   47.245100   11.318900
H        14.393500   47.206600   12.273600
C        14.742300   46.024000   10.547100
H        15.598200   46.076900    9.869200
C        14.956400   44.807200   11.439800
H        14.155000   44.782200   12.193400
C        14.920000   43.525500   10.630600
H        15.743400   43.517700    9.910800
H        15.037000   42.666100   11.293300
H        13.976700   43.440300   10.083300
O        16.213500   44.934000   12.065500
H        16.043400   45.136900   13.040000
C        13.444700   45.892700    9.759100
O        12.348100   45.811700   10.340100
N        13.533100   45.873700    8.419400
C        12.326600   45.788100    7.601800
H        11.508300   46.271900    8.141300
C        12.772200   46.536600    6.348600
H        12.139500   46.344000    5.473800
H        12.759000   47.612800    6.562300
C        14.741700   45.920700    7.595600
H        15.330100   46.789400    7.901800
H        15.336400   45.007600    7.722700
C        14.213900   46.063800    6.163600
H        14.821400   46.765300    5.581100
H        14.231700   45.094500    5.647200
Mg       12.555700   43.076300   16.244700
O        13.877200   44.050800   14.970400
P        14.520600   45.431500   15.026100
O        15.980600   45.418900   14.546700
O        13.733300   46.581000   14.443900
O        14.790200   45.797500   16.653100
P        13.949900   45.489300   17.970400
O        13.073100   44.286300   17.803200
O        13.299300   46.748800   18.505700
O        15.105000   45.186700   19.050400
C        15.709300   43.880400   18.943100
H        16.758400   44.008300   18.673800
H        15.221700   43.280600   18.169300
C        18.043800   43.829400   14.022500
H        17.862800   43.762800   12.952200
C        17.538100   42.741600   14.889300
H        18.268500   41.928000   14.744100
N        16.274900   42.306200   14.379600
H        15.480300   42.934500   14.514200
C        16.021200   41.036300   13.991000
O        16.856400   40.125500   14.002800
C        14.615400   40.826900   13.495500
H        14.635000   40.083900   12.694300
H        14.163500   41.757100   13.147600
H        14.005900   40.462200   14.326400
C        17.525800   43.108500   16.371000
H        16.661500   43.770800   16.514800
O        17.505500   42.008300   17.202100
H        16.609700   41.538000   17.252300
C        18.794200   43.909000   16.648300
H        18.776000   44.198200   17.711800
O        19.902400   43.117500   16.338500
H        20.751100   43.522400   16.711100
C        18.692100   45.179200   15.843500
H        17.686300   45.581600   15.990500
O        18.693600   44.841800   14.398400
C        19.661500   46.318400   16.048100
H        19.283800   47.148700   15.429600
H        19.499600   46.639400   17.091600
O        20.989600   46.088600   15.735000
H        21.507500   45.864800   16.550900
O        11.700900   45.560700   13.061900
H        12.451200   45.990100   13.552700
H        11.951000   45.652200   12.119800
O        11.403100   47.894400   17.038800
H        12.143600   47.406700   17.469400
H        11.771600   48.875700   17.023700
O        11.023500   44.486600   15.469000
H        11.221600   44.792900   14.557600
H        10.190800   43.991600   15.386200
O        20.781200   47.656000   11.306700
H        21.183900   48.366000   11.825700
H        19.987400   47.416200   11.816700
O        18.196400   48.757500   10.124200
H        19.139000   48.566500   10.247600
H        17.834900   48.335800   10.918700
O        18.082100   46.957700   12.336500
H        17.952900   46.924800   13.289300
H        17.438400   46.292900   12.017700
H        22.289370   40.476143   25.451114
H        23.412660   39.067449   25.330784
H        14.078007   38.154166   18.960481
H        12.704955   38.893600   19.858030
H         8.978945   39.530776   19.815597
H         8.155004   38.944504   18.344874
H        19.761374   40.286200   10.347790
H        18.180939   38.066857   16.760614
H        19.947593   49.653356   20.534037
H        20.301332   49.646930   18.766808
H        25.433427   46.135781   16.743106
H        25.785585   44.390838   16.419963
H         8.522905   37.653582   12.649716
H         8.265226   39.378736   13.083302
H         8.589141   46.482277   13.342601
H         8.696800   48.281434   13.078249
H        10.110611   52.124407   16.965270
H         9.837528   52.209066   18.744937
H        10.994892   52.302100   22.886188
H        12.309671   53.286597   23.706297
H        14.629331   50.520911   10.619045
H        12.031856   44.762121    7.381361
H        15.647746   43.342143   19.888928
