# Supplementary material for: Stepwise Catalytic Mechanism via Short-Lived Intermediate Inferred from Combined QM/MM MERP and PES Calculations on Retaining Glycosyltransferase ppGalNAcT2
Source: PLoS Comput Biol. 2015 Apr 7;11(4):e1004061. doi: 10.1371/journal.pcbi.1004061 (PMC4388629; doi:10.1371/journal.pcbi.1004061)
Supplement: S1 Supporting Information — Two files are provided for each stationary point—a PDB file for the whole system and a XYZ file with only the QM region. (ZIP) [file pcbi.1004061.s010.zip › product.pdb]

TITLE     PDB-FILE CORRESPONDING TO pdb2adf-GENERATED ADF-INPUTFILE
REMARK    Written by M. Swart, March 2005
ATOM      1 N    LYS     1       6.353  24.764  38.346  1.00  0.00      QMMM N
ATOM      2 H1   LYS     1       6.230  23.760  38.427  1.00  0.00      QMMM H
ATOM      3 CA   LYS     1       6.491  25.101  36.909  1.00  0.00      QMMM C
ATOM      4 HA   LYS     1       6.482  26.180  36.763  1.00  0.00      QMMM H
ATOM      5 CB   LYS     1       7.782  24.507  36.302  1.00  0.00      QMMM C
ATOM      6 HB2  LYS     1       7.862  23.466  36.621  1.00  0.00      QMMM H
ATOM      7 HB3  LYS     1       7.683  24.488  35.215  1.00  0.00      QMMM H
ATOM      8 CG   LYS     1       9.109  25.219  36.648  1.00  0.00      QMMM C
ATOM      9 HG2  LYS     1       9.170  25.410  37.720  1.00  0.00      QMMM H
ATOM     10 HG3  LYS     1       9.916  24.535  36.382  1.00  0.00      QMMM H
ATOM     11 CD   LYS     1       9.320  26.529  35.868  1.00  0.00      QMMM C
ATOM     12 HD2  LYS     1       8.886  26.399  34.879  1.00  0.00      QMMM H
ATOM     13 HD3  LYS     1       8.794  27.343  36.369  1.00  0.00      QMMM H
ATOM     14 CE   LYS     1      10.807  26.900  35.696  1.00  0.00      QMMM C
ATOM     15 HE2  LYS     1      11.247  27.097  36.677  1.00  0.00      QMMM H
ATOM     16 HE3  LYS     1      11.329  26.049  35.250  1.00  0.00      QMMM H
ATOM     17 NZ   LYS     1      10.969  28.089  34.819  1.00  0.00      QMMM N
ATOM     18 HZ1  LYS     1      10.555  28.910  35.252  1.00  0.00      QMMM H
ATOM     19 HZ2  LYS     1      11.934  28.313  34.584  1.00  0.00      QMMM H
ATOM     20 HZ3  LYS     1      10.468  27.961  33.941  1.00  0.00      QMMM H
ATOM     21 C    LYS     1       5.283  24.514  36.193  1.00  0.00      QMMM C
ATOM     22 O    LYS     1       4.976  23.364  36.482  1.00  0.00      QMMM O
ATOM     23 H2   LYS     1       7.167  25.052  38.869  1.00  0.00      QMMM H
ATOM     24 H3   LYS     1       5.524  25.200  38.728  1.00  0.00      QMMM H
ATOM     25 N    VAL     2       4.605  25.282  35.344  1.00  0.00      QMMM N
ATOM     26 H    VAL     2       4.996  26.197  35.149  1.00  0.00      QMMM H
ATOM     27 CA   VAL     2       3.781  24.736  34.245  1.00  0.00      QMMM C
ATOM     28 HA   VAL     2       3.221  23.863  34.588  1.00  0.00      QMMM H
ATOM     29 CB   VAL     2       2.764  25.788  33.743  1.00  0.00      QMMM C
ATOM     30 HB   VAL     2       2.293  25.432  32.835  1.00  0.00      QMMM H
ATOM     31 CG1  VAL     2       1.666  26.006  34.789  1.00  0.00      QMMM C
ATOM     32 HG11 VAL     2       2.080  26.410  35.712  1.00  0.00      QMMM H
ATOM     33 HG12 VAL     2       0.916  26.693  34.397  1.00  0.00      QMMM H
ATOM     34 HG13 VAL     2       1.171  25.055  34.995  1.00  0.00      QMMM H
ATOM     35 CG2  VAL     2       3.378  27.144  33.394  1.00  0.00      QMMM C
ATOM     36 HG21 VAL     2       4.108  27.013  32.600  1.00  0.00      QMMM H
ATOM     37 HG22 VAL     2       2.585  27.788  33.021  1.00  0.00      QMMM H
ATOM     38 HG23 VAL     2       3.829  27.612  34.265  1.00  0.00      QMMM H
ATOM     39 C    VAL     2       4.710  24.264  33.115  1.00  0.00      QMMM C
ATOM     40 O    VAL     2       5.913  24.549  33.175  1.00  0.00      QMMM O
ATOM     41 N    ARG     3       4.206  23.555  32.099  1.00  0.00      QMMM N
ATOM     42 H    ARG     3       3.198  23.365  32.118  1.00  0.00      QMMM H
ATOM     43 CA   ARG     3       4.969  23.281  30.868  1.00  0.00      QMMM C
ATOM     44 HA   ARG     3       6.023  23.178  31.113  1.00  0.00      QMMM H
ATOM     45 CB   ARG     3       4.527  21.975  30.190  1.00  0.00      QMMM C
ATOM     46 HB2  ARG     3       3.445  21.955  30.056  1.00  0.00      QMMM H
ATOM     47 HB3  ARG     3       5.000  21.937  29.206  1.00  0.00      QMMM H
ATOM     48 CG   ARG     3       4.966  20.742  30.987  1.00  0.00      QMMM C
ATOM     49 HG2  ARG     3       5.985  20.881  31.350  1.00  0.00      QMMM H
ATOM     50 HG3  ARG     3       4.301  20.600  31.840  1.00  0.00      QMMM H
ATOM     51 CD   ARG     3       4.924  19.515  30.071  1.00  0.00      QMMM C
ATOM     52 HD2  ARG     3       3.897  19.368  29.730  1.00  0.00      QMMM H
ATOM     53 HD3  ARG     3       5.547  19.702  29.192  1.00  0.00      QMMM H
ATOM     54 NE   ARG     3       5.388  18.295  30.756  1.00  0.00      QMMM N
ATOM     55 HE   ARG     3       4.671  17.713  31.153  1.00  0.00      QMMM H
ATOM     56 CZ   ARG     3       6.635  17.868  30.854  1.00  0.00      QMMM C
ATOM     57 NH1  ARG     3       7.661  18.539  30.416  1.00  0.00      QMMM N
ATOM     58 HH11 ARG     3       7.535  19.483  30.022  1.00  0.00      QMMM H
ATOM     59 HH12 ARG     3       8.603  18.218  30.479  1.00  0.00      QMMM H
ATOM     60 NH2  ARG     3       6.879  16.716  31.414  1.00  0.00      QMMM N
ATOM     61 HH21 ARG     3       6.123  16.152  31.756  1.00  0.00      QMMM H
ATOM     62 HH22 ARG     3       7.825  16.392  31.474  1.00  0.00      QMMM H
ATOM     63 C    ARG     3       4.899  24.476  29.925  1.00  0.00      QMMM C
ATOM     64 O    ARG     3       5.789  25.320  29.973  1.00  0.00      QMMM O
ATOM     65 N    TRP     4       3.852  24.549  29.107  1.00  0.00      QMMM N
ATOM     66 H    TRP     4       3.107  23.912  29.376  1.00  0.00      QMMM H
ATOM     67 CA   TRP     4       3.478  25.695  28.277  1.00  0.00      QMMM C
ATOM     68 HA   TRP     4       3.611  26.585  28.894  1.00  0.00      QMMM H
ATOM     69 CB   TRP     4       4.398  25.884  27.055  1.00  0.00      QMMM C
ATOM     70 HB2  TRP     4       4.091  26.806  26.564  1.00  0.00      QMMM H
ATOM     71 HB3  TRP     4       5.415  26.051  27.412  1.00  0.00      QMMM H
ATOM     72 CG   TRP     4       4.441  24.815  26.002  1.00  0.00      QMMM C
ATOM     73 CD1  TRP     4       5.423  23.894  25.880  1.00  0.00      QMMM C
ATOM     74 HD1  TRP     4       6.288  23.832  26.529  1.00  0.00      QMMM H
ATOM     75 NE1  TRP     4       5.179  23.101  24.774  1.00  0.00      QMMM N
ATOM     76 HE1  TRP     4       5.839  22.440  24.381  1.00  0.00      QMMM H
ATOM     77 CE2  TRP     4       3.965  23.399  24.198  1.00  0.00      QMMM C
ATOM     78 CZ2  TRP     4       3.237  22.808  23.155  1.00  0.00      QMMM C
ATOM     79 HZ2  TRP     4       3.628  21.938  22.650  1.00  0.00      QMMM H
ATOM     80 CH2  TRP     4       1.985  23.344  22.810  1.00  0.00      QMMM C
ATOM     81 HH2  TRP     4       1.390  22.871  22.044  1.00  0.00      QMMM H
ATOM     82 CZ3  TRP     4       1.512  24.498  23.462  1.00  0.00      QMMM C
ATOM     83 HZ3  TRP     4       0.550  24.915  23.193  1.00  0.00      QMMM H
ATOM     84 CE3  TRP     4       2.269  25.097  24.488  1.00  0.00      QMMM C
ATOM     85 HE3  TRP     4       1.888  25.973  24.991  1.00  0.00      QMMM H
ATOM     86 CD2  TRP     4       3.496  24.539  24.915  1.00  0.00      QMMM C
ATOM     87 C    TRP     4       1.996  25.717  27.862  1.00  0.00      QMMM C
ATOM     88 O    TRP     4       1.441  26.808  27.926  1.00  0.00      QMMM O
ATOM     89 N    PRO     5       1.304  24.620  27.462  1.00  0.00      QMMM N
ATOM     90 CA   PRO     5      -0.115  24.709  27.067  1.00  0.00      QMMM C
ATOM     91 HA   PRO     5      -0.210  25.385  26.216  1.00  0.00      QMMM H
ATOM     92 CB   PRO     5      -0.533  23.291  26.646  1.00  0.00      QMMM C
ATOM     93 HB2  PRO     5      -1.111  22.814  27.439  1.00  0.00      QMMM H
ATOM     94 HB3  PRO     5      -1.114  23.308  25.724  1.00  0.00      QMMM H
ATOM     95 CD   PRO     5       1.747  23.232  27.401  1.00  0.00      QMMM C
ATOM     96 HD2  PRO     5       2.766  23.129  27.035  1.00  0.00      QMMM H
ATOM     97 HD3  PRO     5       1.669  22.780  28.388  1.00  0.00      QMMM H
ATOM     98 CG   PRO     5       0.775  22.525  26.461  1.00  0.00      QMMM C
ATOM     99 HG2  PRO     5       1.119  22.623  25.434  1.00  0.00      QMMM H
ATOM    100 HG3  PRO     5       0.665  21.471  26.720  1.00  0.00      QMMM H
ATOM    101 C    PRO     5      -1.011  25.210  28.211  1.00  0.00      QMMM C
ATOM    102 O    PRO     5      -1.974  25.948  27.993  1.00  0.00      QMMM O
ATOM    103 N    ASP     6      -0.628  24.781  29.414  1.00  0.00      QMMM N
ATOM    104 H    ASP     6       0.231  24.237  29.412  1.00  0.00      QMMM H
ATOM    105 CA   ASP     6      -1.105  25.019  30.774  1.00  0.00      QMMM C
ATOM    106 HA   ASP     6      -2.196  25.007  30.770  1.00  0.00      QMMM H
ATOM    107 CB   ASP     6      -0.614  23.832  31.646  1.00  0.00      QMMM C
ATOM    108 HB2  ASP     6      -0.947  23.992  32.673  1.00  0.00      QMMM H
ATOM    109 HB3  ASP     6      -1.108  22.927  31.288  1.00  0.00      QMMM H
ATOM    110 CG   ASP     6       0.908  23.565  31.648  1.00  0.00      QMMM C
ATOM    111 OD1  ASP     6       1.588  23.786  30.617  1.00  0.00      QMMM O
ATOM    112 OD2  ASP     6       1.448  23.100  32.675  1.00  0.00      QMMM O
ATOM    113 C    ASP     6      -0.679  26.373  31.383  1.00  0.00      QMMM C
ATOM    114 O    ASP     6      -1.072  26.696  32.504  1.00  0.00      QMMM O
ATOM    115 N    PHE     7       0.099  27.199  30.674  1.00  0.00      QMMM N
ATOM    116 H    PHE     7       0.368  26.919  29.739  1.00  0.00      QMMM H
ATOM    117 CA   PHE     7       0.381  28.570  31.104  1.00  0.00      QMMM C
ATOM    118 HA   PHE     7       0.617  28.551  32.168  1.00  0.00      QMMM H
ATOM    119 CB   PHE     7       1.616  29.113  30.374  1.00  0.00      QMMM C
ATOM    120 HB2  PHE     7       2.457  28.442  30.550  1.00  0.00      QMMM H
ATOM    121 HB3  PHE     7       1.428  29.123  29.301  1.00  0.00      QMMM H
ATOM    122 CG   PHE     7       2.004  30.511  30.816  1.00  0.00      QMMM C
ATOM    123 CD1  PHE     7       1.529  31.629  30.109  1.00  0.00      QMMM C
ATOM    124 HD1  PHE     7       0.895  31.480  29.247  1.00  0.00      QMMM H
ATOM    125 CE1  PHE     7       1.873  32.927  30.522  1.00  0.00      QMMM C
ATOM    126 HE1  PHE     7       1.503  33.782  29.983  1.00  0.00      QMMM H
ATOM    127 CZ   PHE     7       2.710  33.117  31.631  1.00  0.00      QMMM C
ATOM    128 HZ   PHE     7       2.990  34.118  31.929  1.00  0.00      QMMM H
ATOM    129 CE2  PHE     7       3.175  32.002  32.347  1.00  0.00      QMMM C
ATOM    130 HE2  PHE     7       3.807  32.140  33.206  1.00  0.00      QMMM H
ATOM    131 CD2  PHE     7       2.816  30.705  31.948  1.00  0.00      QMMM C
ATOM    132 HD2  PHE     7       3.185  29.861  32.505  1.00  0.00      QMMM H
ATOM    133 C    PHE     7      -0.850  29.479  30.927  1.00  0.00      QMMM C
ATOM    134 O    PHE     7      -1.214  29.843  29.809  1.00  0.00      QMMM O
ATOM    135 N    ASN     8      -1.496  29.858  32.034  1.00  0.00      QMMM N
ATOM    136 H    ASN     8      -1.211  29.428  32.900  1.00  0.00      QMMM H
ATOM    137 CA   ASN     8      -2.605  30.818  32.064  1.00  0.00      QMMM C
ATOM    138 HA   ASN     8      -3.334  30.500  31.317  1.00  0.00      QMMM H
ATOM    139 CB   ASN     8      -3.289  30.746  33.442  1.00  0.00      QMMM C
ATOM    140 HB2  ASN     8      -3.677  29.741  33.602  1.00  0.00      QMMM H
ATOM    141 HB3  ASN     8      -2.554  30.961  34.218  1.00  0.00      QMMM H
ATOM    142 CG   ASN     8      -4.441  31.725  33.624  1.00  0.00      QMMM C
ATOM    143 OD1  ASN     8      -4.641  32.277  34.690  1.00  0.00      QMMM O
ATOM    144 ND2  ASN     8      -5.257  31.977  32.627  1.00  0.00      QMMM N
ATOM    145 HD21 ASN     8      -6.021  32.573  32.879  1.00  0.00      QMMM H
ATOM    146 HD22 ASN     8      -5.141  31.621  31.676  1.00  0.00      QMMM H
ATOM    147 C    ASN     8      -2.163  32.250  31.681  1.00  0.00      QMMM C
ATOM    148 O    ASN     8      -2.024  33.143  32.521  1.00  0.00      QMMM O
ATOM    149 N    GLN     9      -1.957  32.487  30.385  1.00  0.00      QMMM N
ATOM    150 H    GLN     9      -2.049  31.687  29.767  1.00  0.00      QMMM H
ATOM    151 CA   GLN     9      -1.635  33.810  29.850  1.00  0.00      QMMM C
ATOM    152 HA   GLN     9      -0.768  34.178  30.390  1.00  0.00      QMMM H
ATOM    153 CB   GLN     9      -1.252  33.692  28.372  1.00  0.00      QMMM C
ATOM    154 HB2  GLN     9      -0.589  34.519  28.128  1.00  0.00      QMMM H
ATOM    155 HB3  GLN     9      -0.704  32.760  28.244  1.00  0.00      QMMM H
ATOM    156 CG   GLN     9      -2.419  33.729  27.374  1.00  0.00      QMMM C
ATOM    157 HG2  GLN     9      -3.347  33.429  27.848  1.00  0.00      QMMM H
ATOM    158 HG3  GLN     9      -2.542  34.739  26.983  1.00  0.00      QMMM H
ATOM    159 CD   GLN     9      -2.170  32.769  26.236  1.00  0.00      QMMM C
ATOM    160 OE1  GLN     9      -1.478  33.055  25.276  1.00  0.00      QMMM O
ATOM    161 NE2  GLN     9      -2.727  31.588  26.306  1.00  0.00      QMMM N
ATOM    162 HE21 GLN     9      -2.547  30.942  25.568  1.00  0.00      QMMM H
ATOM    163 HE22 GLN     9      -3.445  31.431  27.020  1.00  0.00      QMMM H
ATOM    164 C    GLN     9      -2.770  34.820  30.024  1.00  0.00      QMMM C
ATOM    165 O    GLN     9      -2.538  36.023  30.009  1.00  0.00      QMMM O
ATOM    166 N    GLU    10      -4.000  34.329  30.155  1.00  0.00      QMMM N
ATOM    167 H    GLU    10      -4.093  33.315  30.177  1.00  0.00      QMMM H
ATOM    168 CA   GLU    10      -5.228  35.110  30.099  1.00  0.00      QMMM C
ATOM    169 HA   GLU    10      -5.208  35.734  29.204  1.00  0.00      QMMM H
ATOM    170 CB   GLU    10      -6.433  34.150  29.977  1.00  0.00      QMMM C
ATOM    171 HB2  GLU    10      -6.531  33.561  30.887  1.00  0.00      QMMM H
ATOM    172 HB3  GLU    10      -7.329  34.768  29.904  1.00  0.00      QMMM H
ATOM    173 CG   GLU    10      -6.419  33.206  28.741  1.00  0.00      QMMM C
ATOM    174 HG2  GLU    10      -7.427  32.800  28.626  1.00  0.00      QMMM H
ATOM    175 HG3  GLU    10      -6.211  33.809  27.854  1.00  0.00      QMMM H
ATOM    176 CD   GLU    10      -5.435  32.012  28.786  1.00  0.00      QMMM C
ATOM    177 OE1  GLU    10      -5.134  31.423  27.714  1.00  0.00      QMMM O
ATOM    178 OE2  GLU    10      -4.902  31.704  29.877  1.00  0.00      QMMM O
ATOM    179 C    GLU    10      -5.324  36.072  31.300  1.00  0.00      QMMM C
ATOM    180 O    GLU    10      -5.870  37.163  31.169  1.00  0.00      QMMM O
ATOM    181 N    ALA    11      -4.689  35.729  32.430  1.00  0.00      QMMM N
ATOM    182 H    ALA    11      -4.278  34.806  32.454  1.00  0.00      QMMM H
ATOM    183 CA   ALA    11      -4.391  36.647  33.532  1.00  0.00      QMMM C
ATOM    184 HA   ALA    11      -5.240  37.318  33.675  1.00  0.00      QMMM H
ATOM    185 CB   ALA    11      -4.218  35.810  34.808  1.00  0.00      QMMM C
ATOM    186 HB1  ALA    11      -3.401  35.096  34.692  1.00  0.00      QMMM H
ATOM    187 HB2  ALA    11      -4.006  36.466  35.652  1.00  0.00      QMMM H
ATOM    188 HB3  ALA    11      -5.137  35.258  35.014  1.00  0.00      QMMM H
ATOM    189 C    ALA    11      -3.146  37.522  33.255  1.00  0.00      QMMM C
ATOM    190 O    ALA    11      -3.218  38.750  33.308  1.00  0.00      QMMM O
ATOM    191 N    TYR    12      -1.999  36.894  32.957  1.00  0.00      QMMM N
ATOM    192 H    TYR    12      -2.049  35.884  32.922  1.00  0.00      QMMM H
ATOM    193 CA   TYR    12      -0.689  37.532  32.733  1.00  0.00      QMMM C
ATOM    194 HA   TYR    12      -0.355  37.967  33.676  1.00  0.00      QMMM H
ATOM    195 CB   TYR    12       0.318  36.441  32.331  1.00  0.00      QMMM C
ATOM    196 HB2  TYR    12       0.528  35.822  33.203  1.00  0.00      QMMM H
ATOM    197 HB3  TYR    12      -0.163  35.795  31.602  1.00  0.00      QMMM H
ATOM    198 CG   TYR    12       1.636  36.913  31.734  1.00  0.00      QMMM C
ATOM    199 CD1  TYR    12       2.583  37.605  32.515  1.00  0.00      QMMM C
ATOM    200 HD1  TYR    12       2.382  37.848  33.547  1.00  0.00      QMMM H
ATOM    201 CE1  TYR    12       3.811  38.008  31.953  1.00  0.00      QMMM C
ATOM    202 HE1  TYR    12       4.532  38.546  32.548  1.00  0.00      QMMM H
ATOM    203 CZ   TYR    12       4.086  37.752  30.595  1.00  0.00      QMMM C
ATOM    204 OH   TYR    12       5.230  38.200  30.018  1.00  0.00      QMMM O
ATOM    205 HH   TYR    12       5.943  38.358  30.663  1.00  0.00      QMMM H
ATOM    206 CE2  TYR    12       3.137  37.065  29.813  1.00  0.00      QMMM C
ATOM    207 HE2  TYR    12       3.354  36.892  28.770  1.00  0.00      QMMM H
ATOM    208 CD2  TYR    12       1.919  36.646  30.379  1.00  0.00      QMMM C
ATOM    209 HD2  TYR    12       1.200  36.131  29.761  1.00  0.00      QMMM H
ATOM    210 C    TYR    12      -0.733  38.683  31.711  1.00  0.00      QMMM C
ATOM    211 O    TYR    12      -0.392  39.818  32.049  1.00  0.00      QMMM O
ATOM    212 N    VAL    13      -1.159  38.397  30.477  1.00  0.00      QMMM N
ATOM    213 H    VAL    13      -1.462  37.441  30.321  1.00  0.00      QMMM H
ATOM    214 CA   VAL    13      -1.430  39.373  29.407  1.00  0.00      QMMM C
ATOM    215 HA   VAL    13      -0.557  40.011  29.279  1.00  0.00      QMMM H
ATOM    216 CB   VAL    13      -1.734  38.666  28.065  1.00  0.00      QMMM C
ATOM    217 HB   VAL    13      -2.670  38.114  28.159  1.00  0.00      QMMM H
ATOM    218 CG1  VAL    13      -1.882  39.669  26.917  1.00  0.00      QMMM C
ATOM    219 HG11 VAL    13      -0.962  40.238  26.779  1.00  0.00      QMMM H
ATOM    220 HG12 VAL    13      -2.122  39.143  25.993  1.00  0.00      QMMM H
ATOM    221 HG13 VAL    13      -2.699  40.362  27.113  1.00  0.00      QMMM H
ATOM    222 CG2  VAL    13      -0.637  37.670  27.663  1.00  0.00      QMMM C
ATOM    223 HG21 VAL    13      -0.573  36.869  28.393  1.00  0.00      QMMM H
ATOM    224 HG22 VAL    13      -0.877  37.228  26.696  1.00  0.00      QMMM H
ATOM    225 HG23 VAL    13       0.323  38.175  27.599  1.00  0.00      QMMM H
ATOM    226 C    VAL    13      -2.612  40.265  29.787  1.00  0.00      QMMM C
ATOM    227 O    VAL    13      -2.541  41.481  29.601  1.00  0.00      QMMM O
ATOM    228 N    GLY    14      -3.667  39.665  30.356  1.00  0.00      QMMM N
ATOM    229 H    GLY    14      -3.612  38.663  30.474  1.00  0.00      QMMM H
ATOM    230 CA   GLY    14      -4.910  40.300  30.808  1.00  0.00      QMMM C
ATOM    231 HA2  GLY    14      -5.535  40.505  29.942  1.00  0.00      QMMM H
ATOM    232 HA3  GLY    14      -5.449  39.603  31.449  1.00  0.00      QMMM H
ATOM    233 C    GLY    14      -4.713  41.593  31.601  1.00  0.00      QMMM C
ATOM    234 O    GLY    14      -5.444  42.562  31.390  1.00  0.00      QMMM O
ATOM    235 N    GLY    15      -3.700  41.643  32.470  1.00  0.00      QMMM N
ATOM    236 H    GLY    15      -3.209  40.769  32.638  1.00  0.00      QMMM H
ATOM    237 CA   GLY    15      -3.234  42.877  33.106  1.00  0.00      QMMM C
ATOM    238 HA2  GLY    15      -4.018  43.265  33.757  1.00  0.00      QMMM H
ATOM    239 HA3  GLY    15      -2.357  42.662  33.715  1.00  0.00      QMMM H
ATOM    240 C    GLY    15      -2.870  43.962  32.083  1.00  0.00      QMMM C
ATOM    241 O    GLY    15      -3.562  44.973  31.973  1.00  0.00      QMMM O
ATOM    242 N    THR    16      -1.802  43.741  31.313  1.00  0.00      QMMM N
ATOM    243 H    THR    16      -1.352  42.838  31.395  1.00  0.00      QMMM H
ATOM    244 CA   THR    16      -1.201  44.701  30.364  1.00  0.00      QMMM C
ATOM    245 HA   THR    16      -1.005  45.632  30.896  1.00  0.00      QMMM H
ATOM    246 CB   THR    16       0.144  44.175  29.831  1.00  0.00      QMMM C
ATOM    247 HB   THR    16       0.476  44.787  28.992  1.00  0.00      QMMM H
ATOM    248 CG2  THR    16       1.227  44.241  30.906  1.00  0.00      QMMM C
ATOM    249 HG21 THR    16       0.964  43.607  31.752  1.00  0.00      QMMM H
ATOM    250 HG22 THR    16       2.176  43.910  30.487  1.00  0.00      QMMM H
ATOM    251 HG23 THR    16       1.344  45.270  31.249  1.00  0.00      QMMM H
ATOM    252 OG1  THR    16       0.029  42.834  29.400  1.00  0.00      QMMM O
ATOM    253 HG1  THR    16      -0.884  42.661  29.125  1.00  0.00      QMMM H
ATOM    254 C    THR    16      -2.039  45.092  29.143  1.00  0.00      QMMM C
ATOM    255 O    THR    16      -1.616  45.998  28.427  1.00  0.00      QMMM O
ATOM    256 N    MET    17      -3.175  44.439  28.863  1.00  0.00      QMMM N
ATOM    257 H    MET    17      -3.425  43.662  29.460  1.00  0.00      QMMM H
ATOM    258 CA   MET    17      -3.954  44.672  27.634  1.00  0.00      QMMM C
ATOM    259 HA   MET    17      -3.358  44.313  26.799  1.00  0.00      QMMM H
ATOM    260 CB   MET    17      -5.271  43.883  27.615  1.00  0.00      QMMM C
ATOM    261 HB2  MET    17      -5.878  44.163  28.473  1.00  0.00      QMMM H
ATOM    262 HB3  MET    17      -5.815  44.146  26.706  1.00  0.00      QMMM H
ATOM    263 CG   MET    17      -5.061  42.368  27.615  1.00  0.00      QMMM C
ATOM    264 HG2  MET    17      -4.310  42.122  26.864  1.00  0.00      QMMM H
ATOM    265 HG3  MET    17      -4.680  42.078  28.589  1.00  0.00      QMMM H
ATOM    266 SD   MET    17      -6.543  41.378  27.264  1.00  0.00      QMMM S
ATOM    267 CE   MET    17      -7.697  41.973  28.528  1.00  0.00      QMMM C
ATOM    268 HE1  MET    17      -7.949  43.015  28.333  1.00  0.00      QMMM H
ATOM    269 HE2  MET    17      -8.607  41.373  28.491  1.00  0.00      QMMM H
ATOM    270 HE3  MET    17      -7.247  41.882  29.516  1.00  0.00      QMMM H
ATOM    271 C    MET    17      -4.252  46.156  27.375  1.00  0.00      QMMM C
ATOM    272 O    MET    17      -4.894  46.829  28.188  1.00  0.00      QMMM O
ATOM    273 N    VAL    18      -3.816  46.662  26.222  1.00  0.00      QMMM N
ATOM    274 H    VAL    18      -3.287  46.042  25.621  1.00  0.00      QMMM H
ATOM    275 CA   VAL    18      -4.305  47.936  25.678  1.00  0.00      QMMM C
ATOM    276 HA   VAL    18      -4.167  48.710  26.432  1.00  0.00      QMMM H
ATOM    277 CB   VAL    18      -3.490  48.325  24.434  1.00  0.00      QMMM C
ATOM    278 HB   VAL    18      -3.440  47.475  23.753  1.00  0.00      QMMM H
ATOM    279 CG1  VAL    18      -4.073  49.522  23.689  1.00  0.00      QMMM C
ATOM    280 HG11 VAL    18      -4.148  50.389  24.343  1.00  0.00      QMMM H
ATOM    281 HG12 VAL    18      -3.403  49.759  22.868  1.00  0.00      QMMM H
ATOM    282 HG13 VAL    18      -5.051  49.285  23.271  1.00  0.00      QMMM H
ATOM    283 CG2  VAL    18      -2.065  48.727  24.844  1.00  0.00      QMMM C
ATOM    284 HG21 VAL    18      -1.606  47.938  25.434  1.00  0.00      QMMM H
ATOM    285 HG22 VAL    18      -1.459  48.896  23.953  1.00  0.00      QMMM H
ATOM    286 HG23 VAL    18      -2.088  49.637  25.444  1.00  0.00      QMMM H
ATOM    287 C    VAL    18      -5.810  47.813  25.399  1.00  0.00      QMMM C
ATOM    288 O    VAL    18      -6.304  46.748  25.030  1.00  0.00      QMMM O
ATOM    289 N    ARG    19      -6.565  48.888  25.649  1.00  0.00      QMMM N
ATOM    290 H    ARG    19      -6.086  49.754  25.851  1.00  0.00      QMMM H
ATOM    291 CA   ARG    19      -8.035  48.883  25.749  1.00  0.00      QMMM C
ATOM    292 HA   ARG    19      -8.431  47.997  25.249  1.00  0.00      QMMM H
ATOM    293 CB   ARG    19      -8.412  48.841  27.247  1.00  0.00      QMMM C
ATOM    294 HB2  ARG    19      -7.806  49.582  27.774  1.00  0.00      QMMM H
ATOM    295 HB3  ARG    19      -9.458  49.128  27.372  1.00  0.00      QMMM H
ATOM    296 CG   ARG    19      -8.223  47.457  27.901  1.00  0.00      QMMM C
ATOM    297 HG2  ARG    19      -9.106  46.850  27.698  1.00  0.00      QMMM H
ATOM    298 HG3  ARG    19      -7.360  46.945  27.482  1.00  0.00      QMMM H
ATOM    299 CD   ARG    19      -8.018  47.591  29.418  1.00  0.00      QMMM C
ATOM    300 HD2  ARG    19      -7.057  48.075  29.603  1.00  0.00      QMMM H
ATOM    301 HD3  ARG    19      -8.799  48.240  29.819  1.00  0.00      QMMM H
ATOM    302 NE   ARG    19      -8.089  46.289  30.116  1.00  0.00      QMMM N
ATOM    303 HE   ARG    19      -9.006  45.900  30.239  1.00  0.00      QMMM H
ATOM    304 CZ   ARG    19      -7.107  45.614  30.694  1.00  0.00      QMMM C
ATOM    305 NH1  ARG    19      -5.856  45.951  30.606  1.00  0.00      QMMM N
ATOM    306 HH11 ARG    19      -5.573  46.598  29.877  1.00  0.00      QMMM H
ATOM    307 HH12 ARG    19      -5.131  45.471  31.130  1.00  0.00      QMMM H
ATOM    308 NH2  ARG    19      -7.377  44.545  31.381  1.00  0.00      QMMM N
ATOM    309 HH21 ARG    19      -8.309  44.216  31.522  1.00  0.00      QMMM H
ATOM    310 HH22 ARG    19      -6.588  43.948  31.624  1.00  0.00      QMMM H
ATOM    311 C    ARG    19      -8.655  50.102  25.059  1.00  0.00      QMMM C
ATOM    312 O    ARG    19      -7.979  51.101  24.814  1.00  0.00      QMMM O
ATOM    313 N    SER    20      -9.960  50.028  24.798  1.00  0.00      QMMM N
ATOM    314 H    SER    20     -10.433  49.157  24.978  1.00  0.00      QMMM H
ATOM    315 CA   SER    20     -10.796  51.110  24.263  1.00  0.00      QMMM C
ATOM    316 HA   SER    20     -10.504  51.295  23.229  1.00  0.00      QMMM H
ATOM    317 CB   SER    20     -12.269  50.683  24.270  1.00  0.00      QMMM C
ATOM    318 HB2  SER    20     -12.617  50.578  25.299  1.00  0.00      QMMM H
ATOM    319 HB3  SER    20     -12.868  51.444  23.768  1.00  0.00      QMMM H
ATOM    320 OG   SER    20     -12.413  49.444  23.601  1.00  0.00      QMMM O
ATOM    321 HG   SER    20     -13.351  49.251  23.504  1.00  0.00      QMMM H
ATOM    322 C    SER    20     -10.628  52.402  25.069  1.00  0.00      QMMM C
ATOM    323 O    SER    20     -11.010  52.451  26.235  1.00  0.00      QMMM O
ATOM    324 N    GLY    21     -10.018  53.424  24.462  1.00  0.00      QMMM N
ATOM    325 H    GLY    21      -9.731  53.287  23.504  1.00  0.00      QMMM H
ATOM    326 CA   GLY    21      -9.609  54.666  25.133  1.00  0.00      QMMM C
ATOM    327 HA2  GLY    21     -10.127  55.506  24.671  1.00  0.00      QMMM H
ATOM    328 HA3  GLY    21      -9.894  54.641  26.185  1.00  0.00      QMMM H
ATOM    329 C    GLY    21      -8.103  54.951  25.069  1.00  0.00      QMMM C
ATOM    330 O    GLY    21      -7.655  55.969  25.592  1.00  0.00      QMMM O
ATOM    331 N    GLN    22      -7.313  54.081  24.431  1.00  0.00      QMMM N
ATOM    332 H    GLN    22      -7.714  53.212  24.102  1.00  0.00      QMMM H
ATOM    333 CA   GLN    22      -5.888  54.278  24.144  1.00  0.00      QMMM C
ATOM    334 HA   GLN    22      -5.620  55.320  24.318  1.00  0.00      QMMM H
ATOM    335 CB   GLN    22      -5.053  53.377  25.076  1.00  0.00      QMMM C
ATOM    336 HB2  GLN    22      -5.418  52.353  24.992  1.00  0.00      QMMM H
ATOM    337 HB3  GLN    22      -4.011  53.384  24.753  1.00  0.00      QMMM H
ATOM    338 CG   GLN    22      -5.095  53.797  26.554  1.00  0.00      QMMM C
ATOM    339 HG2  GLN    22      -6.125  53.859  26.903  1.00  0.00      QMMM H
ATOM    340 HG3  GLN    22      -4.590  53.031  27.143  1.00  0.00      QMMM H
ATOM    341 CD   GLN    22      -4.381  55.122  26.796  1.00  0.00      QMMM C
ATOM    342 OE1  GLN    22      -3.182  55.175  27.002  1.00  0.00      QMMM O
ATOM    343 NE2  GLN    22      -5.068  56.240  26.758  1.00  0.00      QMMM N
ATOM    344 HE21 GLN    22      -4.537  57.070  26.944  1.00  0.00      QMMM H
ATOM    345 HE22 GLN    22      -6.058  56.254  26.521  1.00  0.00      QMMM H
ATOM    346 C    GLN    22      -5.558  53.985  22.672  1.00  0.00      QMMM C
ATOM    347 O    GLN    22      -6.334  53.354  21.955  1.00  0.00      QMMM O
ATOM    348 N    ASP    23      -4.374  54.423  22.243  1.00  0.00      QMMM N
ATOM    349 H    ASP    23      -3.804  54.921  22.907  1.00  0.00      QMMM H
ATOM    350 CA   ASP    23      -3.706  53.990  21.011  1.00  0.00      QMMM C
ATOM    351 HA   ASP    23      -4.306  54.291  20.153  1.00  0.00      QMMM H
ATOM    352 CB   ASP    23      -2.349  54.727  20.940  1.00  0.00      QMMM C
ATOM    353 HB2  ASP    23      -2.533  55.772  20.689  1.00  0.00      QMMM H
ATOM    354 HB3  ASP    23      -1.882  54.704  21.926  1.00  0.00      QMMM H
ATOM    355 CG   ASP    23      -1.350  54.146  19.933  1.00  0.00      QMMM C
ATOM    356 OD1  ASP    23      -0.128  54.367  20.119  1.00  0.00      QMMM O
ATOM    357 OD2  ASP    23      -1.784  53.459  18.988  1.00  0.00      QMMM O
ATOM    358 C    ASP    23      -3.532  52.453  21.015  1.00  0.00      QMMM C
ATOM    359 O    ASP    23      -2.863  51.951  21.919  1.00  0.00      QMMM O
ATOM    360 N    PRO    24      -4.071  51.682  20.046  1.00  0.00      QMMM N
ATOM    361 CA   PRO    24      -3.928  50.221  20.022  1.00  0.00      QMMM C
ATOM    362 HA   PRO    24      -4.344  49.809  20.937  1.00  0.00      QMMM H
ATOM    363 CB   PRO    24      -4.800  49.739  18.858  1.00  0.00      QMMM C
ATOM    364 HB2  PRO    24      -4.375  48.873  18.352  1.00  0.00      QMMM H
ATOM    365 HB3  PRO    24      -5.798  49.503  19.231  1.00  0.00      QMMM H
ATOM    366 CD   PRO    24      -4.828  52.138  18.890  1.00  0.00      QMMM C
ATOM    367 HD2  PRO    24      -5.838  52.407  19.205  1.00  0.00      QMMM H
ATOM    368 HD3  PRO    24      -4.345  52.984  18.401  1.00  0.00      QMMM H
ATOM    369 CG   PRO    24      -4.880  50.949  17.932  1.00  0.00      QMMM C
ATOM    370 HG2  PRO    24      -5.796  50.946  17.340  1.00  0.00      QMMM H
ATOM    371 HG3  PRO    24      -4.007  50.965  17.281  1.00  0.00      QMMM H
ATOM    372 C    PRO    24      -2.467  49.743  19.908  1.00  0.00      QMMM C
ATOM    373 O    PRO    24      -2.149  48.613  20.283  1.00  0.00      QMMM O
ATOM    374 N    TYR    25      -1.557  50.609  19.455  1.00  0.00      QMMM N
ATOM    375 H    TYR    25      -1.872  51.540  19.184  1.00  0.00      QMMM H
ATOM    376 CA   TYR    25      -0.115  50.373  19.397  1.00  0.00      QMMM C
ATOM    377 HA   TYR    25       0.069  49.312  19.249  1.00  0.00      QMMM H
ATOM    378 CB   TYR    25       0.452  51.128  18.178  1.00  0.00      QMMM C
ATOM    379 HB2  TYR    25       0.334  52.199  18.331  1.00  0.00      QMMM H
ATOM    380 HB3  TYR    25       1.516  50.939  18.135  1.00  0.00      QMMM H
ATOM    381 CG   TYR    25      -0.130  50.762  16.819  1.00  0.00      QMMM C
ATOM    382 CD1  TYR    25       0.554  49.868  15.971  1.00  0.00      QMMM C
ATOM    383 HD1  TYR    25       1.496  49.450  16.285  1.00  0.00      QMMM H
ATOM    384 CE1  TYR    25       0.022  49.533  14.710  1.00  0.00      QMMM C
ATOM    385 HE1  TYR    25       0.521  48.828  14.065  1.00  0.00      QMMM H
ATOM    386 CZ   TYR    25      -1.187  50.116  14.277  1.00  0.00      QMMM C
ATOM    387 OH   TYR    25      -1.683  49.839  13.044  1.00  0.00      QMMM O
ATOM    388 HH   TYR    25      -1.003  49.452  12.456  1.00  0.00      QMMM H
ATOM    389 CE2  TYR    25      -1.863  51.025  15.114  1.00  0.00      QMMM C
ATOM    390 HE2  TYR    25      -2.781  51.473  14.766  1.00  0.00      QMMM H
ATOM    391 CD2  TYR    25      -1.331  51.351  16.376  1.00  0.00      QMMM C
ATOM    392 HD2  TYR    25      -1.843  52.069  17.001  1.00  0.00      QMMM H
ATOM    393 C    TYR    25       0.631  50.782  20.688  1.00  0.00      QMMM C
ATOM    394 O    TYR    25       1.817  50.479  20.811  1.00  0.00      QMMM O
ATOM    395 N    ALA    26      -0.022  51.446  21.654  1.00  0.00      QMMM N
ATOM    396 H    ALA    26      -1.017  51.577  21.505  1.00  0.00      QMMM H
ATOM    397 CA   ALA    26       0.573  52.299  22.699  1.00  0.00      QMMM C
ATOM    398 HA   ALA    26       0.733  53.281  22.254  1.00  0.00      QMMM H
ATOM    399 CB   ALA    26      -0.437  52.495  23.842  1.00  0.00      QMMM C
ATOM    400 HB1  ALA    26      -0.787  51.531  24.213  1.00  0.00      QMMM H
ATOM    401 HB2  ALA    26       0.030  53.049  24.658  1.00  0.00      QMMM H
ATOM    402 HB3  ALA    26      -1.290  53.073  23.493  1.00  0.00      QMMM H
ATOM    403 C    ALA    26       1.949  51.860  23.233  1.00  0.00      QMMM C
ATOM    404 O    ALA    26       2.957  52.497  22.923  1.00  0.00      QMMM O
ATOM    405 N    ARG    27       1.987  50.798  24.052  1.00  0.00      QMMM N
ATOM    406 H    ARG    27       1.106  50.331  24.213  1.00  0.00      QMMM H
ATOM    407 CA   ARG    27       3.190  50.337  24.772  1.00  0.00      QMMM C
ATOM    408 HA   ARG    27       3.627  51.173  25.320  1.00  0.00      QMMM H
ATOM    409 CB   ARG    27       2.818  49.223  25.773  1.00  0.00      QMMM C
ATOM    410 HB2  ARG    27       2.264  48.456  25.237  1.00  0.00      QMMM H
ATOM    411 HB3  ARG    27       3.738  48.773  26.150  1.00  0.00      QMMM H
ATOM    412 CG   ARG    27       1.993  49.699  26.981  1.00  0.00      QMMM C
ATOM    413 HG2  ARG    27       2.596  50.388  27.573  1.00  0.00      QMMM H
ATOM    414 HG3  ARG    27       1.118  50.239  26.619  1.00  0.00      QMMM H
ATOM    415 CD   ARG    27       1.493  48.559  27.892  1.00  0.00      QMMM C
ATOM    416 HD2  ARG    27       0.866  49.002  28.667  1.00  0.00      QMMM H
ATOM    417 HD3  ARG    27       0.854  47.885  27.326  1.00  0.00      QMMM H
ATOM    418 NE   ARG    27       2.574  47.802  28.559  1.00  0.00      QMMM N
ATOM    419 HE   ARG    27       2.895  48.134  29.463  1.00  0.00      QMMM H
ATOM    420 CZ   ARG    27       3.178  46.695  28.160  1.00  0.00      QMMM C
ATOM    421 NH1  ARG    27       2.932  46.085  27.040  1.00  0.00      QMMM N
ATOM    422 HH11 ARG    27       2.254  46.445  26.370  1.00  0.00      QMMM H
ATOM    423 HH12 ARG    27       3.563  45.354  26.754  1.00  0.00      QMMM H
ATOM    424 NH2  ARG    27       4.080  46.152  28.918  1.00  0.00      QMMM N
ATOM    425 HH21 ARG    27       4.303  46.603  29.791  1.00  0.00      QMMM H
ATOM    426 HH22 ARG    27       4.629  45.393  28.538  1.00  0.00      QMMM H
ATOM    427 C    ARG    27       4.306  49.820  23.859  1.00  0.00      QMMM C
ATOM    428 O    ARG    27       5.462  49.866  24.264  1.00  0.00      QMMM O
ATOM    429 N    ASN    28       3.982  49.288  22.674  1.00  0.00      QMMM N
ATOM    430 H    ASN    28       3.009  49.351  22.409  1.00  0.00      QMMM H
ATOM    431 CA   ASN    28       4.880  48.371  21.951  1.00  0.00      QMMM C
ATOM    432 HA   ASN    28       5.876  48.447  22.384  1.00  0.00      QMMM H
ATOM    433 CB   ASN    28       4.406  46.924  22.172  1.00  0.00      QMMM C
ATOM    434 HB2  ASN    28       3.413  46.784  21.743  1.00  0.00      QMMM H
ATOM    435 HB3  ASN    28       5.093  46.227  21.690  1.00  0.00      QMMM H
ATOM    436 CG   ASN    28       4.359  46.594  23.648  1.00  0.00      QMMM C
ATOM    437 OD1  ASN    28       3.333  46.236  24.194  1.00  0.00      QMMM O
ATOM    438 ND2  ASN    28       5.448  46.796  24.348  1.00  0.00      QMMM N
ATOM    439 HD21 ASN    28       5.415  46.725  25.358  1.00  0.00      QMMM H
ATOM    440 HD22 ASN    28       6.291  47.083  23.888  1.00  0.00      QMMM H
ATOM    441 C    ASN    28       5.098  48.682  20.469  1.00  0.00      QMMM C
ATOM    442 O    ASN    28       6.021  48.136  19.876  1.00  0.00      QMMM O
ATOM    443 N    LYS    29       4.313  49.585  19.880  1.00  0.00      QMMM N
ATOM    444 H    LYS    29       3.539  49.922  20.445  1.00  0.00      QMMM H
ATOM    445 CA   LYS    29       4.436  50.159  18.528  1.00  0.00      QMMM C
ATOM    446 HA   LYS    29       3.500  50.663  18.341  1.00  0.00      QMMM H
ATOM    447 CB   LYS    29       5.506  51.262  18.518  1.00  0.00      QMMM C
ATOM    448 HB2  LYS    29       6.473  50.826  18.769  1.00  0.00      QMMM H
ATOM    449 HB3  LYS    29       5.570  51.680  17.513  1.00  0.00      QMMM H
ATOM    450 CG   LYS    29       5.204  52.414  19.498  1.00  0.00      QMMM C
ATOM    451 HG2  LYS    29       5.262  52.054  20.525  1.00  0.00      QMMM H
ATOM    452 HG3  LYS    29       5.972  53.178  19.366  1.00  0.00      QMMM H
ATOM    453 CD   LYS    29       3.823  53.051  19.280  1.00  0.00      QMMM C
ATOM    454 HD2  LYS    29       3.700  53.285  18.222  1.00  0.00      QMMM H
ATOM    455 HD3  LYS    29       3.041  52.357  19.580  1.00  0.00      QMMM H
ATOM    456 CE   LYS    29       3.667  54.319  20.116  1.00  0.00      QMMM C
ATOM    457 HE2  LYS    29       3.653  54.043  21.176  1.00  0.00      QMMM H
ATOM    458 HE3  LYS    29       4.534  54.961  19.931  1.00  0.00      QMMM H
ATOM    459 NZ   LYS    29       2.425  55.038  19.749  1.00  0.00      QMMM N
ATOM    460 HZ1  LYS    29       1.582  54.476  19.918  1.00  0.00      QMMM H
ATOM    461 HZ2  LYS    29       2.300  55.872  20.298  1.00  0.00      QMMM H
ATOM    462 HZ3  LYS    29       2.424  55.273  18.768  1.00  0.00      QMMM H
ATOM    463 C    LYS    29       4.473  49.196  17.332  1.00  0.00      QMMM C
ATOM    464 O    LYS    29       4.364  49.651  16.195  1.00  0.00      QMMM O
ATOM    465 N    PHE    30       4.408  47.885  17.560  1.00  0.00      QMMM N
ATOM    466 H    PHE    30       4.617  47.644  18.519  1.00  0.00      QMMM H
ATOM    467 CA   PHE    30       3.377  47.073  16.911  1.00  0.00      QMMM C
ATOM    468 HA   PHE    30       3.215  47.451  15.908  1.00  0.00      QMMM H
ATOM    469 CB   PHE    30       3.841  45.621  16.772  1.00  0.00      QMMM C
ATOM    470 HB2  PHE    30       3.071  45.051  16.251  1.00  0.00      QMMM H
ATOM    471 HB3  PHE    30       4.722  45.621  16.134  1.00  0.00      QMMM H
ATOM    472 CG   PHE    30       4.179  44.891  18.054  1.00  0.00      QMMM C
ATOM    473 CD1  PHE    30       3.157  44.466  18.922  1.00  0.00      QMMM C
ATOM    474 HD1  PHE    30       2.120  44.668  18.703  1.00  0.00      QMMM H
ATOM    475 CE1  PHE    30       3.474  43.723  20.068  1.00  0.00      QMMM C
ATOM    476 HE1  PHE    30       2.676  43.377  20.706  1.00  0.00      QMMM H
ATOM    477 CZ   PHE    30       4.818  43.435  20.367  1.00  0.00      QMMM C
ATOM    478 HZ   PHE    30       5.095  42.892  21.257  1.00  0.00      QMMM H
ATOM    479 CE2  PHE    30       5.837  43.856  19.505  1.00  0.00      QMMM C
ATOM    480 HE2  PHE    30       6.866  43.631  19.746  1.00  0.00      QMMM H
ATOM    481 CD2  PHE    30       5.516  44.559  18.337  1.00  0.00      QMMM C
ATOM    482 HD2  PHE    30       6.306  44.818  17.653  1.00  0.00      QMMM H
ATOM    483 C    PHE    30       2.033  47.188  17.650  1.00  0.00      QMMM C
ATOM    484 O    PHE    30       1.972  47.680  18.776  1.00  0.00      QMMM O
ATOM    485 N    ASN    31       0.950  46.748  17.011  1.00  0.00      QMMM N
ATOM    486 H    ASN    31       1.065  46.378  16.073  1.00  0.00      QMMM H
ATOM    487 CA   ASN    31      -0.401  46.740  17.565  1.00  0.00      QMMM C
ATOM    488 HA   ASN    31      -0.635  47.735  17.947  1.00  0.00      QMMM H
ATOM    489 CB   ASN    31      -1.381  46.432  16.424  1.00  0.00      QMMM C
ATOM    490 HB2  ASN    31      -1.155  47.079  15.578  1.00  0.00      QMMM H
ATOM    491 HB3  ASN    31      -1.276  45.395  16.106  1.00  0.00      QMMM H
ATOM    492 CG   ASN    31      -2.820  46.674  16.828  1.00  0.00      QMMM C
ATOM    493 OD1  ASN    31      -3.219  46.501  17.969  1.00  0.00      QMMM O
ATOM    494 ND2  ASN    31      -3.651  47.069  15.897  1.00  0.00      QMMM N
ATOM    495 HD21 ASN    31      -4.613  47.104  16.171  1.00  0.00      QMMM H
ATOM    496 HD22 ASN    31      -3.367  46.915  14.934  1.00  0.00      QMMM H
ATOM    497 C    ASN    31      -0.508  45.737  18.728  1.00  0.00      QMMM C
ATOM    498 O    ASN    31      -0.524  44.524  18.504  1.00  0.00      QMMM O
ATOM    499 N    GLN    32      -0.532  46.223  19.973  1.00  0.00      QMMM N
ATOM    500 H    GLN    32      -0.609  47.225  20.098  1.00  0.00      QMMM H
ATOM    501 CA   GLN    32      -0.618  45.343  21.139  1.00  0.00      QMMM C
ATOM    502 HA   GLN    32       0.167  44.591  21.042  1.00  0.00      QMMM H
ATOM    503 CB   GLN    32      -0.381  46.113  22.450  1.00  0.00      QMMM C
ATOM    504 HB2  GLN    32       0.407  46.856  22.313  1.00  0.00      QMMM H
ATOM    505 HB3  GLN    32      -1.299  46.623  22.744  1.00  0.00      QMMM H
ATOM    506 CG   GLN    32       0.056  45.128  23.547  1.00  0.00      QMMM C
ATOM    507 HG2  GLN    32      -0.527  44.210  23.485  1.00  0.00      QMMM H
ATOM    508 HG3  GLN    32       1.098  44.873  23.380  1.00  0.00      QMMM H
ATOM    509 CD   GLN    32      -0.077  45.687  24.955  1.00  0.00      QMMM C
ATOM    510 OE1  GLN    32       0.632  46.587  25.374  1.00  0.00      QMMM O
ATOM    511 NE2  GLN    32      -0.977  45.171  25.754  1.00  0.00      QMMM N
ATOM    512 HE21 GLN    32      -1.057  45.558  26.684  1.00  0.00      QMMM H
ATOM    513 HE22 GLN    32      -1.535  44.370  25.429  1.00  0.00      QMMM H
ATOM    514 C    GLN    32      -1.961  44.603  21.177  1.00  0.00      QMMM C
ATOM    515 O    GLN    32      -1.973  43.403  21.423  1.00  0.00      QMMM O
ATOM    516 N    VAL    33      -3.075  45.286  20.885  1.00  0.00      QMMM N
ATOM    517 H    VAL    33      -2.961  46.250  20.594  1.00  0.00      QMMM H
ATOM    518 CA   VAL    33      -4.433  44.707  20.914  1.00  0.00      QMMM C
ATOM    519 HA   VAL    33      -4.637  44.365  21.929  1.00  0.00      QMMM H
ATOM    520 CB   VAL    33      -5.502  45.756  20.536  1.00  0.00      QMMM C
ATOM    521 HB   VAL    33      -5.338  46.093  19.513  1.00  0.00      QMMM H
ATOM    522 CG1  VAL    33      -6.922  45.183  20.631  1.00  0.00      QMMM C
ATOM    523 HG11 VAL    33      -7.101  44.792  21.633  1.00  0.00      QMMM H
ATOM    524 HG12 VAL    33      -7.651  45.962  20.411  1.00  0.00      QMMM H
ATOM    525 HG13 VAL    33      -7.053  44.384  19.901  1.00  0.00      QMMM H
ATOM    526 CG2  VAL    33      -5.434  46.977  21.461  1.00  0.00      QMMM C
ATOM    527 HG21 VAL    33      -4.469  47.471  21.359  1.00  0.00      QMMM H
ATOM    528 HG22 VAL    33      -6.214  47.690  21.194  1.00  0.00      QMMM H
ATOM    529 HG23 VAL    33      -5.571  46.662  22.494  1.00  0.00      QMMM H
ATOM    530 C    VAL    33      -4.537  43.485  20.000  1.00  0.00      QMMM C
ATOM    531 O    VAL    33      -4.985  42.420  20.426  1.00  0.00      QMMM O
ATOM    532 N    GLU    34      -4.086  43.609  18.751  1.00  0.00      QMMM N
ATOM    533 H    GLU    34      -3.750  44.523  18.463  1.00  0.00      QMMM H
ATOM    534 CA   GLU    34      -4.136  42.502  17.789  1.00  0.00      QMMM C
ATOM    535 HA   GLU    34      -5.134  42.069  17.826  1.00  0.00      QMMM H
ATOM    536 CB   GLU    34      -3.895  43.010  16.361  1.00  0.00      QMMM C
ATOM    537 HB2  GLU    34      -2.896  43.444  16.299  1.00  0.00      QMMM H
ATOM    538 HB3  GLU    34      -3.943  42.166  15.671  1.00  0.00      QMMM H
ATOM    539 CG   GLU    34      -4.924  44.064  15.924  1.00  0.00      QMMM C
ATOM    540 HG2  GLU    34      -4.877  44.913  16.601  1.00  0.00      QMMM H
ATOM    541 HG3  GLU    34      -4.673  44.418  14.928  1.00  0.00      QMMM H
ATOM    542 CD   GLU    34      -6.357  43.550  15.920  1.00  0.00      QMMM C
ATOM    543 OE1  GLU    34      -7.089  43.800  16.900  1.00  0.00      QMMM O
ATOM    544 OE2  GLU    34      -6.792  42.881  14.955  1.00  0.00      QMMM O
ATOM    545 C    GLU    34      -3.170  41.360  18.140  1.00  0.00      QMMM C
ATOM    546 O    GLU    34      -3.456  40.207  17.823  1.00  0.00      QMMM O
ATOM    547 N    SER    35      -2.073  41.637  18.854  1.00  0.00      QMMM N
ATOM    548 H    SER    35      -1.898  42.609  19.082  1.00  0.00      QMMM H
ATOM    549 CA   SER    35      -1.242  40.591  19.463  1.00  0.00      QMMM C
ATOM    550 HA   SER    35      -1.053  39.824  18.712  1.00  0.00      QMMM H
ATOM    551 CB   SER    35       0.106  41.163  19.900  1.00  0.00      QMMM C
ATOM    552 HB2  SER    35       0.579  41.656  19.054  1.00  0.00      QMMM H
ATOM    553 HB3  SER    35      -0.035  41.897  20.693  1.00  0.00      QMMM H
ATOM    554 OG   SER    35       0.936  40.112  20.366  1.00  0.00      QMMM O
ATOM    555 HG   SER    35       0.831  40.111  21.342  1.00  0.00      QMMM H
ATOM    556 C    SER    35      -1.924  39.920  20.662  1.00  0.00      QMMM C
ATOM    557 O    SER    35      -1.813  38.705  20.820  1.00  0.00      QMMM O
ATOM    558 N    ASP    36      -2.610  40.675  21.519  1.00  0.00      QMMM N
ATOM    559 H    ASP    36      -2.620  41.679  21.360  1.00  0.00      QMMM H
ATOM    560 CA   ASP    36      -3.274  40.177  22.731  1.00  0.00      QMMM C
ATOM    561 HA   ASP    36      -2.581  39.531  23.267  1.00  0.00      QMMM H
ATOM    562 CB   ASP    36      -3.628  41.349  23.664  1.00  0.00      QMMM C
ATOM    563 HB2  ASP    36      -4.226  42.078  23.115  1.00  0.00      QMMM H
ATOM    564 HB3  ASP    36      -4.241  40.965  24.481  1.00  0.00      QMMM H
ATOM    565 CG   ASP    36      -2.412  42.056  24.288  1.00  0.00      QMMM C
ATOM    566 OD1  ASP    36      -1.280  41.512  24.242  1.00  0.00      QMMM O
ATOM    567 OD2  ASP    36      -2.608  43.147  24.868  1.00  0.00      QMMM O
ATOM    568 C    ASP    36      -4.504  39.304  22.415  1.00  0.00      QMMM C
ATOM    569 O    ASP    36      -4.807  38.383  23.173  1.00  0.00      QMMM O
ATOM    570 N    LYS    37      -5.135  39.483  21.242  1.00  0.00      QMMM N
ATOM    571 H    LYS    37      -4.865  40.318  20.728  1.00  0.00      QMMM H
ATOM    572 CA   LYS    37      -6.118  38.540  20.661  1.00  0.00      QMMM C
ATOM    573 HA   LYS    37      -6.976  38.456  21.328  1.00  0.00      QMMM H
ATOM    574 CB   LYS    37      -6.580  39.045  19.281  1.00  0.00      QMMM C
ATOM    575 HB2  LYS    37      -5.703  39.328  18.699  1.00  0.00      QMMM H
ATOM    576 HB3  LYS    37      -7.063  38.218  18.757  1.00  0.00      QMMM H
ATOM    577 CG   LYS    37      -7.575  40.211  19.292  1.00  0.00      QMMM C
ATOM    578 HG2  LYS    37      -8.481  39.909  19.820  1.00  0.00      QMMM H
ATOM    579 HG3  LYS    37      -7.138  41.075  19.790  1.00  0.00      QMMM H
ATOM    580 CD   LYS    37      -7.917  40.565  17.836  1.00  0.00      QMMM C
ATOM    581 HD2  LYS    37      -7.008  40.908  17.338  1.00  0.00      QMMM H
ATOM    582 HD3  LYS    37      -8.280  39.676  17.319  1.00  0.00      QMMM H
ATOM    583 CE   LYS    37      -8.981  41.660  17.749  1.00  0.00      QMMM C
ATOM    584 HE2  LYS    37      -9.931  41.276  18.129  1.00  0.00      QMMM H
ATOM    585 HE3  LYS    37      -8.659  42.498  18.378  1.00  0.00      QMMM H
ATOM    586 NZ   LYS    37      -9.118  42.144  16.354  1.00  0.00      QMMM N
ATOM    587 HZ1  LYS    37      -9.252  41.405  15.685  1.00  0.00      QMMM H
ATOM    588 HZ2  LYS    37      -9.811  42.868  16.272  1.00  0.00      QMMM H
ATOM    589 HZ3  LYS    37      -8.232  42.607  16.101  1.00  0.00      QMMM H
ATOM    590 C    LYS    37      -5.580  37.114  20.458  1.00  0.00      QMMM C
ATOM    591 O    LYS    37      -6.366  36.181  20.295  1.00  0.00      QMMM O
ATOM    592 N    LEU    38      -4.262  36.932  20.377  1.00  0.00      QMMM N
ATOM    593 H    LEU    38      -3.680  37.735  20.581  1.00  0.00      QMMM H
ATOM    594 CA   LEU    38      -3.631  35.758  19.774  1.00  0.00      QMMM C
ATOM    595 HA   LEU    38      -4.402  35.099  19.377  1.00  0.00      QMMM H
ATOM    596 CB   LEU    38      -2.758  36.216  18.591  1.00  0.00      QMMM C
ATOM    597 HB2  LEU    38      -2.083  36.996  18.940  1.00  0.00      QMMM H
ATOM    598 HB3  LEU    38      -2.143  35.386  18.253  1.00  0.00      QMMM H
ATOM    599 CG   LEU    38      -3.559  36.760  17.394  1.00  0.00      QMMM C
ATOM    600 HG   LEU    38      -4.263  37.522  17.725  1.00  0.00      QMMM H
ATOM    601 CD1  LEU    38      -2.590  37.389  16.403  1.00  0.00      QMMM C
ATOM    602 HD11 LEU    38      -1.864  36.657  16.066  1.00  0.00      QMMM H
ATOM    603 HD12 LEU    38      -3.140  37.795  15.553  1.00  0.00      QMMM H
ATOM    604 HD13 LEU    38      -2.067  38.212  16.890  1.00  0.00      QMMM H
ATOM    605 CD2  LEU    38      -4.325  35.654  16.663  1.00  0.00      QMMM C
ATOM    606 HD21 LEU    38      -5.105  35.252  17.309  1.00  0.00      QMMM H
ATOM    607 HD22 LEU    38      -4.806  36.073  15.779  1.00  0.00      QMMM H
ATOM    608 HD23 LEU    38      -3.645  34.859  16.363  1.00  0.00      QMMM H
ATOM    609 C    LEU    38      -2.854  34.941  20.809  1.00  0.00      QMMM C
ATOM    610 O    LEU    38      -1.721  35.278  21.160  1.00  0.00      QMMM O
ATOM    611 N    ARG    39      -3.454  33.831  21.270  1.00  0.00      QMMM N
ATOM    612 H    ARG    39      -4.407  33.682  20.971  1.00  0.00      QMMM H
ATOM    613 CA   ARG    39      -2.808  32.883  22.194  1.00  0.00      QMMM C
ATOM    614 HA   ARG    39      -2.715  33.388  23.158  1.00  0.00      QMMM H
ATOM    615 CB   ARG    39      -3.631  31.586  22.378  1.00  0.00      QMMM C
ATOM    616 HB2  ARG    39      -4.136  31.320  21.448  1.00  0.00      QMMM H
ATOM    617 HB3  ARG    39      -2.930  30.783  22.604  1.00  0.00      QMMM H
ATOM    618 CG   ARG    39      -4.653  31.668  23.528  1.00  0.00      QMMM C
ATOM    619 HG2  ARG    39      -4.219  32.217  24.356  1.00  0.00      QMMM H
ATOM    620 HG3  ARG    39      -5.514  32.245  23.189  1.00  0.00      QMMM H
ATOM    621 CD   ARG    39      -5.151  30.303  24.055  1.00  0.00      QMMM C
ATOM    622 HD2  ARG    39      -5.761  30.483  24.943  1.00  0.00      QMMM H
ATOM    623 HD3  ARG    39      -5.802  29.864  23.296  1.00  0.00      QMMM H
ATOM    624 NE   ARG    39      -4.077  29.324  24.363  1.00  0.00      QMMM N
ATOM    625 HE   ARG    39      -3.526  28.952  23.589  1.00  0.00      QMMM H
ATOM    626 CZ   ARG    39      -3.855  28.654  25.484  1.00  0.00      QMMM C
ATOM    627 NH1  ARG    39      -3.033  27.647  25.438  1.00  0.00      QMMM N
ATOM    628 HH11 ARG    39      -2.595  27.466  24.532  1.00  0.00      QMMM H
ATOM    629 HH12 ARG    39      -2.808  27.102  26.260  1.00  0.00      QMMM H
ATOM    630 NH2  ARG    39      -4.378  28.953  26.642  1.00  0.00      QMMM N
ATOM    631 HH21 ARG    39      -4.877  29.834  26.802  1.00  0.00      QMMM H
ATOM    632 HH22 ARG    39      -4.123  28.422  27.454  1.00  0.00      QMMM H
ATOM    633 C    ARG    39      -1.386  32.523  21.759  1.00  0.00      QMMM C
ATOM    634 O    ARG    39      -1.110  32.304  20.581  1.00  0.00      QMMM O
ATOM    635 N    MET    40      -0.531  32.333  22.757  1.00  0.00      QMMM N
ATOM    636 H    MET    40      -0.891  32.592  23.670  1.00  0.00      QMMM H
ATOM    637 CA   MET    40       0.868  31.896  22.735  1.00  0.00      QMMM C
ATOM    638 HA   MET    40       1.481  32.729  22.400  1.00  0.00      QMMM H
ATOM    639 CB   MET    40       1.253  31.579  24.180  1.00  0.00      QMMM C
ATOM    640 HB2  MET    40       2.314  31.350  24.226  1.00  0.00      QMMM H
ATOM    641 HB3  MET    40       1.064  32.468  24.774  1.00  0.00      QMMM H
ATOM    642 CG   MET    40       0.462  30.414  24.791  1.00  0.00      QMMM C
ATOM    643 HG2  MET    40      -0.603  30.621  24.709  1.00  0.00      QMMM H
ATOM    644 HG3  MET    40       0.669  29.502  24.234  1.00  0.00      QMMM H
ATOM    645 SD   MET    40       0.842  30.118  26.530  1.00  0.00      QMMM S
ATOM    646 CE   MET    40      -0.440  28.898  26.894  1.00  0.00      QMMM C
ATOM    647 HE1  MET    40      -0.356  28.060  26.203  1.00  0.00      QMMM H
ATOM    648 HE2  MET    40      -0.320  28.531  27.911  1.00  0.00      QMMM H
ATOM    649 HE3  MET    40      -1.419  29.361  26.811  1.00  0.00      QMMM H
ATOM    650 C    MET    40       1.198  30.687  21.853  1.00  0.00      QMMM C
ATOM    651 O    MET    40       2.360  30.445  21.542  1.00  0.00      QMMM O
ATOM    652 N    ASP    41       0.183  29.921  21.467  1.00  0.00      QMMM N
ATOM    653 H    ASP    41      -0.729  30.170  21.816  1.00  0.00      QMMM H
ATOM    654 CA   ASP    41       0.303  28.670  20.738  1.00  0.00      QMMM C
ATOM    655 HA   ASP    41       1.325  28.589  20.363  1.00  0.00      QMMM H
ATOM    656 CB   ASP    41       0.118  27.539  21.760  1.00  0.00      QMMM C
ATOM    657 HB2  ASP    41       0.576  26.654  21.342  1.00  0.00      QMMM H
ATOM    658 HB3  ASP    41       0.672  27.768  22.672  1.00  0.00      QMMM H
ATOM    659 CG   ASP    41      -1.325  27.197  22.124  1.00  0.00      QMMM C
ATOM    660 OD1  ASP    41      -1.994  27.992  22.835  1.00  0.00      QMMM O
ATOM    661 OD2  ASP    41      -1.722  26.079  21.724  1.00  0.00      QMMM O
ATOM    662 C    ASP    41      -0.603  28.602  19.486  1.00  0.00      QMMM C
ATOM    663 O    ASP    41      -0.819  27.518  18.938  1.00  0.00      QMMM O
ATOM    664 N    ARG    42      -1.132  29.753  19.034  1.00  0.00      QMMM N
ATOM    665 H    ARG    42      -0.869  30.590  19.547  1.00  0.00      QMMM H
ATOM    666 CA   ARG    42      -2.042  29.911  17.880  1.00  0.00      QMMM C
ATOM    667 HA   ARG    42      -2.932  29.323  18.104  1.00  0.00      QMMM H
ATOM    668 CB   ARG    42      -2.468  31.391  17.751  1.00  0.00      QMMM C
ATOM    669 HB2  ARG    42      -3.284  31.472  17.031  1.00  0.00      QMMM H
ATOM    670 HB3  ARG    42      -2.875  31.704  18.713  1.00  0.00      QMMM H
ATOM    671 CG   ARG    42      -1.346  32.379  17.359  1.00  0.00      QMMM C
ATOM    672 HG2  ARG    42      -1.516  33.303  17.907  1.00  0.00      QMMM H
ATOM    673 HG3  ARG    42      -0.377  31.985  17.667  1.00  0.00      QMMM H
ATOM    674 CD   ARG    42      -1.296  32.719  15.860  1.00  0.00      QMMM C
ATOM    675 HD2  ARG    42      -0.971  31.833  15.318  1.00  0.00      QMMM H
ATOM    676 HD3  ARG    42      -2.296  32.992  15.522  1.00  0.00      QMMM H
ATOM    677 NE   ARG    42      -0.352  33.822  15.584  1.00  0.00      QMMM N
ATOM    678 HE   ARG    42       0.559  33.799  16.050  1.00  0.00      QMMM H
ATOM    679 CZ   ARG    42      -0.435  34.812  14.713  1.00  0.00      QMMM C
ATOM    680 NH1  ARG    42       0.468  35.743  14.669  1.00  0.00      QMMM N
ATOM    681 HH11 ARG    42       1.259  35.704  15.319  1.00  0.00      QMMM H
ATOM    682 HH12 ARG    42       0.375  36.501  14.008  1.00  0.00      QMMM H
ATOM    683 NH2  ARG    42      -1.411  34.937  13.862  1.00  0.00      QMMM N
ATOM    684 HH21 ARG    42      -2.096  34.211  13.787  1.00  0.00      QMMM H
ATOM    685 HH22 ARG    42      -1.408  35.761  13.276  1.00  0.00      QMMM H
ATOM    686 C    ARG    42      -1.494  29.374  16.551  1.00  0.00      QMMM C
ATOM    687 O    ARG    42      -0.292  29.227  16.350  1.00  0.00      QMMM O
ATOM    688 N    ALA    43      -2.408  29.139  15.611  1.00  0.00      QMMM N
ATOM    689 H    ALA    43      -3.370  29.322  15.838  1.00  0.00      QMMM H
ATOM    690 CA   ALA    43      -2.099  28.695  14.256  1.00  0.00      QMMM C
ATOM    691 HA   ALA    43      -1.433  27.833  14.321  1.00  0.00      QMMM H
ATOM    692 CB   ALA    43      -3.404  28.237  13.591  1.00  0.00      QMMM C
ATOM    693 HB1  ALA    43      -4.101  29.073  13.513  1.00  0.00      QMMM H
ATOM    694 HB2  ALA    43      -3.190  27.864  12.588  1.00  0.00      QMMM H
ATOM    695 HB3  ALA    43      -3.861  27.436  14.173  1.00  0.00      QMMM H
ATOM    696 C    ALA    43      -1.398  29.785  13.419  1.00  0.00      QMMM C
ATOM    697 O    ALA    43      -1.938  30.875  13.224  1.00  0.00      QMMM O
ATOM    698 N    ILE    44      -0.225  29.445  12.885  1.00  0.00      QMMM N
ATOM    699 H    ILE    44       0.151  28.543  13.133  1.00  0.00      QMMM H
ATOM    700 CA   ILE    44       0.457  30.110  11.763  1.00  0.00      QMMM C
ATOM    701 HA   ILE    44      -0.260  30.772  11.280  1.00  0.00      QMMM H
ATOM    702 CB   ILE    44       1.668  30.959  12.221  1.00  0.00      QMMM C
ATOM    703 HB   ILE    44       2.276  31.180  11.342  1.00  0.00      QMMM H
ATOM    704 CG2  ILE    44       1.148  32.292  12.783  1.00  0.00      QMMM C
ATOM    705 HG21 ILE    44       0.552  32.101  13.670  1.00  0.00      QMMM H
ATOM    706 HG22 ILE    44       1.977  32.942  13.055  1.00  0.00      QMMM H
ATOM    707 HG23 ILE    44       0.537  32.800  12.038  1.00  0.00      QMMM H
ATOM    708 CG1  ILE    44       2.551  30.233  13.260  1.00  0.00      QMMM C
ATOM    709 HG12 ILE    44       2.055  30.237  14.232  1.00  0.00      QMMM H
ATOM    710 HG13 ILE    44       2.690  29.199  12.954  1.00  0.00      QMMM H
ATOM    711 CD1  ILE    44       3.945  30.846  13.416  1.00  0.00      QMMM C
ATOM    712 HD11 ILE    44       3.875  31.912  13.616  1.00  0.00      QMMM H
ATOM    713 HD12 ILE    44       4.452  30.371  14.253  1.00  0.00      QMMM H
ATOM    714 HD13 ILE    44       4.524  30.682  12.507  1.00  0.00      QMMM H
ATOM    715 C    ILE    44       0.875  29.033  10.743  1.00  0.00      QMMM C
ATOM    716 O    ILE    44       1.248  27.932  11.170  1.00  0.00      QMMM O
ATOM    717 N    PRO    45       0.756  29.298   9.428  1.00  0.00      QMMM N
ATOM    718 CA   PRO    45       0.985  28.298   8.383  1.00  0.00      QMMM C
ATOM    719 HA   PRO    45       0.501  27.356   8.642  1.00  0.00      QMMM H
ATOM    720 CB   PRO    45       0.334  28.894   7.130  1.00  0.00      QMMM C
ATOM    721 HB2  PRO    45       0.799  28.535   6.209  1.00  0.00      QMMM H
ATOM    722 HB3  PRO    45      -0.733  28.667   7.129  1.00  0.00      QMMM H
ATOM    723 CD   PRO    45       0.375  30.572   8.828  1.00  0.00      QMMM C
ATOM    724 HD2  PRO    45      -0.670  30.786   9.057  1.00  0.00      QMMM H
ATOM    725 HD3  PRO    45       1.015  31.381   9.182  1.00  0.00      QMMM H
ATOM    726 CG   PRO    45       0.538  30.397   7.319  1.00  0.00      QMMM C
ATOM    727 HG2  PRO    45      -0.196  30.980   6.762  1.00  0.00      QMMM H
ATOM    728 HG3  PRO    45       1.552  30.674   7.022  1.00  0.00      QMMM H
ATOM    729 C    PRO    45       2.477  28.051   8.143  1.00  0.00      QMMM C
ATOM    730 O    PRO    45       3.296  28.945   8.353  1.00  0.00      QMMM O
ATOM    731 N    ASP    46       2.817  26.864   7.636  1.00  0.00      QMMM N
ATOM    732 H    ASP    46       2.100  26.180   7.468  1.00  0.00      QMMM H
ATOM    733 CA   ASP    46       4.170  26.555   7.161  1.00  0.00      QMMM C
ATOM    734 HA   ASP    46       4.865  26.760   7.976  1.00  0.00      QMMM H
ATOM    735 CB   ASP    46       4.271  25.053   6.833  1.00  0.00      QMMM C
ATOM    736 HB2  ASP    46       3.792  24.492   7.638  1.00  0.00      QMMM H
ATOM    737 HB3  ASP    46       3.720  24.851   5.913  1.00  0.00      QMMM H
ATOM    738 CG   ASP    46       5.706  24.520   6.690  1.00  0.00      QMMM C
ATOM    739 OD1  ASP    46       6.689  25.292   6.788  1.00  0.00      QMMM O
ATOM    740 OD2  ASP    46       5.863  23.297   6.494  1.00  0.00      QMMM O
ATOM    741 C    ASP    46       4.557  27.440   5.954  1.00  0.00      QMMM C
ATOM    742 O    ASP    46       3.719  27.894   5.172  1.00  0.00      QMMM O
ATOM    743 N    THR    47       5.855  27.677   5.809  1.00  0.00      QMMM N
ATOM    744 H    THR    47       6.432  27.188   6.487  1.00  0.00      QMMM H
ATOM    745 CA   THR    47       6.506  28.574   4.840  1.00  0.00      QMMM C
ATOM    746 HA   THR    47       5.834  28.741   3.999  1.00  0.00      QMMM H
ATOM    747 CB   THR    47       6.810  29.928   5.496  1.00  0.00      QMMM C
ATOM    748 HB   THR    47       7.480  30.505   4.858  1.00  0.00      QMMM H
ATOM    749 CG2  THR    47       5.528  30.731   5.696  1.00  0.00      QMMM C
ATOM    750 HG21 THR    47       4.875  30.228   6.410  1.00  0.00      QMMM H
ATOM    751 HG22 THR    47       5.777  31.719   6.071  1.00  0.00      QMMM H
ATOM    752 HG23 THR    47       5.001  30.830   4.748  1.00  0.00      QMMM H
ATOM    753 OG1  THR    47       7.414  29.732   6.757  1.00  0.00      QMMM O
ATOM    754 HG1  THR    47       7.654  30.622   7.116  1.00  0.00      QMMM H
ATOM    755 C    THR    47       7.795  27.986   4.258  1.00  0.00      QMMM C
ATOM    756 O    THR    47       8.426  28.594   3.389  1.00  0.00      QMMM O
ATOM    757 N    ARG    48       8.189  26.785   4.695  1.00  0.00      QMMM N
ATOM    758 H    ARG    48       7.591  26.326   5.383  1.00  0.00      QMMM H
ATOM    759 CA   ARG    48       9.324  26.008   4.188  1.00  0.00      QMMM C
ATOM    760 HA   ARG    48      10.209  26.639   4.127  1.00  0.00      QMMM H
ATOM    761 CB   ARG    48       9.596  24.856   5.170  1.00  0.00      QMMM C
ATOM    762 HB2  ARG    48       8.714  24.216   5.189  1.00  0.00      QMMM H
ATOM    763 HB3  ARG    48      10.434  24.265   4.809  1.00  0.00      QMMM H
ATOM    764 CG   ARG    48       9.917  25.330   6.601  1.00  0.00      QMMM C
ATOM    765 HG2  ARG    48      10.866  25.861   6.593  1.00  0.00      QMMM H
ATOM    766 HG3  ARG    48       9.150  26.015   6.961  1.00  0.00      QMMM H
ATOM    767 CD   ARG    48       9.995  24.166   7.591  1.00  0.00      QMMM C
ATOM    768 HD2  ARG    48      10.821  23.513   7.299  1.00  0.00      QMMM H
ATOM    769 HD3  ARG    48      10.202  24.570   8.582  1.00  0.00      QMMM H
ATOM    770 NE   ARG    48       8.734  23.401   7.615  1.00  0.00      QMMM N
ATOM    771 HE   ARG    48       7.914  23.843   7.191  1.00  0.00      QMMM H
ATOM    772 CZ   ARG    48       8.590  22.137   7.947  1.00  0.00      QMMM C
ATOM    773 NH1  ARG    48       7.512  21.488   7.629  1.00  0.00      QMMM N
ATOM    774 HH11 ARG    48       6.813  22.049   7.124  1.00  0.00      QMMM H
ATOM    775 HH12 ARG    48       7.334  20.544   7.884  1.00  0.00      QMMM H
ATOM    776 NH2  ARG    48       9.498  21.506   8.634  1.00  0.00      QMMM N
ATOM    777 HH21 ARG    48      10.112  22.135   9.141  1.00  0.00      QMMM H
ATOM    778 HH22 ARG    48       9.395  20.546   8.877  1.00  0.00      QMMM H
ATOM    779 C    ARG    48       9.005  25.486   2.780  1.00  0.00      QMMM C
ATOM    780 O    ARG    48       8.396  24.430   2.632  1.00  0.00      QMMM O
ATOM    781 N    HIS    49       9.364  26.255   1.749  1.00  0.00      QMMM N
ATOM    782 H    HIS    49       9.733  27.161   1.991  1.00  0.00      QMMM H
ATOM    783 CA   HIS    49       9.102  25.926   0.336  1.00  0.00      QMMM C
ATOM    784 HA   HIS    49       8.021  25.940   0.200  1.00  0.00      QMMM H
ATOM    785 CB   HIS    49       9.685  27.041  -0.560  1.00  0.00      QMMM C
ATOM    786 HB2  HIS    49       9.037  27.916  -0.501  1.00  0.00      QMMM H
ATOM    787 HB3  HIS    49      10.662  27.341  -0.192  1.00  0.00      QMMM H
ATOM    788 CG   HIS    49       9.825  26.637  -2.002  1.00  0.00      QMMM C
ATOM    789 ND1  HIS    49      10.985  26.107  -2.566  1.00  0.00      QMMM N
ATOM    790 CE1  HIS    49      10.602  25.561  -3.730  1.00  0.00      QMMM C
ATOM    791 HE1  HIS    49      11.225  24.948  -4.367  1.00  0.00      QMMM H
ATOM    792 NE2  HIS    49       9.287  25.746  -3.923  1.00  0.00      QMMM N
ATOM    793 HE2  HIS    49       8.746  25.154  -4.565  1.00  0.00      QMMM H
ATOM    794 CD2  HIS    49       8.776  26.434  -2.848  1.00  0.00      QMMM C
ATOM    795 HD2  HIS    49       7.732  26.627  -2.648  1.00  0.00      QMMM H
ATOM    796 C    HIS    49       9.538  24.486  -0.045  1.00  0.00      QMMM C
ATOM    797 O    HIS    49      10.474  23.929   0.530  1.00  0.00      QMMM O
ATOM    798 N    ASP    50       8.794  23.874  -0.976  1.00  0.00      QMMM N
ATOM    799 H    ASP    50       8.204  24.470  -1.534  1.00  0.00      QMMM H
ATOM    800 CA   ASP    50       8.524  22.430  -1.106  1.00  0.00      QMMM C
ATOM    801 HA   ASP    50       7.757  22.201  -0.366  1.00  0.00      QMMM H
ATOM    802 CB   ASP    50       7.887  22.115  -2.476  1.00  0.00      QMMM C
ATOM    803 HB2  ASP    50       7.798  21.033  -2.585  1.00  0.00      QMMM H
ATOM    804 HB3  ASP    50       6.873  22.522  -2.471  1.00  0.00      QMMM H
ATOM    805 CG   ASP    50       8.630  22.679  -3.697  1.00  0.00      QMMM C
ATOM    806 OD1  ASP    50       7.989  23.422  -4.471  1.00  0.00      QMMM O
ATOM    807 OD2  ASP    50       9.846  22.418  -3.839  1.00  0.00      QMMM O
ATOM    808 C    ASP    50       9.680  21.479  -0.757  1.00  0.00      QMMM C
ATOM    809 O    ASP    50       9.535  20.635   0.134  1.00  0.00      QMMM O
ATOM    810 N    GLN    51      10.831  21.606  -1.421  1.00  0.00      QMMM N
ATOM    811 H    GLN    51      10.778  22.225  -2.230  1.00  0.00      QMMM H
ATOM    812 CA   GLN    51      11.955  20.684  -1.266  1.00  0.00      QMMM C
ATOM    813 HA   GLN    51      11.605  19.694  -1.561  1.00  0.00      QMMM H
ATOM    814 CB   GLN    51      13.149  21.056  -2.158  1.00  0.00      QMMM C
ATOM    815 HB2  GLN    51      13.788  21.721  -1.584  1.00  0.00      QMMM H
ATOM    816 HB3  GLN    51      13.717  20.143  -2.342  1.00  0.00      QMMM H
ATOM    817 CG   GLN    51      12.877  21.733  -3.507  1.00  0.00      QMMM C
ATOM    818 HG2  GLN    51      12.221  21.100  -4.106  1.00  0.00      QMMM H
ATOM    819 HG3  GLN    51      12.399  22.699  -3.346  1.00  0.00      QMMM H
ATOM    820 CD   GLN    51      14.188  21.974  -4.246  1.00  0.00      QMMM C
ATOM    821 OE1  GLN    51      15.207  22.311  -3.648  1.00  0.00      QMMM O
ATOM    822 NE2  GLN    51      14.221  21.787  -5.546  1.00  0.00      QMMM N
ATOM    823 HE21 GLN    51      15.110  21.881  -6.031  1.00  0.00      QMMM H
ATOM    824 HE22 GLN    51      13.380  21.549  -6.043  1.00  0.00      QMMM H
ATOM    825 C    GLN    51      12.478  20.581   0.175  1.00  0.00      QMMM C
ATOM    826 O    GLN    51      13.144  19.593   0.487  1.00  0.00      QMMM O
ATOM    827 N    CYS    52      12.218  21.569   1.044  1.00  0.00      QMMM N
ATOM    828 H    CYS    52      11.624  22.332   0.722  1.00  0.00      QMMM H
ATOM    829 CA   CYS    52      12.620  21.562   2.452  1.00  0.00      QMMM C
ATOM    830 HA   CYS    52      13.704  21.628   2.510  1.00  0.00      QMMM H
ATOM    831 CB   CYS    52      12.027  22.770   3.177  1.00  0.00      QMMM C
ATOM    832 HB2  CYS    52      10.967  22.853   2.928  1.00  0.00      QMMM H
ATOM    833 HB3  CYS    52      12.097  22.600   4.253  1.00  0.00      QMMM H
ATOM    834 SG   CYS    52      12.846  24.335   2.806  1.00  0.00      QMMM S
ATOM    835 C    CYS    52      12.217  20.273   3.167  1.00  0.00      QMMM C
ATOM    836 O    CYS    52      13.044  19.676   3.850  1.00  0.00      QMMM O
ATOM    837 N    GLN    53      10.998  19.789   2.923  1.00  0.00      QMMM N
ATOM    838 H    GLN    53      10.404  20.329   2.301  1.00  0.00      QMMM H
ATOM    839 CA   GLN    53      10.448  18.568   3.521  1.00  0.00      QMMM C
ATOM    840 HA   GLN    53      10.662  18.586   4.591  1.00  0.00      QMMM H
ATOM    841 CB   GLN    53       8.915  18.573   3.351  1.00  0.00      QMMM C
ATOM    842 HB2  GLN    53       8.658  18.814   2.318  1.00  0.00      QMMM H
ATOM    843 HB3  GLN    53       8.530  17.576   3.567  1.00  0.00      QMMM H
ATOM    844 CG   GLN    53       8.209  19.552   4.312  1.00  0.00      QMMM C
ATOM    845 HG2  GLN    53       7.131  19.459   4.178  1.00  0.00      QMMM H
ATOM    846 HG3  GLN    53       8.441  19.270   5.339  1.00  0.00      QMMM H
ATOM    847 CD   GLN    53       8.598  21.015   4.112  1.00  0.00      QMMM C
ATOM    848 OE1  GLN    53       9.415  21.567   4.833  1.00  0.00      QMMM O
ATOM    849 NE2  GLN    53       8.077  21.664   3.097  1.00  0.00      QMMM N
ATOM    850 HE21 GLN    53       8.290  22.658   3.038  1.00  0.00      QMMM H
ATOM    851 HE22 GLN    53       7.419  21.243   2.471  1.00  0.00      QMMM H
ATOM    852 C    GLN    53      11.107  17.276   2.990  1.00  0.00      QMMM C
ATOM    853 O    GLN    53      10.727  16.177   3.390  1.00  0.00      QMMM O
ATOM    854 N    ARG    54      12.121  17.389   2.117  1.00  0.00      QMMM N
ATOM    855 H    ARG    54      12.312  18.327   1.784  1.00  0.00      QMMM H
ATOM    856 CA   ARG    54      13.031  16.301   1.726  1.00  0.00      QMMM C
ATOM    857 HA   ARG    54      12.887  15.494   2.448  1.00  0.00      QMMM H
ATOM    858 CB   ARG    54      12.611  15.775   0.341  1.00  0.00      QMMM C
ATOM    859 HB2  ARG    54      11.521  15.817   0.274  1.00  0.00      QMMM H
ATOM    860 HB3  ARG    54      13.025  16.414  -0.441  1.00  0.00      QMMM H
ATOM    861 CG   ARG    54      13.037  14.315   0.115  1.00  0.00      QMMM C
ATOM    862 HG2  ARG    54      14.117  14.261  -0.027  1.00  0.00      QMMM H
ATOM    863 HG3  ARG    54      12.764  13.724   0.990  1.00  0.00      QMMM H
ATOM    864 CD   ARG    54      12.340  13.716  -1.112  1.00  0.00      QMMM C
ATOM    865 HD2  ARG    54      11.260  13.817  -0.978  1.00  0.00      QMMM H
ATOM    866 HD3  ARG    54      12.640  14.277  -2.001  1.00  0.00      QMMM H
ATOM    867 NE   ARG    54      12.687  12.291  -1.280  1.00  0.00      QMMM N
ATOM    868 HE   ARG    54      13.456  11.952  -0.724  1.00  0.00      QMMM H
ATOM    869 CZ   ARG    54      12.082  11.406  -2.052  1.00  0.00      QMMM C
ATOM    870 NH1  ARG    54      11.072  11.726  -2.813  1.00  0.00      QMMM N
ATOM    871 HH11 ARG    54      10.750  12.677  -2.798  1.00  0.00      QMMM H
ATOM    872 HH12 ARG    54      10.614  11.045  -3.390  1.00  0.00      QMMM H
ATOM    873 NH2  ARG    54      12.484  10.167  -2.076  1.00  0.00      QMMM N
ATOM    874 HH21 ARG    54      13.252   9.870  -1.499  1.00  0.00      QMMM H
ATOM    875 HH22 ARG    54      12.019   9.496  -2.660  1.00  0.00      QMMM H
ATOM    876 C    ARG    54      14.526  16.655   1.842  1.00  0.00      QMMM C
ATOM    877 O    ARG    54      15.360  15.774   1.621  1.00  0.00      QMMM O
ATOM    878 N    LYS    55      14.898  17.881   2.245  1.00  0.00      QMMM N
ATOM    879 H    LYS    55      14.135  18.495   2.506  1.00  0.00      QMMM H
ATOM    880 CA   LYS    55      16.228  18.156   2.832  1.00  0.00      QMMM C
ATOM    881 HA   LYS    55      16.986  17.686   2.206  1.00  0.00      QMMM H
ATOM    882 CB   LYS    55      16.518  19.675   2.916  1.00  0.00      QMMM C
ATOM    883 HB2  LYS    55      15.873  20.105   3.684  1.00  0.00      QMMM H
ATOM    884 HB3  LYS    55      17.550  19.814   3.241  1.00  0.00      QMMM H
ATOM    885 CG   LYS    55      16.307  20.484   1.615  1.00  0.00      QMMM C
ATOM    886 HG2  LYS    55      15.249  20.468   1.386  1.00  0.00      QMMM H
ATOM    887 HG3  LYS    55      16.574  21.525   1.804  1.00  0.00      QMMM H
ATOM    888 CD   LYS    55      17.086  19.995   0.379  1.00  0.00      QMMM C
ATOM    889 HD2  LYS    55      18.125  20.326   0.427  1.00  0.00      QMMM H
ATOM    890 HD3  LYS    55      17.078  18.906   0.364  1.00  0.00      QMMM H
ATOM    891 CE   LYS    55      16.423  20.452  -0.932  1.00  0.00      QMMM C
ATOM    892 HE2  LYS    55      16.743  19.781  -1.735  1.00  0.00      QMMM H
ATOM    893 HE3  LYS    55      15.342  20.331  -0.820  1.00  0.00      QMMM H
ATOM    894 NZ   LYS    55      16.739  21.847  -1.331  1.00  0.00      QMMM N
ATOM    895 HZ1  LYS    55      17.691  21.946  -1.679  1.00  0.00      QMMM H
ATOM    896 HZ2  LYS    55      16.167  22.126  -2.129  1.00  0.00      QMMM H
ATOM    897 HZ3  LYS    55      16.604  22.530  -0.590  1.00  0.00      QMMM H
ATOM    898 C    LYS    55      16.323  17.456   4.203  1.00  0.00      QMMM C
ATOM    899 O    LYS    55      15.332  16.922   4.690  1.00  0.00      QMMM O
ATOM    900 N    GLN    56      17.518  17.384   4.787  1.00  0.00      QMMM N
ATOM    901 H    GLN    56      18.286  17.920   4.419  1.00  0.00      QMMM H
ATOM    902 CA   GLN    56      17.812  16.504   5.930  1.00  0.00      QMMM C
ATOM    903 HA   GLN    56      16.882  16.162   6.389  1.00  0.00      QMMM H
ATOM    904 CB   GLN    56      18.599  15.271   5.436  1.00  0.00      QMMM C
ATOM    905 HB2  GLN    56      19.571  15.606   5.070  1.00  0.00      QMMM H
ATOM    906 HB3  GLN    56      18.781  14.608   6.283  1.00  0.00      QMMM H
ATOM    907 CG   GLN    56      17.931  14.447   4.317  1.00  0.00      QMMM C
ATOM    908 HG2  GLN    56      17.803  15.063   3.428  1.00  0.00      QMMM H
ATOM    909 HG3  GLN    56      18.597  13.625   4.054  1.00  0.00      QMMM H
ATOM    910 CD   GLN    56      16.591  13.842   4.725  1.00  0.00      QMMM C
ATOM    911 OE1  GLN    56      16.448  13.225   5.763  1.00  0.00      QMMM O
ATOM    912 NE2  GLN    56      15.558  13.970   3.924  1.00  0.00      QMMM N
ATOM    913 HE21 GLN    56      14.709  13.665   4.363  1.00  0.00      QMMM H
ATOM    914 HE22 GLN    56      15.589  14.565   3.107  1.00  0.00      QMMM H
ATOM    915 C    GLN    56      18.614  17.232   7.020  1.00  0.00      QMMM C
ATOM    916 O    GLN    56      19.209  18.279   6.760  1.00  0.00      QMMM O
ATOM    917 N    TRP    57      18.663  16.638   8.213  1.00  0.00      QMMM N
ATOM    918 H    TRP    57      18.133  15.787   8.352  1.00  0.00      QMMM H
ATOM    919 CA   TRP    57      19.523  16.998   9.345  1.00  0.00      QMMM C
ATOM    920 HA   TRP    57      20.498  17.321   8.977  1.00  0.00      QMMM H
ATOM    921 CB   TRP    57      18.890  18.156  10.132  1.00  0.00      QMMM C
ATOM    922 HB2  TRP    57      19.457  18.314  11.049  1.00  0.00      QMMM H
ATOM    923 HB3  TRP    57      18.992  19.064   9.538  1.00  0.00      QMMM H
ATOM    924 CG   TRP    57      17.442  18.003  10.492  1.00  0.00      QMMM C
ATOM    925 CD1  TRP    57      16.955  17.241  11.497  1.00  0.00      QMMM C
ATOM    926 HD1  TRP    57      17.563  16.635  12.160  1.00  0.00      QMMM H
ATOM    927 NE1  TRP    57      15.578  17.370  11.546  1.00  0.00      QMMM N
ATOM    928 HE1  TRP    57      14.994  16.907  12.225  1.00  0.00      QMMM H
ATOM    929 CE2  TRP    57      15.110  18.207  10.556  1.00  0.00      QMMM C
ATOM    930 CZ2  TRP    57      13.825  18.644  10.201  1.00  0.00      QMMM C
ATOM    931 HZ2  TRP    57      12.966  18.326  10.772  1.00  0.00      QMMM H
ATOM    932 CH2  TRP    57      13.677  19.491   9.089  1.00  0.00      QMMM C
ATOM    933 HH2  TRP    57      12.695  19.833   8.794  1.00  0.00      QMMM H
ATOM    934 CZ3  TRP    57      14.807  19.881   8.348  1.00  0.00      QMMM C
ATOM    935 HZ3  TRP    57      14.681  20.514   7.481  1.00  0.00      QMMM H
ATOM    936 CE3  TRP    57      16.094  19.449   8.726  1.00  0.00      QMMM C
ATOM    937 HE3  TRP    57      16.962  19.748   8.157  1.00  0.00      QMMM H
ATOM    938 CD2  TRP    57      16.280  18.609   9.846  1.00  0.00      QMMM C
ATOM    939 C    TRP    57      19.748  15.771  10.247  1.00  0.00      QMMM C
ATOM    940 O    TRP    57      19.033  14.772  10.139  1.00  0.00      QMMM O
ATOM    941 N    ARG    58      20.753  15.831  11.124  1.00  0.00      QMMM N
ATOM    942 H    ARG    58      21.324  16.677  11.095  1.00  0.00      QMMM H
ATOM    943 CA   ARG    58      21.144  14.754  12.048  1.00  0.00      QMMM C
ATOM    944 HA   ARG    58      21.106  13.818  11.490  1.00  0.00      QMMM H
ATOM    945 CB   ARG    58      22.602  14.995  12.478  1.00  0.00      QMMM C
ATOM    946 HB2  ARG    58      22.991  14.103  12.971  1.00  0.00      QMMM H
ATOM    947 HB3  ARG    58      23.201  15.162  11.580  1.00  0.00      QMMM H
ATOM    948 CG   ARG    58      22.752  16.194  13.427  1.00  0.00      QMMM C
ATOM    949 HG2  ARG    58      22.185  17.045  13.060  1.00  0.00      QMMM H
ATOM    950 HG3  ARG    58      22.354  15.924  14.403  1.00  0.00      QMMM H
ATOM    951 CD   ARG    58      24.214  16.606  13.589  1.00  0.00      QMMM C
ATOM    952 HD2  ARG    58      24.279  17.294  14.434  1.00  0.00      QMMM H
ATOM    953 HD3  ARG    58      24.808  15.719  13.821  1.00  0.00      QMMM H
ATOM    954 NE   ARG    58      24.751  17.276  12.392  1.00  0.00      QMMM N
ATOM    955 HE   ARG    58      24.104  17.492  11.628  1.00  0.00      QMMM H
ATOM    956 CZ   ARG    58      25.978  17.740  12.266  1.00  0.00      QMMM C
ATOM    957 NH1  ARG    58      26.881  17.538  13.181  1.00  0.00      QMMM N
ATOM    958 HH11 ARG    58      26.626  16.989  13.983  1.00  0.00      QMMM H
ATOM    959 HH12 ARG    58      27.760  18.031  13.097  1.00  0.00      QMMM H
ATOM    960 NH2  ARG    58      26.338  18.441  11.240  1.00  0.00      QMMM N
ATOM    961 HH21 ARG    58      25.627  18.617  10.519  1.00  0.00      QMMM H
ATOM    962 HH22 ARG    58      27.230  18.893  11.207  1.00  0.00      QMMM H
ATOM    963 C    ARG    58      20.194  14.588  13.244  1.00  0.00      QMMM C
ATOM    964 O    ARG    58      19.293  15.390  13.476  1.00  0.00      QMMM O
ATOM    965 N    VAL    59      20.414  13.530  14.028  1.00  0.00      QMMM N
ATOM    966 H    VAL    59      21.211  12.961  13.786  1.00  0.00      QMMM H
ATOM    967 CA   VAL    59      19.567  13.149  15.176  1.00  0.00      QMMM C
ATOM    968 HA   VAL    59      18.544  13.470  14.977  1.00  0.00      QMMM H
ATOM    969 CB   VAL    59      19.553  11.615  15.355  1.00  0.00      QMMM C
ATOM    970 HB   VAL    59      20.564  11.273  15.582  1.00  0.00      QMMM H
ATOM    971 CG1  VAL    59      18.621  11.170  16.491  1.00  0.00      QMMM C
ATOM    972 HG11 VAL    59      17.610  11.534  16.309  1.00  0.00      QMMM H
ATOM    973 HG12 VAL    59      18.606  10.081  16.552  1.00  0.00      QMMM H
ATOM    974 HG13 VAL    59      18.977  11.555  17.446  1.00  0.00      QMMM H
ATOM    975 CG2  VAL    59      19.079  10.907  14.077  1.00  0.00      QMMM C
ATOM    976 HG21 VAL    59      19.769  11.097  13.255  1.00  0.00      QMMM H
ATOM    977 HG22 VAL    59      19.041   9.829  14.239  1.00  0.00      QMMM H
ATOM    978 HG23 VAL    59      18.086  11.261  13.797  1.00  0.00      QMMM H
ATOM    979 C    VAL    59      20.007  13.834  16.476  1.00  0.00      QMMM C
ATOM    980 O    VAL    59      19.165  14.289  17.250  1.00  0.00      QMMM O
ATOM    981 N    ASP    60      21.316  13.910  16.724  1.00  0.00      QMMM N
ATOM    982 H    ASP    60      21.968  13.596  16.008  1.00  0.00      QMMM H
ATOM    983 CA   ASP    60      21.941  14.470  17.928  1.00  0.00      QMMM C
ATOM    984 HA   ASP    60      21.566  13.920  18.792  1.00  0.00      QMMM H
ATOM    985 CB   ASP    60      23.464  14.244  17.866  1.00  0.00      QMMM C
ATOM    986 HB2  ASP    60      23.938  14.747  18.711  1.00  0.00      QMMM H
ATOM    987 HB3  ASP    60      23.665  13.175  17.958  1.00  0.00      QMMM H
ATOM    988 CG   ASP    60      24.063  14.748  16.552  1.00  0.00      QMMM C
ATOM    989 OD1  ASP    60      24.564  15.894  16.540  1.00  0.00      QMMM O
ATOM    990 OD2  ASP    60      23.868  14.050  15.534  1.00  0.00      QMMM O
ATOM    991 C    ASP    60      21.574  15.946  18.153  1.00  0.00      QMMM C
ATOM    992 O    ASP    60      20.918  16.251  19.152  1.00  0.00      QMMM O
ATOM    993 N    LEU    61      21.943  16.830  17.216  1.00  0.00      QMMM N
ATOM    994 H    LEU    61      22.584  16.457  16.523  1.00  0.00      QMMM H
ATOM    995 CA   LEU    61      21.745  18.285  17.193  1.00  0.00      QMMM C
ATOM    996 HA   LEU    61      22.411  18.673  16.429  1.00  0.00      QMMM H
ATOM    997 CB   LEU    61      20.320  18.624  16.724  1.00  0.00      QMMM C
ATOM    998 HB2  LEU    61      19.614  18.117  17.381  1.00  0.00      QMMM H
ATOM    999 HB3  LEU    61      20.163  19.698  16.823  1.00  0.00      QMMM H
ATOM   1000 CG   LEU    61      20.043  18.218  15.264  1.00  0.00      QMMM C
ATOM   1001 HG   LEU    61      20.354  17.189  15.098  1.00  0.00      QMMM H
ATOM   1002 CD1  LEU    61      18.548  18.326  14.994  1.00  0.00      QMMM C
ATOM   1003 HD11 LEU    61      18.223  19.342  15.201  1.00  0.00      QMMM H
ATOM   1004 HD12 LEU    61      18.351  18.089  13.948  1.00  0.00      QMMM H
ATOM   1005 HD13 LEU    61      18.004  17.619  15.614  1.00  0.00      QMMM H
ATOM   1006 CD2  LEU    61      20.751  19.135  14.265  1.00  0.00      QMMM C
ATOM   1007 HD21 LEU    61      21.831  19.092  14.390  1.00  0.00      QMMM H
ATOM   1008 HD22 LEU    61      20.518  18.812  13.250  1.00  0.00      QMMM H
ATOM   1009 HD23 LEU    61      20.411  20.161  14.387  1.00  0.00      QMMM H
ATOM   1010 C    LEU    61      22.132  18.960  18.528  1.00  0.00      QMMM C
ATOM   1011 O    LEU    61      21.286  19.094  19.419  1.00  0.00      QMMM O
ATOM   1012 N    PRO    62      23.406  19.380  18.692  1.00  0.00      QMMM N
ATOM   1013 CA   PRO    62      23.978  19.750  19.986  1.00  0.00      QMMM C
ATOM   1014 HA   PRO    62      23.954  18.872  20.632  1.00  0.00      QMMM H
ATOM   1015 CB   PRO    62      25.447  20.108  19.727  1.00  0.00      QMMM C
ATOM   1016 HB2  PRO    62      25.779  20.957  20.327  1.00  0.00      QMMM H
ATOM   1017 HB3  PRO    62      26.070  19.236  19.928  1.00  0.00      QMMM H
ATOM   1018 CD   PRO    62      24.421  19.506  17.653  1.00  0.00      QMMM C
ATOM   1019 HD2  PRO    62      24.845  18.524  17.434  1.00  0.00      QMMM H
ATOM   1020 HD3  PRO    62      24.018  19.956  16.745  1.00  0.00      QMMM H
ATOM   1021 CG   PRO    62      25.491  20.424  18.235  1.00  0.00      QMMM C
ATOM   1022 HG2  PRO    62      26.473  20.224  17.806  1.00  0.00      QMMM H
ATOM   1023 HG3  PRO    62      25.205  21.465  18.072  1.00  0.00      QMMM H
ATOM   1024 C    PRO    62      23.189  20.872  20.668  1.00  0.00      QMMM C
ATOM   1025 O    PRO    62      23.109  21.990  20.165  1.00  0.00      QMMM O
ATOM   1026 N    ALA    63      22.583  20.536  21.810  1.00  0.00      QMMM N
ATOM   1027 H    ALA    63      22.655  19.568  22.076  1.00  0.00      QMMM H
ATOM   1028 CA   ALA    63      21.574  21.349  22.480  1.00  0.00      QMMM C
ATOM   1029 HA   ALA    63      20.712  21.398  21.812  1.00  0.00      QMMM H
ATOM   1030 CB   ALA    63      21.140  20.629  23.763  1.00  0.00      QMMM C
ATOM   1031 HB1  ALA    63      21.987  20.540  24.445  1.00  0.00      QMMM H
ATOM   1032 HB2  ALA    63      20.344  21.193  24.250  1.00  0.00      QMMM H
ATOM   1033 HB3  ALA    63      20.762  19.635  23.518  1.00  0.00      QMMM H
ATOM   1034 C    ALA    63      22.018  22.798  22.761  1.00  0.00      QMMM C
ATOM   1035 O    ALA    63      23.195  23.092  23.011  1.00  0.00      QMMM O
ATOM   1036 N    THR    64      21.026  23.689  22.785  1.00  0.00      QMMM N
ATOM   1037 H    THR    64      20.086  23.326  22.650  1.00  0.00      QMMM H
ATOM   1038 CA   THR    64      21.193  25.144  22.748  1.00  0.00      QMMM C
ATOM   1039 HA   THR    64      22.252  25.375  22.841  1.00  0.00      QMMM H
ATOM   1040 CB   THR    64      20.738  25.677  21.381  1.00  0.00      QMMM C
ATOM   1041 HB   THR    64      21.247  25.103  20.609  1.00  0.00      QMMM H
ATOM   1042 CG2  THR    64      19.234  25.601  21.121  1.00  0.00      QMMM C
ATOM   1043 HG21 THR    64      18.688  26.233  21.822  1.00  0.00      QMMM H
ATOM   1044 HG22 THR    64      19.031  25.942  20.107  1.00  0.00      QMMM H
ATOM   1045 HG23 THR    64      18.891  24.572  21.212  1.00  0.00      QMMM H
ATOM   1046 OG1  THR    64      21.110  27.022  21.252  1.00  0.00      QMMM O
ATOM   1047 HG1  THR    64      20.520  27.427  20.591  1.00  0.00      QMMM H
ATOM   1048 C    THR    64      20.464  25.862  23.883  1.00  0.00      QMMM C
ATOM   1049 O    THR    64      19.462  25.374  24.417  1.00  0.00      QMMM O
ATOM   1050 N    SER    65      20.961  27.045  24.228  1.00  0.00      QMMM N
ATOM   1051 H    SER    65      21.776  27.354  23.704  1.00  0.00      QMMM H
ATOM   1052 CA   SER    65      20.333  28.014  25.122  1.00  0.00      QMMM C
ATOM   1053 HA   SER    65      19.562  27.534  25.724  1.00  0.00      QMMM H
ATOM   1054 CB   SER    65      21.377  28.623  26.057  1.00  0.00      QMMM C
ATOM   1055 HB2  SER    65      22.187  29.049  25.463  1.00  0.00      QMMM H
ATOM   1056 HB3  SER    65      20.913  29.420  26.641  1.00  0.00      QMMM H
ATOM   1057 OG   SER    65      21.905  27.650  26.940  1.00  0.00      QMMM O
ATOM   1058 HG   SER    65      21.691  27.936  27.861  1.00  0.00      QMMM H
ATOM   1059 C    SER    65      19.699  29.123  24.290  1.00  0.00      QMMM C
ATOM   1060 O    SER    65      20.410  29.904  23.652  1.00  0.00      QMMM O
ATOM   1061 N    VAL    66      18.367  29.201  24.276  1.00  0.00      QMMM N
ATOM   1062 H    VAL    66      17.839  28.560  24.860  1.00  0.00      QMMM H
ATOM   1063 CA   VAL    66      17.673  30.355  23.683  1.00  0.00      QMMM C
ATOM   1064 HA   VAL    66      18.104  30.524  22.708  1.00  0.00      QMMM H
ATOM   1065 CB   VAL    66      16.169  30.085  23.494  1.00  0.00      QMMM C
ATOM   1066 HB   VAL    66      15.727  29.886  24.463  1.00  0.00      QMMM H
ATOM   1067 CG1  VAL    66      15.416  31.262  22.861  1.00  0.00      QMMM C
ATOM   1068 HG11 VAL    66      15.846  31.509  21.889  1.00  0.00      QMMM H
ATOM   1069 HG12 VAL    66      14.366  31.002  22.724  1.00  0.00      QMMM H
ATOM   1070 HG13 VAL    66      15.464  32.137  23.508  1.00  0.00      QMMM H
ATOM   1071 CG2  VAL    66      15.938  28.857  22.605  1.00  0.00      QMMM C
ATOM   1072 HG21 VAL    66      16.402  27.975  23.046  1.00  0.00      QMMM H
ATOM   1073 HG22 VAL    66      14.870  28.672  22.513  1.00  0.00      QMMM H
ATOM   1074 HG23 VAL    66      16.355  29.027  21.614  1.00  0.00      QMMM H
ATOM   1075 C    VAL    66      17.932  31.592  24.549  1.00  0.00      QMMM C
ATOM   1076 O    VAL    66      17.937  31.478  25.773  1.00  0.00      QMMM O
ATOM   1077 N    VAL    67      18.163  32.757  23.939  1.00  0.00      QMMM N
ATOM   1078 H    VAL    67      18.147  32.745  22.922  1.00  0.00      QMMM H
ATOM   1079 CA   VAL    67      18.469  34.034  24.611  1.00  0.00      QMMM C
ATOM   1080 HA   VAL    67      18.167  33.965  25.655  1.00  0.00      QMMM H
ATOM   1081 CB   VAL    67      19.983  34.359  24.586  1.00  0.00      QMMM C
ATOM   1082 HB   VAL    67      20.303  34.511  23.555  1.00  0.00      QMMM H
ATOM   1083 CG1  VAL    67      20.291  35.628  25.397  1.00  0.00      QMMM C
ATOM   1084 HG11 VAL    67      19.957  35.503  26.426  1.00  0.00      QMMM H
ATOM   1085 HG12 VAL    67      21.362  35.828  25.382  1.00  0.00      QMMM H
ATOM   1086 HG13 VAL    67      19.785  36.489  24.959  1.00  0.00      QMMM H
ATOM   1087 CG2  VAL    67      20.849  33.236  25.176  1.00  0.00      QMMM C
ATOM   1088 HG21 VAL    67      20.752  32.337  24.570  1.00  0.00      QMMM H
ATOM   1089 HG22 VAL    67      21.896  33.535  25.168  1.00  0.00      QMMM H
ATOM   1090 HG23 VAL    67      20.540  33.019  26.196  1.00  0.00      QMMM H
ATOM   1091 C    VAL    67      17.651  35.161  23.975  1.00  0.00      QMMM C
ATOM   1092 O    VAL    67      18.066  35.758  22.984  1.00  0.00      QMMM O
ATOM   1093 N    ILE    68      16.476  35.446  24.535  1.00  0.00      QMMM N
ATOM   1094 H    ILE    68      16.227  34.945  25.383  1.00  0.00      QMMM H
ATOM   1095 CA   ILE    68      15.651  36.607  24.161  1.00  0.00      QMMM C
ATOM   1096 HA   ILE    68      15.864  36.901  23.132  1.00  0.00      QMMM H
ATOM   1097 CB   ILE    68      14.150  36.242  24.266  1.00  0.00      QMMM C
ATOM   1098 HB   ILE    68      13.976  35.891  25.280  1.00  0.00      QMMM H
ATOM   1099 CG2  ILE    68      13.229  37.453  24.019  1.00  0.00      QMMM C
ATOM   1100 HG21 ILE    68      13.454  37.900  23.048  1.00  0.00      QMMM H
ATOM   1101 HG22 ILE    68      12.185  37.140  24.025  1.00  0.00      QMMM H
ATOM   1102 HG23 ILE    68      13.354  38.202  24.800  1.00  0.00      QMMM H
ATOM   1103 CG1  ILE    68      13.766  35.115  23.276  1.00  0.00      QMMM C
ATOM   1104 HG12 ILE    68      13.516  35.552  22.308  1.00  0.00      QMMM H
ATOM   1105 HG13 ILE    68      14.605  34.439  23.121  1.00  0.00      QMMM H
ATOM   1106 CD1  ILE    68      12.586  34.264  23.764  1.00  0.00      QMMM C
ATOM   1107 HD11 ILE    68      11.689  34.875  23.868  1.00  0.00      QMMM H
ATOM   1108 HD12 ILE    68      12.394  33.469  23.043  1.00  0.00      QMMM H
ATOM   1109 HD13 ILE    68      12.831  33.808  24.723  1.00  0.00      QMMM H
ATOM   1110 C    ILE    68      16.012  37.777  25.086  1.00  0.00      QMMM C
ATOM   1111 O    ILE    68      16.255  37.570  26.278  1.00  0.00      QMMM O
ATOM   1112 N    THR    69      15.994  39.008  24.571  1.00  0.00      QMMM N
ATOM   1113 H    THR    69      15.772  39.118  23.589  1.00  0.00      QMMM H
ATOM   1114 CA   THR    69      16.094  40.241  25.377  1.00  0.00      QMMM C
ATOM   1115 HA   THR    69      16.035  39.964  26.424  1.00  0.00      QMMM H
ATOM   1116 CB   THR    69      17.430  40.993  25.191  1.00  0.00      QMMM C
ATOM   1117 HB   THR    69      17.613  41.564  26.100  1.00  0.00      QMMM H
ATOM   1118 CG2  THR    69      18.629  40.076  24.933  1.00  0.00      QMMM C
ATOM   1119 HG21 THR    69      18.508  39.561  23.979  1.00  0.00      QMMM H
ATOM   1120 HG22 THR    69      19.528  40.681  24.875  1.00  0.00      QMMM H
ATOM   1121 HG23 THR    69      18.729  39.341  25.728  1.00  0.00      QMMM H
ATOM   1122 OG1  THR    69      17.425  41.902  24.119  1.00  0.00      QMMM O
ATOM   1123 HG1  THR    69      17.005  42.728  24.442  1.00  0.00      QMMM H
ATOM   1124 C    THR    69      14.896  41.137  25.082  1.00  0.00      QMMM C
ATOM   1125 O    THR    69      14.427  41.160  23.942  1.00  0.00      QMMM O
ATOM   1126 N    PHE    70      14.349  41.834  26.081  1.00  0.00      QMMM N
ATOM   1127 H    PHE    70      14.781  41.827  27.000  1.00  0.00      QMMM H
ATOM   1128 CA   PHE    70      13.153  42.660  25.871  1.00  0.00      QMMM C
ATOM   1129 HA   PHE    70      13.212  43.088  24.877  1.00  0.00      QMMM H
ATOM   1130 CB   PHE    70      11.902  41.767  25.944  1.00  0.00      QMMM C
ATOM   1131 HB2  PHE    70      11.068  42.309  25.502  1.00  0.00      QMMM H
ATOM   1132 HB3  PHE    70      12.064  40.879  25.338  1.00  0.00      QMMM H
ATOM   1133 CG   PHE    70      11.502  41.303  27.330  1.00  0.00      QMMM C
ATOM   1134 CD1  PHE    70      10.559  42.039  28.069  1.00  0.00      QMMM C
ATOM   1135 HD1  PHE    70      10.139  42.948  27.669  1.00  0.00      QMMM H
ATOM   1136 CE1  PHE    70      10.168  41.603  29.344  1.00  0.00      QMMM C
ATOM   1137 HE1  PHE    70       9.458  42.184  29.912  1.00  0.00      QMMM H
ATOM   1138 CZ   PHE    70      10.713  40.430  29.885  1.00  0.00      QMMM C
ATOM   1139 HZ   PHE    70      10.410  40.109  30.870  1.00  0.00      QMMM H
ATOM   1140 CE2  PHE    70      11.659  39.693  29.151  1.00  0.00      QMMM C
ATOM   1141 HE2  PHE    70      12.087  38.803  29.579  1.00  0.00      QMMM H
ATOM   1142 CD2  PHE    70      12.057  40.130  27.876  1.00  0.00      QMMM C
ATOM   1143 HD2  PHE    70      12.789  39.568  27.315  1.00  0.00      QMMM H
ATOM   1144 C    PHE    70      13.030  43.831  26.846  1.00  0.00      QMMM C
ATOM   1145 O    PHE    70      13.469  43.728  27.984  1.00  0.00      QMMM O
ATOM   1146 N    HIS    71      12.347  44.906  26.437  1.00  0.00      QMMM N
ATOM   1147 H    HIS    71      12.019  44.926  25.481  1.00  0.00      QMMM H
ATOM   1148 CA   HIS    71      12.021  46.046  27.299  1.00  0.00      QMMM C
ATOM   1149 HA   HIS    71      12.172  45.759  28.341  1.00  0.00      QMMM H
ATOM   1150 CB   HIS    71      12.960  47.224  27.004  1.00  0.00      QMMM C
ATOM   1151 HB2  HIS    71      13.997  46.898  27.078  1.00  0.00      QMMM H
ATOM   1152 HB3  HIS    71      12.796  47.576  25.984  1.00  0.00      QMMM H
ATOM   1153 CG   HIS    71      12.741  48.361  27.969  1.00  0.00      QMMM C
ATOM   1154 ND1  HIS    71      13.030  48.346  29.312  1.00  0.00      QMMM N
ATOM   1155 HD1  HIS    71      13.561  47.638  29.825  1.00  0.00      QMMM H
ATOM   1156 CE1  HIS    71      12.643  49.515  29.840  1.00  0.00      QMMM C
ATOM   1157 HE1  HIS    71      12.765  49.787  30.883  1.00  0.00      QMMM H
ATOM   1158 NE2  HIS    71      12.125  50.304  28.882  1.00  0.00      QMMM N
ATOM   1159 CD2  HIS    71      12.157  49.565  27.692  1.00  0.00      QMMM C
ATOM   1160 HD2  HIS    71      11.773  49.873  26.732  1.00  0.00      QMMM H
ATOM   1161 C    HIS    71      10.557  46.478  27.133  1.00  0.00      QMMM C
ATOM   1162 O    HIS    71      10.148  46.849  26.035  1.00  0.00      QMMM O
ATOM   1163 N    ASN    72       9.776  46.458  28.221  1.00  0.00      QMMM N
ATOM   1164 H    ASN    72      10.198  46.038  29.043  1.00  0.00      QMMM H
ATOM   1165 CA   ASN    72       8.371  46.914  28.284  1.00  0.00      QMMM C
ATOM   1166 HA   ASN    72       7.979  46.639  29.264  1.00  0.00      QMMM H
ATOM   1167 CB   ASN    72       8.330  48.461  28.204  1.00  0.00      QMMM C
ATOM   1168 HB2  ASN    72       9.146  48.848  27.596  1.00  0.00      QMMM H
ATOM   1169 HB3  ASN    72       7.403  48.789  27.737  1.00  0.00      QMMM H
ATOM   1170 CG   ASN    72       8.354  49.096  29.578  1.00  0.00      QMMM C
ATOM   1171 OD1  ASN    72       7.360  49.135  30.276  1.00  0.00      QMMM O
ATOM   1172 ND2  ASN    72       9.472  49.591  30.045  1.00  0.00      QMMM N
ATOM   1173 HD21 ASN    72       9.386  50.002  30.956  1.00  0.00      QMMM H
ATOM   1174 HD22 ASN    72      10.319  49.658  29.494  1.00  0.00      QMMM H
ATOM   1175 C    ASN    72       7.406  46.206  27.299  1.00  0.00      QMMM C
ATOM   1176 O    ASN    72       6.319  46.706  27.019  1.00  0.00      QMMM O
ATOM   1177 N    GLU    73       7.791  45.040  26.777  1.00  0.00      QMMM N
ATOM   1178 H    GLU    73       8.690  44.702  27.075  1.00  0.00      QMMM H
ATOM   1179 CA   GLU    73       7.155  44.369  25.635  1.00  0.00      QMMM C
ATOM   1180 HA   GLU    73       7.212  45.070  24.807  1.00  0.00      QMMM H
ATOM   1181 CB   GLU    73       8.020  43.147  25.262  1.00  0.00      QMMM C
ATOM   1182 HB2  GLU    73       9.061  43.471  25.229  1.00  0.00      QMMM H
ATOM   1183 HB3  GLU    73       7.933  42.401  26.054  1.00  0.00      QMMM H
ATOM   1184 CG   GLU    73       7.714  42.468  23.916  1.00  0.00      QMMM C
ATOM   1185 HG2  GLU    73       8.431  41.663  23.786  1.00  0.00      QMMM H
ATOM   1186 HG3  GLU    73       6.734  41.995  23.945  1.00  0.00      QMMM H
ATOM   1187 CD   GLU    73       7.797  43.428  22.724  1.00  0.00      QMMM C
ATOM   1188 OE1  GLU    73       8.769  43.338  21.937  1.00  0.00      QMMM O
ATOM   1189 OE2  GLU    73       6.889  44.275  22.594  1.00  0.00      QMMM O
ATOM   1190 C    GLU    73       5.661  44.006  25.828  1.00  0.00      QMMM C
ATOM   1191 O    GLU    73       5.106  44.020  26.935  1.00  0.00      QMMM O
ATOM   1192 N    ALA    74       4.982  43.672  24.729  1.00  0.00      QMMM N
ATOM   1193 H    ALA    74       5.467  43.781  23.839  1.00  0.00      QMMM H
ATOM   1194 CA   ALA    74       3.678  43.022  24.744  1.00  0.00      QMMM C
ATOM   1195 HA   ALA    74       3.003  43.607  25.371  1.00  0.00      QMMM H
ATOM   1196 CB   ALA    74       3.088  42.975  23.337  1.00  0.00      QMMM C
ATOM   1197 HB1  ALA    74       3.638  42.262  22.728  1.00  0.00      QMMM H
ATOM   1198 HB2  ALA    74       2.047  42.654  23.388  1.00  0.00      QMMM H
ATOM   1199 HB3  ALA    74       3.142  43.963  22.884  1.00  0.00      QMMM H
ATOM   1200 C    ALA    74       3.808  41.607  25.314  1.00  0.00      QMMM C
ATOM   1201 O    ALA    74       4.390  40.718  24.684  1.00  0.00      QMMM O
ATOM   1202 N    ARG    75       3.230  41.386  26.497  1.00  0.00      QMMM N
ATOM   1203 H    ARG    75       2.830  42.191  26.959  1.00  0.00      QMMM H
ATOM   1204 CA   ARG    75       3.196  40.082  27.173  1.00  0.00      QMMM C
ATOM   1205 HA   ARG    75       4.207  39.820  27.493  1.00  0.00      QMMM H
ATOM   1206 CB   ARG    75       2.301  40.189  28.414  1.00  0.00      QMMM C
ATOM   1207 HB2  ARG    75       1.355  40.665  28.153  1.00  0.00      QMMM H
ATOM   1208 HB3  ARG    75       2.087  39.190  28.782  1.00  0.00      QMMM H
ATOM   1209 CG   ARG    75       2.998  40.987  29.522  1.00  0.00      QMMM C
ATOM   1210 HG2  ARG    75       4.013  40.613  29.654  1.00  0.00      QMMM H
ATOM   1211 HG3  ARG    75       3.048  42.041  29.246  1.00  0.00      QMMM H
ATOM   1212 CD   ARG    75       2.245  40.834  30.842  1.00  0.00      QMMM C
ATOM   1213 HD2  ARG    75       1.266  41.297  30.765  1.00  0.00      QMMM H
ATOM   1214 HD3  ARG    75       2.099  39.776  31.050  1.00  0.00      QMMM H
ATOM   1215 NE   ARG    75       2.998  41.450  31.936  1.00  0.00      QMMM N
ATOM   1216 HE   ARG    75       3.860  41.953  31.722  1.00  0.00      QMMM H
ATOM   1217 CZ   ARG    75       2.704  41.488  33.214  1.00  0.00      QMMM C
ATOM   1218 NH1  ARG    75       1.618  40.987  33.726  1.00  0.00      QMMM N
ATOM   1219 HH11 ARG    75       0.925  40.583  33.107  1.00  0.00      QMMM H
ATOM   1220 HH12 ARG    75       1.484  41.094  34.715  1.00  0.00      QMMM H
ATOM   1221 NH2  ARG    75       3.541  42.072  33.996  1.00  0.00      QMMM N
ATOM   1222 HH21 ARG    75       4.339  42.511  33.538  1.00  0.00      QMMM H
ATOM   1223 HH22 ARG    75       3.390  42.236  34.995  1.00  0.00      QMMM H
ATOM   1224 C    ARG    75       2.757  38.938  26.257  1.00  0.00      QMMM C
ATOM   1225 O    ARG    75       3.335  37.859  26.327  1.00  0.00      QMMM O
ATOM   1226 N    SER    76       1.787  39.180  25.373  1.00  0.00      QMMM N
ATOM   1227 H    SER    76       1.384  40.105  25.363  1.00  0.00      QMMM H
ATOM   1228 CA   SER    76       1.356  38.244  24.329  1.00  0.00      QMMM C
ATOM   1229 HA   SER    76       1.017  37.327  24.813  1.00  0.00      QMMM H
ATOM   1230 CB   SER    76       0.167  38.824  23.563  1.00  0.00      QMMM C
ATOM   1231 HB2  SER    76      -0.105  38.155  22.748  1.00  0.00      QMMM H
ATOM   1232 HB3  SER    76      -0.682  38.899  24.241  1.00  0.00      QMMM H
ATOM   1233 OG   SER    76       0.467  40.113  23.056  1.00  0.00      QMMM O
ATOM   1234 HG   SER    76      -0.205  40.730  23.475  1.00  0.00      QMMM H
ATOM   1235 C    SER    76       2.484  37.846  23.369  1.00  0.00      QMMM C
ATOM   1236 O    SER    76       2.804  36.665  23.282  1.00  0.00      QMMM O
ATOM   1237 N    ALA    77       3.098  38.795  22.656  1.00  0.00      QMMM N
ATOM   1238 H    ALA    77       2.791  39.745  22.809  1.00  0.00      QMMM H
ATOM   1239 CA   ALA    77       4.157  38.540  21.672  1.00  0.00      QMMM C
ATOM   1240 HA   ALA    77       3.769  37.849  20.921  1.00  0.00      QMMM H
ATOM   1241 CB   ALA    77       4.505  39.859  20.974  1.00  0.00      QMMM C
ATOM   1242 HB1  ALA    77       4.995  40.534  21.678  1.00  0.00      QMMM H
ATOM   1243 HB2  ALA    77       5.183  39.661  20.146  1.00  0.00      QMMM H
ATOM   1244 HB3  ALA    77       3.607  40.333  20.580  1.00  0.00      QMMM H
ATOM   1245 C    ALA    77       5.410  37.890  22.294  1.00  0.00      QMMM C
ATOM   1246 O    ALA    77       5.942  36.913  21.759  1.00  0.00      QMMM O
ATOM   1247 N    LEU    78       5.842  38.387  23.456  1.00  0.00      QMMM N
ATOM   1248 H    LEU    78       5.368  39.211  23.812  1.00  0.00      QMMM H
ATOM   1249 CA   LEU    78       6.969  37.849  24.222  1.00  0.00      QMMM C
ATOM   1250 HA   LEU    78       7.860  37.887  23.596  1.00  0.00      QMMM H
ATOM   1251 CB   LEU    78       7.172  38.758  25.445  1.00  0.00      QMMM C
ATOM   1252 HB2  LEU    78       7.361  39.775  25.100  1.00  0.00      QMMM H
ATOM   1253 HB3  LEU    78       6.246  38.769  26.024  1.00  0.00      QMMM H
ATOM   1254 CG   LEU    78       8.320  38.325  26.369  1.00  0.00      QMMM C
ATOM   1255 HG   LEU    78       8.173  37.292  26.676  1.00  0.00      QMMM H
ATOM   1256 CD1  LEU    78       9.692  38.444  25.704  1.00  0.00      QMMM C
ATOM   1257 HD11 LEU    78       9.858  39.473  25.390  1.00  0.00      QMMM H
ATOM   1258 HD12 LEU    78      10.466  38.154  26.412  1.00  0.00      QMMM H
ATOM   1259 HD13 LEU    78       9.746  37.785  24.838  1.00  0.00      QMMM H
ATOM   1260 CD2  LEU    78       8.301  39.207  27.614  1.00  0.00      QMMM C
ATOM   1261 HD21 LEU    78       7.333  39.138  28.110  1.00  0.00      QMMM H
ATOM   1262 HD22 LEU    78       9.068  38.873  28.308  1.00  0.00      QMMM H
ATOM   1263 HD23 LEU    78       8.485  40.245  27.341  1.00  0.00      QMMM H
ATOM   1264 C    LEU    78       6.741  36.381  24.612  1.00  0.00      QMMM C
ATOM   1265 O    LEU    78       7.580  35.516  24.358  1.00  0.00      QMMM O
ATOM   1266 N    LEU    79       5.579  36.081  25.193  1.00  0.00      QMMM N
ATOM   1267 H    LEU    79       4.934  36.841  25.385  1.00  0.00      QMMM H
ATOM   1268 CA   LEU    79       5.152  34.720  25.500  1.00  0.00      QMMM C
ATOM   1269 HA   LEU    79       5.884  34.264  26.167  1.00  0.00      QMMM H
ATOM   1270 CB   LEU    79       3.807  34.825  26.221  1.00  0.00      QMMM C
ATOM   1271 HB2  LEU    79       3.942  35.382  27.146  1.00  0.00      QMMM H
ATOM   1272 HB3  LEU    79       3.125  35.388  25.584  1.00  0.00      QMMM H
ATOM   1273 CG   LEU    79       3.149  33.483  26.534  1.00  0.00      QMMM C
ATOM   1274 HG   LEU    79       3.083  32.894  25.629  1.00  0.00      QMMM H
ATOM   1275 CD1  LEU    79       3.885  32.664  27.584  1.00  0.00      QMMM C
ATOM   1276 HD11 LEU    79       3.870  33.191  28.533  1.00  0.00      QMMM H
ATOM   1277 HD12 LEU    79       3.386  31.703  27.709  1.00  0.00      QMMM H
ATOM   1278 HD13 LEU    79       4.911  32.486  27.268  1.00  0.00      QMMM H
ATOM   1279 CD2  LEU    79       1.748  33.780  27.038  1.00  0.00      QMMM C
ATOM   1280 HD21 LEU    79       1.165  34.266  26.255  1.00  0.00      QMMM H
ATOM   1281 HD22 LEU    79       1.269  32.842  27.302  1.00  0.00      QMMM H
ATOM   1282 HD23 LEU    79       1.800  34.438  27.901  1.00  0.00      QMMM H
ATOM   1283 C    LEU    79       5.047  33.844  24.243  1.00  0.00      QMMM C
ATOM   1284 O    LEU    79       5.535  32.717  24.238  1.00  0.00      QMMM O
ATOM   1285 N    ARG    80       4.409  34.340  23.178  1.00  0.00      QMMM N
ATOM   1286 H    ARG    80       4.011  35.271  23.277  1.00  0.00      QMMM H
ATOM   1287 CA   ARG    80       4.230  33.628  21.902  1.00  0.00      QMMM C
ATOM   1288 HA   ARG    80       3.779  32.660  22.121  1.00  0.00      QMMM H
ATOM   1289 CB   ARG    80       3.257  34.437  21.025  1.00  0.00      QMMM C
ATOM   1290 HB2  ARG    80       2.459  34.799  21.672  1.00  0.00      QMMM H
ATOM   1291 HB3  ARG    80       3.765  35.303  20.598  1.00  0.00      QMMM H
ATOM   1292 CG   ARG    80       2.586  33.620  19.910  1.00  0.00      QMMM C
ATOM   1293 HG2  ARG    80       3.233  33.576  19.037  1.00  0.00      QMMM H
ATOM   1294 HG3  ARG    80       2.425  32.602  20.247  1.00  0.00      QMMM H
ATOM   1295 CD   ARG    80       1.217  34.210  19.537  1.00  0.00      QMMM C
ATOM   1296 HD2  ARG    80       0.734  33.525  18.844  1.00  0.00      QMMM H
ATOM   1297 HD3  ARG    80       0.596  34.284  20.430  1.00  0.00      QMMM H
ATOM   1298 NE   ARG    80       1.349  35.517  18.882  1.00  0.00      QMMM N
ATOM   1299 HE   ARG    80       1.800  35.516  17.971  1.00  0.00      QMMM H
ATOM   1300 CZ   ARG    80       1.057  36.722  19.318  1.00  0.00      QMMM C
ATOM   1301 NH1  ARG    80       1.482  37.738  18.640  1.00  0.00      QMMM N
ATOM   1302 HH11 ARG    80       2.011  37.533  17.794  1.00  0.00      QMMM H
ATOM   1303 HH12 ARG    80       1.334  38.680  18.983  1.00  0.00      QMMM H
ATOM   1304 NH2  ARG    80       0.355  36.949  20.385  1.00  0.00      QMMM N
ATOM   1305 HH21 ARG    80      -0.171  36.180  20.785  1.00  0.00      QMMM H
ATOM   1306 HH22 ARG    80      -0.027  37.875  20.523  1.00  0.00      QMMM H
ATOM   1307 C    ARG    80       5.565  33.310  21.223  1.00  0.00      QMMM C
ATOM   1308 O    ARG    80       5.688  32.248  20.619  1.00  0.00      QMMM O
ATOM   1309 N    THR    81       6.598  34.123  21.444  1.00  0.00      QMMM N
ATOM   1310 H    THR    81       6.381  35.005  21.891  1.00  0.00      QMMM H
ATOM   1311 CA   THR    81       8.000  33.789  21.134  1.00  0.00      QMMM C
ATOM   1312 HA   THR    81       8.075  33.554  20.074  1.00  0.00      QMMM H
ATOM   1313 CB   THR    81       8.948  34.970  21.419  1.00  0.00      QMMM C
ATOM   1314 HB   THR    81       9.022  35.137  22.490  1.00  0.00      QMMM H
ATOM   1315 CG2  THR    81      10.352  34.697  20.886  1.00  0.00      QMMM C
ATOM   1316 HG21 THR    81      10.314  34.548  19.810  1.00  0.00      QMMM H
ATOM   1317 HG22 THR    81      10.995  35.549  21.108  1.00  0.00      QMMM H
ATOM   1318 HG23 THR    81      10.772  33.808  21.352  1.00  0.00      QMMM H
ATOM   1319 OG1  THR    81       8.496  36.159  20.807  1.00  0.00      QMMM O
ATOM   1320 HG1  THR    81       7.620  36.384  21.162  1.00  0.00      QMMM H
ATOM   1321 C    THR    81       8.439  32.532  21.893  1.00  0.00      QMMM C
ATOM   1322 O    THR    81       8.735  31.508  21.280  1.00  0.00      QMMM O
ATOM   1323 N    VAL    82       8.428  32.569  23.231  1.00  0.00      QMMM N
ATOM   1324 H    VAL    82       8.114  33.435  23.658  1.00  0.00      QMMM H
ATOM   1325 CA   VAL    82       8.809  31.443  24.111  1.00  0.00      QMMM C
ATOM   1326 HA   VAL    82       9.870  31.237  23.972  1.00  0.00      QMMM H
ATOM   1327 CB   VAL    82       8.574  31.825  25.590  1.00  0.00      QMMM C
ATOM   1328 HB   VAL    82       7.545  32.151  25.722  1.00  0.00      QMMM H
ATOM   1329 CG1  VAL    82       8.823  30.670  26.569  1.00  0.00      QMMM C
ATOM   1330 HG11 VAL    82       9.841  30.299  26.465  1.00  0.00      QMMM H
ATOM   1331 HG12 VAL    82       8.660  31.022  27.586  1.00  0.00      QMMM H
ATOM   1332 HG13 VAL    82       8.122  29.856  26.386  1.00  0.00      QMMM H
ATOM   1333 CG2  VAL    82       9.497  32.976  26.001  1.00  0.00      QMMM C
ATOM   1334 HG21 VAL    82       9.297  33.860  25.397  1.00  0.00      QMMM H
ATOM   1335 HG22 VAL    82       9.324  33.236  27.045  1.00  0.00      QMMM H
ATOM   1336 HG23 VAL    82      10.535  32.681  25.860  1.00  0.00      QMMM H
ATOM   1337 C    VAL    82       8.061  30.146  23.776  1.00  0.00      QMMM C
ATOM   1338 O    VAL    82       8.658  29.071  23.714  1.00  0.00      QMMM O
ATOM   1339 N    VAL    83       6.745  30.227  23.593  1.00  0.00      QMMM N
ATOM   1340 H    VAL    83       6.324  31.147  23.688  1.00  0.00      QMMM H
ATOM   1341 CA   VAL    83       5.874  29.056  23.451  1.00  0.00      QMMM C
ATOM   1342 HA   VAL    83       6.288  28.247  24.053  1.00  0.00      QMMM H
ATOM   1343 CB   VAL    83       4.481  29.361  24.020  1.00  0.00      QMMM C
ATOM   1344 HB   VAL    83       4.076  30.234  23.514  1.00  0.00      QMMM H
ATOM   1345 CG1  VAL    83       3.521  28.182  23.842  1.00  0.00      QMMM C
ATOM   1346 HG11 VAL    83       3.999  27.267  24.185  1.00  0.00      QMMM H
ATOM   1347 HG12 VAL    83       2.608  28.350  24.411  1.00  0.00      QMMM H
ATOM   1348 HG13 VAL    83       3.256  28.072  22.790  1.00  0.00      QMMM H
ATOM   1349 CG2  VAL    83       4.594  29.657  25.524  1.00  0.00      QMMM C
ATOM   1350 HG21 VAL    83       5.173  30.563  25.690  1.00  0.00      QMMM H
ATOM   1351 HG22 VAL    83       3.604  29.810  25.950  1.00  0.00      QMMM H
ATOM   1352 HG23 VAL    83       5.080  28.830  26.038  1.00  0.00      QMMM H
ATOM   1353 C    VAL    83       5.826  28.527  22.017  1.00  0.00      QMMM C
ATOM   1354 O    VAL    83       5.809  27.309  21.842  1.00  0.00      QMMM O
ATOM   1355 N    SER    84       5.902  29.376  20.984  1.00  0.00      QMMM N
ATOM   1356 H    SER    84       5.907  30.376  21.154  1.00  0.00      QMMM H
ATOM   1357 CA   SER    84       6.084  28.881  19.609  1.00  0.00      QMMM C
ATOM   1358 HA   SER    84       5.278  28.175  19.410  1.00  0.00      QMMM H
ATOM   1359 CB   SER    84       5.964  29.975  18.545  1.00  0.00      QMMM C
ATOM   1360 HB2  SER    84       6.023  29.514  17.557  1.00  0.00      QMMM H
ATOM   1361 HB3  SER    84       4.996  30.470  18.637  1.00  0.00      QMMM H
ATOM   1362 OG   SER    84       6.993  30.930  18.667  1.00  0.00      QMMM O
ATOM   1363 HG   SER    84       6.736  31.526  19.397  1.00  0.00      QMMM H
ATOM   1364 C    SER    84       7.394  28.103  19.457  1.00  0.00      QMMM C
ATOM   1365 O    SER    84       7.371  27.038  18.845  1.00  0.00      QMMM O
ATOM   1366 N    VAL    85       8.495  28.521  20.101  1.00  0.00      QMMM N
ATOM   1367 H    VAL    85       8.466  29.445  20.524  1.00  0.00      QMMM H
ATOM   1368 CA   VAL    85       9.712  27.694  20.236  1.00  0.00      QMMM C
ATOM   1369 HA   VAL    85      10.102  27.506  19.235  1.00  0.00      QMMM H
ATOM   1370 CB   VAL    85      10.818  28.411  21.041  1.00  0.00      QMMM C
ATOM   1371 HB   VAL    85      10.411  28.760  21.985  1.00  0.00      QMMM H
ATOM   1372 CG1  VAL    85      12.017  27.502  21.350  1.00  0.00      QMMM C
ATOM   1373 HG11 VAL    85      12.435  27.104  20.425  1.00  0.00      QMMM H
ATOM   1374 HG12 VAL    85      12.780  28.075  21.872  1.00  0.00      QMMM H
ATOM   1375 HG13 VAL    85      11.719  26.678  21.998  1.00  0.00      QMMM H
ATOM   1376 CG2  VAL    85      11.369  29.617  20.279  1.00  0.00      QMMM C
ATOM   1377 HG21 VAL    85      10.565  30.304  20.021  1.00  0.00      QMMM H
ATOM   1378 HG22 VAL    85      12.089  30.150  20.900  1.00  0.00      QMMM H
ATOM   1379 HG23 VAL    85      11.851  29.289  19.360  1.00  0.00      QMMM H
ATOM   1380 C    VAL    85       9.383  26.329  20.851  1.00  0.00      QMMM C
ATOM   1381 O    VAL    85       9.659  25.300  20.236  1.00  0.00      QMMM O
ATOM   1382 N    LEU    86       8.784  26.294  22.047  1.00  0.00      QMMM N
ATOM   1383 H    LEU    86       8.571  27.184  22.486  1.00  0.00      QMMM H
ATOM   1384 CA   LEU    86       8.469  25.046  22.762  1.00  0.00      QMMM C
ATOM   1385 HA   LEU    86       9.377  24.446  22.797  1.00  0.00      QMMM H
ATOM   1386 CB   LEU    86       8.045  25.373  24.207  1.00  0.00      QMMM C
ATOM   1387 HB2  LEU    86       7.198  26.059  24.168  1.00  0.00      QMMM H
ATOM   1388 HB3  LEU    86       7.706  24.452  24.674  1.00  0.00      QMMM H
ATOM   1389 CG   LEU    86       9.144  25.965  25.108  1.00  0.00      QMMM C
ATOM   1390 HG   LEU    86       9.615  26.809  24.610  1.00  0.00      QMMM H
ATOM   1391 CD1  LEU    86       8.528  26.453  26.421  1.00  0.00      QMMM C
ATOM   1392 HD11 LEU    86       8.055  25.628  26.953  1.00  0.00      QMMM H
ATOM   1393 HD12 LEU    86       9.298  26.890  27.057  1.00  0.00      QMMM H
ATOM   1394 HD13 LEU    86       7.782  27.219  26.209  1.00  0.00      QMMM H
ATOM   1395 CD2  LEU    86      10.222  24.929  25.452  1.00  0.00      QMMM C
ATOM   1396 HD21 LEU    86      10.749  24.632  24.548  1.00  0.00      QMMM H
ATOM   1397 HD22 LEU    86      10.938  25.369  26.146  1.00  0.00      QMMM H
ATOM   1398 HD23 LEU    86       9.764  24.056  25.918  1.00  0.00      QMMM H
ATOM   1399 C    LEU    86       7.412  24.144  22.080  1.00  0.00      QMMM C
ATOM   1400 O    LEU    86       7.269  22.985  22.481  1.00  0.00      QMMM O
ATOM   1401 N    LYS    87       6.699  24.640  21.057  1.00  0.00      QMMM N
ATOM   1402 H    LYS    87       6.822  25.635  20.902  1.00  0.00      QMMM H
ATOM   1403 CA   LYS    87       5.679  23.916  20.277  1.00  0.00      QMMM C
ATOM   1404 HA   LYS    87       5.428  22.994  20.804  1.00  0.00      QMMM H
ATOM   1405 CB   LYS    87       4.405  24.780  20.205  1.00  0.00      QMMM C
ATOM   1406 HB2  LYS    87       4.127  25.050  21.226  1.00  0.00      QMMM H
ATOM   1407 HB3  LYS    87       4.616  25.702  19.660  1.00  0.00      QMMM H
ATOM   1408 CG   LYS    87       3.214  24.059  19.543  1.00  0.00      QMMM C
ATOM   1409 HG2  LYS    87       3.409  23.914  18.479  1.00  0.00      QMMM H
ATOM   1410 HG3  LYS    87       3.085  23.084  20.014  1.00  0.00      QMMM H
ATOM   1411 CD   LYS    87       1.926  24.876  19.721  1.00  0.00      QMMM C
ATOM   1412 HD2  LYS    87       1.847  25.117  20.776  1.00  0.00      QMMM H
ATOM   1413 HD3  LYS    87       2.001  25.805  19.153  1.00  0.00      QMMM H
ATOM   1414 CE   LYS    87       0.666  24.102  19.297  1.00  0.00      QMMM C
ATOM   1415 HE2  LYS    87       0.745  23.879  18.229  1.00  0.00      QMMM H
ATOM   1416 HE3  LYS    87       0.642  23.153  19.838  1.00  0.00      QMMM H
ATOM   1417 NZ   LYS    87      -0.589  24.860  19.561  1.00  0.00      QMMM N
ATOM   1418 HZ1  LYS    87      -0.585  25.774  19.110  1.00  0.00      QMMM H
ATOM   1419 HZ2  LYS    87      -1.412  24.372  19.247  1.00  0.00      QMMM H
ATOM   1420 HZ3  LYS    87      -0.752  25.081  20.548  1.00  0.00      QMMM H
ATOM   1421 C    LYS    87       6.170  23.489  18.889  1.00  0.00      QMMM C
ATOM   1422 O    LYS    87       6.047  22.320  18.540  1.00  0.00      QMMM O
ATOM   1423 N    LYS    88       6.683  24.427  18.087  1.00  0.00      QMMM N
ATOM   1424 H    LYS    88       6.780  25.355  18.486  1.00  0.00      QMMM H
ATOM   1425 CA   LYS    88       7.049  24.247  16.667  1.00  0.00      QMMM C
ATOM   1426 HA   LYS    88       6.390  23.501  16.217  1.00  0.00      QMMM H
ATOM   1427 CB   LYS    88       6.847  25.579  15.922  1.00  0.00      QMMM C
ATOM   1428 HB2  LYS    88       7.401  26.362  16.438  1.00  0.00      QMMM H
ATOM   1429 HB3  LYS    88       7.300  25.500  14.937  1.00  0.00      QMMM H
ATOM   1430 CG   LYS    88       5.371  26.022  15.780  1.00  0.00      QMMM C
ATOM   1431 HG2  LYS    88       4.758  25.574  16.562  1.00  0.00      QMMM H
ATOM   1432 HG3  LYS    88       5.326  27.097  15.935  1.00  0.00      QMMM H
ATOM   1433 CD   LYS    88       4.766  25.683  14.403  1.00  0.00      QMMM C
ATOM   1434 HD2  LYS    88       5.557  25.582  13.665  1.00  0.00      QMMM H
ATOM   1435 HD3  LYS    88       4.258  24.720  14.471  1.00  0.00      QMMM H
ATOM   1436 CE   LYS    88       3.785  26.753  13.892  1.00  0.00      QMMM C
ATOM   1437 HE2  LYS    88       2.897  26.750  14.526  1.00  0.00      QMMM H
ATOM   1438 HE3  LYS    88       4.265  27.736  13.965  1.00  0.00      QMMM H
ATOM   1439 NZ   LYS    88       3.405  26.505  12.477  1.00  0.00      QMMM N
ATOM   1440 HZ1  LYS    88       3.245  25.509  12.299  1.00  0.00      QMMM H
ATOM   1441 HZ2  LYS    88       2.627  27.057  12.138  1.00  0.00      QMMM H
ATOM   1442 HZ3  LYS    88       4.185  26.710  11.849  1.00  0.00      QMMM H
ATOM   1443 C    LYS    88       8.476  23.722  16.448  1.00  0.00      QMMM C
ATOM   1444 O    LYS    88       8.739  23.140  15.399  1.00  0.00      QMMM O
ATOM   1445 N    SER    89       9.378  23.863  17.425  1.00  0.00      QMMM N
ATOM   1446 H    SER    89       9.086  24.370  18.251  1.00  0.00      QMMM H
ATOM   1447 CA   SER    89      10.728  23.265  17.425  1.00  0.00      QMMM C
ATOM   1448 HA   SER    89      10.888  22.752  16.479  1.00  0.00      QMMM H
ATOM   1449 CB   SER    89      11.848  24.311  17.487  1.00  0.00      QMMM C
ATOM   1450 HB2  SER    89      12.767  23.832  17.831  1.00  0.00      QMMM H
ATOM   1451 HB3  SER    89      12.030  24.676  16.479  1.00  0.00      QMMM H
ATOM   1452 OG   SER    89      11.547  25.408  18.331  1.00  0.00      QMMM O
ATOM   1453 HG   SER    89      11.019  25.082  19.087  1.00  0.00      QMMM H
ATOM   1454 C    SER    89      10.875  22.250  18.568  1.00  0.00      QMMM C
ATOM   1455 O    SER    89      11.013  22.668  19.719  1.00  0.00      QMMM O
ATOM   1456 N    PRO    90      10.833  20.929  18.290  1.00  0.00      QMMM N
ATOM   1457 CA   PRO    90      10.920  19.846  19.270  1.00  0.00      QMMM C
ATOM   1458 HA   PRO    90       9.906  19.654  19.617  1.00  0.00      QMMM H
ATOM   1459 CB   PRO    90      11.343  18.619  18.460  1.00  0.00      QMMM C
ATOM   1460 HB2  PRO    90      12.418  18.633  18.270  1.00  0.00      QMMM H
ATOM   1461 HB3  PRO    90      11.044  17.688  18.943  1.00  0.00      QMMM H
ATOM   1462 CD   PRO    90      10.676  20.353  16.958  1.00  0.00      QMMM C
ATOM   1463 HD2  PRO    90       9.769  20.714  16.471  1.00  0.00      QMMM H
ATOM   1464 HD3  PRO    90      11.546  20.608  16.355  1.00  0.00      QMMM H
ATOM   1465 CG   PRO    90      10.600  18.838  17.147  1.00  0.00      QMMM C
ATOM   1466 HG2  PRO    90       9.557  18.533  17.255  1.00  0.00      QMMM H
ATOM   1467 HG3  PRO    90      11.076  18.301  16.328  1.00  0.00      QMMM H
ATOM   1468 C    PRO    90      11.847  20.110  20.478  1.00  0.00      QMMM C
ATOM   1469 O    PRO    90      13.073  20.114  20.321  1.00  0.00      QMMM O
ATOM   1470 N    PRO    91      11.306  20.269  21.710  1.00  0.00      QMMM N
ATOM   1471 CA   PRO    91      12.056  20.557  22.943  1.00  0.00      QMMM C
ATOM   1472 HA   PRO    91      12.427  21.578  22.847  1.00  0.00      QMMM H
ATOM   1473 CB   PRO    91      11.014  20.547  24.066  1.00  0.00      QMMM C
ATOM   1474 HB2  PRO    91      10.845  19.527  24.416  1.00  0.00      QMMM H
ATOM   1475 HB3  PRO    91      11.301  21.198  24.893  1.00  0.00      QMMM H
ATOM   1476 CD   PRO    91       9.877  20.428  21.977  1.00  0.00      QMMM C
ATOM   1477 HD2  PRO    91       9.400  21.081  21.243  1.00  0.00      QMMM H
ATOM   1478 HD3  PRO    91       9.394  19.450  21.977  1.00  0.00      QMMM H
ATOM   1479 CG   PRO    91       9.763  21.058  23.362  1.00  0.00      QMMM C
ATOM   1480 HG2  PRO    91       9.812  22.144  23.275  1.00  0.00      QMMM H
ATOM   1481 HG3  PRO    91       8.850  20.754  23.874  1.00  0.00      QMMM H
ATOM   1482 C    PRO    91      13.265  19.670  23.302  1.00  0.00      QMMM C
ATOM   1483 O    PRO    91      13.957  19.996  24.267  1.00  0.00      QMMM O
ATOM   1484 N    HIS    92      13.565  18.611  22.534  1.00  0.00      QMMM N
ATOM   1485 H    HIS    92      12.924  18.497  21.763  1.00  0.00      QMMM H
ATOM   1486 CA   HIS    92      14.879  17.946  22.398  1.00  0.00      QMMM C
ATOM   1487 HA   HIS    92      15.041  17.289  23.255  1.00  0.00      QMMM H
ATOM   1488 CB   HIS    92      14.848  17.080  21.106  1.00  0.00      QMMM C
ATOM   1489 HB2  HIS    92      14.411  16.110  21.355  1.00  0.00      QMMM H
ATOM   1490 HB3  HIS    92      14.169  17.553  20.393  1.00  0.00      QMMM H
ATOM   1491 CG   HIS    92      16.143  16.831  20.340  1.00  0.00      QMMM C
ATOM   1492 ND1  HIS    92      16.226  16.707  18.958  1.00  0.00      QMMM N
ATOM   1493 HD1  HIS    92      15.466  16.778  18.290  1.00  0.00      QMMM H
ATOM   1494 CE1  HIS    92      17.512  16.463  18.639  1.00  0.00      QMMM C
ATOM   1495 HE1  HIS    92      17.918  16.291  17.642  1.00  0.00      QMMM H
ATOM   1496 NE2  HIS    92      18.248  16.448  19.764  1.00  0.00      QMMM N
ATOM   1497 HE2  HIS    92      19.272  16.319  19.760  1.00  0.00      QMMM H
ATOM   1498 CD2  HIS    92      17.406  16.652  20.846  1.00  0.00      QMMM C
ATOM   1499 HD2  HIS    92      17.709  16.672  21.887  1.00  0.00      QMMM H
ATOM   1500 C    HIS    92      16.042  18.949  22.402  1.00  0.00      QMMM C
ATOM   1501 O    HIS    92      17.009  18.760  23.133  1.00  0.00      QMMM O
ATOM   1502 N    LEU    93      15.947  19.991  21.579  1.00  0.00      QMMM N
ATOM   1503 H    LEU    93      15.102  20.055  21.021  1.00  0.00      QMMM H
ATOM   1504 CA   LEU    93      17.039  20.928  21.287  1.00  0.00      QMMM C
ATOM   1505 HA   LEU    93      17.960  20.372  21.101  1.00  0.00      QMMM H
ATOM   1506 CB   LEU    93      16.655  21.708  20.017  1.00  0.00      QMMM C
ATOM   1507 HB2  LEU    93      15.824  22.370  20.263  1.00  0.00      QMMM H
ATOM   1508 HB3  LEU    93      17.497  22.332  19.718  1.00  0.00      QMMM H
ATOM   1509 CG   LEU    93      16.231  20.828  18.824  1.00  0.00      QMMM C
ATOM   1510 HG   LEU    93      15.415  20.171  19.120  1.00  0.00      QMMM H
ATOM   1511 CD1  LEU    93      15.698  21.711  17.711  1.00  0.00      QMMM C
ATOM   1512 HD11 LEU    93      16.496  22.292  17.258  1.00  0.00      QMMM H
ATOM   1513 HD12 LEU    93      15.245  21.081  16.956  1.00  0.00      QMMM H
ATOM   1514 HD13 LEU    93      14.917  22.367  18.091  1.00  0.00      QMMM H
ATOM   1515 CD2  LEU    93      17.364  19.952  18.296  1.00  0.00      QMMM C
ATOM   1516 HD21 LEU    93      17.731  19.293  19.079  1.00  0.00      QMMM H
ATOM   1517 HD22 LEU    93      17.002  19.355  17.461  1.00  0.00      QMMM H
ATOM   1518 HD23 LEU    93      18.189  20.569  17.951  1.00  0.00      QMMM H
ATOM   1519 C    LEU    93      17.320  21.918  22.431  1.00  0.00      QMMM C
ATOM   1520 O    LEU    93      18.439  22.402  22.589  1.00  0.00      QMMM O
ATOM   1521 N    ILE    94      16.291  22.243  23.213  1.00  0.00      QMMM N
ATOM   1522 H    ILE    94      15.432  21.748  23.036  1.00  0.00      QMMM H
ATOM   1523 CA   ILE    94      16.284  23.345  24.179  1.00  0.00      QMMM C
ATOM   1524 HA   ILE    94      16.912  24.151  23.793  1.00  0.00      QMMM H
ATOM   1525 CB   ILE    94      14.844  23.895  24.340  1.00  0.00      QMMM C
ATOM   1526 HB   ILE    94      14.248  23.135  24.848  1.00  0.00      QMMM H
ATOM   1527 CG2  ILE    94      14.834  25.153  25.224  1.00  0.00      QMMM C
ATOM   1528 HG21 ILE    94      15.462  25.932  24.788  1.00  0.00      QMMM H
ATOM   1529 HG22 ILE    94      13.816  25.530  25.314  1.00  0.00      QMMM H
ATOM   1530 HG23 ILE    94      15.208  24.929  26.222  1.00  0.00      QMMM H
ATOM   1531 CG1  ILE    94      14.119  24.182  23.001  1.00  0.00      QMMM C
ATOM   1532 HG12 ILE    94      13.985  23.248  22.455  1.00  0.00      QMMM H
ATOM   1533 HG13 ILE    94      13.120  24.563  23.218  1.00  0.00      QMMM H
ATOM   1534 CD1  ILE    94      14.818  25.177  22.067  1.00  0.00      QMMM C
ATOM   1535 HD11 ILE    94      15.818  24.827  21.811  1.00  0.00      QMMM H
ATOM   1536 HD12 ILE    94      14.235  25.274  21.151  1.00  0.00      QMMM H
ATOM   1537 HD13 ILE    94      14.881  26.155  22.541  1.00  0.00      QMMM H
ATOM   1538 C    ILE    94      16.869  22.888  25.523  1.00  0.00      QMMM C
ATOM   1539 O    ILE    94      16.222  22.132  26.256  1.00  0.00      QMMM O
ATOM   1540 N    LYS    95      18.068  23.361  25.883  1.00  0.00      QMMM N
ATOM   1541 H    LYS    95      18.548  23.949  25.202  1.00  0.00      QMMM H
ATOM   1542 CA   LYS    95      18.585  23.306  27.264  1.00  0.00      QMMM C
ATOM   1543 HA   LYS    95      18.447  22.295  27.648  1.00  0.00      QMMM H
ATOM   1544 CB   LYS    95      20.089  23.649  27.273  1.00  0.00      QMMM C
ATOM   1545 HB2  LYS    95      20.627  22.889  26.704  1.00  0.00      QMMM H
ATOM   1546 HB3  LYS    95      20.227  24.603  26.763  1.00  0.00      QMMM H
ATOM   1547 CG   LYS    95      20.737  23.784  28.667  1.00  0.00      QMMM C
ATOM   1548 HG2  LYS    95      21.792  24.011  28.525  1.00  0.00      QMMM H
ATOM   1549 HG3  LYS    95      20.289  24.629  29.191  1.00  0.00      QMMM H
ATOM   1550 CD   LYS    95      20.620  22.529  29.547  1.00  0.00      QMMM C
ATOM   1551 HD2  LYS    95      19.563  22.313  29.711  1.00  0.00      QMMM H
ATOM   1552 HD3  LYS    95      21.069  21.673  29.039  1.00  0.00      QMMM H
ATOM   1553 CE   LYS    95      21.273  22.736  30.924  1.00  0.00      QMMM C
ATOM   1554 HE2  LYS    95      20.953  23.707  31.315  1.00  0.00      QMMM H
ATOM   1555 HE3  LYS    95      20.895  21.965  31.602  1.00  0.00      QMMM H
ATOM   1556 NZ   LYS    95      22.756  22.665  30.875  1.00  0.00      QMMM N
ATOM   1557 HZ1  LYS    95      23.140  23.357  30.231  1.00  0.00      QMMM H
ATOM   1558 HZ2  LYS    95      23.166  22.856  31.781  1.00  0.00      QMMM H
ATOM   1559 HZ3  LYS    95      23.075  21.760  30.560  1.00  0.00      QMMM H
ATOM   1560 C    LYS    95      17.787  24.240  28.176  1.00  0.00      QMMM C
ATOM   1561 O    LYS    95      17.299  23.814  29.218  1.00  0.00      QMMM O
ATOM   1562 N    GLU    96      17.670  25.505  27.782  1.00  0.00      QMMM N
ATOM   1563 H    GLU    96      18.075  25.758  26.891  1.00  0.00      QMMM H
ATOM   1564 CA   GLU    96      16.999  26.579  28.524  1.00  0.00      QMMM C
ATOM   1565 HA   GLU    96      16.156  26.163  29.073  1.00  0.00      QMMM H
ATOM   1566 CB   GLU    96      17.976  27.190  29.551  1.00  0.00      QMMM C
ATOM   1567 HB2  GLU    96      17.431  27.876  30.201  1.00  0.00      QMMM H
ATOM   1568 HB3  GLU    96      18.381  26.388  30.170  1.00  0.00      QMMM H
ATOM   1569 CG   GLU    96      19.134  27.947  28.883  1.00  0.00      QMMM C
ATOM   1570 HG2  GLU    96      19.544  27.317  28.094  1.00  0.00      QMMM H
ATOM   1571 HG3  GLU    96      18.753  28.858  28.420  1.00  0.00      QMMM H
ATOM   1572 CD   GLU    96      20.270  28.310  29.844  1.00  0.00      QMMM C
ATOM   1573 OE1  GLU    96      20.030  28.562  31.044  1.00  0.00      QMMM O
ATOM   1574 OE2  GLU    96      21.428  28.348  29.372  1.00  0.00      QMMM O
ATOM   1575 C    GLU    96      16.461  27.662  27.572  1.00  0.00      QMMM C
ATOM   1576 O    GLU    96      16.851  27.719  26.402  1.00  0.00      QMMM O
ATOM   1577 N    ILE    97      15.613  28.549  28.097  1.00  0.00      QMMM N
ATOM   1578 H    ILE    97      15.334  28.402  29.062  1.00  0.00      QMMM H
ATOM   1579 CA   ILE    97      15.149  29.777  27.441  1.00  0.00      QMMM C
ATOM   1580 HA   ILE    97      15.750  29.941  26.550  1.00  0.00      QMMM H
ATOM   1581 CB   ILE    97      13.666  29.688  26.995  1.00  0.00      QMMM C
ATOM   1582 HB   ILE    97      13.042  29.565  27.880  1.00  0.00      QMMM H
ATOM   1583 CG2  ILE    97      13.256  30.995  26.289  1.00  0.00      QMMM C
ATOM   1584 HG21 ILE    97      13.833  31.132  25.375  1.00  0.00      QMMM H
ATOM   1585 HG22 ILE    97      12.197  30.974  26.039  1.00  0.00      QMMM H
ATOM   1586 HG23 ILE    97      13.413  31.857  26.938  1.00  0.00      QMMM H
ATOM   1587 CG1  ILE    97      13.439  28.461  26.080  1.00  0.00      QMMM C
ATOM   1588 HG12 ILE    97      14.113  28.509  25.226  1.00  0.00      QMMM H
ATOM   1589 HG13 ILE    97      13.676  27.559  26.643  1.00  0.00      QMMM H
ATOM   1590 CD1  ILE    97      12.009  28.290  25.555  1.00  0.00      QMMM C
ATOM   1591 HD11 ILE    97      11.746  29.100  24.874  1.00  0.00      QMMM H
ATOM   1592 HD12 ILE    97      11.947  27.353  25.002  1.00  0.00      QMMM H
ATOM   1593 HD13 ILE    97      11.307  28.263  26.388  1.00  0.00      QMMM H
ATOM   1594 C    ILE    97      15.432  30.954  28.376  1.00  0.00      QMMM C
ATOM   1595 O    ILE    97      14.658  31.251  29.287  1.00  0.00      QMMM O
ATOM   1596 N    ILE    98      16.589  31.583  28.198  1.00  0.00      QMMM N
ATOM   1597 H    ILE    98      17.148  31.322  27.391  1.00  0.00      QMMM H
ATOM   1598 CA   ILE    98      16.969  32.804  28.902  1.00  0.00      QMMM C
ATOM   1599 HA   ILE    98      16.769  32.647  29.954  1.00  0.00      QMMM H
ATOM   1600 CB   ILE    98      18.481  33.078  28.756  1.00  0.00      QMMM C
ATOM   1601 HB   ILE    98      18.767  32.963  27.713  1.00  0.00      QMMM H
ATOM   1602 CG2  ILE    98      18.834  34.510  29.193  1.00  0.00      QMMM C
ATOM   1603 HG21 ILE    98      18.479  34.693  30.207  1.00  0.00      QMMM H
ATOM   1604 HG22 ILE    98      19.908  34.668  29.142  1.00  0.00      QMMM H
ATOM   1605 HG23 ILE    98      18.371  35.225  28.516  1.00  0.00      QMMM H
ATOM   1606 CG1  ILE    98      19.242  32.045  29.614  1.00  0.00      QMMM C
ATOM   1607 HG12 ILE    98      19.024  32.224  30.667  1.00  0.00      QMMM H
ATOM   1608 HG13 ILE    98      18.893  31.045  29.363  1.00  0.00      QMMM H
ATOM   1609 CD1  ILE    98      20.758  32.057  29.417  1.00  0.00      QMMM C
ATOM   1610 HD11 ILE    98      21.190  32.961  29.843  1.00  0.00      QMMM H
ATOM   1611 HD12 ILE    98      21.179  31.199  29.932  1.00  0.00      QMMM H
ATOM   1612 HD13 ILE    98      21.002  31.988  28.357  1.00  0.00      QMMM H
ATOM   1613 C    ILE    98      16.104  33.972  28.424  1.00  0.00      QMMM C
ATOM   1614 O    ILE    98      16.000  34.237  27.225  1.00  0.00      QMMM O
ATOM   1615 N    LEU    99      15.522  34.684  29.390  1.00  0.00      QMMM N
ATOM   1616 H    LEU    99      15.682  34.362  30.338  1.00  0.00      QMMM H
ATOM   1617 CA   LEU    99      14.772  35.922  29.193  1.00  0.00      QMMM C
ATOM   1618 HA   LEU    99      14.729  36.162  28.129  1.00  0.00      QMMM H
ATOM   1619 CB   LEU    99      13.332  35.765  29.710  1.00  0.00      QMMM C
ATOM   1620 HB2  LEU    99      13.359  35.534  30.775  1.00  0.00      QMMM H
ATOM   1621 HB3  LEU    99      12.829  36.722  29.592  1.00  0.00      QMMM H
ATOM   1622 CG   LEU    99      12.492  34.690  29.006  1.00  0.00      QMMM C
ATOM   1623 HG   LEU    99      12.921  33.706  29.195  1.00  0.00      QMMM H
ATOM   1624 CD1  LEU    99      11.077  34.731  29.575  1.00  0.00      QMMM C
ATOM   1625 HD11 LEU    99      10.619  35.691  29.340  1.00  0.00      QMMM H
ATOM   1626 HD12 LEU    99      10.480  33.932  29.137  1.00  0.00      QMMM H
ATOM   1627 HD13 LEU    99      11.104  34.606  30.656  1.00  0.00      QMMM H
ATOM   1628 CD2  LEU    99      12.405  34.911  27.500  1.00  0.00      QMMM C
ATOM   1629 HD21 LEU    99      13.375  34.708  27.052  1.00  0.00      QMMM H
ATOM   1630 HD22 LEU    99      11.688  34.221  27.068  1.00  0.00      QMMM H
ATOM   1631 HD23 LEU    99      12.097  35.933  27.279  1.00  0.00      QMMM H
ATOM   1632 C    LEU    99      15.500  37.078  29.881  1.00  0.00      QMMM C
ATOM   1633 O    LEU    99      15.361  37.278  31.093  1.00  0.00      QMMM O
ATOM   1634 N    VAL   100      16.307  37.814  29.117  1.00  0.00      QMMM N
ATOM   1635 H    VAL   100      16.354  37.592  28.125  1.00  0.00      QMMM H
ATOM   1636 CA   VAL   100      16.984  39.034  29.574  1.00  0.00      QMMM C
ATOM   1637 HA   VAL   100      17.249  38.896  30.622  1.00  0.00      QMMM H
ATOM   1638 CB   VAL   100      18.297  39.314  28.819  1.00  0.00      QMMM C
ATOM   1639 HB   VAL   100      18.086  39.751  27.846  1.00  0.00      QMMM H
ATOM   1640 CG1  VAL   100      19.139  40.293  29.638  1.00  0.00      QMMM C
ATOM   1641 HG11 VAL   100      19.298  39.909  30.645  1.00  0.00      QMMM H
ATOM   1642 HG12 VAL   100      20.107  40.438  29.169  1.00  0.00      QMMM H
ATOM   1643 HG13 VAL   100      18.630  41.256  29.698  1.00  0.00      QMMM H
ATOM   1644 CG2  VAL   100      19.141  38.054  28.594  1.00  0.00      QMMM C
ATOM   1645 HG21 VAL   100      18.630  37.397  27.892  1.00  0.00      QMMM H
ATOM   1646 HG22 VAL   100      20.097  38.328  28.153  1.00  0.00      QMMM H
ATOM   1647 HG23 VAL   100      19.309  37.540  29.541  1.00  0.00      QMMM H
ATOM   1648 C    VAL   100      16.011  40.213  29.502  1.00  0.00      QMMM C
ATOM   1649 O    VAL   100      16.004  41.009  28.567  1.00  0.00      QMMM O
ATOM   1650 N    ASP   101      15.135  40.269  30.498  1.00  0.00      QMMM N
ATOM   1651 H    ASP   101      15.176  39.511  31.163  1.00  0.00      QMMM H
ATOM   1652 CA   ASP   101      14.240  41.387  30.789  1.00  0.00      QMMM C
ATOM   1653 HA   ASP   101      13.607  41.593  29.923  1.00  0.00      QMMM H
ATOM   1654 CB   ASP   101      13.347  40.935  31.956  1.00  0.00      QMMM C
ATOM   1655 HB2  ASP   101      12.804  40.039  31.656  1.00  0.00      QMMM H
ATOM   1656 HB3  ASP   101      13.974  40.637  32.792  1.00  0.00      QMMM H
ATOM   1657 CG   ASP   101      12.341  41.964  32.464  1.00  0.00      QMMM C
ATOM   1658 OD1  ASP   101      11.616  41.593  33.412  1.00  0.00      QMMM O
ATOM   1659 OD2  ASP   101      12.316  43.125  31.994  1.00  0.00      QMMM O
ATOM   1660 C    ASP   101      15.062  42.653  31.097  1.00  0.00      QMMM C
ATOM   1661 O    ASP   101      15.647  42.781  32.171  1.00  0.00      QMMM O
ATOM   1662 N    ASP   102      15.166  43.580  30.152  1.00  0.00      QMMM N
ATOM   1663 H    ASP   102      14.649  43.419  29.293  1.00  0.00      QMMM H
ATOM   1664 CA   ASP   102      15.925  44.834  30.220  1.00  0.00      QMMM C
ATOM   1665 HA   ASP   102      16.876  44.613  30.693  1.00  0.00      QMMM H
ATOM   1666 CB   ASP   102      16.216  45.290  28.780  1.00  0.00      QMMM C
ATOM   1667 HB2  ASP   102      16.582  44.437  28.206  1.00  0.00      QMMM H
ATOM   1668 HB3  ASP   102      15.289  45.630  28.324  1.00  0.00      QMMM H
ATOM   1669 CG   ASP   102      17.264  46.397  28.680  1.00  0.00      QMMM C
ATOM   1670 OD1  ASP   102      17.257  47.126  27.663  1.00  0.00      QMMM O
ATOM   1671 OD2  ASP   102      18.105  46.540  29.600  1.00  0.00      QMMM O
ATOM   1672 C    ASP   102      15.223  45.894  31.101  1.00  0.00      QMMM C
ATOM   1673 O    ASP   102      15.025  47.047  30.723  1.00  0.00      QMMM O
ATOM   1674 N    TYR   103      14.814  45.467  32.295  1.00  0.00      QMMM N
ATOM   1675 H    TYR   103      15.008  44.484  32.442  1.00  0.00      QMMM H
ATOM   1676 CA   TYR   103      13.992  46.145  33.296  1.00  0.00      QMMM C
ATOM   1677 HA   TYR   103      13.669  45.349  33.962  1.00  0.00      QMMM H
ATOM   1678 CB   TYR   103      14.852  47.084  34.156  1.00  0.00      QMMM C
ATOM   1679 HB2  TYR   103      15.870  46.695  34.191  1.00  0.00      QMMM H
ATOM   1680 HB3  TYR   103      14.903  48.073  33.697  1.00  0.00      QMMM H
ATOM   1681 CG   TYR   103      14.345  47.194  35.581  1.00  0.00      QMMM C
ATOM   1682 CD1  TYR   103      14.928  46.403  36.592  1.00  0.00      QMMM C
ATOM   1683 HD1  TYR   103      15.767  45.759  36.355  1.00  0.00      QMMM H
ATOM   1684 CE1  TYR   103      14.438  46.459  37.910  1.00  0.00      QMMM C
ATOM   1685 HE1  TYR   103      14.900  45.863  38.684  1.00  0.00      QMMM H
ATOM   1686 CZ   TYR   103      13.357  47.313  38.222  1.00  0.00      QMMM C
ATOM   1687 OH   TYR   103      12.861  47.363  39.483  1.00  0.00      QMMM O
ATOM   1688 HH   TYR   103      13.439  46.956  40.131  1.00  0.00      QMMM H
ATOM   1689 CE2  TYR   103      12.766  48.094  37.208  1.00  0.00      QMMM C
ATOM   1690 HE2  TYR   103      11.939  48.745  37.461  1.00  0.00      QMMM H
ATOM   1691 CD2  TYR   103      13.263  48.040  35.891  1.00  0.00      QMMM C
ATOM   1692 HD2  TYR   103      12.809  48.647  35.115  1.00  0.00      QMMM H
ATOM   1693 C    TYR   103      12.692  46.761  32.740  1.00  0.00      QMMM C
ATOM   1694 O    TYR   103      12.541  47.977  32.615  1.00  0.00      QMMM O
ATOM   1695 N    SER   104      11.743  45.884  32.411  1.00  0.00      QMMM N
ATOM   1696 H    SER   104      11.999  44.899  32.460  1.00  0.00      QMMM H
ATOM   1697 CA   SER   104      10.426  46.177  31.824  1.00  0.00      QMMM C
ATOM   1698 HA   SER   104      10.565  46.933  31.052  1.00  0.00      QMMM H
ATOM   1699 CB   SER   104       9.917  44.899  31.147  1.00  0.00      QMMM C
ATOM   1700 HB2  SER   104       9.783  44.108  31.887  1.00  0.00      QMMM H
ATOM   1701 HB3  SER   104       8.970  45.085  30.643  1.00  0.00      QMMM H
ATOM   1702 OG   SER   104      10.865  44.501  30.182  1.00  0.00      QMMM O
ATOM   1703 HG   SER   104      11.512  43.935  30.664  1.00  0.00      QMMM H
ATOM   1704 C    SER   104       9.379  46.739  32.808  1.00  0.00      QMMM C
ATOM   1705 O    SER   104       9.689  47.070  33.953  1.00  0.00      QMMM O
ATOM   1706 N    ASN   105       8.133  46.856  32.340  1.00  0.00      QMMM N
ATOM   1707 H    ASN   105       7.932  46.340  31.498  1.00  0.00      QMMM H
ATOM   1708 CA   ASN   105       6.946  47.457  32.959  1.00  0.00      QMMM C
ATOM   1709 HA   ASN   105       7.066  48.542  32.960  1.00  0.00      QMMM H
ATOM   1710 CB   ASN   105       5.748  47.073  32.056  1.00  0.00      QMMM C
ATOM   1711 HB2  ASN   105       6.065  47.085  31.015  1.00  0.00      QMMM H
ATOM   1712 HB3  ASN   105       5.429  46.056  32.284  1.00  0.00      QMMM H
ATOM   1713 CG   ASN   105       4.520  47.956  32.145  1.00  0.00      QMMM C
ATOM   1714 OD1  ASN   105       3.781  48.073  31.175  1.00  0.00      QMMM O
ATOM   1715 ND2  ASN   105       4.215  48.546  33.277  1.00  0.00      QMMM N
ATOM   1716 HD21 ASN   105       3.381  49.101  33.282  1.00  0.00      QMMM H
ATOM   1717 HD22 ASN   105       4.790  48.418  34.105  1.00  0.00      QMMM H
ATOM   1718 C    ASN   105       6.686  46.996  34.404  1.00  0.00      QMMM C
ATOM   1719 O    ASN   105       6.228  47.786  35.227  1.00  0.00      QMMM O
ATOM   1720 N    ASP   106       6.923  45.717  34.677  1.00  0.00      QMMM N
ATOM   1721 H    ASP   106       7.177  45.144  33.870  1.00  0.00      QMMM H
ATOM   1722 CA   ASP   106       6.620  44.997  35.917  1.00  0.00      QMMM C
ATOM   1723 HA   ASP   106       6.662  45.675  36.769  1.00  0.00      QMMM H
ATOM   1724 CB   ASP   106       5.177  44.472  35.764  1.00  0.00      QMMM C
ATOM   1725 HB2  ASP   106       4.498  45.327  35.785  1.00  0.00      QMMM H
ATOM   1726 HB3  ASP   106       5.094  44.020  34.776  1.00  0.00      QMMM H
ATOM   1727 CG   ASP   106       4.682  43.442  36.787  1.00  0.00      QMMM C
ATOM   1728 OD1  ASP   106       3.572  42.911  36.550  1.00  0.00      QMMM O
ATOM   1729 OD2  ASP   106       5.420  43.113  37.738  1.00  0.00      QMMM O
ATOM   1730 C    ASP   106       7.657  43.862  36.076  1.00  0.00      QMMM C
ATOM   1731 O    ASP   106       7.977  43.212  35.078  1.00  0.00      QMMM O
ATOM   1732 N    PRO   107       8.238  43.604  37.265  1.00  0.00      QMMM N
ATOM   1733 CA   PRO   107       9.030  42.398  37.535  1.00  0.00      QMMM C
ATOM   1734 HA   PRO   107      10.008  42.518  37.074  1.00  0.00      QMMM H
ATOM   1735 CB   PRO   107       9.211  42.374  39.055  1.00  0.00      QMMM C
ATOM   1736 HB2  PRO   107       8.361  41.879  39.528  1.00  0.00      QMMM H
ATOM   1737 HB3  PRO   107      10.145  41.891  39.342  1.00  0.00      QMMM H
ATOM   1738 CD   PRO   107       8.170  44.439  38.457  1.00  0.00      QMMM C
ATOM   1739 HD2  PRO   107       8.413  45.477  38.229  1.00  0.00      QMMM H
ATOM   1740 HD3  PRO   107       7.177  44.376  38.903  1.00  0.00      QMMM H
ATOM   1741 CG   PRO   107       9.201  43.856  39.423  1.00  0.00      QMMM C
ATOM   1742 HG2  PRO   107      10.180  44.293  39.220  1.00  0.00      QMMM H
ATOM   1743 HG3  PRO   107       8.914  44.015  40.463  1.00  0.00      QMMM H
ATOM   1744 C    PRO   107       8.420  41.084  37.013  1.00  0.00      QMMM C
ATOM   1745 O    PRO   107       9.149  40.241  36.484  1.00  0.00      QMMM O
ATOM   1746 N    GLU   108       7.099  40.904  37.120  1.00  0.00      QMMM N
ATOM   1747 H    GLU   108       6.538  41.658  37.526  1.00  0.00      QMMM H
ATOM   1748 CA   GLU   108       6.381  39.733  36.599  1.00  0.00      QMMM C
ATOM   1749 HA   GLU   108       6.935  38.843  36.881  1.00  0.00      QMMM H
ATOM   1750 CB   GLU   108       4.986  39.610  37.248  1.00  0.00      QMMM C
ATOM   1751 HB2  GLU   108       4.537  40.597  37.313  1.00  0.00      QMMM H
ATOM   1752 HB3  GLU   108       4.331  39.010  36.620  1.00  0.00      QMMM H
ATOM   1753 CG   GLU   108       5.007  38.984  38.656  1.00  0.00      QMMM C
ATOM   1754 HG2  GLU   108       5.764  39.484  39.264  1.00  0.00      QMMM H
ATOM   1755 HG3  GLU   108       4.038  39.170  39.124  1.00  0.00      QMMM H
ATOM   1756 CD   GLU   108       5.264  37.466  38.652  1.00  0.00      QMMM C
ATOM   1757 OE1  GLU   108       4.313  36.651  38.664  1.00  0.00      QMMM O
ATOM   1758 OE2  GLU   108       6.433  37.023  38.663  1.00  0.00      QMMM O
ATOM   1759 C    GLU   108       6.301  39.675  35.060  1.00  0.00      QMMM C
ATOM   1760 O    GLU   108       5.972  38.608  34.545  1.00  0.00      QMMM O
ATOM   1761 N    ASP   109       6.689  40.714  34.300  1.00  0.00      QMMM N
ATOM   1762 H    ASP   109       7.002  41.560  34.769  1.00  0.00      QMMM H
ATOM   1763 CA   ASP   109       6.849  40.619  32.833  1.00  0.00      QMMM C
ATOM   1764 HA   ASP   109       5.873  40.454  32.377  1.00  0.00      QMMM H
ATOM   1765 CB   ASP   109       7.473  41.882  32.213  1.00  0.00      QMMM C
ATOM   1766 HB2  ASP   109       8.406  42.120  32.726  1.00  0.00      QMMM H
ATOM   1767 HB3  ASP   109       7.717  41.648  31.177  1.00  0.00      QMMM H
ATOM   1768 CG   ASP   109       6.571  43.109  32.179  1.00  0.00      QMMM C
ATOM   1769 OD1  ASP   109       5.331  42.941  32.127  1.00  0.00      QMMM O
ATOM   1770 OD2  ASP   109       7.126  44.228  32.147  1.00  0.00      QMMM O
ATOM   1771 C    ASP   109       7.742  39.431  32.464  1.00  0.00      QMMM C
ATOM   1772 O    ASP   109       7.345  38.562  31.685  1.00  0.00      QMMM O
ATOM   1773 N    GLY   110       8.929  39.375  33.074  1.00  0.00      QMMM N
ATOM   1774 H    GLY   110       9.174  40.163  33.664  1.00  0.00      QMMM H
ATOM   1775 CA   GLY   110       9.809  38.217  33.041  1.00  0.00      QMMM C
ATOM   1776 HA2  GLY   110       9.785  37.765  32.049  1.00  0.00      QMMM H
ATOM   1777 HA3  GLY   110      10.828  38.541  33.251  1.00  0.00      QMMM H
ATOM   1778 C    GLY   110       9.405  37.163  34.072  1.00  0.00      QMMM C
ATOM   1779 O    GLY   110       9.266  35.988  33.733  1.00  0.00      QMMM O
ATOM   1780 N    ALA   111       9.248  37.538  35.346  1.00  0.00      QMMM N
ATOM   1781 H    ALA   111       9.310  38.525  35.585  1.00  0.00      QMMM H
ATOM   1782 CA   ALA   111       9.115  36.570  36.438  1.00  0.00      QMMM C
ATOM   1783 HA   ALA   111       9.935  35.863  36.342  1.00  0.00      QMMM H
ATOM   1784 CB   ALA   111       9.352  37.277  37.777  1.00  0.00      QMMM C
ATOM   1785 HB1  ALA   111       8.616  38.061  37.939  1.00  0.00      QMMM H
ATOM   1786 HB2  ALA   111       9.278  36.558  38.593  1.00  0.00      QMMM H
ATOM   1787 HB3  ALA   111      10.344  37.729  37.788  1.00  0.00      QMMM H
ATOM   1788 C    ALA   111       7.836  35.699  36.396  1.00  0.00      QMMM C
ATOM   1789 O    ALA   111       7.870  34.574  36.912  1.00  0.00      QMMM O
ATOM   1790 N    LEU   112       6.753  36.102  35.712  1.00  0.00      QMMM N
ATOM   1791 H    LEU   112       6.730  37.043  35.329  1.00  0.00      QMMM H
ATOM   1792 CA   LEU   112       5.599  35.224  35.457  1.00  0.00      QMMM C
ATOM   1793 HA   LEU   112       5.455  34.629  36.349  1.00  0.00      QMMM H
ATOM   1794 CB   LEU   112       4.296  36.027  35.276  1.00  0.00      QMMM C
ATOM   1795 HB2  LEU   112       4.430  36.988  35.762  1.00  0.00      QMMM H
ATOM   1796 HB3  LEU   112       4.114  36.206  34.218  1.00  0.00      QMMM H
ATOM   1797 CG   LEU   112       3.065  35.367  35.939  1.00  0.00      QMMM C
ATOM   1798 HG   LEU   112       3.345  34.998  36.923  1.00  0.00      QMMM H
ATOM   1799 CD1  LEU   112       1.924  36.366  36.136  1.00  0.00      QMMM C
ATOM   1800 HD11 LEU   112       1.527  36.694  35.182  1.00  0.00      QMMM H
ATOM   1801 HD12 LEU   112       1.126  35.900  36.714  1.00  0.00      QMMM H
ATOM   1802 HD13 LEU   112       2.289  37.225  36.701  1.00  0.00      QMMM H
ATOM   1803 CD2  LEU   112       2.514  34.185  35.145  1.00  0.00      QMMM C
ATOM   1804 HD21 LEU   112       3.234  33.373  35.135  1.00  0.00      QMMM H
ATOM   1805 HD22 LEU   112       1.597  33.822  35.610  1.00  0.00      QMMM H
ATOM   1806 HD23 LEU   112       2.291  34.496  34.126  1.00  0.00      QMMM H
ATOM   1807 C    LEU   112       5.893  34.234  34.321  1.00  0.00      QMMM C
ATOM   1808 O    LEU   112       5.646  33.042  34.492  1.00  0.00      QMMM O
ATOM   1809 N    LEU   113       6.565  34.645  33.238  1.00  0.00      QMMM N
ATOM   1810 H    LEU   113       6.785  35.632  33.165  1.00  0.00      QMMM H
ATOM   1811 CA   LEU   113       7.146  33.697  32.266  1.00  0.00      QMMM C
ATOM   1812 HA   LEU   113       6.336  33.099  31.846  1.00  0.00      QMMM H
ATOM   1813 CB   LEU   113       7.854  34.435  31.116  1.00  0.00      QMMM C
ATOM   1814 HB2  LEU   113       8.695  34.998  31.518  1.00  0.00      QMMM H
ATOM   1815 HB3  LEU   113       8.256  33.693  30.425  1.00  0.00      QMMM H
ATOM   1816 CG   LEU   113       6.959  35.399  30.329  1.00  0.00      QMMM C
ATOM   1817 HG   LEU   113       6.517  36.120  31.013  1.00  0.00      QMMM H
ATOM   1818 CD1  LEU   113       7.784  36.142  29.286  1.00  0.00      QMMM C
ATOM   1819 HD11 LEU   113       8.261  35.442  28.600  1.00  0.00      QMMM H
ATOM   1820 HD12 LEU   113       7.128  36.802  28.721  1.00  0.00      QMMM H
ATOM   1821 HD13 LEU   113       8.533  36.756  29.784  1.00  0.00      QMMM H
ATOM   1822 CD2  LEU   113       5.847  34.665  29.591  1.00  0.00      QMMM C
ATOM   1823 HD21 LEU   113       5.162  34.211  30.304  1.00  0.00      QMMM H
ATOM   1824 HD22 LEU   113       5.287  35.380  28.993  1.00  0.00      QMMM H
ATOM   1825 HD23 LEU   113       6.270  33.905  28.935  1.00  0.00      QMMM H
ATOM   1826 C    LEU   113       8.114  32.710  32.940  1.00  0.00      QMMM C
ATOM   1827 O    LEU   113       8.188  31.542  32.562  1.00  0.00      QMMM O
ATOM   1828 N    GLY   114       8.774  33.126  34.024  1.00  0.00      QMMM N
ATOM   1829 H    GLY   114       8.713  34.125  34.204  1.00  0.00      QMMM H
ATOM   1830 CA   GLY   114       9.539  32.273  34.936  1.00  0.00      QMMM C
ATOM   1831 HA2  GLY   114      10.438  31.936  34.423  1.00  0.00      QMMM H
ATOM   1832 HA3  GLY   114       9.842  32.871  35.796  1.00  0.00      QMMM H
ATOM   1833 C    GLY   114       8.805  31.028  35.465  1.00  0.00      QMMM C
ATOM   1834 O    GLY   114       9.467  30.100  35.934  1.00  0.00      QMMM O
ATOM   1835 N    LYS   115       7.470  30.944  35.371  1.00  0.00      QMMM N
ATOM   1836 H    LYS   115       6.988  31.750  34.975  1.00  0.00      QMMM H
ATOM   1837 CA   LYS   115       6.670  29.757  35.726  1.00  0.00      QMMM C
ATOM   1838 HA   LYS   115       7.108  29.294  36.609  1.00  0.00      QMMM H
ATOM   1839 CB   LYS   115       5.228  30.185  36.087  1.00  0.00      QMMM C
ATOM   1840 HB2  LYS   115       4.834  30.831  35.303  1.00  0.00      QMMM H
ATOM   1841 HB3  LYS   115       4.602  29.292  36.083  1.00  0.00      QMMM H
ATOM   1842 CG   LYS   115       5.007  30.859  37.465  1.00  0.00      QMMM C
ATOM   1843 HG2  LYS   115       3.948  31.115  37.516  1.00  0.00      QMMM H
ATOM   1844 HG3  LYS   115       5.195  30.123  38.248  1.00  0.00      QMMM H
ATOM   1845 CD   LYS   115       5.827  32.126  37.789  1.00  0.00      QMMM C
ATOM   1846 HD2  LYS   115       6.742  31.845  38.311  1.00  0.00      QMMM H
ATOM   1847 HD3  LYS   115       6.106  32.614  36.863  1.00  0.00      QMMM H
ATOM   1848 CE   LYS   115       5.029  33.142  38.628  1.00  0.00      QMMM C
ATOM   1849 HE2  LYS   115       4.134  33.417  38.063  1.00  0.00      QMMM H
ATOM   1850 HE3  LYS   115       4.699  32.682  39.563  1.00  0.00      QMMM H
ATOM   1851 NZ   LYS   115       5.801  34.378  38.914  1.00  0.00      QMMM N
ATOM   1852 HZ1  LYS   115       6.410  34.665  38.151  1.00  0.00      QMMM H
ATOM   1853 HZ2  LYS   115       5.190  35.202  39.002  1.00  0.00      QMMM H
ATOM   1854 HZ3  LYS   115       6.359  34.347  39.749  1.00  0.00      QMMM H
ATOM   1855 C    LYS   115       6.662  28.663  34.631  1.00  0.00      QMMM C
ATOM   1856 O    LYS   115       6.415  27.511  34.989  1.00  0.00      QMMM O
ATOM   1857 N    ILE   116       6.964  28.981  33.365  1.00  0.00      QMMM N
ATOM   1858 H    ILE   116       7.204  29.952  33.192  1.00  0.00      QMMM H
ATOM   1859 CA   ILE   116       7.004  28.094  32.168  1.00  0.00      QMMM C
ATOM   1860 HA   ILE   116       6.109  27.478  32.130  1.00  0.00      QMMM H
ATOM   1861 CB   ILE   116       7.051  28.981  30.892  1.00  0.00      QMMM C
ATOM   1862 HB   ILE   116       7.954  29.580  30.956  1.00  0.00      QMMM H
ATOM   1863 CG2  ILE   116       7.111  28.199  29.566  1.00  0.00      QMMM C
ATOM   1864 HG21 ILE   116       6.160  27.704  29.376  1.00  0.00      QMMM H
ATOM   1865 HG22 ILE   116       7.318  28.876  28.739  1.00  0.00      QMMM H
ATOM   1866 HG23 ILE   116       7.910  27.462  29.567  1.00  0.00      QMMM H
ATOM   1867 CG1  ILE   116       5.835  29.934  30.834  1.00  0.00      QMMM C
ATOM   1868 HG12 ILE   116       4.928  29.352  30.669  1.00  0.00      QMMM H
ATOM   1869 HG13 ILE   116       5.727  30.464  31.779  1.00  0.00      QMMM H
ATOM   1870 CD1  ILE   116       5.938  31.012  29.753  1.00  0.00      QMMM C
ATOM   1871 HD11 ILE   116       5.825  30.576  28.761  1.00  0.00      QMMM H
ATOM   1872 HD12 ILE   116       5.137  31.732  29.909  1.00  0.00      QMMM H
ATOM   1873 HD13 ILE   116       6.896  31.526  29.824  1.00  0.00      QMMM H
ATOM   1874 C    ILE   116       8.220  27.152  32.212  1.00  0.00      QMMM C
ATOM   1875 O    ILE   116       9.268  27.536  32.745  1.00  0.00      QMMM O
ATOM   1876 N    GLU   117       8.138  25.926  31.676  1.00  0.00      QMMM N
ATOM   1877 H    GLU   117       7.276  25.657  31.203  1.00  0.00      QMMM H
ATOM   1878 CA   GLU   117       9.303  25.027  31.638  1.00  0.00      QMMM C
ATOM   1879 HA   GLU   117       9.650  24.953  32.667  1.00  0.00      QMMM H
ATOM   1880 CB   GLU   117       8.979  23.582  31.208  1.00  0.00      QMMM C
ATOM   1881 HB2  GLU   117       9.824  22.975  31.535  1.00  0.00      QMMM H
ATOM   1882 HB3  GLU   117       8.111  23.228  31.763  1.00  0.00      QMMM H
ATOM   1883 CG   GLU   117       8.778  23.312  29.706  1.00  0.00      QMMM C
ATOM   1884 HG2  GLU   117       7.793  23.663  29.397  1.00  0.00      QMMM H
ATOM   1885 HG3  GLU   117       9.525  23.853  29.122  1.00  0.00      QMMM H
ATOM   1886 CD   GLU   117       8.925  21.810  29.417  1.00  0.00      QMMM C
ATOM   1887 OE1  GLU   117       7.910  21.081  29.525  1.00  0.00      QMMM O
ATOM   1888 OE2  GLU   117      10.068  21.366  29.149  1.00  0.00      QMMM O
ATOM   1889 C    GLU   117      10.467  25.615  30.826  1.00  0.00      QMMM C
ATOM   1890 O    GLU   117      10.280  26.419  29.918  1.00  0.00      QMMM O
ATOM   1891 N    LYS   118      11.698  25.220  31.177  1.00  0.00      QMMM N
ATOM   1892 H    LYS   118      11.735  24.493  31.874  1.00  0.00      QMMM H
ATOM   1893 CA   LYS   118      12.979  25.662  30.584  1.00  0.00      QMMM C
ATOM   1894 HA   LYS   118      13.782  25.214  31.170  1.00  0.00      QMMM H
ATOM   1895 CB   LYS   118      13.115  25.091  29.157  1.00  0.00      QMMM C
ATOM   1896 HB2  LYS   118      12.377  25.550  28.495  1.00  0.00      QMMM H
ATOM   1897 HB3  LYS   118      14.108  25.327  28.775  1.00  0.00      QMMM H
ATOM   1898 CG   LYS   118      12.926  23.564  29.153  1.00  0.00      QMMM C
ATOM   1899 HG2  LYS   118      13.548  23.132  29.939  1.00  0.00      QMMM H
ATOM   1900 HG3  LYS   118      11.884  23.323  29.359  1.00  0.00      QMMM H
ATOM   1901 CD   LYS   118      13.320  22.929  27.821  1.00  0.00      QMMM C
ATOM   1902 HD2  LYS   118      12.693  23.316  27.016  1.00  0.00      QMMM H
ATOM   1903 HD3  LYS   118      14.363  23.173  27.629  1.00  0.00      QMMM H
ATOM   1904 CE   LYS   118      13.149  21.410  27.940  1.00  0.00      QMMM C
ATOM   1905 HE2  LYS   118      13.477  21.113  28.939  1.00  0.00      QMMM H
ATOM   1906 HE3  LYS   118      12.084  21.158  27.860  1.00  0.00      QMMM H
ATOM   1907 NZ   LYS   118      13.961  20.691  26.930  1.00  0.00      QMMM N
ATOM   1908 HZ1  LYS   118      14.910  21.064  26.897  1.00  0.00      QMMM H
ATOM   1909 HZ2  LYS   118      14.006  19.702  27.118  1.00  0.00      QMMM H
ATOM   1910 HZ3  LYS   118      13.605  20.802  25.986  1.00  0.00      QMMM H
ATOM   1911 C    LYS   118      13.280  27.172  30.633  1.00  0.00      QMMM C
ATOM   1912 O    LYS   118      14.447  27.538  30.516  1.00  0.00      QMMM O
ATOM   1913 N    VAL   119      12.296  28.041  30.876  1.00  0.00      QMMM N
ATOM   1914 H    VAL   119      11.356  27.666  30.801  1.00  0.00      QMMM H
ATOM   1915 CA   VAL   119      12.472  29.491  31.037  1.00  0.00      QMMM C
ATOM   1916 HA   VAL   119      13.005  29.843  30.160  1.00  0.00      QMMM H
ATOM   1917 CB   VAL   119      11.123  30.236  31.065  1.00  0.00      QMMM C
ATOM   1918 HB   VAL   119      10.484  29.814  31.841  1.00  0.00      QMMM H
ATOM   1919 CG1  VAL   119      11.311  31.733  31.341  1.00  0.00      QMMM C
ATOM   1920 HG11 VAL   119      12.044  32.146  30.650  1.00  0.00      QMMM H
ATOM   1921 HG12 VAL   119      10.366  32.256  31.204  1.00  0.00      QMMM H
ATOM   1922 HG13 VAL   119      11.640  31.899  32.365  1.00  0.00      QMMM H
ATOM   1923 CG2  VAL   119      10.427  30.114  29.706  1.00  0.00      QMMM C
ATOM   1924 HG21 VAL   119      10.194  29.073  29.485  1.00  0.00      QMMM H
ATOM   1925 HG22 VAL   119       9.496  30.678  29.722  1.00  0.00      QMMM H
ATOM   1926 HG23 VAL   119      11.062  30.517  28.917  1.00  0.00      QMMM H
ATOM   1927 C    VAL   119      13.317  29.832  32.268  1.00  0.00      QMMM C
ATOM   1928 O    VAL   119      13.052  29.348  33.378  1.00  0.00      QMMM O
ATOM   1929 N    ARG   120      14.303  30.710  32.056  1.00  0.00      QMMM N
ATOM   1930 H    ARG   120      14.407  31.007  31.087  1.00  0.00      QMMM H
ATOM   1931 CA   ARG   120      15.281  31.242  33.011  1.00  0.00      QMMM C
ATOM   1932 HA   ARG   120      14.976  30.995  34.027  1.00  0.00      QMMM H
ATOM   1933 CB   ARG   120      16.633  30.566  32.735  1.00  0.00      QMMM C
ATOM   1934 HB2  ARG   120      16.516  29.486  32.842  1.00  0.00      QMMM H
ATOM   1935 HB3  ARG   120      16.926  30.772  31.703  1.00  0.00      QMMM H
ATOM   1936 CG   ARG   120      17.750  31.039  33.679  1.00  0.00      QMMM C
ATOM   1937 HG2  ARG   120      17.874  32.119  33.602  1.00  0.00      QMMM H
ATOM   1938 HG3  ARG   120      17.509  30.774  34.709  1.00  0.00      QMMM H
ATOM   1939 CD   ARG   120      19.051  30.362  33.255  1.00  0.00      QMMM C
ATOM   1940 HD2  ARG   120      18.979  29.286  33.428  1.00  0.00      QMMM H
ATOM   1941 HD3  ARG   120      19.170  30.527  32.184  1.00  0.00      QMMM H
ATOM   1942 NE   ARG   120      20.229  30.904  33.953  1.00  0.00      QMMM N
ATOM   1943 HE   ARG   120      20.086  31.402  34.813  1.00  0.00      QMMM H
ATOM   1944 CZ   ARG   120      21.462  30.840  33.485  1.00  0.00      QMMM C
ATOM   1945 NH1  ARG   120      22.453  31.409  34.104  1.00  0.00      QMMM N
ATOM   1946 HH11 ARG   120      22.331  31.925  34.954  1.00  0.00      QMMM H
ATOM   1947 HH12 ARG   120      23.362  31.328  33.666  1.00  0.00      QMMM H
ATOM   1948 NH2  ARG   120      21.764  30.217  32.390  1.00  0.00      QMMM N
ATOM   1949 HH21 ARG   120      21.056  29.661  31.893  1.00  0.00      QMMM H
ATOM   1950 HH22 ARG   120      22.706  30.260  32.036  1.00  0.00      QMMM H
ATOM   1951 C    ARG   120      15.347  32.769  32.886  1.00  0.00      QMMM C
ATOM   1952 O    ARG   120      16.040  33.317  32.035  1.00  0.00      QMMM O
ATOM   1953 N    VAL   121      14.584  33.462  33.720  1.00  0.00      QMMM N
ATOM   1954 H    VAL   121      14.050  32.952  34.402  1.00  0.00      QMMM H
ATOM   1955 CA   VAL   121      14.547  34.932  33.765  1.00  0.00      QMMM C
ATOM   1956 HA   VAL   121      14.407  35.315  32.755  1.00  0.00      QMMM H
ATOM   1957 CB   VAL   121      13.378  35.420  34.640  1.00  0.00      QMMM C
ATOM   1958 HB   VAL   121      13.579  35.174  35.683  1.00  0.00      QMMM H
ATOM   1959 CG1  VAL   121      13.180  36.936  34.516  1.00  0.00      QMMM C
ATOM   1960 HG11 VAL   121      13.003  37.212  33.476  1.00  0.00      QMMM H
ATOM   1961 HG12 VAL   121      12.327  37.248  35.119  1.00  0.00      QMMM H
ATOM   1962 HG13 VAL   121      14.060  37.464  34.881  1.00  0.00      QMMM H
ATOM   1963 CG2  VAL   121      12.069  34.731  34.238  1.00  0.00      QMMM C
ATOM   1964 HG21 VAL   121      12.136  33.652  34.350  1.00  0.00      QMMM H
ATOM   1965 HG22 VAL   121      11.280  35.070  34.899  1.00  0.00      QMMM H
ATOM   1966 HG23 VAL   121      11.810  34.977  33.207  1.00  0.00      QMMM H
ATOM   1967 C    VAL   121      15.870  35.470  34.311  1.00  0.00      QMMM C
ATOM   1968 O    VAL   121      16.312  35.033  35.371  1.00  0.00      QMMM O
ATOM   1969 N    LEU   122      16.489  36.416  33.604  1.00  0.00      QMMM N
ATOM   1970 H    LEU   122      16.062  36.697  32.725  1.00  0.00      QMMM H
ATOM   1971 CA   LEU   122      17.706  37.124  34.011  1.00  0.00      QMMM C
ATOM   1972 HA   LEU   122      17.892  36.959  35.073  1.00  0.00      QMMM H
ATOM   1973 CB   LEU   122      18.928  36.601  33.216  1.00  0.00      QMMM C
ATOM   1974 HB2  LEU   122      18.729  36.746  32.153  1.00  0.00      QMMM H
ATOM   1975 HB3  LEU   122      19.791  37.217  33.473  1.00  0.00      QMMM H
ATOM   1976 CG   LEU   122      19.321  35.128  33.438  1.00  0.00      QMMM C
ATOM   1977 HG   LEU   122      18.495  34.480  33.149  1.00  0.00      QMMM H
ATOM   1978 CD1  LEU   122      20.537  34.782  32.573  1.00  0.00      QMMM C
ATOM   1979 HD11 LEU   122      21.408  35.353  32.901  1.00  0.00      QMMM H
ATOM   1980 HD12 LEU   122      20.752  33.717  32.635  1.00  0.00      QMMM H
ATOM   1981 HD13 LEU   122      20.338  35.037  31.535  1.00  0.00      QMMM H
ATOM   1982 CD2  LEU   122      19.722  34.825  34.885  1.00  0.00      QMMM C
ATOM   1983 HD21 LEU   122      18.871  34.974  35.547  1.00  0.00      QMMM H
ATOM   1984 HD22 LEU   122      20.045  33.791  34.972  1.00  0.00      QMMM H
ATOM   1985 HD23 LEU   122      20.530  35.488  35.195  1.00  0.00      QMMM H
ATOM   1986 C    LEU   122      17.504  38.640  33.838  1.00  0.00      QMMM C
ATOM   1987 O    LEU   122      18.192  39.271  33.038  1.00  0.00      QMMM O
ATOM   1988 N    ARG   123      16.556  39.235  34.578  1.00  0.00      QMMM N
ATOM   1989 H    ARG   123      16.051  38.657  35.230  1.00  0.00      QMMM H
ATOM   1990 CA   ARG   123      16.268  40.684  34.524  1.00  0.00      QMMM C
ATOM   1991 HA   ARG   123      15.957  40.899  33.507  1.00  0.00      QMMM H
ATOM   1992 CB   ARG   123      15.102  41.031  35.478  1.00  0.00      QMMM C
ATOM   1993 HB2  ARG   123      14.281  40.342  35.270  1.00  0.00      QMMM H
ATOM   1994 HB3  ARG   123      15.423  40.871  36.509  1.00  0.00      QMMM H
ATOM   1995 CG   ARG   123      14.558  42.470  35.342  1.00  0.00      QMMM C
ATOM   1996 HG2  ARG   123      15.303  43.177  35.712  1.00  0.00      QMMM H
ATOM   1997 HG3  ARG   123      14.356  42.689  34.297  1.00  0.00      QMMM H
ATOM   1998 CD   ARG   123      13.246  42.645  36.125  1.00  0.00      QMMM C
ATOM   1999 HD2  ARG   123      12.502  41.949  35.733  1.00  0.00      QMMM H
ATOM   2000 HD3  ARG   123      13.426  42.378  37.168  1.00  0.00      QMMM H
ATOM   2001 NE   ARG   123      12.731  44.032  36.079  1.00  0.00      QMMM N
ATOM   2002 HE   ARG   123      13.270  44.738  36.553  1.00  0.00      QMMM H
ATOM   2003 CZ   ARG   123      11.576  44.459  35.587  1.00  0.00      QMMM C
ATOM   2004 NH1  ARG   123      11.196  45.678  35.821  1.00  0.00      QMMM N
ATOM   2005 HH11 ARG   123      11.784  46.329  36.311  1.00  0.00      QMMM H
ATOM   2006 HH12 ARG   123      10.421  46.053  35.278  1.00  0.00      QMMM H
ATOM   2007 NH2  ARG   123      10.787  43.727  34.862  1.00  0.00      QMMM N
ATOM   2008 HH21 ARG   123      11.123  42.848  34.460  1.00  0.00      QMMM H
ATOM   2009 HH22 ARG   123       9.825  43.968  34.668  1.00  0.00      QMMM H
ATOM   2010 C    ARG   123      17.537  41.513  34.770  1.00  0.00      QMMM C
ATOM   2011 O    ARG   123      18.359  41.140  35.609  1.00  0.00      QMMM O
ATOM   2012 N    ASN   124      17.744  42.569  33.984  1.00  0.00      QMMM N
ATOM   2013 H    ASN   124      17.034  42.772  33.290  1.00  0.00      QMMM H
ATOM   2014 CA   ASN   124      18.922  43.430  34.057  1.00  0.00      QMMM C
ATOM   2015 HA   ASN   124      19.806  42.805  34.098  1.00  0.00      QMMM H
ATOM   2016 CB   ASN   124      19.039  44.307  32.799  1.00  0.00      QMMM C
ATOM   2017 HB2  ASN   124      18.080  44.780  32.592  1.00  0.00      QMMM H
ATOM   2018 HB3  ASN   124      19.771  45.092  32.981  1.00  0.00      QMMM H
ATOM   2019 CG   ASN   124      19.533  43.582  31.564  1.00  0.00      QMMM C
ATOM   2020 OD1  ASN   124      20.106  42.501  31.618  1.00  0.00      QMMM O
ATOM   2021 ND2  ASN   124      19.376  44.194  30.422  1.00  0.00      QMMM N
ATOM   2022 HD21 ASN   124      19.626  43.721  29.564  1.00  0.00      QMMM H
ATOM   2023 HD22 ASN   124      18.930  45.109  30.342  1.00  0.00      QMMM H
ATOM   2024 C    ASN   124      18.957  44.277  35.334  1.00  0.00      QMMM C
ATOM   2025 O    ASN   124      17.946  44.544  35.982  1.00  0.00      QMMM O
ATOM   2026 N    ASP   125      20.161  44.735  35.663  1.00  0.00      QMMM N
ATOM   2027 H    ASP   125      20.925  44.477  35.049  1.00  0.00      QMMM H
ATOM   2028 CA   ASP   125      20.556  45.403  36.909  1.00  0.00      QMMM C
ATOM   2029 HA   ASP   125      20.066  44.898  37.744  1.00  0.00      QMMM H
ATOM   2030 CB   ASP   125      22.078  45.202  37.059  1.00  0.00      QMMM C
ATOM   2031 HB2  ASP   125      22.581  45.898  36.387  1.00  0.00      QMMM H
ATOM   2032 HB3  ASP   125      22.380  45.424  38.083  1.00  0.00      QMMM H
ATOM   2033 CG   ASP   125      22.527  43.784  36.680  1.00  0.00      QMMM C
ATOM   2034 OD1  ASP   125      23.096  43.633  35.578  1.00  0.00      QMMM O
ATOM   2035 OD2  ASP   125      22.190  42.812  37.385  1.00  0.00      QMMM O
ATOM   2036 C    ASP   125      20.150  46.901  36.952  1.00  0.00      QMMM C
ATOM   2037 O    ASP   125      20.814  47.705  37.615  1.00  0.00      QMMM O
ATOM   2038 N    ARG   126      19.114  47.256  36.166  1.00  0.00      QMMM N
ATOM   2039 H    ARG   126      18.689  46.432  35.752  1.00  0.00      QMMM H
ATOM   2040 CA   ARG   126      18.650  48.534  35.557  1.00  0.00      QMMM C
ATOM   2041 HA   ARG   126      17.689  48.782  36.009  1.00  0.00      QMMM H
ATOM   2042 CB   ARG   126      19.617  49.714  35.803  1.00  0.00      QMMM C
ATOM   2043 HB2  ARG   126      19.167  50.642  35.447  1.00  0.00      QMMM H
ATOM   2044 HB3  ARG   126      19.758  49.831  36.878  1.00  0.00      QMMM H
ATOM   2045 CG   ARG   126      20.969  49.518  35.093  1.00  0.00      QMMM C
ATOM   2046 HG2  ARG   126      21.188  48.454  35.011  1.00  0.00      QMMM H
ATOM   2047 HG3  ARG   126      20.915  49.916  34.082  1.00  0.00      QMMM H
ATOM   2048 CD   ARG   126      22.129  50.190  35.831  1.00  0.00      QMMM C
ATOM   2049 HD2  ARG   126      22.175  51.243  35.547  1.00  0.00      QMMM H
ATOM   2050 HD3  ARG   126      21.968  50.132  36.909  1.00  0.00      QMMM H
ATOM   2051 NE   ARG   126      23.388  49.519  35.478  1.00  0.00      QMMM N
ATOM   2052 HE   ARG   126      23.749  49.634  34.530  1.00  0.00      QMMM H
ATOM   2053 CZ   ARG   126      24.002  48.555  36.133  1.00  0.00      QMMM C
ATOM   2054 NH1  ARG   126      23.616  48.132  37.304  1.00  0.00      QMMM N
ATOM   2055 HH11 ARG   126      22.669  48.362  37.588  1.00  0.00      QMMM H
ATOM   2056 HH12 ARG   126      24.085  47.366  37.741  1.00  0.00      QMMM H
ATOM   2057 NH2  ARG   126      25.012  47.966  35.571  1.00  0.00      QMMM N
ATOM   2058 HH21 ARG   126      25.110  48.204  34.576  1.00  0.00      QMMM H
ATOM   2059 HH22 ARG   126      25.451  47.158  35.957  1.00  0.00      QMMM H
ATOM   2060 C    ARG   126      18.390  48.313  34.053  1.00  0.00      QMMM C
ATOM   2061 O    ARG   126      18.572  47.205  33.562  1.00  0.00      QMMM O
ATOM   2062 N    ARG   127      17.985  49.348  33.310  1.00  0.00      QMMM N
ATOM   2063 H    ARG   127      17.876  50.224  33.794  1.00  0.00      QMMM H
ATOM   2064 CA   ARG   127      17.999  49.362  31.833  1.00  0.00      QMMM C
ATOM   2065 HA   ARG   127      17.549  48.439  31.456  1.00  0.00      QMMM H
ATOM   2066 CB   ARG   127      17.191  50.577  31.341  1.00  0.00      QMMM C
ATOM   2067 HB2  ARG   127      16.181  50.527  31.753  1.00  0.00      QMMM H
ATOM   2068 HB3  ARG   127      17.660  51.485  31.725  1.00  0.00      QMMM H
ATOM   2069 CG   ARG   127      17.099  50.703  29.810  1.00  0.00      QMMM C
ATOM   2070 HG2  ARG   127      16.737  51.704  29.575  1.00  0.00      QMMM H
ATOM   2071 HG3  ARG   127      18.082  50.585  29.353  1.00  0.00      QMMM H
ATOM   2072 CD   ARG   127      16.128  49.675  29.219  1.00  0.00      QMMM C
ATOM   2073 HD2  ARG   127      16.469  48.681  29.493  1.00  0.00      QMMM H
ATOM   2074 HD3  ARG   127      15.151  49.824  29.668  1.00  0.00      QMMM H
ATOM   2075 NE   ARG   127      16.035  49.763  27.749  1.00  0.00      QMMM N
ATOM   2076 HE   ARG   127      16.489  49.001  27.239  1.00  0.00      QMMM H
ATOM   2077 CZ   ARG   127      15.516  50.758  27.053  1.00  0.00      QMMM C
ATOM   2078 NH1  ARG   127      14.789  51.681  27.617  1.00  0.00      QMMM N
ATOM   2079 HH11 ARG   127      14.383  51.439  28.503  1.00  0.00      QMMM H
ATOM   2080 HH12 ARG   127      14.481  52.496  27.111  1.00  0.00      QMMM H
ATOM   2081 NH2  ARG   127      15.723  50.872  25.781  1.00  0.00      QMMM N
ATOM   2082 HH21 ARG   127      16.220  50.099  25.334  1.00  0.00      QMMM H
ATOM   2083 HH22 ARG   127      15.474  51.705  25.268  1.00  0.00      QMMM H
ATOM   2084 C    ARG   127      19.446  49.434  31.324  1.00  0.00      QMMM C
ATOM   2085 O    ARG   127      20.149  50.376  31.676  1.00  0.00      QMMM O
ATOM   2086 N    GLU   128      19.871  48.489  30.489  1.00  0.00      QMMM N
ATOM   2087 H    GLU   128      19.212  47.745  30.266  1.00  0.00      QMMM H
ATOM   2088 CA   GLU   128      21.224  48.426  29.902  1.00  0.00      QMMM C
ATOM   2089 HA   GLU   128      21.721  49.381  30.067  1.00  0.00      QMMM H
ATOM   2090 CB   GLU   128      22.046  47.323  30.597  1.00  0.00      QMMM C
ATOM   2091 HB2  GLU   128      21.437  46.419  30.657  1.00  0.00      QMMM H
ATOM   2092 HB3  GLU   128      22.924  47.083  29.998  1.00  0.00      QMMM H
ATOM   2093 CG   GLU   128      22.525  47.695  32.011  1.00  0.00      QMMM C
ATOM   2094 HG2  GLU   128      21.687  48.078  32.595  1.00  0.00      QMMM H
ATOM   2095 HG3  GLU   128      22.865  46.778  32.497  1.00  0.00      QMMM H
ATOM   2096 CD   GLU   128      23.682  48.710  32.027  1.00  0.00      QMMM C
ATOM   2097 OE1  GLU   128      24.416  48.741  33.042  1.00  0.00      QMMM O
ATOM   2098 OE2  GLU   128      23.882  49.441  31.030  1.00  0.00      QMMM O
ATOM   2099 C    GLU   128      21.253  48.234  28.373  1.00  0.00      QMMM C
ATOM   2100 O    GLU   128      22.290  48.454  27.747  1.00  0.00      QMMM O
ATOM   2101 N    GLY   129      20.128  47.898  27.739  1.00  0.00      QMMM N
ATOM   2102 H    GLY   129      19.297  47.655  28.278  1.00  0.00      QMMM H
ATOM   2103 CA   GLY   129      20.003  47.833  26.283  1.00  0.00      QMMM C
ATOM   2104 HA2  GLY   129      18.973  48.059  26.021  1.00  0.00      QMMM H
ATOM   2105 HA3  GLY   129      20.649  48.586  25.841  1.00  0.00      QMMM H
ATOM   2106 C    GLY   129      20.371  46.480  25.676  1.00  0.00      QMMM C
ATOM   2107 O    GLY   129      21.007  45.634  26.315  1.00  0.00      QMMM O
ATOM   2108 N    LEU   130      19.987  46.258  24.414  1.00  0.00      QMMM N
ATOM   2109 H    LEU   130      19.495  46.990  23.913  1.00  0.00      QMMM H
ATOM   2110 CA   LEU   130      20.007  44.921  23.809  1.00  0.00      QMMM C
ATOM   2111 HA   LEU   130      19.445  44.273  24.484  1.00  0.00      QMMM H
ATOM   2112 CB   LEU   130      19.215  44.922  22.487  1.00  0.00      QMMM C
ATOM   2113 HB2  LEU   130      18.757  43.939  22.371  1.00  0.00      QMMM H
ATOM   2114 HB3  LEU   130      18.395  45.625  22.607  1.00  0.00      QMMM H
ATOM   2115 CG   LEU   130      19.951  45.275  21.180  1.00  0.00      QMMM C
ATOM   2116 HG   LEU   130      20.619  46.121  21.330  1.00  0.00      QMMM H
ATOM   2117 CD1  LEU   130      20.748  44.086  20.645  1.00  0.00      QMMM C
ATOM   2118 HD11 LEU   130      20.178  43.171  20.790  1.00  0.00      QMMM H
ATOM   2119 HD12 LEU   130      20.938  44.218  19.585  1.00  0.00      QMMM H
ATOM   2120 HD13 LEU   130      21.706  43.994  21.144  1.00  0.00      QMMM H
ATOM   2121 CD2  LEU   130      18.932  45.635  20.096  1.00  0.00      QMMM C
ATOM   2122 HD21 LEU   130      18.317  46.467  20.434  1.00  0.00      QMMM H
ATOM   2123 HD22 LEU   130      19.450  45.925  19.184  1.00  0.00      QMMM H
ATOM   2124 HD23 LEU   130      18.294  44.775  19.899  1.00  0.00      QMMM H
ATOM   2125 C    LEU   130      21.412  44.308  23.699  1.00  0.00      QMMM C
ATOM   2126 O    LEU   130      21.559  43.101  23.860  1.00  0.00      QMMM O
ATOM   2127 N    MET   131      22.458  45.111  23.472  1.00  0.00      QMMM N
ATOM   2128 H    MET   131      22.264  46.092  23.321  1.00  0.00      QMMM H
ATOM   2129 CA   MET   131      23.838  44.619  23.328  1.00  0.00      QMMM C
ATOM   2130 HA   MET   131      23.848  43.840  22.563  1.00  0.00      QMMM H
ATOM   2131 CB   MET   131      24.799  45.736  22.885  1.00  0.00      QMMM C
ATOM   2132 HB2  MET   131      24.910  46.491  23.665  1.00  0.00      QMMM H
ATOM   2133 HB3  MET   131      25.777  45.291  22.698  1.00  0.00      QMMM H
ATOM   2134 CG   MET   131      24.325  46.413  21.604  1.00  0.00      QMMM C
ATOM   2135 HG2  MET   131      25.196  46.796  21.078  1.00  0.00      QMMM H
ATOM   2136 HG3  MET   131      23.848  45.672  20.969  1.00  0.00      QMMM H
ATOM   2137 SD   MET   131      23.173  47.781  21.855  1.00  0.00      QMMM S
ATOM   2138 CE   MET   131      22.989  48.268  20.126  1.00  0.00      QMMM C
ATOM   2139 HE1  MET   131      22.440  47.498  19.588  1.00  0.00      QMMM H
ATOM   2140 HE2  MET   131      22.440  49.204  20.081  1.00  0.00      QMMM H
ATOM   2141 HE3  MET   131      23.968  48.409  19.668  1.00  0.00      QMMM H
ATOM   2142 C    MET   131      24.335  43.984  24.625  1.00  0.00      QMMM C
ATOM   2143 O    MET   131      24.627  42.786  24.671  1.00  0.00      QMMM O
ATOM   2144 N    ARG   132      24.380  44.786  25.699  1.00  0.00      QMMM N
ATOM   2145 H    ARG   132      24.086  45.746  25.569  1.00  0.00      QMMM H
ATOM   2146 CA   ARG   132      24.735  44.325  27.045  1.00  0.00      QMMM C
ATOM   2147 HA   ARG   132      25.725  43.873  27.001  1.00  0.00      QMMM H
ATOM   2148 CB   ARG   132      24.787  45.512  28.027  1.00  0.00      QMMM C
ATOM   2149 HB2  ARG   132      23.839  46.054  28.017  1.00  0.00      QMMM H
ATOM   2150 HB3  ARG   132      24.956  45.120  29.031  1.00  0.00      QMMM H
ATOM   2151 CG   ARG   132      25.940  46.470  27.664  1.00  0.00      QMMM C
ATOM   2152 HG2  ARG   132      26.816  45.872  27.420  1.00  0.00      QMMM H
ATOM   2153 HG3  ARG   132      25.676  47.049  26.778  1.00  0.00      QMMM H
ATOM   2154 CD   ARG   132      26.349  47.414  28.805  1.00  0.00      QMMM C
ATOM   2155 HD2  ARG   132      26.370  46.858  29.743  1.00  0.00      QMMM H
ATOM   2156 HD3  ARG   132      27.361  47.776  28.623  1.00  0.00      QMMM H
ATOM   2157 NE   ARG   132      25.462  48.575  28.952  1.00  0.00      QMMM N
ATOM   2158 HE   ARG   132      24.867  48.650  29.775  1.00  0.00      QMMM H
ATOM   2159 CZ   ARG   132      25.407  49.681  28.238  1.00  0.00      QMMM C
ATOM   2160 NH1  ARG   132      26.103  49.900  27.164  1.00  0.00      QMMM N
ATOM   2161 HH11 ARG   132      26.692  49.191  26.753  1.00  0.00      QMMM H
ATOM   2162 HH12 ARG   132      25.870  50.754  26.661  1.00  0.00      QMMM H
ATOM   2163 NH2  ARG   132      24.636  50.643  28.624  1.00  0.00      QMMM N
ATOM   2164 HH21 ARG   132      24.135  50.505  29.502  1.00  0.00      QMMM H
ATOM   2165 HH22 ARG   132      24.574  51.462  28.024  1.00  0.00      QMMM H
ATOM   2166 C    ARG   132      23.812  43.200  27.509  1.00  0.00      QMMM C
ATOM   2167 O    ARG   132      24.305  42.224  28.067  1.00  0.00      QMMM O
ATOM   2168 N    SER   133      22.519  43.262  27.181  1.00  0.00      QMMM N
ATOM   2169 H    SER   133      22.193  44.123  26.756  1.00  0.00      QMMM H
ATOM   2170 CA   SER   133      21.554  42.181  27.424  1.00  0.00      QMMM C
ATOM   2171 HA   SER   133      21.531  41.997  28.498  1.00  0.00      QMMM H
ATOM   2172 CB   SER   133      20.141  42.580  26.996  1.00  0.00      QMMM C
ATOM   2173 HB2  SER   133      20.102  42.760  25.923  1.00  0.00      QMMM H
ATOM   2174 HB3  SER   133      19.457  41.770  27.243  1.00  0.00      QMMM H
ATOM   2175 OG   SER   133      19.736  43.735  27.684  1.00  0.00      QMMM O
ATOM   2176 HG   SER   133      20.119  44.517  27.239  1.00  0.00      QMMM H
ATOM   2177 C    SER   133      21.936  40.863  26.740  1.00  0.00      QMMM C
ATOM   2178 O    SER   133      22.088  39.850  27.422  1.00  0.00      QMMM O
ATOM   2179 N    ARG   134      22.124  40.851  25.413  1.00  0.00      QMMM N
ATOM   2180 H    ARG   134      21.991  41.714  24.895  1.00  0.00      QMMM H
ATOM   2181 CA   ARG   134      22.458  39.639  24.659  1.00  0.00      QMMM C
ATOM   2182 HA   ARG   134      21.625  38.932  24.790  1.00  0.00      QMMM H
ATOM   2183 CB   ARG   134      22.636  39.925  23.159  1.00  0.00      QMMM C
ATOM   2184 HB2  ARG   134      23.252  40.825  23.010  1.00  0.00      QMMM H
ATOM   2185 HB3  ARG   134      23.216  39.102  22.716  1.00  0.00      QMMM H
ATOM   2186 CG   ARG   134      21.361  40.060  22.323  1.00  0.00      QMMM C
ATOM   2187 HG2  ARG   134      20.696  39.206  22.523  1.00  0.00      QMMM H
ATOM   2188 HG3  ARG   134      20.805  40.973  22.575  1.00  0.00      QMMM H
ATOM   2189 CD   ARG   134      21.741  40.087  20.845  1.00  0.00      QMMM C
ATOM   2190 HD2  ARG   134      22.481  40.883  20.692  1.00  0.00      QMMM H
ATOM   2191 HD3  ARG   134      22.226  39.134  20.585  1.00  0.00      QMMM H
ATOM   2192 NE   ARG   134      20.646  40.351  19.936  1.00  0.00      QMMM N
ATOM   2193 HE   ARG   134      19.738  39.977  20.174  1.00  0.00      QMMM H
ATOM   2194 CZ   ARG   134      20.710  41.262  18.934  1.00  0.00      QMMM C
ATOM   2195 NH1  ARG   134      19.593  41.796  18.450  1.00  0.00      QMMM N
ATOM   2196 HH11 ARG   134      18.695  41.538  18.826  1.00  0.00      QMMM H
ATOM   2197 HH12 ARG   134      19.575  42.236  17.520  1.00  0.00      QMMM H
ATOM   2198 NH2  ARG   134      21.887  41.677  18.487  1.00  0.00      QMMM N
ATOM   2199 HH21 ARG   134      22.632  40.993  18.471  1.00  0.00      QMMM H
ATOM   2200 HH22 ARG   134      21.947  42.558  17.868  1.00  0.00      QMMM H
ATOM   2201 C    ARG   134      23.726  38.967  25.216  1.00  0.00      QMMM C
ATOM   2202 O    ARG   134      23.739  37.750  25.398  1.00  0.00      QMMM O
ATOM   2203 N    VAL   135      24.774  39.742  25.533  1.00  0.00      QMMM N
ATOM   2204 H    VAL   135      24.690  40.737  25.350  1.00  0.00      QMMM H
ATOM   2205 CA   VAL   135      25.987  39.229  26.200  1.00  0.00      QMMM C
ATOM   2206 HA   VAL   135      26.364  38.384  25.622  1.00  0.00      QMMM H
ATOM   2207 CB   VAL   135      27.105  40.284  26.256  1.00  0.00      QMMM C
ATOM   2208 HB   VAL   135      26.760  41.138  26.836  1.00  0.00      QMMM H
ATOM   2209 CG1  VAL   135      28.382  39.722  26.892  1.00  0.00      QMMM C
ATOM   2210 HG11 VAL   135      28.695  38.816  26.373  1.00  0.00      QMMM H
ATOM   2211 HG12 VAL   135      29.183  40.459  26.847  1.00  0.00      QMMM H
ATOM   2212 HG13 VAL   135      28.211  39.480  27.941  1.00  0.00      QMMM H
ATOM   2213 CG2  VAL   135      27.471  40.751  24.843  1.00  0.00      QMMM C
ATOM   2214 HG21 VAL   135      26.627  41.274  24.402  1.00  0.00      QMMM H
ATOM   2215 HG22 VAL   135      28.313  41.443  24.884  1.00  0.00      QMMM H
ATOM   2216 HG23 VAL   135      27.727  39.897  24.221  1.00  0.00      QMMM H
ATOM   2217 C    VAL   135      25.672  38.687  27.596  1.00  0.00      QMMM C
ATOM   2218 O    VAL   135      25.934  37.519  27.852  1.00  0.00      QMMM O
ATOM   2219 N    ARG   136      25.066  39.483  28.488  1.00  0.00      QMMM N
ATOM   2220 H    ARG   136      24.851  40.433  28.197  1.00  0.00      QMMM H
ATOM   2221 CA   ARG   136      24.704  39.094  29.868  1.00  0.00      QMMM C
ATOM   2222 HA   ARG   136      25.624  38.873  30.411  1.00  0.00      QMMM H
ATOM   2223 CB   ARG   136      24.027  40.306  30.534  1.00  0.00      QMMM C
ATOM   2224 HB2  ARG   136      24.699  41.159  30.428  1.00  0.00      QMMM H
ATOM   2225 HB3  ARG   136      23.103  40.536  29.999  1.00  0.00      QMMM H
ATOM   2226 CG   ARG   136      23.704  40.158  32.028  1.00  0.00      QMMM C
ATOM   2227 HG2  ARG   136      22.916  39.414  32.153  1.00  0.00      QMMM H
ATOM   2228 HG3  ARG   136      24.592  39.835  32.572  1.00  0.00      QMMM H
ATOM   2229 CD   ARG   136      23.241  41.524  32.572  1.00  0.00      QMMM C
ATOM   2230 HD2  ARG   136      24.090  42.209  32.567  1.00  0.00      QMMM H
ATOM   2231 HD3  ARG   136      22.485  41.939  31.905  1.00  0.00      QMMM H
ATOM   2232 NE   ARG   136      22.700  41.457  33.943  1.00  0.00      QMMM N
ATOM   2233 HE   ARG   136      23.127  42.061  34.650  1.00  0.00      QMMM H
ATOM   2234 CZ   ARG   136      21.545  40.953  34.328  1.00  0.00      QMMM C
ATOM   2235 NH1  ARG   136      20.709  40.451  33.466  1.00  0.00      QMMM N
ATOM   2236 HH11 ARG   136      20.803  40.801  32.522  1.00  0.00      QMMM H
ATOM   2237 HH12 ARG   136      19.798  40.115  33.739  1.00  0.00      QMMM H
ATOM   2238 NH2  ARG   136      21.172  41.001  35.572  1.00  0.00      QMMM N
ATOM   2239 HH21 ARG   136      21.730  41.542  36.245  1.00  0.00      QMMM H
ATOM   2240 HH22 ARG   136      20.203  40.828  35.802  1.00  0.00      QMMM H
ATOM   2241 C    ARG   136      23.864  37.808  29.938  1.00  0.00      QMMM C
ATOM   2242 O    ARG   136      24.031  37.024  30.868  1.00  0.00      QMMM O
ATOM   2243 N    GLY   137      23.022  37.549  28.935  1.00  0.00      QMMM N
ATOM   2244 H    GLY   137      22.903  38.291  28.254  1.00  0.00      QMMM H
ATOM   2245 CA   GLY   137      22.328  36.273  28.742  1.00  0.00      QMMM C
ATOM   2246 HA2  GLY   137      21.898  35.953  29.691  1.00  0.00      QMMM H
ATOM   2247 HA3  GLY   137      21.517  36.415  28.030  1.00  0.00      QMMM H
ATOM   2248 C    GLY   137      23.233  35.150  28.219  1.00  0.00      QMMM C
ATOM   2249 O    GLY   137      23.341  34.099  28.849  1.00  0.00      QMMM O
ATOM   2250 N    ALA   138      23.874  35.347  27.064  1.00  0.00      QMMM N
ATOM   2251 H    ALA   138      23.785  36.250  26.609  1.00  0.00      QMMM H
ATOM   2252 CA   ALA   138      24.725  34.350  26.407  1.00  0.00      QMMM C
ATOM   2253 HA   ALA   138      24.120  33.471  26.187  1.00  0.00      QMMM H
ATOM   2254 CB   ALA   138      25.213  34.942  25.085  1.00  0.00      QMMM C
ATOM   2255 HB1  ALA   138      25.752  35.871  25.269  1.00  0.00      QMMM H
ATOM   2256 HB2  ALA   138      25.884  34.237  24.597  1.00  0.00      QMMM H
ATOM   2257 HB3  ALA   138      24.360  35.138  24.437  1.00  0.00      QMMM H
ATOM   2258 C    ALA   138      25.909  33.880  27.271  1.00  0.00      QMMM C
ATOM   2259 O    ALA   138      26.186  32.683  27.354  1.00  0.00      QMMM O
ATOM   2260 N    ASP   139      26.579  34.793  27.965  1.00  0.00      QMMM N
ATOM   2261 H    ASP   139      26.345  35.770  27.807  1.00  0.00      QMMM H
ATOM   2262 CA   ASP   139      27.667  34.511  28.903  1.00  0.00      QMMM C
ATOM   2263 HA   ASP   139      28.457  33.963  28.386  1.00  0.00      QMMM H
ATOM   2264 CB   ASP   139      28.256  35.834  29.414  1.00  0.00      QMMM C
ATOM   2265 HB2  ASP   139      27.456  36.497  29.747  1.00  0.00      QMMM H
ATOM   2266 HB3  ASP   139      28.882  35.613  30.280  1.00  0.00      QMMM H
ATOM   2267 CG   ASP   139      29.130  36.548  28.375  1.00  0.00      QMMM C
ATOM   2268 OD1  ASP   139      30.007  37.334  28.796  1.00  0.00      QMMM O
ATOM   2269 OD2  ASP   139      29.087  36.223  27.164  1.00  0.00      QMMM O
ATOM   2270 C    ASP   139      27.178  33.638  30.067  1.00  0.00      QMMM C
ATOM   2271 O    ASP   139      27.795  32.623  30.389  1.00  0.00      QMMM O
ATOM   2272 N    ALA   140      26.011  33.956  30.634  1.00  0.00      QMMM N
ATOM   2273 H    ALA   140      25.543  34.792  30.305  1.00  0.00      QMMM H
ATOM   2274 CA   ALA   140      25.363  33.161  31.675  1.00  0.00      QMMM C
ATOM   2275 HA   ALA   140      26.102  32.952  32.449  1.00  0.00      QMMM H
ATOM   2276 CB   ALA   140      24.256  34.026  32.290  1.00  0.00      QMMM C
ATOM   2277 HB1  ALA   140      23.476  34.219  31.553  1.00  0.00      QMMM H
ATOM   2278 HB2  ALA   140      23.823  33.526  33.152  1.00  0.00      QMMM H
ATOM   2279 HB3  ALA   140      24.673  34.979  32.620  1.00  0.00      QMMM H
ATOM   2280 C    ALA   140      24.810  31.798  31.188  1.00  0.00      QMMM C
ATOM   2281 O    ALA   140      24.465  30.947  32.021  1.00  0.00      QMMM O
ATOM   2282 N    ALA   141      24.692  31.571  29.874  1.00  0.00      QMMM N
ATOM   2283 H    ALA   141      24.911  32.349  29.263  1.00  0.00      QMMM H
ATOM   2284 CA   ALA   141      24.096  30.374  29.272  1.00  0.00      QMMM C
ATOM   2285 HA   ALA   141      23.102  30.250  29.696  1.00  0.00      QMMM H
ATOM   2286 CB   ALA   141      23.933  30.607  27.769  1.00  0.00      QMMM C
ATOM   2287 HB1  ALA   141      24.900  30.585  27.273  1.00  0.00      QMMM H
ATOM   2288 HB2  ALA   141      23.328  29.813  27.350  1.00  0.00      QMMM H
ATOM   2289 HB3  ALA   141      23.438  31.561  27.583  1.00  0.00      QMMM H
ATOM   2290 C    ALA   141      24.870  29.067  29.543  1.00  0.00      QMMM C
ATOM   2291 O    ALA   141      26.075  29.070  29.793  1.00  0.00      QMMM O
ATOM   2292 N    GLN   142      24.165  27.939  29.459  1.00  0.00      QMMM N
ATOM   2293 H    GLN   142      23.175  28.076  29.258  1.00  0.00      QMMM H
ATOM   2294 CA   GLN   142      24.531  26.633  30.019  1.00  0.00      QMMM C
ATOM   2295 HA   GLN   142      25.557  26.675  30.392  1.00  0.00      QMMM H
ATOM   2296 CB   GLN   142      23.594  26.339  31.212  1.00  0.00      QMMM C
ATOM   2297 HB2  GLN   142      22.562  26.321  30.858  1.00  0.00      QMMM H
ATOM   2298 HB3  GLN   142      23.825  25.356  31.623  1.00  0.00      QMMM H
ATOM   2299 CG   GLN   142      23.709  27.361  32.353  1.00  0.00      QMMM C
ATOM   2300 HG2  GLN   142      23.500  28.356  31.974  1.00  0.00      QMMM H
ATOM   2301 HG3  GLN   142      22.966  27.125  33.113  1.00  0.00      QMMM H
ATOM   2302 CD   GLN   142      25.084  27.337  33.005  1.00  0.00      QMMM C
ATOM   2303 OE1  GLN   142      25.526  26.318  33.502  1.00  0.00      QMMM O
ATOM   2304 NE2  GLN   142      25.809  28.433  33.016  1.00  0.00      QMMM N
ATOM   2305 HE21 GLN   142      26.717  28.318  33.432  1.00  0.00      QMMM H
ATOM   2306 HE22 GLN   142      25.521  29.288  32.560  1.00  0.00      QMMM H
ATOM   2307 C    GLN   142      24.495  25.491  28.983  1.00  0.00      QMMM C
ATOM   2308 O    GLN   142      24.315  24.326  29.354  1.00  0.00      QMMM O
ATOM   2309 N    ALA   143      24.624  25.795  27.692  1.00  0.00      QMMM N
ATOM   2310 H    ALA   143      24.749  26.766  27.446  1.00  0.00      QMMM H
ATOM   2311 CA   ALA   143      24.611  24.826  26.593  1.00  0.00      QMMM C
ATOM   2312 HA   ALA   143      24.643  23.816  27.001  1.00  0.00      QMMM H
ATOM   2313 CB   ALA   143      23.293  24.992  25.837  1.00  0.00      QMMM C
ATOM   2314 HB1  ALA   143      23.331  25.894  25.225  1.00  0.00      QMMM H
ATOM   2315 HB2  ALA   143      23.113  24.127  25.210  1.00  0.00      QMMM H
ATOM   2316 HB3  ALA   143      22.469  25.082  26.540  1.00  0.00      QMMM H
ATOM   2317 C    ALA   143      25.832  24.977  25.666  1.00  0.00      QMMM C
ATOM   2318 O    ALA   143      26.639  25.894  25.830  1.00  0.00      QMMM O
ATOM   2319 N    LYS   144      25.982  24.077  24.680  1.00  0.00      QMMM N
ATOM   2320 H    LYS   144      25.247  23.393  24.547  1.00  0.00      QMMM H
ATOM   2321 CA   LYS   144      27.059  24.186  23.678  1.00  0.00      QMMM C
ATOM   2322 HA   LYS   144      27.979  24.443  24.198  1.00  0.00      QMMM H
ATOM   2323 CB   LYS   144      27.238  22.866  22.899  1.00  0.00      QMMM C
ATOM   2324 HB2  LYS   144      26.300  22.306  22.906  1.00  0.00      QMMM H
ATOM   2325 HB3  LYS   144      27.457  23.084  21.853  1.00  0.00      QMMM H
ATOM   2326 CG   LYS   144      28.363  21.966  23.436  1.00  0.00      QMMM C
ATOM   2327 HG2  LYS   144      28.110  21.657  24.452  1.00  0.00      QMMM H
ATOM   2328 HG3  LYS   144      28.392  21.068  22.818  1.00  0.00      QMMM H
ATOM   2329 CD   LYS   144      29.778  22.582  23.452  1.00  0.00      QMMM C
ATOM   2330 HD2  LYS   144      29.847  23.318  24.253  1.00  0.00      QMMM H
ATOM   2331 HD3  LYS   144      30.478  21.783  23.704  1.00  0.00      QMMM H
ATOM   2332 CE   LYS   144      30.233  23.201  22.116  1.00  0.00      QMMM C
ATOM   2333 HE2  LYS   144      31.204  22.773  21.850  1.00  0.00      QMMM H
ATOM   2334 HE3  LYS   144      29.528  22.929  21.326  1.00  0.00      QMMM H
ATOM   2335 NZ   LYS   144      30.366  24.676  22.198  1.00  0.00      QMMM N
ATOM   2336 HZ1  LYS   144      31.071  24.965  22.866  1.00  0.00      QMMM H
ATOM   2337 HZ2  LYS   144      30.627  25.092  21.298  1.00  0.00      QMMM H
ATOM   2338 HZ3  LYS   144      29.482  25.138  22.390  1.00  0.00      QMMM H
ATOM   2339 C    LYS   144      26.827  25.323  22.686  1.00  0.00      QMMM C
ATOM   2340 O    LYS   144      27.806  25.857  22.169  1.00  0.00      QMMM O
ATOM   2341 N    VAL   145      25.572  25.662  22.414  1.00  0.00      QMMM N
ATOM   2342 H    VAL   145      24.839  25.168  22.902  1.00  0.00      QMMM H
ATOM   2343 CA   VAL   145      25.153  26.581  21.349  1.00  0.00      QMMM C
ATOM   2344 HA   VAL   145      26.027  27.092  20.949  1.00  0.00      QMMM H
ATOM   2345 CB   VAL   145      24.496  25.785  20.190  1.00  0.00      QMMM C
ATOM   2346 HB   VAL   145      23.482  25.510  20.475  1.00  0.00      QMMM H
ATOM   2347 CG1  VAL   145      24.451  26.593  18.892  1.00  0.00      QMMM C
ATOM   2348 HG11 VAL   145      25.459  26.871  18.595  1.00  0.00      QMMM H
ATOM   2349 HG12 VAL   145      24.020  25.996  18.093  1.00  0.00      QMMM H
ATOM   2350 HG13 VAL   145      23.836  27.481  19.013  1.00  0.00      QMMM H
ATOM   2351 CG2  VAL   145      25.258  24.493  19.841  1.00  0.00      QMMM C
ATOM   2352 HG21 VAL   145      25.184  23.779  20.660  1.00  0.00      QMMM H
ATOM   2353 HG22 VAL   145      24.805  24.019  18.969  1.00  0.00      QMMM H
ATOM   2354 HG23 VAL   145      26.303  24.714  19.626  1.00  0.00      QMMM H
ATOM   2355 C    VAL   145      24.226  27.652  21.939  1.00  0.00      QMMM C
ATOM   2356 O    VAL   145      23.637  27.459  23.006  1.00  0.00      QMMM O
ATOM   2357 N    LEU   146      24.128  28.793  21.262  1.00  0.00      QMMM N
ATOM   2358 H    LEU   146      24.672  28.874  20.409  1.00  0.00      QMMM H
ATOM   2359 CA   LEU   146      23.247  29.916  21.570  1.00  0.00      QMMM C
ATOM   2360 HA   LEU   146      22.768  29.767  22.539  1.00  0.00      QMMM H
ATOM   2361 CB   LEU   146      24.080  31.212  21.591  1.00  0.00      QMMM C
ATOM   2362 HB2  LEU   146      24.527  31.339  20.603  1.00  0.00      QMMM H
ATOM   2363 HB3  LEU   146      23.415  32.060  21.762  1.00  0.00      QMMM H
ATOM   2364 CG   LEU   146      25.201  31.242  22.643  1.00  0.00      QMMM C
ATOM   2365 HG   LEU   146      25.819  30.350  22.556  1.00  0.00      QMMM H
ATOM   2366 CD1  LEU   146      26.096  32.450  22.385  1.00  0.00      QMMM C
ATOM   2367 HD11 LEU   146      25.512  33.369  22.424  1.00  0.00      QMMM H
ATOM   2368 HD12 LEU   146      26.892  32.488  23.127  1.00  0.00      QMMM H
ATOM   2369 HD13 LEU   146      26.547  32.361  21.397  1.00  0.00      QMMM H
ATOM   2370 CD2  LEU   146      24.645  31.326  24.065  1.00  0.00      QMMM C
ATOM   2371 HD21 LEU   146      24.102  30.411  24.302  1.00  0.00      QMMM H
ATOM   2372 HD22 LEU   146      25.463  31.443  24.775  1.00  0.00      QMMM H
ATOM   2373 HD23 LEU   146      23.970  32.177  24.148  1.00  0.00      QMMM H
ATOM   2374 C    LEU   146      22.156  30.030  20.502  1.00  0.00      QMMM C
ATOM   2375 O    LEU   146      22.354  29.649  19.347  1.00  0.00      QMMM O
ATOM   2376 N    THR   147      21.008  30.598  20.862  1.00  0.00      QMMM N
ATOM   2377 H    THR   147      20.876  30.779  21.852  1.00  0.00      QMMM H
ATOM   2378 CA   THR   147      19.887  30.848  19.944  1.00  0.00      QMMM C
ATOM   2379 HA   THR   147      20.265  30.966  18.930  1.00  0.00      QMMM H
ATOM   2380 CB   THR   147      18.928  29.647  19.940  1.00  0.00      QMMM C
ATOM   2381 HB   THR   147      18.577  29.451  20.951  1.00  0.00      QMMM H
ATOM   2382 CG2  THR   147      17.722  29.821  19.020  1.00  0.00      QMMM C
ATOM   2383 HG21 THR   147      18.043  30.087  18.014  1.00  0.00      QMMM H
ATOM   2384 HG22 THR   147      17.157  28.890  18.986  1.00  0.00      QMMM H
ATOM   2385 HG23 THR   147      17.070  30.605  19.402  1.00  0.00      QMMM H
ATOM   2386 OG1  THR   147      19.644  28.513  19.496  1.00  0.00      QMMM O
ATOM   2387 HG1  THR   147      20.460  28.848  19.092  1.00  0.00      QMMM H
ATOM   2388 C    THR   147      19.194  32.156  20.314  1.00  0.00      QMMM C
ATOM   2389 O    THR   147      18.295  32.180  21.151  1.00  0.00      QMMM O
ATOM   2390 N    PHE   148      19.644  33.270  19.745  1.00  0.00      QMMM N
ATOM   2391 H    PHE   148      20.301  33.180  18.977  1.00  0.00      QMMM H
ATOM   2392 CA   PHE   148      18.970  34.553  19.926  1.00  0.00      QMMM C
ATOM   2393 HA   PHE   148      18.745  34.680  20.981  1.00  0.00      QMMM H
ATOM   2394 CB   PHE   148      19.898  35.699  19.499  1.00  0.00      QMMM C
ATOM   2395 HB2  PHE   148      20.108  35.610  18.431  1.00  0.00      QMMM H
ATOM   2396 HB3  PHE   148      19.374  36.642  19.654  1.00  0.00      QMMM H
ATOM   2397 CG   PHE   148      21.206  35.762  20.268  1.00  0.00      QMMM C
ATOM   2398 CD1  PHE   148      22.384  35.244  19.700  1.00  0.00      QMMM C
ATOM   2399 HD1  PHE   148      22.341  34.796  18.719  1.00  0.00      QMMM H
ATOM   2400 CE1  PHE   148      23.601  35.305  20.404  1.00  0.00      QMMM C
ATOM   2401 HE1  PHE   148      24.503  34.907  19.962  1.00  0.00      QMMM H
ATOM   2402 CZ   PHE   148      23.640  35.876  21.688  1.00  0.00      QMMM C
ATOM   2403 HZ   PHE   148      24.576  35.917  22.228  1.00  0.00      QMMM H
ATOM   2404 CE2  PHE   148      22.460  36.374  22.269  1.00  0.00      QMMM C
ATOM   2405 HE2  PHE   148      22.480  36.786  23.267  1.00  0.00      QMMM H
ATOM   2406 CD2  PHE   148      21.247  36.325  21.557  1.00  0.00      QMMM C
ATOM   2407 HD2  PHE   148      20.339  36.705  22.005  1.00  0.00      QMMM H
ATOM   2408 C    PHE   148      17.642  34.569  19.151  1.00  0.00      QMMM C
ATOM   2409 O    PHE   148      17.561  34.017  18.050  1.00  0.00      QMMM O
ATOM   2410 N    LEU   149      16.620  35.209  19.725  1.00  0.00      QMMM N
ATOM   2411 H    LEU   149      16.794  35.658  20.616  1.00  0.00      QMMM H
ATOM   2412 CA   LEU   149      15.377  35.613  19.060  1.00  0.00      QMMM C
ATOM   2413 HA   LEU   149      15.547  35.694  17.988  1.00  0.00      QMMM H
ATOM   2414 CB   LEU   149      14.253  34.594  19.342  1.00  0.00      QMMM C
ATOM   2415 HB2  LEU   149      14.206  34.435  20.418  1.00  0.00      QMMM H
ATOM   2416 HB3  LEU   149      13.303  35.039  19.039  1.00  0.00      QMMM H
ATOM   2417 CG   LEU   149      14.377  33.223  18.656  1.00  0.00      QMMM C
ATOM   2418 HG   LEU   149      15.314  32.744  18.939  1.00  0.00      QMMM H
ATOM   2419 CD1  LEU   149      13.227  32.332  19.127  1.00  0.00      QMMM C
ATOM   2420 HD11 LEU   149      12.269  32.770  18.844  1.00  0.00      QMMM H
ATOM   2421 HD12 LEU   149      13.314  31.347  18.672  1.00  0.00      QMMM H
ATOM   2422 HD13 LEU   149      13.267  32.226  20.211  1.00  0.00      QMMM H
ATOM   2423 CD2  LEU   149      14.291  33.324  17.132  1.00  0.00      QMMM C
ATOM   2424 HD21 LEU   149      15.200  33.786  16.752  1.00  0.00      QMMM H
ATOM   2425 HD22 LEU   149      14.206  32.332  16.693  1.00  0.00      QMMM H
ATOM   2426 HD23 LEU   149      13.423  33.917  16.847  1.00  0.00      QMMM H
ATOM   2427 C    LEU   149      14.953  36.997  19.574  1.00  0.00      QMMM C
ATOM   2428 O    LEU   149      15.180  37.310  20.745  1.00  0.00      QMMM O
ATOM   2429 N    ASP   150      14.285  37.788  18.728  1.00  0.00      QMMM N
ATOM   2430 H    ASP   150      14.120  37.459  17.792  1.00  0.00      QMMM H
ATOM   2431 CA   ASP   150      13.611  39.014  19.174  1.00  0.00      QMMM C
ATOM   2432 HA   ASP   150      14.316  39.559  19.813  1.00  0.00      QMMM H
ATOM   2433 CB   ASP   150      13.229  39.923  18.000  1.00  0.00      QMMM C
ATOM   2434 HB2  ASP   150      12.903  39.339  17.134  1.00  0.00      QMMM H
ATOM   2435 HB3  ASP   150      12.382  40.575  18.244  1.00  0.00      QMMM H
ATOM   2436 CG   ASP   150      14.312  40.850  17.459  1.00  0.00      QMMM C
ATOM   2437 OD1  ASP   150      15.507  40.661  17.752  1.00  0.00      QMMM O
ATOM   2438 OD2  ASP   150      13.918  41.794  16.690  1.00  0.00      QMMM O
ATOM   2439 C    ASP   150      12.346  38.689  19.986  1.00  0.00      QMMM C
ATOM   2440 O    ASP   150      11.683  37.677  19.767  1.00  0.00      QMMM O
ATOM   2441 N    SER   151      11.957  39.604  20.867  1.00  0.00      QMMM N
ATOM   2442 H    SER   151      12.567  40.413  20.945  1.00  0.00      QMMM H
ATOM   2443 CA   SER   151      10.845  39.554  21.829  1.00  0.00      QMMM C
ATOM   2444 HA   SER   151      10.958  38.652  22.429  1.00  0.00      QMMM H
ATOM   2445 CB   SER   151      11.012  40.757  22.759  1.00  0.00      QMMM C
ATOM   2446 HB2  SER   151      10.259  40.736  23.540  1.00  0.00      QMMM H
ATOM   2447 HB3  SER   151      11.988  40.658  23.230  1.00  0.00      QMMM H
ATOM   2448 OG   SER   151      10.994  41.999  22.071  1.00  0.00      QMMM O
ATOM   2449 HG   SER   151      10.077  42.371  22.051  1.00  0.00      QMMM H
ATOM   2450 C    SER   151       9.421  39.508  21.248  1.00  0.00      QMMM C
ATOM   2451 O    SER   151       8.446  39.682  21.976  1.00  0.00      QMMM O
ATOM   2452 N    HIS   152       9.297  39.306  19.942  1.00  0.00      QMMM N
ATOM   2453 H    HIS   152      10.162  39.101  19.464  1.00  0.00      QMMM H
ATOM   2454 CA   HIS   152       8.057  39.325  19.169  1.00  0.00      QMMM C
ATOM   2455 HA   HIS   152       7.275  38.823  19.756  1.00  0.00      QMMM H
ATOM   2456 CB   HIS   152       7.640  40.785  18.908  1.00  0.00      QMMM C
ATOM   2457 HB2  HIS   152       6.811  40.828  18.193  1.00  0.00      QMMM H
ATOM   2458 HB3  HIS   152       7.238  41.206  19.841  1.00  0.00      QMMM H
ATOM   2459 CG   HIS   152       8.783  41.642  18.469  1.00  0.00      QMMM C
ATOM   2460 ND1  HIS   152       9.373  42.524  19.345  1.00  0.00      QMMM N
ATOM   2461 HD1  HIS   152       9.014  42.776  20.267  1.00  0.00      QMMM H
ATOM   2462 CE1  HIS   152      10.523  42.980  18.819  1.00  0.00      QMMM C
ATOM   2463 HE1  HIS   152      11.148  43.715  19.295  1.00  0.00      QMMM H
ATOM   2464 NE2  HIS   152      10.731  42.439  17.629  1.00  0.00      QMMM N
ATOM   2465 CD2  HIS   152       9.649  41.618  17.397  1.00  0.00      QMMM C
ATOM   2466 HD2  HIS   152       9.557  41.051  16.482  1.00  0.00      QMMM H
ATOM   2467 C    HIS   152       8.243  38.511  17.876  1.00  0.00      QMMM C
ATOM   2468 O    HIS   152       8.145  39.022  16.755  1.00  0.00      QMMM O
ATOM   2469 N    CYS   153       8.529  37.219  18.043  1.00  0.00      QMMM N
ATOM   2470 H    CYS   153       8.581  36.862  18.994  1.00  0.00      QMMM H
ATOM   2471 CA   CYS   153       8.663  36.251  16.958  1.00  0.00      QMMM C
ATOM   2472 HA   CYS   153       8.411  36.735  16.016  1.00  0.00      QMMM H
ATOM   2473 CB   CYS   153      10.110  35.752  16.874  1.00  0.00      QMMM C
ATOM   2474 HB2  CYS   153      10.357  35.178  17.765  1.00  0.00      QMMM H
ATOM   2475 HB3  CYS   153      10.199  35.104  16.008  1.00  0.00      QMMM H
ATOM   2476 SG   CYS   153      11.278  37.121  16.701  1.00  0.00      QMMM S
ATOM   2477 HG   CYS   153      11.277  37.445  18.005  1.00  0.00      QMMM H
ATOM   2478 C    CYS   153       7.703  35.071  17.137  1.00  0.00      QMMM C
ATOM   2479 O    CYS   153       7.229  34.798  18.237  1.00  0.00      QMMM O
ATOM   2480 N    GLU   154       7.430  34.342  16.056  1.00  0.00      QMMM N
ATOM   2481 H    GLU   154       7.854  34.634  15.180  1.00  0.00      QMMM H
ATOM   2482 CA   GLU   154       6.532  33.183  16.046  1.00  0.00      QMMM C
ATOM   2483 HA   GLU   154       6.483  32.776  17.055  1.00  0.00      QMMM H
ATOM   2484 CB   GLU   154       5.093  33.596  15.670  1.00  0.00      QMMM C
ATOM   2485 HB2  GLU   154       5.052  33.916  14.630  1.00  0.00      QMMM H
ATOM   2486 HB3  GLU   154       4.457  32.719  15.788  1.00  0.00      QMMM H
ATOM   2487 CG   GLU   154       4.560  34.724  16.580  1.00  0.00      QMMM C
ATOM   2488 HG2  GLU   154       4.721  34.436  17.618  1.00  0.00      QMMM H
ATOM   2489 HG3  GLU   154       5.122  35.640  16.398  1.00  0.00      QMMM H
ATOM   2490 CD   GLU   154       3.072  35.022  16.404  1.00  0.00      QMMM C
ATOM   2491 OE1  GLU   154       2.639  36.199  16.455  1.00  0.00      QMMM O
ATOM   2492 OE2  GLU   154       2.245  34.092  16.358  1.00  0.00      QMMM O
ATOM   2493 C    GLU   154       7.119  32.088  15.140  1.00  0.00      QMMM C
ATOM   2494 O    GLU   154       7.176  32.231  13.920  1.00  0.00      QMMM O
ATOM   2495 N    CYS   155       7.679  31.039  15.744  1.00  0.00      QMMM N
ATOM   2496 H    CYS   155       7.645  31.009  16.758  1.00  0.00      QMMM H
ATOM   2497 CA   CYS   155       8.436  29.987  15.059  1.00  0.00      QMMM C
ATOM   2498 HA   CYS   155       9.164  30.452  14.398  1.00  0.00      QMMM H
ATOM   2499 CB   CYS   155       9.179  29.187  16.133  1.00  0.00      QMMM C
ATOM   2500 HB2  CYS   155       8.461  28.799  16.857  1.00  0.00      QMMM H
ATOM   2501 HB3  CYS   155       9.689  28.345  15.668  1.00  0.00      QMMM H
ATOM   2502 SG   CYS   155      10.388  30.245  16.979  1.00  0.00      QMMM S
ATOM   2503 HG   CYS   155      11.263  30.356  15.971  1.00  0.00      QMMM H
ATOM   2504 C    CYS   155       7.573  29.042  14.202  1.00  0.00      QMMM C
ATOM   2505 O    CYS   155       6.421  28.774  14.538  1.00  0.00      QMMM O
ATOM   2506 N    ASN   156       8.172  28.438  13.168  1.00  0.00      QMMM N
ATOM   2507 H    ASN   156       9.124  28.696  12.931  1.00  0.00      QMMM H
ATOM   2508 CA   ASN   156       7.550  27.426  12.307  1.00  0.00      QMMM C
ATOM   2509 HA   ASN   156       6.533  27.271  12.659  1.00  0.00      QMMM H
ATOM   2510 CB   ASN   156       7.480  27.955  10.851  1.00  0.00      QMMM C
ATOM   2511 HB2  ASN   156       8.111  28.834  10.744  1.00  0.00      QMMM H
ATOM   2512 HB3  ASN   156       7.843  27.192  10.163  1.00  0.00      QMMM H
ATOM   2513 CG   ASN   156       6.083  28.346  10.391  1.00  0.00      QMMM C
ATOM   2514 OD1  ASN   156       5.089  28.188  11.084  1.00  0.00      QMMM O
ATOM   2515 ND2  ASN   156       5.953  28.847   9.188  1.00  0.00      QMMM N
ATOM   2516 HD21 ASN   156       4.986  29.039   8.943  1.00  0.00      QMMM H
ATOM   2517 HD22 ASN   156       6.704  29.018   8.536  1.00  0.00      QMMM H
ATOM   2518 C    ASN   156       8.213  26.035  12.435  1.00  0.00      QMMM C
ATOM   2519 O    ASN   156       9.208  25.850  13.139  1.00  0.00      QMMM O
ATOM   2520 N    GLU   157       7.601  25.033  11.807  1.00  0.00      QMMM N
ATOM   2521 H    GLU   157       6.768  25.263  11.263  1.00  0.00      QMMM H
ATOM   2522 CA   GLU   157       7.854  23.596  11.958  1.00  0.00      QMMM C
ATOM   2523 HA   GLU   157       7.555  23.297  12.963  1.00  0.00      QMMM H
ATOM   2524 CB   GLU   157       6.981  22.815  10.952  1.00  0.00      QMMM C
ATOM   2525 HB2  GLU   157       7.003  23.313   9.982  1.00  0.00      QMMM H
ATOM   2526 HB3  GLU   157       7.423  21.826  10.822  1.00  0.00      QMMM H
ATOM   2527 CG   GLU   157       5.519  22.583  11.376  1.00  0.00      QMMM C
ATOM   2528 HG2  GLU   157       5.066  21.901  10.655  1.00  0.00      QMMM H
ATOM   2529 HG3  GLU   157       5.524  22.079  12.346  1.00  0.00      QMMM H
ATOM   2530 CD   GLU   157       4.646  23.844  11.466  1.00  0.00      QMMM C
ATOM   2531 OE1  GLU   157       3.603  23.801  12.158  1.00  0.00      QMMM O
ATOM   2532 OE2  GLU   157       5.019  24.915  10.938  1.00  0.00      QMMM O
ATOM   2533 C    GLU   157       9.335  23.211  11.789  1.00  0.00      QMMM C
ATOM   2534 O    GLU   157       9.914  23.352  10.711  1.00  0.00      QMMM O
ATOM   2535 N    HIS   158       9.945  22.672  12.848  1.00  0.00      QMMM N
ATOM   2536 H    HIS   158       9.422  22.628  13.717  1.00  0.00      QMMM H
ATOM   2537 CA   HIS   158      11.335  22.195  12.877  1.00  0.00      QMMM C
ATOM   2538 HA   HIS   158      11.565  21.931  13.909  1.00  0.00      QMMM H
ATOM   2539 CB   HIS   158      11.469  20.901  12.055  1.00  0.00      QMMM C
ATOM   2540 HB2  HIS   158      11.257  21.102  11.006  1.00  0.00      QMMM H
ATOM   2541 HB3  HIS   158      12.501  20.552  12.119  1.00  0.00      QMMM H
ATOM   2542 CG   HIS   158      10.586  19.786  12.543  1.00  0.00      QMMM C
ATOM   2543 ND1  HIS   158      10.897  18.929  13.567  1.00  0.00      QMMM N
ATOM   2544 HD1  HIS   158      11.750  18.990  14.136  1.00  0.00      QMMM H
ATOM   2545 CE1  HIS   158       9.876  18.067  13.700  1.00  0.00      QMMM C
ATOM   2546 HE1  HIS   158       9.828  17.266  14.426  1.00  0.00      QMMM H
ATOM   2547 NE2  HIS   158       8.910  18.343  12.811  1.00  0.00      QMMM N
ATOM   2548 CD2  HIS   158       9.350  19.442  12.068  1.00  0.00      QMMM C
ATOM   2549 HD2  HIS   158       8.814  19.930  11.270  1.00  0.00      QMMM H
ATOM   2550 C    HIS   158      12.379  23.256  12.476  1.00  0.00      QMMM C
ATOM   2551 O    HIS   158      13.451  22.921  11.980  1.00  0.00      QMMM O
ATOM   2552 N    TRP   159      12.086  24.551  12.659  1.00  0.00      QMMM N
ATOM   2553 H    TRP   159      11.149  24.781  12.968  1.00  0.00      QMMM H
ATOM   2554 CA   TRP   159      12.983  25.634  12.232  1.00  0.00      QMMM C
ATOM   2555 HA   TRP   159      13.072  25.571  11.149  1.00  0.00      QMMM H
ATOM   2556 CB   TRP   159      12.385  26.997  12.605  1.00  0.00      QMMM C
ATOM   2557 HB2  TRP   159      12.919  27.765  12.049  1.00  0.00      QMMM H
ATOM   2558 HB3  TRP   159      11.343  27.027  12.293  1.00  0.00      QMMM H
ATOM   2559 CG   TRP   159      12.485  27.359  14.058  1.00  0.00      QMMM C
ATOM   2560 CD1  TRP   159      11.701  26.866  15.039  1.00  0.00      QMMM C
ATOM   2561 HD1  TRP   159      10.880  26.174  14.887  1.00  0.00      QMMM H
ATOM   2562 NE1  TRP   159      12.137  27.341  16.260  1.00  0.00      QMMM N
ATOM   2563 HE1  TRP   159      11.763  27.014  17.149  1.00  0.00      QMMM H
ATOM   2564 CE2  TRP   159      13.208  28.193  16.125  1.00  0.00      QMMM C
ATOM   2565 CZ2  TRP   159      13.978  28.913  17.049  1.00  0.00      QMMM C
ATOM   2566 HZ2  TRP   159      13.749  28.865  18.101  1.00  0.00      QMMM H
ATOM   2567 CH2  TRP   159      15.038  29.706  16.582  1.00  0.00      QMMM C
ATOM   2568 HH2  TRP   159      15.623  30.296  17.273  1.00  0.00      QMMM H
ATOM   2569 CZ3  TRP   159      15.334  29.740  15.209  1.00  0.00      QMMM C
ATOM   2570 HZ3  TRP   159      16.151  30.356  14.857  1.00  0.00      QMMM H
ATOM   2571 CE3  TRP   159      14.573  28.987  14.294  1.00  0.00      QMMM C
ATOM   2572 HE3  TRP   159      14.808  29.023  13.242  1.00  0.00      QMMM H
ATOM   2573 CD2  TRP   159      13.473  28.210  14.724  1.00  0.00      QMMM C
ATOM   2574 C    TRP   159      14.401  25.545  12.815  1.00  0.00      QMMM C
ATOM   2575 O    TRP   159      15.359  25.954  12.160  1.00  0.00      QMMM O
ATOM   2576 N    LEU   160      14.537  25.071  14.054  1.00  0.00      QMMM N
ATOM   2577 H    LEU   160      13.703  24.715  14.494  1.00  0.00      QMMM H
ATOM   2578 CA   LEU   160      15.784  25.121  14.812  1.00  0.00      QMMM C
ATOM   2579 HA   LEU   160      16.283  26.061  14.575  1.00  0.00      QMMM H
ATOM   2580 CB   LEU   160      15.412  25.128  16.304  1.00  0.00      QMMM C
ATOM   2581 HB2  LEU   160      14.698  25.934  16.470  1.00  0.00      QMMM H
ATOM   2582 HB3  LEU   160      14.908  24.191  16.536  1.00  0.00      QMMM H
ATOM   2583 CG   LEU   160      16.581  25.324  17.284  1.00  0.00      QMMM C
ATOM   2584 HG   LEU   160      17.242  24.464  17.234  1.00  0.00      QMMM H
ATOM   2585 CD1  LEU   160      17.397  26.584  17.004  1.00  0.00      QMMM C
ATOM   2586 HD11 LEU   160      16.741  27.453  16.953  1.00  0.00      QMMM H
ATOM   2587 HD12 LEU   160      18.140  26.732  17.787  1.00  0.00      QMMM H
ATOM   2588 HD13 LEU   160      17.921  26.473  16.057  1.00  0.00      QMMM H
ATOM   2589 CD2  LEU   160      16.021  25.431  18.703  1.00  0.00      QMMM C
ATOM   2590 HD21 LEU   160      15.422  24.551  18.931  1.00  0.00      QMMM H
ATOM   2591 HD22 LEU   160      16.837  25.498  19.418  1.00  0.00      QMMM H
ATOM   2592 HD23 LEU   160      15.394  26.319  18.789  1.00  0.00      QMMM H
ATOM   2593 C    LEU   160      16.743  23.983  14.428  1.00  0.00      QMMM C
ATOM   2594 O    LEU   160      17.960  24.169  14.480  1.00  0.00      QMMM O
ATOM   2595 N    GLU   161      16.215  22.838  13.989  1.00  0.00      QMMM N
ATOM   2596 H    GLU   161      15.203  22.720  14.030  1.00  0.00      QMMM H
ATOM   2597 CA   GLU   161      16.991  21.698  13.502  1.00  0.00      QMMM C
ATOM   2598 HA   GLU   161      17.628  21.376  14.324  1.00  0.00      QMMM H
ATOM   2599 CB   GLU   161      16.076  20.505  13.163  1.00  0.00      QMMM C
ATOM   2600 HB2  GLU   161      15.278  20.788  12.484  1.00  0.00      QMMM H
ATOM   2601 HB3  GLU   161      16.702  19.768  12.664  1.00  0.00      QMMM H
ATOM   2602 CG   GLU   161      15.446  19.819  14.385  1.00  0.00      QMMM C
ATOM   2603 HG2  GLU   161      15.386  18.750  14.168  1.00  0.00      QMMM H
ATOM   2604 HG3  GLU   161      16.104  19.925  15.246  1.00  0.00      QMMM H
ATOM   2605 CD   GLU   161      14.040  20.317  14.757  1.00  0.00      QMMM C
ATOM   2606 OE1  GLU   161      13.824  21.547  14.876  1.00  0.00      QMMM O
ATOM   2607 OE2  GLU   161      13.185  19.436  15.013  1.00  0.00      QMMM O
ATOM   2608 C    GLU   161      17.981  22.065  12.369  1.00  0.00      QMMM C
ATOM   2609 O    GLU   161      19.181  21.895  12.595  1.00  0.00      QMMM O
ATOM   2610 N    PRO   162      17.575  22.633  11.207  1.00  0.00      QMMM N
ATOM   2611 CA   PRO   162      18.502  23.132  10.183  1.00  0.00      QMMM C
ATOM   2612 HA   PRO   162      18.984  22.275   9.712  1.00  0.00      QMMM H
ATOM   2613 CB   PRO   162      17.636  23.855   9.146  1.00  0.00      QMMM C
ATOM   2614 HB2  PRO   162      17.535  24.908   9.411  1.00  0.00      QMMM H
ATOM   2615 HB3  PRO   162      18.046  23.754   8.140  1.00  0.00      QMMM H
ATOM   2616 CD   PRO   162      16.206  22.809  10.745  1.00  0.00      QMMM C
ATOM   2617 HD2  PRO   162      15.625  21.896  10.828  1.00  0.00      QMMM H
ATOM   2618 HD3  PRO   162      15.740  23.615  11.307  1.00  0.00      QMMM H
ATOM   2619 CG   PRO   162      16.277  23.186   9.269  1.00  0.00      QMMM C
ATOM   2620 HG2  PRO   162      16.264  22.285   8.659  1.00  0.00      QMMM H
ATOM   2621 HG3  PRO   162      15.465  23.855   8.985  1.00  0.00      QMMM H
ATOM   2622 C    PRO   162      19.586  24.097  10.683  1.00  0.00      QMMM C
ATOM   2623 O    PRO   162      20.672  24.143  10.113  1.00  0.00      QMMM O
ATOM   2624 N    LEU   163      19.307  24.905  11.710  1.00  0.00      QMMM N
ATOM   2625 H    LEU   163      18.423  24.779  12.184  1.00  0.00      QMMM H
ATOM   2626 CA   LEU   163      20.277  25.872  12.229  1.00  0.00      QMMM C
ATOM   2627 HA   LEU   163      20.794  26.342  11.392  1.00  0.00      QMMM H
ATOM   2628 CB   LEU   163      19.554  26.965  13.030  1.00  0.00      QMMM C
ATOM   2629 HB2  LEU   163      19.071  26.511  13.894  1.00  0.00      QMMM H
ATOM   2630 HB3  LEU   163      20.305  27.654  13.400  1.00  0.00      QMMM H
ATOM   2631 CG   LEU   163      18.496  27.762  12.249  1.00  0.00      QMMM C
ATOM   2632 HG   LEU   163      17.648  27.108  12.071  1.00  0.00      QMMM H
ATOM   2633 CD1  LEU   163      18.031  28.952  13.083  1.00  0.00      QMMM C
ATOM   2634 HD11 LEU   163      18.847  29.664  13.204  1.00  0.00      QMMM H
ATOM   2635 HD12 LEU   163      17.202  29.445  12.579  1.00  0.00      QMMM H
ATOM   2636 HD13 LEU   163      17.691  28.602  14.056  1.00  0.00      QMMM H
ATOM   2637 CD2  LEU   163      18.978  28.303  10.903  1.00  0.00      QMMM C
ATOM   2638 HD21 LEU   163      19.177  27.474  10.229  1.00  0.00      QMMM H
ATOM   2639 HD22 LEU   163      18.206  28.930  10.463  1.00  0.00      QMMM H
ATOM   2640 HD23 LEU   163      19.872  28.908  11.027  1.00  0.00      QMMM H
ATOM   2641 C    LEU   163      21.359  25.184  13.072  1.00  0.00      QMMM C
ATOM   2642 O    LEU   163      22.551  25.413  12.863  1.00  0.00      QMMM O
ATOM   2643 N    LEU   164      20.947  24.321  14.004  1.00  0.00      QMMM N
ATOM   2644 H    LEU   164      19.947  24.165  14.088  1.00  0.00      QMMM H
ATOM   2645 CA   LEU   164      21.868  23.512  14.807  1.00  0.00      QMMM C
ATOM   2646 HA   LEU   164      22.619  24.173  15.236  1.00  0.00      QMMM H
ATOM   2647 CB   LEU   164      21.096  22.819  15.944  1.00  0.00      QMMM C
ATOM   2648 HB2  LEU   164      20.279  22.244  15.505  1.00  0.00      QMMM H
ATOM   2649 HB3  LEU   164      21.765  22.125  16.456  1.00  0.00      QMMM H
ATOM   2650 CG   LEU   164      20.516  23.804  16.976  1.00  0.00      QMMM C
ATOM   2651 HG   LEU   164      19.919  24.562  16.471  1.00  0.00      QMMM H
ATOM   2652 CD1  LEU   164      19.615  23.060  17.954  1.00  0.00      QMMM C
ATOM   2653 HD11 LEU   164      20.176  22.274  18.463  1.00  0.00      QMMM H
ATOM   2654 HD12 LEU   164      19.212  23.758  18.685  1.00  0.00      QMMM H
ATOM   2655 HD13 LEU   164      18.794  22.623  17.391  1.00  0.00      QMMM H
ATOM   2656 CD2  LEU   164      21.594  24.502  17.802  1.00  0.00      QMMM C
ATOM   2657 HD21 LEU   164      22.300  24.995  17.143  1.00  0.00      QMMM H
ATOM   2658 HD22 LEU   164      21.131  25.261  18.428  1.00  0.00      QMMM H
ATOM   2659 HD23 LEU   164      22.127  23.779  18.420  1.00  0.00      QMMM H
ATOM   2660 C    LEU   164      22.655  22.513  13.949  1.00  0.00      QMMM C
ATOM   2661 O    LEU   164      23.836  22.306  14.212  1.00  0.00      QMMM O
ATOM   2662 N    GLU   165      22.048  21.971  12.890  1.00  0.00      QMMM N
ATOM   2663 H    GLU   165      21.050  22.134  12.786  1.00  0.00      QMMM H
ATOM   2664 CA   GLU   165      22.716  21.201  11.835  1.00  0.00      QMMM C
ATOM   2665 HA   GLU   165      23.141  20.297  12.274  1.00  0.00      QMMM H
ATOM   2666 CB   GLU   165      21.672  20.787  10.779  1.00  0.00      QMMM C
ATOM   2667 HB2  GLU   165      20.925  20.157  11.259  1.00  0.00      QMMM H
ATOM   2668 HB3  GLU   165      21.162  21.673  10.413  1.00  0.00      QMMM H
ATOM   2669 CG   GLU   165      22.238  20.042   9.562  1.00  0.00      QMMM C
ATOM   2670 HG2  GLU   165      21.410  19.749   8.914  1.00  0.00      QMMM H
ATOM   2671 HG3  GLU   165      22.878  20.720   8.992  1.00  0.00      QMMM H
ATOM   2672 CD   GLU   165      23.022  18.798   9.977  1.00  0.00      QMMM C
ATOM   2673 OE1  GLU   165      24.206  18.675   9.610  1.00  0.00      QMMM O
ATOM   2674 OE2  GLU   165      22.485  17.980  10.754  1.00  0.00      QMMM O
ATOM   2675 C    GLU   165      23.875  21.998  11.221  1.00  0.00      QMMM C
ATOM   2676 O    GLU   165      25.033  21.600  11.348  1.00  0.00      QMMM O
ATOM   2677 N    ARG   166      23.590  23.152  10.598  1.00  0.00      QMMM N
ATOM   2678 H    ARG   166      22.613  23.431  10.559  1.00  0.00      QMMM H
ATOM   2679 CA   ARG   166      24.616  23.965   9.923  1.00  0.00      QMMM C
ATOM   2680 HA   ARG   166      25.114  23.317   9.200  1.00  0.00      QMMM H
ATOM   2681 CB   ARG   166      23.972  25.150   9.175  1.00  0.00      QMMM C
ATOM   2682 HB2  ARG   166      23.379  25.729   9.885  1.00  0.00      QMMM H
ATOM   2683 HB3  ARG   166      24.756  25.804   8.793  1.00  0.00      QMMM H
ATOM   2684 CG   ARG   166      23.060  24.738   8.000  1.00  0.00      QMMM C
ATOM   2685 HG2  ARG   166      22.321  24.027   8.355  1.00  0.00      QMMM H
ATOM   2686 HG3  ARG   166      22.528  25.621   7.652  1.00  0.00      QMMM H
ATOM   2687 CD   ARG   166      23.760  24.081   6.805  1.00  0.00      QMMM C
ATOM   2688 HD2  ARG   166      24.334  23.229   7.164  1.00  0.00      QMMM H
ATOM   2689 HD3  ARG   166      22.992  23.698   6.131  1.00  0.00      QMMM H
ATOM   2690 NE   ARG   166      24.620  25.014   6.054  1.00  0.00      QMMM N
ATOM   2691 HE   ARG   166      24.643  25.996   6.343  1.00  0.00      QMMM H
ATOM   2692 CZ   ARG   166      25.467  24.702   5.090  1.00  0.00      QMMM C
ATOM   2693 NH1  ARG   166      26.167  25.615   4.493  1.00  0.00      QMMM N
ATOM   2694 HH11 ARG   166      26.152  26.567   4.879  1.00  0.00      QMMM H
ATOM   2695 HH12 ARG   166      26.838  25.368   3.800  1.00  0.00      QMMM H
ATOM   2696 NH2  ARG   166      25.662  23.479   4.701  1.00  0.00      QMMM N
ATOM   2697 HH21 ARG   166      25.463  22.798   5.437  1.00  0.00      QMMM H
ATOM   2698 HH22 ARG   166      26.538  23.269   4.255  1.00  0.00      QMMM H
ATOM   2699 C    ARG   166      25.726  24.432  10.871  1.00  0.00      QMMM C
ATOM   2700 O    ARG   166      26.881  24.447  10.451  1.00  0.00      QMMM O
ATOM   2701 N    VAL   167      25.434  24.789  12.124  1.00  0.00      QMMM N
ATOM   2702 H    VAL   167      24.453  24.780  12.389  1.00  0.00      QMMM H
ATOM   2703 CA   VAL   167      26.472  25.148  13.119  1.00  0.00      QMMM C
ATOM   2704 HA   VAL   167      27.183  25.828  12.646  1.00  0.00      QMMM H
ATOM   2705 CB   VAL   167      25.844  25.895  14.316  1.00  0.00      QMMM C
ATOM   2706 HB   VAL   167      24.990  25.328  14.688  1.00  0.00      QMMM H
ATOM   2707 CG1  VAL   167      26.806  26.143  15.486  1.00  0.00      QMMM C
ATOM   2708 HG11 VAL   167      27.696  26.668  15.136  1.00  0.00      QMMM H
ATOM   2709 HG12 VAL   167      26.308  26.739  16.249  1.00  0.00      QMMM H
ATOM   2710 HG13 VAL   167      27.101  25.196  15.937  1.00  0.00      QMMM H
ATOM   2711 CG2  VAL   167      25.366  27.274  13.845  1.00  0.00      QMMM C
ATOM   2712 HG21 VAL   167      24.636  27.153  13.049  1.00  0.00      QMMM H
ATOM   2713 HG22 VAL   167      24.896  27.812  14.665  1.00  0.00      QMMM H
ATOM   2714 HG23 VAL   167      26.207  27.861  13.472  1.00  0.00      QMMM H
ATOM   2715 C    VAL   167      27.301  23.936  13.572  1.00  0.00      QMMM C
ATOM   2716 O    VAL   167      28.489  24.082  13.853  1.00  0.00      QMMM O
ATOM   2717 N    ALA   168      26.719  22.734  13.599  1.00  0.00      QMMM N
ATOM   2718 H    ALA   168      25.733  22.659  13.371  1.00  0.00      QMMM H
ATOM   2719 CA   ALA   168      27.415  21.476  13.883  1.00  0.00      QMMM C
ATOM   2720 HA   ALA   168      28.201  21.674  14.613  1.00  0.00      QMMM H
ATOM   2721 CB   ALA   168      26.406  20.525  14.537  1.00  0.00      QMMM C
ATOM   2722 HB1  ALA   168      25.644  20.235  13.812  1.00  0.00      QMMM H
ATOM   2723 HB2  ALA   168      26.919  19.639  14.909  1.00  0.00      QMMM H
ATOM   2724 HB3  ALA   168      25.923  21.025  15.376  1.00  0.00      QMMM H
ATOM   2725 C    ALA   168      28.109  20.846  12.648  1.00  0.00      QMMM C
ATOM   2726 O    ALA   168      28.635  19.734  12.733  1.00  0.00      QMMM O
ATOM   2727 N    GLU   169      28.099  21.522  11.498  1.00  0.00      QMMM N
ATOM   2728 H    GLU   169      27.534  22.359  11.488  1.00  0.00      QMMM H
ATOM   2729 CA   GLU   169      28.816  21.171  10.262  1.00  0.00      QMMM C
ATOM   2730 HA   GLU   169      29.126  20.126  10.286  1.00  0.00      QMMM H
ATOM   2731 CB   GLU   169      27.846  21.365   9.088  1.00  0.00      QMMM C
ATOM   2732 HB2  GLU   169      26.955  20.759   9.261  1.00  0.00      QMMM H
ATOM   2733 HB3  GLU   169      27.541  22.407   9.098  1.00  0.00      QMMM H
ATOM   2734 CG   GLU   169      28.395  21.030   7.689  1.00  0.00      QMMM C
ATOM   2735 HG2  GLU   169      29.439  21.341   7.621  1.00  0.00      QMMM H
ATOM   2736 HG3  GLU   169      28.345  19.952   7.525  1.00  0.00      QMMM H
ATOM   2737 CD   GLU   169      27.593  21.774   6.612  1.00  0.00      QMMM C
ATOM   2738 OE1  GLU   169      26.390  22.047   6.821  1.00  0.00      QMMM O
ATOM   2739 OE2  GLU   169      28.179  22.339   5.659  1.00  0.00      QMMM O
ATOM   2740 C    GLU   169      30.090  22.023  10.111  1.00  0.00      QMMM C
ATOM   2741 O    GLU   169      31.185  21.474  10.038  1.00  0.00      QMMM O
ATOM   2742 N    ASP   170      29.974  23.358  10.114  1.00  0.00      QMMM N
ATOM   2743 H    ASP   170      29.044  23.748  10.213  1.00  0.00      QMMM H
ATOM   2744 CA   ASP   170      31.121  24.276  10.210  1.00  0.00      QMMM C
ATOM   2745 HA   ASP   170      31.944  23.704  10.639  1.00  0.00      QMMM H
ATOM   2746 CB   ASP   170      31.635  24.709   8.808  1.00  0.00      QMMM C
ATOM   2747 HB2  ASP   170      32.658  24.343   8.715  1.00  0.00      QMMM H
ATOM   2748 HB3  ASP   170      31.064  24.184   8.042  1.00  0.00      QMMM H
ATOM   2749 CG   ASP   170      31.669  26.208   8.469  1.00  0.00      QMMM C
ATOM   2750 OD1  ASP   170      32.222  26.999   9.266  1.00  0.00      QMMM O
ATOM   2751 OD2  ASP   170      31.172  26.576   7.368  1.00  0.00      QMMM O
ATOM   2752 C    ASP   170      30.818  25.385  11.232  1.00  0.00      QMMM C
ATOM   2753 O    ASP   170      29.966  26.250  11.022  1.00  0.00      QMMM O
ATOM   2754 N    ARG   171      31.472  25.312  12.402  1.00  0.00      QMMM N
ATOM   2755 H    ARG   171      32.086  24.520  12.519  1.00  0.00      QMMM H
ATOM   2756 CA   ARG   171      31.185  26.187  13.554  1.00  0.00      QMMM C
ATOM   2757 HA   ARG   171      30.105  26.153  13.711  1.00  0.00      QMMM H
ATOM   2758 CB   ARG   171      31.839  25.652  14.846  1.00  0.00      QMMM C
ATOM   2759 HB2  ARG   171      31.281  26.060  15.691  1.00  0.00      QMMM H
ATOM   2760 HB3  ARG   171      31.738  24.565  14.880  1.00  0.00      QMMM H
ATOM   2761 CG   ARG   171      33.319  26.042  15.027  1.00  0.00      QMMM C
ATOM   2762 HG2  ARG   171      33.912  25.630  14.210  1.00  0.00      QMMM H
ATOM   2763 HG3  ARG   171      33.412  27.128  15.018  1.00  0.00      QMMM H
ATOM   2764 CD   ARG   171      33.870  25.539  16.367  1.00  0.00      QMMM C
ATOM   2765 HD2  ARG   171      33.160  25.783  17.157  1.00  0.00      QMMM H
ATOM   2766 HD3  ARG   171      33.967  24.453  16.329  1.00  0.00      QMMM H
ATOM   2767 NE   ARG   171      35.186  26.145  16.659  1.00  0.00      QMMM N
ATOM   2768 HE   ARG   171      35.958  25.878  16.075  1.00  0.00      QMMM H
ATOM   2769 CZ   ARG   171      35.471  27.065  17.568  1.00  0.00      QMMM C
ATOM   2770 NH1  ARG   171      36.669  27.567  17.631  1.00  0.00      QMMM N
ATOM   2771 HH11 ARG   171      37.403  27.339  16.997  1.00  0.00      QMMM H
ATOM   2772 HH12 ARG   171      36.837  28.353  18.276  1.00  0.00      QMMM H
ATOM   2773 NH2  ARG   171      34.610  27.519  18.426  1.00  0.00      QMMM N
ATOM   2774 HH21 ARG   171      33.628  27.242  18.450  1.00  0.00      QMMM H
ATOM   2775 HH22 ARG   171      34.958  28.233  19.072  1.00  0.00      QMMM H
ATOM   2776 C    ARG   171      31.509  27.668  13.334  1.00  0.00      QMMM C
ATOM   2777 O    ARG   171      31.178  28.471  14.196  1.00  0.00      QMMM O
ATOM   2778 N    THR   172      32.158  28.041  12.225  1.00  0.00      QMMM N
ATOM   2779 H    THR   172      32.294  27.345  11.501  1.00  0.00      QMMM H
ATOM   2780 CA   THR   172      32.516  29.442  11.918  1.00  0.00      QMMM C
ATOM   2781 HA   THR   172      32.938  29.888  12.819  1.00  0.00      QMMM H
ATOM   2782 CB   THR   172      33.584  29.546  10.815  1.00  0.00      QMMM C
ATOM   2783 HB   THR   172      34.029  30.528  10.920  1.00  0.00      QMMM H
ATOM   2784 CG2  THR   172      34.725  28.536  10.941  1.00  0.00      QMMM C
ATOM   2785 HG21 THR   172      34.368  27.523  10.763  1.00  0.00      QMMM H
ATOM   2786 HG22 THR   172      35.490  28.774  10.201  1.00  0.00      QMMM H
ATOM   2787 HG23 THR   172      35.165  28.605  11.935  1.00  0.00      QMMM H
ATOM   2788 OG1  THR   172      33.027  29.444   9.518  1.00  0.00      QMMM O
ATOM   2789 HG1  THR   172      32.752  28.500   9.394  1.00  0.00      QMMM H
ATOM   2790 C    THR   172      31.303  30.297  11.523  1.00  0.00      QMMM C
ATOM   2791 O    THR   172      31.419  31.507  11.287  1.00  0.00      QMMM O
ATOM   2792 N    ARG   173      30.132  29.664  11.420  1.00  0.00      QMMM N
ATOM   2793 H    ARG   173      30.148  28.667  11.594  1.00  0.00      QMMM H
ATOM   2794 CA   ARG   173      28.868  30.267  11.021  1.00  0.00      QMMM C
ATOM   2795 HA   ARG   173      29.072  31.015  10.262  1.00  0.00      QMMM H
ATOM   2796 CB   ARG   173      27.960  29.181  10.432  1.00  0.00      QMMM C
ATOM   2797 HB2  ARG   173      27.763  28.436  11.206  1.00  0.00      QMMM H
ATOM   2798 HB3  ARG   173      27.020  29.636  10.133  1.00  0.00      QMMM H
ATOM   2799 CG   ARG   173      28.549  28.498   9.195  1.00  0.00      QMMM C
ATOM   2800 HG2  ARG   173      28.482  29.162   8.334  1.00  0.00      QMMM H
ATOM   2801 HG3  ARG   173      29.597  28.254   9.360  1.00  0.00      QMMM H
ATOM   2802 CD   ARG   173      27.790  27.204   8.908  1.00  0.00      QMMM C
ATOM   2803 HD2  ARG   173      27.745  26.618   9.824  1.00  0.00      QMMM H
ATOM   2804 HD3  ARG   173      26.777  27.430   8.576  1.00  0.00      QMMM H
ATOM   2805 NE   ARG   173      28.516  26.445   7.891  1.00  0.00      QMMM N
ATOM   2806 HE   ARG   173      29.453  26.765   7.681  1.00  0.00      QMMM H
ATOM   2807 CZ   ARG   173      28.221  25.301   7.328  1.00  0.00      QMMM C
ATOM   2808 NH1  ARG   173      29.025  24.815   6.435  1.00  0.00      QMMM N
ATOM   2809 HH11 ARG   173      29.954  25.211   6.408  1.00  0.00      QMMM H
ATOM   2810 HH12 ARG   173      28.835  23.877   6.074  1.00  0.00      QMMM H
ATOM   2811 NH2  ARG   173      27.174  24.625   7.671  1.00  0.00      QMMM N
ATOM   2812 HH21 ARG   173      26.779  24.871   8.563  1.00  0.00      QMMM H
ATOM   2813 HH22 ARG   173      26.961  23.720   7.256  1.00  0.00      QMMM H
ATOM   2814 C    ARG   173      28.148  30.968  12.165  1.00  0.00      QMMM C
ATOM   2815 O    ARG   173      28.320  30.672  13.345  1.00  0.00      QMMM O
ATOM   2816 N    VAL   174      27.252  31.854  11.755  1.00  0.00      QMMM N
ATOM   2817 H    VAL   174      27.195  31.987  10.757  1.00  0.00      QMMM H
ATOM   2818 CA   VAL   174      26.219  32.499  12.565  1.00  0.00      QMMM C
ATOM   2819 HA   VAL   174      26.039  31.915  13.469  1.00  0.00      QMMM H
ATOM   2820 CB   VAL   174      26.619  33.931  12.958  1.00  0.00      QMMM C
ATOM   2821 HB   VAL   174      26.548  34.569  12.086  1.00  0.00      QMMM H
ATOM   2822 CG1  VAL   174      25.665  34.473  14.010  1.00  0.00      QMMM C
ATOM   2823 HG11 VAL   174      25.758  33.882  14.916  1.00  0.00      QMMM H
ATOM   2824 HG12 VAL   174      25.905  35.512  14.234  1.00  0.00      QMMM H
ATOM   2825 HG13 VAL   174      24.641  34.425  13.643  1.00  0.00      QMMM H
ATOM   2826 CG2  VAL   174      28.041  34.025  13.524  1.00  0.00      QMMM C
ATOM   2827 HG21 VAL   174      28.772  33.850  12.736  1.00  0.00      QMMM H
ATOM   2828 HG22 VAL   174      28.210  35.016  13.945  1.00  0.00      QMMM H
ATOM   2829 HG23 VAL   174      28.170  33.279  14.304  1.00  0.00      QMMM H
ATOM   2830 C    VAL   174      24.973  32.494  11.690  1.00  0.00      QMMM C
ATOM   2831 O    VAL   174      24.986  33.120  10.630  1.00  0.00      QMMM O
ATOM   2832 N    VAL   175      23.974  31.680  12.034  1.00  0.00      QMMM N
ATOM   2833 H    VAL   175      24.026  31.212  12.935  1.00  0.00      QMMM H
ATOM   2834 CA   VAL   175      22.931  31.256  11.081  1.00  0.00      QMMM C
ATOM   2835 HA   VAL   175      23.138  31.725  10.125  1.00  0.00      QMMM H
ATOM   2836 CB   VAL   175      22.975  29.740  10.796  1.00  0.00      QMMM C
ATOM   2837 HB   VAL   175      22.258  29.526  10.004  1.00  0.00      QMMM H
ATOM   2838 CG1  VAL   175      24.362  29.310  10.314  1.00  0.00      QMMM C
ATOM   2839 HG11 VAL   175      25.045  29.244  11.160  1.00  0.00      QMMM H
ATOM   2840 HG12 VAL   175      24.299  28.336   9.827  1.00  0.00      QMMM H
ATOM   2841 HG13 VAL   175      24.747  30.038   9.605  1.00  0.00      QMMM H
ATOM   2842 CG2  VAL   175      22.653  28.852  11.996  1.00  0.00      QMMM C
ATOM   2843 HG21 VAL   175      21.639  29.034  12.327  1.00  0.00      QMMM H
ATOM   2844 HG22 VAL   175      22.740  27.804  11.712  1.00  0.00      QMMM H
ATOM   2845 HG23 VAL   175      23.332  29.067  12.819  1.00  0.00      QMMM H
ATOM   2846 C    VAL   175      21.543  31.733  11.496  1.00  0.00      QMMM C
ATOM   2847 O    VAL   175      21.079  31.415  12.591  1.00  0.00      QMMM O
ATOM   2848 N    SER   176      20.877  32.518  10.647  1.00  0.00      QMMM N
ATOM   2849 H    SER   176      21.314  32.766   9.762  1.00  0.00      QMMM H
ATOM   2850 CA   SER   176      19.482  32.916  10.871  1.00  0.00      QMMM C
ATOM   2851 HA   SER   176      19.283  32.877  11.940  1.00  0.00      QMMM H
ATOM   2852 CB   SER   176      19.256  34.373  10.434  1.00  0.00      QMMM C
ATOM   2853 HB2  SER   176      18.343  34.752  10.892  1.00  0.00      QMMM H
ATOM   2854 HB3  SER   176      20.089  34.986  10.782  1.00  0.00      QMMM H
ATOM   2855 OG   SER   176      19.122  34.508   9.035  1.00  0.00      QMMM O
ATOM   2856 HG   SER   176      18.226  34.214   8.786  1.00  0.00      QMMM H
ATOM   2857 C    SER   176      18.495  31.975  10.159  1.00  0.00      QMMM C
ATOM   2858 O    SER   176      18.839  31.364   9.137  1.00  0.00      QMMM O
ATOM   2859 N    PRO   177      17.224  31.931  10.602  1.00  0.00      QMMM N
ATOM   2860 CA   PRO   177      16.132  31.523   9.725  1.00  0.00      QMMM C
ATOM   2861 HA   PRO   177      16.312  30.525   9.340  1.00  0.00      QMMM H
ATOM   2862 CB   PRO   177      14.878  31.526  10.612  1.00  0.00      QMMM C
ATOM   2863 HB2  PRO   177      13.977  31.800  10.064  1.00  0.00      QMMM H
ATOM   2864 HB3  PRO   177      14.744  30.552  11.074  1.00  0.00      QMMM H
ATOM   2865 CD   PRO   177      16.711  32.452  11.864  1.00  0.00      QMMM C
ATOM   2866 HD2  PRO   177      16.959  31.762  12.670  1.00  0.00      QMMM H
ATOM   2867 HD3  PRO   177      17.103  33.441  12.090  1.00  0.00      QMMM H
ATOM   2868 CG   PRO   177      15.196  32.540  11.706  1.00  0.00      QMMM C
ATOM   2869 HG2  PRO   177      14.686  32.306  12.640  1.00  0.00      QMMM H
ATOM   2870 HG3  PRO   177      14.927  33.535  11.363  1.00  0.00      QMMM H
ATOM   2871 C    PRO   177      16.013  32.490   8.536  1.00  0.00      QMMM C
ATOM   2872 O    PRO   177      16.546  33.605   8.572  1.00  0.00      QMMM O
ATOM   2873 N    ILE   178      15.258  32.112   7.502  1.00  0.00      QMMM N
ATOM   2874 H    ILE   178      14.846  31.183   7.565  1.00  0.00      QMMM H
ATOM   2875 CA   ILE   178      14.544  33.127   6.724  1.00  0.00      QMMM C
ATOM   2876 HA   ILE   178      15.206  33.984   6.595  1.00  0.00      QMMM H
ATOM   2877 CB   ILE   178      14.161  32.640   5.308  1.00  0.00      QMMM C
ATOM   2878 HB   ILE   178      13.859  31.592   5.346  1.00  0.00      QMMM H
ATOM   2879 CG2  ILE   178      12.985  33.457   4.758  1.00  0.00      QMMM C
ATOM   2880 HG21 ILE   178      13.224  34.521   4.754  1.00  0.00      QMMM H
ATOM   2881 HG22 ILE   178      12.733  33.140   3.750  1.00  0.00      QMMM H
ATOM   2882 HG23 ILE   178      12.103  33.279   5.372  1.00  0.00      QMMM H
ATOM   2883 CG1  ILE   178      15.420  32.794   4.419  1.00  0.00      QMMM C
ATOM   2884 HG12 ILE   178      15.863  33.773   4.596  1.00  0.00      QMMM H
ATOM   2885 HG13 ILE   178      16.145  32.039   4.725  1.00  0.00      QMMM H
ATOM   2886 CD1  ILE   178      15.226  32.690   2.902  1.00  0.00      QMMM C
ATOM   2887 HD11 ILE   178      14.657  33.544   2.537  1.00  0.00      QMMM H
ATOM   2888 HD12 ILE   178      16.200  32.708   2.415  1.00  0.00      QMMM H
ATOM   2889 HD13 ILE   178      14.702  31.771   2.651  1.00  0.00      QMMM H
ATOM   2890 C    ILE   178      13.376  33.627   7.581  1.00  0.00      QMMM C
ATOM   2891 O    ILE   178      12.527  32.859   8.036  1.00  0.00      QMMM O
ATOM   2892 N    ILE   179      13.412  34.927   7.864  1.00  0.00      QMMM N
ATOM   2893 H    ILE   179      14.150  35.475   7.452  1.00  0.00      QMMM H
ATOM   2894 CA   ILE   179      12.515  35.598   8.798  1.00  0.00      QMMM C
ATOM   2895 HA   ILE   179      12.274  34.891   9.587  1.00  0.00      QMMM H
ATOM   2896 CB   ILE   179      13.228  36.799   9.460  1.00  0.00      QMMM C
ATOM   2897 HB   ILE   179      13.427  37.564   8.708  1.00  0.00      QMMM H
ATOM   2898 CG2  ILE   179      12.293  37.373  10.528  1.00  0.00      QMMM C
ATOM   2899 HG21 ILE   179      12.103  36.626  11.301  1.00  0.00      QMMM H
ATOM   2900 HG22 ILE   179      12.730  38.264  10.977  1.00  0.00      QMMM H
ATOM   2901 HG23 ILE   179      11.340  37.651  10.077  1.00  0.00      QMMM H
ATOM   2902 CG1  ILE   179      14.569  36.367  10.104  1.00  0.00      QMMM C
ATOM   2903 HG12 ILE   179      14.374  35.550  10.794  1.00  0.00      QMMM H
ATOM   2904 HG13 ILE   179      15.239  36.000   9.327  1.00  0.00      QMMM H
ATOM   2905 CD1  ILE   179      15.327  37.460  10.869  1.00  0.00      QMMM C
ATOM   2906 HD11 ILE   179      14.800  37.715  11.785  1.00  0.00      QMMM H
ATOM   2907 HD12 ILE   179      16.321  37.093  11.129  1.00  0.00      QMMM H
ATOM   2908 HD13 ILE   179      15.430  38.352  10.260  1.00  0.00      QMMM H
ATOM   2909 C    ILE   179      11.211  35.982   8.081  1.00  0.00      QMMM C
ATOM   2910 O    ILE   179      11.193  36.927   7.292  1.00  0.00      QMMM O
ATOM   2911 N    ASP   180      10.133  35.231   8.313  1.00  0.00      QMMM N
ATOM   2912 H    ASP   180      10.219  34.529   9.037  1.00  0.00      QMMM H
ATOM   2913 CA   ASP   180       8.822  35.506   7.710  1.00  0.00      QMMM C
ATOM   2914 HA   ASP   180       8.958  35.630   6.637  1.00  0.00      QMMM H
ATOM   2915 CB   ASP   180       7.856  34.331   7.925  1.00  0.00      QMMM C
ATOM   2916 HB2  ASP   180       7.763  34.136   8.990  1.00  0.00      QMMM H
ATOM   2917 HB3  ASP   180       6.868  34.612   7.558  1.00  0.00      QMMM H
ATOM   2918 CG   ASP   180       8.261  33.039   7.215  1.00  0.00      QMMM C
ATOM   2919 OD1  ASP   180       8.073  31.966   7.831  1.00  0.00      QMMM O
ATOM   2920 OD2  ASP   180       8.674  33.077   6.031  1.00  0.00      QMMM O
ATOM   2921 C    ASP   180       8.199  36.812   8.244  1.00  0.00      QMMM C
ATOM   2922 O    ASP   180       8.504  37.294   9.340  1.00  0.00      QMMM O
ATOM   2923 N    VAL   181       7.285  37.394   7.469  1.00  0.00      QMMM N
ATOM   2924 H    VAL   181       6.990  36.905   6.628  1.00  0.00      QMMM H
ATOM   2925 CA   VAL   181       6.687  38.703   7.750  1.00  0.00      QMMM C
ATOM   2926 HA   VAL   181       7.397  39.295   8.323  1.00  0.00      QMMM H
ATOM   2927 CB   VAL   181       6.404  39.476   6.445  1.00  0.00      QMMM C
ATOM   2928 HB   VAL   181       5.666  38.939   5.853  1.00  0.00      QMMM H
ATOM   2929 CG1  VAL   181       5.877  40.890   6.730  1.00  0.00      QMMM C
ATOM   2930 HG11 VAL   181       6.598  41.449   7.324  1.00  0.00      QMMM H
ATOM   2931 HG12 VAL   181       5.708  41.413   5.788  1.00  0.00      QMMM H
ATOM   2932 HG13 VAL   181       4.928  40.838   7.264  1.00  0.00      QMMM H
ATOM   2933 CG2  VAL   181       7.677  39.618   5.602  1.00  0.00      QMMM C
ATOM   2934 HG21 VAL   181       8.029  38.640   5.273  1.00  0.00      QMMM H
ATOM   2935 HG22 VAL   181       7.478  40.216   4.712  1.00  0.00      QMMM H
ATOM   2936 HG23 VAL   181       8.454  40.096   6.194  1.00  0.00      QMMM H
ATOM   2937 C    VAL   181       5.433  38.545   8.606  1.00  0.00      QMMM C
ATOM   2938 O    VAL   181       4.355  38.260   8.084  1.00  0.00      QMMM O
ATOM   2939 N    ILE   182       5.552  38.758   9.920  1.00  0.00      QMMM N
ATOM   2940 H    ILE   182       6.472  38.970  10.292  1.00  0.00      QMMM H
ATOM   2941 CA   ILE   182       4.383  39.074  10.753  1.00  0.00      QMMM C
ATOM   2942 HA   ILE   182       3.534  38.501  10.385  1.00  0.00      QMMM H
ATOM   2943 CB   ILE   182       4.559  38.718  12.244  1.00  0.00      QMMM C
ATOM   2944 HB   ILE   182       5.325  39.357  12.676  1.00  0.00      QMMM H
ATOM   2945 CG2  ILE   182       3.224  38.976  12.975  1.00  0.00      QMMM C
ATOM   2946 HG21 ILE   182       2.426  38.384  12.523  1.00  0.00      QMMM H
ATOM   2947 HG22 ILE   182       3.304  38.710  14.027  1.00  0.00      QMMM H
ATOM   2948 HG23 ILE   182       2.959  40.032  12.928  1.00  0.00      QMMM H
ATOM   2949 CG1  ILE   182       4.982  37.247  12.419  1.00  0.00      QMMM C
ATOM   2950 HG12 ILE   182       4.161  36.598  12.120  1.00  0.00      QMMM H
ATOM   2951 HG13 ILE   182       5.831  37.034  11.774  1.00  0.00      QMMM H
ATOM   2952 CD1  ILE   182       5.405  36.909  13.851  1.00  0.00      QMMM C
ATOM   2953 HD11 ILE   182       4.547  36.947  14.519  1.00  0.00      QMMM H
ATOM   2954 HD12 ILE   182       5.820  35.904  13.871  1.00  0.00      QMMM H
ATOM   2955 HD13 ILE   182       6.166  37.609  14.197  1.00  0.00      QMMM H
ATOM   2956 C    ILE   182       4.087  40.563  10.576  1.00  0.00      QMMM C
ATOM   2957 O    ILE   182       4.900  41.421  10.937  1.00  0.00      QMMM O
ATOM   2958 N    ASN   183       2.937  40.889   9.989  1.00  0.00      QMMM N
ATOM   2959 H    ASN   183       2.300  40.132   9.760  1.00  0.00      QMMM H
ATOM   2960 CA   ASN   183       2.495  42.276   9.925  1.00  0.00      QMMM C
ATOM   2961 HA   ASN   183       3.306  42.869   9.499  1.00  0.00      QMMM H
ATOM   2962 CB   ASN   183       1.283  42.415   8.997  1.00  0.00      QMMM C
ATOM   2963 HB2  ASN   183       1.573  42.274   7.957  1.00  0.00      QMMM H
ATOM   2964 HB3  ASN   183       0.550  41.661   9.271  1.00  0.00      QMMM H
ATOM   2965 CG   ASN   183       0.651  43.781   9.185  1.00  0.00      QMMM C
ATOM   2966 OD1  ASN   183      -0.339  43.919   9.872  1.00  0.00      QMMM O
ATOM   2967 ND2  ASN   183       1.282  44.838   8.727  1.00  0.00      QMMM N
ATOM   2968 HD21 ASN   183       0.922  45.742   9.043  1.00  0.00      QMMM H
ATOM   2969 HD22 ASN   183       2.084  44.775   8.134  1.00  0.00      QMMM H
ATOM   2970 C    ASN   183       2.210  42.822  11.339  1.00  0.00      QMMM C
ATOM   2971 O    ASN   183       1.344  42.332  12.056  1.00  0.00      QMMM O
ATOM   2972 N    MET   184       2.926  43.880  11.710  1.00  0.00      QMMM N
ATOM   2973 H    MET   184       3.649  44.180  11.076  1.00  0.00      QMMM H
ATOM   2974 CA   MET   184       2.812  44.595  12.985  1.00  0.00      QMMM C
ATOM   2975 HA   MET   184       2.897  43.870  13.792  1.00  0.00      QMMM H
ATOM   2976 CB   MET   184       3.997  45.569  13.079  1.00  0.00      QMMM C
ATOM   2977 HB2  MET   184       3.950  46.090  14.031  1.00  0.00      QMMM H
ATOM   2978 HB3  MET   184       4.936  45.015  13.054  1.00  0.00      QMMM H
ATOM   2979 CG   MET   184       4.002  46.601  11.944  1.00  0.00      QMMM C
ATOM   2980 HG2  MET   184       4.620  46.220  11.131  1.00  0.00      QMMM H
ATOM   2981 HG3  MET   184       2.992  46.742  11.560  1.00  0.00      QMMM H
ATOM   2982 SD   MET   184       4.633  48.215  12.447  1.00  0.00      QMMM S
ATOM   2983 CE   MET   184       3.174  48.848  13.312  1.00  0.00      QMMM C
ATOM   2984 HE1  MET   184       2.863  48.148  14.080  1.00  0.00      QMMM H
ATOM   2985 HE2  MET   184       3.400  49.810  13.773  1.00  0.00      QMMM H
ATOM   2986 HE3  MET   184       2.351  48.961  12.610  1.00  0.00      QMMM H
ATOM   2987 C    MET   184       1.485  45.339  13.247  1.00  0.00      QMMM C
ATOM   2988 O    MET   184       1.370  45.989  14.285  1.00  0.00      QMMM O
ATOM   2989 N    ASP   185       0.506  45.291  12.340  1.00  0.00      QMMM N
ATOM   2990 H    ASP   185       0.622  44.706  11.524  1.00  0.00      QMMM H
ATOM   2991 CA   ASP   185      -0.767  46.015  12.449  1.00  0.00      QMMM C
ATOM   2992 HA   ASP   185      -0.693  46.743  13.257  1.00  0.00      QMMM H
ATOM   2993 CB   ASP   185      -1.038  46.822  11.168  1.00  0.00      QMMM C
ATOM   2994 HB2  ASP   185      -1.218  46.159  10.325  1.00  0.00      QMMM H
ATOM   2995 HB3  ASP   185      -1.947  47.406  11.316  1.00  0.00      QMMM H
ATOM   2996 CG   ASP   185       0.109  47.777  10.833  1.00  0.00      QMMM C
ATOM   2997 OD1  ASP   185       0.146  48.893  11.404  1.00  0.00      QMMM O
ATOM   2998 OD2  ASP   185       0.990  47.452   9.998  1.00  0.00      QMMM O
ATOM   2999 C    ASP   185      -1.943  45.091  12.816  1.00  0.00      QMMM C
ATOM   3000 O    ASP   185      -2.735  45.474  13.673  1.00  0.00      QMMM O
ATOM   3001 N    ASN   186      -2.025  43.873  12.252  1.00  0.00      QMMM N
ATOM   3002 H    ASN   186      -1.392  43.693  11.480  1.00  0.00      QMMM H
ATOM   3003 CA   ASN   186      -3.057  42.860  12.554  1.00  0.00      QMMM C
ATOM   3004 HA   ASN   186      -3.509  43.109  13.513  1.00  0.00      QMMM H
ATOM   3005 CB   ASN   186      -4.178  42.927  11.498  1.00  0.00      QMMM C
ATOM   3006 HB2  ASN   186      -3.745  42.875  10.502  1.00  0.00      QMMM H
ATOM   3007 HB3  ASN   186      -4.849  42.077  11.619  1.00  0.00      QMMM H
ATOM   3008 CG   ASN   186      -5.020  44.183  11.592  1.00  0.00      QMMM C
ATOM   3009 OD1  ASN   186      -4.885  45.099  10.798  1.00  0.00      QMMM O
ATOM   3010 ND2  ASN   186      -5.947  44.264  12.519  1.00  0.00      QMMM N
ATOM   3011 HD21 ASN   186      -6.423  45.144  12.522  1.00  0.00      QMMM H
ATOM   3012 HD22 ASN   186      -6.113  43.561  13.238  1.00  0.00      QMMM H
ATOM   3013 C    ASN   186      -2.528  41.413  12.739  1.00  0.00      QMMM C
ATOM   3014 O    ASN   186      -3.322  40.485  12.889  1.00  0.00      QMMM O
ATOM   3015 N    PHE   187      -1.207  41.192  12.781  1.00  0.00      QMMM N
ATOM   3016 H    PHE   187      -0.591  41.974  12.597  1.00  0.00      QMMM H
ATOM   3017 CA   PHE   187      -0.561  39.921  13.164  1.00  0.00      QMMM C
ATOM   3018 HA   PHE   187       0.509  40.081  13.033  1.00  0.00      QMMM H
ATOM   3019 CB   PHE   187      -0.762  39.671  14.669  1.00  0.00      QMMM C
ATOM   3020 HB2  PHE   187      -1.765  39.968  14.980  1.00  0.00      QMMM H
ATOM   3021 HB3  PHE   187      -0.671  38.606  14.871  1.00  0.00      QMMM H
ATOM   3022 CG   PHE   187       0.258  40.380  15.530  1.00  0.00      QMMM C
ATOM   3023 CD1  PHE   187       0.176  41.767  15.755  1.00  0.00      QMMM C
ATOM   3024 HD1  PHE   187      -0.642  42.340  15.342  1.00  0.00      QMMM H
ATOM   3025 CE1  PHE   187       1.165  42.414  16.515  1.00  0.00      QMMM C
ATOM   3026 HE1  PHE   187       1.097  43.479  16.688  1.00  0.00      QMMM H
ATOM   3027 CZ   PHE   187       2.221  41.670  17.071  1.00  0.00      QMMM C
ATOM   3028 HZ   PHE   187       2.977  42.153  17.672  1.00  0.00      QMMM H
ATOM   3029 CE2  PHE   187       2.287  40.282  16.868  1.00  0.00      QMMM C
ATOM   3030 HE2  PHE   187       3.090  39.707  17.306  1.00  0.00      QMMM H
ATOM   3031 CD2  PHE   187       1.321  39.642  16.080  1.00  0.00      QMMM C
ATOM   3032 HD2  PHE   187       1.398  38.580  15.896  1.00  0.00      QMMM H
ATOM   3033 C    PHE   187      -0.842  38.688  12.272  1.00  0.00      QMMM C
ATOM   3034 O    PHE   187      -0.558  37.542  12.655  1.00  0.00      QMMM O
ATOM   3035 N    GLN   188      -1.320  38.899  11.044  1.00  0.00      QMMM N
ATOM   3036 H    GLN   188      -1.563  39.861  10.827  1.00  0.00      QMMM H
ATOM   3037 CA   GLN   188      -1.195  37.937   9.945  1.00  0.00      QMMM C
ATOM   3038 HA   GLN   188      -1.638  37.002  10.290  1.00  0.00      QMMM H
ATOM   3039 CB   GLN   188      -2.006  38.389   8.708  1.00  0.00      QMMM C
ATOM   3040 HB2  GLN   188      -1.992  37.558   8.001  1.00  0.00      QMMM H
ATOM   3041 HB3  GLN   188      -3.047  38.535   9.001  1.00  0.00      QMMM H
ATOM   3042 CG   GLN   188      -1.521  39.642   7.947  1.00  0.00      QMMM C
ATOM   3043 HG2  GLN   188      -0.433  39.660   7.907  1.00  0.00      QMMM H
ATOM   3044 HG3  GLN   188      -1.884  39.567   6.921  1.00  0.00      QMMM H
ATOM   3045 CD   GLN   188      -2.020  40.965   8.529  1.00  0.00      QMMM C
ATOM   3046 OE1  GLN   188      -1.908  41.239   9.706  1.00  0.00      QMMM O
ATOM   3047 NE2  GLN   188      -2.557  41.865   7.737  1.00  0.00      QMMM N
ATOM   3048 HE21 GLN   188      -2.816  42.707   8.228  1.00  0.00      QMMM H
ATOM   3049 HE22 GLN   188      -2.707  41.731   6.756  1.00  0.00      QMMM H
ATOM   3050 C    GLN   188       0.284  37.637   9.612  1.00  0.00      QMMM C
ATOM   3051 O    GLN   188       1.170  38.457   9.859  1.00  0.00      QMMM O
ATOM   3052 N    TYR   189       0.540  36.461   9.032  1.00  0.00      QMMM N
ATOM   3053 H    TYR   189      -0.245  35.885   8.772  1.00  0.00      QMMM H
ATOM   3054 CA   TYR   189       1.860  35.832   8.876  1.00  0.00      QMMM C
ATOM   3055 HA   TYR   189       2.644  36.518   9.201  1.00  0.00      QMMM H
ATOM   3056 CB   TYR   189       1.883  34.588   9.787  1.00  0.00      QMMM C
ATOM   3057 HB2  TYR   189       1.584  34.900  10.789  1.00  0.00      QMMM H
ATOM   3058 HB3  TYR   189       1.129  33.881   9.438  1.00  0.00      QMMM H
ATOM   3059 CG   TYR   189       3.205  33.846   9.899  1.00  0.00      QMMM C
ATOM   3060 CD1  TYR   189       3.683  33.059   8.832  1.00  0.00      QMMM C
ATOM   3061 HD1  TYR   189       3.117  32.967   7.916  1.00  0.00      QMMM H
ATOM   3062 CE1  TYR   189       4.901  32.362   8.960  1.00  0.00      QMMM C
ATOM   3063 HE1  TYR   189       5.277  31.745   8.167  1.00  0.00      QMMM H
ATOM   3064 CZ   TYR   189       5.642  32.424  10.155  1.00  0.00      QMMM C
ATOM   3065 OH   TYR   189       6.850  31.804  10.241  1.00  0.00      QMMM O
ATOM   3066 HH   TYR   189       7.257  31.734   9.357  1.00  0.00      QMMM H
ATOM   3067 CE2  TYR   189       5.130  33.161  11.241  1.00  0.00      QMMM C
ATOM   3068 HE2  TYR   189       5.675  33.161  12.171  1.00  0.00      QMMM H
ATOM   3069 CD2  TYR   189       3.925  33.877  11.111  1.00  0.00      QMMM C
ATOM   3070 HD2  TYR   189       3.549  34.428  11.960  1.00  0.00      QMMM H
ATOM   3071 C    TYR   189       2.096  35.471   7.400  1.00  0.00      QMMM C
ATOM   3072 O    TYR   189       1.296  34.734   6.822  1.00  0.00      QMMM O
ATOM   3073 N    VAL   190       3.156  35.998   6.774  1.00  0.00      QMMM N
ATOM   3074 H    VAL   190       3.742  36.635   7.307  1.00  0.00      QMMM H
ATOM   3075 CA   VAL   190       3.397  35.903   5.321  1.00  0.00      QMMM C
ATOM   3076 HA   VAL   190       2.683  35.195   4.901  1.00  0.00      QMMM H
ATOM   3077 CB   VAL   190       3.145  37.256   4.620  1.00  0.00      QMMM C
ATOM   3078 HB   VAL   190       3.908  37.969   4.923  1.00  0.00      QMMM H
ATOM   3079 CG1  VAL   190       3.203  37.100   3.094  1.00  0.00      QMMM C
ATOM   3080 HG11 VAL   190       2.439  36.398   2.757  1.00  0.00      QMMM H
ATOM   3081 HG12 VAL   190       3.031  38.067   2.620  1.00  0.00      QMMM H
ATOM   3082 HG13 VAL   190       4.185  36.745   2.785  1.00  0.00      QMMM H
ATOM   3083 CG2  VAL   190       1.772  37.849   4.972  1.00  0.00      QMMM C
ATOM   3084 HG21 VAL   190       1.739  38.112   6.029  1.00  0.00      QMMM H
ATOM   3085 HG22 VAL   190       1.601  38.757   4.394  1.00  0.00      QMMM H
ATOM   3086 HG23 VAL   190       0.984  37.127   4.754  1.00  0.00      QMMM H
ATOM   3087 C    VAL   190       4.805  35.378   5.007  1.00  0.00      QMMM C
ATOM   3088 O    VAL   190       5.809  35.953   5.423  1.00  0.00      QMMM O
ATOM   3089 N    GLY   191       4.867  34.280   4.247  1.00  0.00      QMMM N
ATOM   3090 H    GLY   191       3.987  33.872   3.976  1.00  0.00      QMMM H
ATOM   3091 CA   GLY   191       6.094  33.576   3.857  1.00  0.00      QMMM C
ATOM   3092 HA2  GLY   191       6.593  33.232   4.759  1.00  0.00      QMMM H
ATOM   3093 HA3  GLY   191       5.832  32.700   3.266  1.00  0.00      QMMM H
ATOM   3094 C    GLY   191       7.093  34.406   3.046  1.00  0.00      QMMM C
ATOM   3095 O    GLY   191       6.821  34.766   1.896  1.00  0.00      QMMM O
ATOM   3096 N    ALA   192       8.263  34.660   3.634  1.00  0.00      QMMM N
ATOM   3097 H    ALA   192       8.393  34.274   4.568  1.00  0.00      QMMM H
ATOM   3098 CA   ALA   192       9.426  35.275   2.993  1.00  0.00      QMMM C
ATOM   3099 HA   ALA   192       9.123  36.216   2.546  1.00  0.00      QMMM H
ATOM   3100 CB   ALA   192      10.418  35.621   4.105  1.00  0.00      QMMM C
ATOM   3101 HB1  ALA   192      10.601  34.746   4.723  1.00  0.00      QMMM H
ATOM   3102 HB2  ALA   192      11.354  35.986   3.684  1.00  0.00      QMMM H
ATOM   3103 HB3  ALA   192       9.992  36.400   4.738  1.00  0.00      QMMM H
ATOM   3104 C    ALA   192      10.047  34.389   1.880  1.00  0.00      QMMM C
ATOM   3105 O    ALA   192       9.697  33.216   1.737  1.00  0.00      QMMM O
ATOM   3106 N    SER   193      10.968  34.958   1.097  1.00  0.00      QMMM N
ATOM   3107 H    SER   193      11.095  35.953   1.256  1.00  0.00      QMMM H
ATOM   3108 CA   SER   193      11.676  34.375  -0.064  1.00  0.00      QMMM C
ATOM   3109 HA   SER   193      10.938  34.116  -0.822  1.00  0.00      QMMM H
ATOM   3110 CB   SER   193      12.558  35.501  -0.632  1.00  0.00      QMMM C
ATOM   3111 HB2  SER   193      11.933  36.347  -0.918  1.00  0.00      QMMM H
ATOM   3112 HB3  SER   193      13.221  35.830   0.161  1.00  0.00      QMMM H
ATOM   3113 OG   SER   193      13.351  35.117  -1.739  1.00  0.00      QMMM O
ATOM   3114 HG   SER   193      12.930  35.418  -2.563  1.00  0.00      QMMM H
ATOM   3115 C    SER   193      12.494  33.089   0.233  1.00  0.00      QMMM C
ATOM   3116 O    SER   193      12.458  32.538   1.331  1.00  0.00      QMMM O
ATOM   3117 N    ALA   194      13.248  32.588  -0.752  1.00  0.00      QMMM N
ATOM   3118 H    ALA   194      13.210  33.104  -1.624  1.00  0.00      QMMM H
ATOM   3119 CA   ALA   194      14.271  31.543  -0.639  1.00  0.00      QMMM C
ATOM   3120 HA   ALA   194      14.355  31.242   0.403  1.00  0.00      QMMM H
ATOM   3121 CB   ALA   194      13.794  30.321  -1.436  1.00  0.00      QMMM C
ATOM   3122 HB1  ALA   194      13.743  30.568  -2.498  1.00  0.00      QMMM H
ATOM   3123 HB2  ALA   194      14.491  29.495  -1.297  1.00  0.00      QMMM H
ATOM   3124 HB3  ALA   194      12.807  30.011  -1.090  1.00  0.00      QMMM H
ATOM   3125 C    ALA   194      15.685  32.014  -1.071  1.00  0.00      QMMM C
ATOM   3126 O    ALA   194      16.617  31.210  -1.103  1.00  0.00      QMMM O
ATOM   3127 N    ASP   195      15.868  33.305  -1.387  1.00  0.00      QMMM N
ATOM   3128 H    ASP   195      15.041  33.894  -1.377  1.00  0.00      QMMM H
ATOM   3129 CA   ASP   195      17.042  33.853  -2.097  1.00  0.00      QMMM C
ATOM   3130 HA   ASP   195      17.787  33.069  -2.237  1.00  0.00      QMMM H
ATOM   3131 CB   ASP   195      16.596  34.329  -3.480  1.00  0.00      QMMM C
ATOM   3132 HB2  ASP   195      15.973  35.210  -3.334  1.00  0.00      QMMM H
ATOM   3133 HB3  ASP   195      17.469  34.625  -4.064  1.00  0.00      QMMM H
ATOM   3134 CG   ASP   195      15.813  33.294  -4.277  1.00  0.00      QMMM C
ATOM   3135 OD1  ASP   195      14.576  33.442  -4.379  1.00  0.00      QMMM O
ATOM   3136 OD2  ASP   195      16.440  32.445  -4.949  1.00  0.00      QMMM O
ATOM   3137 C    ASP   195      17.738  35.032  -1.380  1.00  0.00      QMMM C
ATOM   3138 O    ASP   195      18.539  35.752  -1.977  1.00  0.00      QMMM O
ATOM   3139 N    LEU   196      17.398  35.274  -0.116  1.00  0.00      QMMM N
ATOM   3140 H    LEU   196      16.761  34.620   0.309  1.00  0.00      QMMM H
ATOM   3141 CA   LEU   196      17.863  36.416   0.674  1.00  0.00      QMMM C
ATOM   3142 HA   LEU   196      17.790  37.322   0.070  1.00  0.00      QMMM H
ATOM   3143 CB   LEU   196      16.958  36.577   1.912  1.00  0.00      QMMM C
ATOM   3144 HB2  LEU   196      17.148  35.743   2.589  1.00  0.00      QMMM H
ATOM   3145 HB3  LEU   196      17.249  37.493   2.426  1.00  0.00      QMMM H
ATOM   3146 CG   LEU   196      15.446  36.618   1.645  1.00  0.00      QMMM C
ATOM   3147 HG   LEU   196      15.147  35.694   1.152  1.00  0.00      QMMM H
ATOM   3148 CD1  LEU   196      14.713  36.678   2.983  1.00  0.00      QMMM C
ATOM   3149 HD11 LEU   196      14.988  37.588   3.514  1.00  0.00      QMMM H
ATOM   3150 HD12 LEU   196      13.638  36.647   2.817  1.00  0.00      QMMM H
ATOM   3151 HD13 LEU   196      14.995  35.823   3.595  1.00  0.00      QMMM H
ATOM   3152 CD2  LEU   196      15.029  37.807   0.775  1.00  0.00      QMMM C
ATOM   3153 HD21 LEU   196      15.430  37.685  -0.231  1.00  0.00      QMMM H
ATOM   3154 HD22 LEU   196      13.944  37.870   0.713  1.00  0.00      QMMM H
ATOM   3155 HD23 LEU   196      15.409  38.732   1.198  1.00  0.00      QMMM H
ATOM   3156 C    LEU   196      19.328  36.267   1.127  1.00  0.00      QMMM C
ATOM   3157 O    LEU   196      19.608  35.467   2.022  1.00  0.00      QMMM O
ATOM   3158 N    LYS   197      20.252  37.080   0.599  1.00  0.00      QMMM N
ATOM   3159 H    LYS   197      19.945  37.704  -0.143  1.00  0.00      QMMM H
ATOM   3160 CA   LYS   197      21.348  37.586   1.444  1.00  0.00      QMMM C
ATOM   3161 HA   LYS   197      21.716  36.779   2.079  1.00  0.00      QMMM H
ATOM   3162 CB   LYS   197      22.531  38.108   0.595  1.00  0.00      QMMM C
ATOM   3163 HB2  LYS   197      22.169  38.759  -0.197  1.00  0.00      QMMM H
ATOM   3164 HB3  LYS   197      23.197  38.699   1.224  1.00  0.00      QMMM H
ATOM   3165 CG   LYS   197      23.365  36.973  -0.018  1.00  0.00      QMMM C
ATOM   3166 HG2  LYS   197      23.800  36.379   0.786  1.00  0.00      QMMM H
ATOM   3167 HG3  LYS   197      22.719  36.329  -0.611  1.00  0.00      QMMM H
ATOM   3168 CD   LYS   197      24.494  37.522  -0.907  1.00  0.00      QMMM C
ATOM   3169 HD2  LYS   197      24.068  38.114  -1.720  1.00  0.00      QMMM H
ATOM   3170 HD3  LYS   197      25.146  38.164  -0.317  1.00  0.00      QMMM H
ATOM   3171 CE   LYS   197      25.305  36.363  -1.497  1.00  0.00      QMMM C
ATOM   3172 HE2  LYS   197      25.598  35.679  -0.695  1.00  0.00      QMMM H
ATOM   3173 HE3  LYS   197      24.666  35.810  -2.192  1.00  0.00      QMMM H
ATOM   3174 NZ   LYS   197      26.514  36.830  -2.215  1.00  0.00      QMMM N
ATOM   3175 HZ1  LYS   197      26.336  37.595  -2.868  1.00  0.00      QMMM H
ATOM   3176 HZ2  LYS   197      27.253  37.151  -1.596  1.00  0.00      QMMM H
ATOM   3177 HZ3  LYS   197      26.871  36.101  -2.823  1.00  0.00      QMMM H
ATOM   3178 C    LYS   197      20.795  38.668   2.387  1.00  0.00      QMMM C
ATOM   3179 O    LYS   197      19.646  39.104   2.289  1.00  0.00      QMMM O
ATOM   3180 N    GLY   198      21.632  39.104   3.314  1.00  0.00      QMMM N
ATOM   3181 H    GLY   198      22.553  38.681   3.321  1.00  0.00      QMMM H
ATOM   3182 CA   GLY   198      21.441  40.255   4.182  1.00  0.00      QMMM C
ATOM   3183 HA2  GLY   198      20.515  40.777   3.939  1.00  0.00      QMMM H
ATOM   3184 HA3  GLY   198      21.399  39.912   5.213  1.00  0.00      QMMM H
ATOM   3185 C    GLY   198      22.622  41.207   4.019  1.00  0.00      QMMM C
ATOM   3186 O    GLY   198      23.763  40.772   3.839  1.00  0.00      QMMM O
ATOM   3187 N    GLY   199      22.352  42.506   4.086  1.00  0.00      QMMM N
ATOM   3188 H    GLY   199      21.392  42.802   4.242  1.00  0.00      QMMM H
ATOM   3189 CA   GLY   199      23.305  43.539   3.698  1.00  0.00      QMMM C
ATOM   3190 HA2  GLY   199      24.269  43.347   4.167  1.00  0.00      QMMM H
ATOM   3191 HA3  GLY   199      23.441  43.503   2.619  1.00  0.00      QMMM H
ATOM   3192 C    GLY   199      22.850  44.938   4.099  1.00  0.00      QMMM C
ATOM   3193 O    GLY   199      21.985  45.115   4.956  1.00  0.00      QMMM O
ATOM   3194 N    PHE   200      23.499  45.950   3.535  1.00  0.00      QMMM N
ATOM   3195 H    PHE   200      24.159  45.738   2.794  1.00  0.00      QMMM H
ATOM   3196 CA   PHE   200      23.412  47.349   3.960  1.00  0.00      QMMM C
ATOM   3197 HA   PHE   200      22.411  47.561   4.339  1.00  0.00      QMMM H
ATOM   3198 CB   PHE   200      24.437  47.576   5.092  1.00  0.00      QMMM C
ATOM   3199 HB2  PHE   200      24.477  48.636   5.345  1.00  0.00      QMMM H
ATOM   3200 HB3  PHE   200      24.084  47.054   5.983  1.00  0.00      QMMM H
ATOM   3201 CG   PHE   200      25.843  47.087   4.772  1.00  0.00      QMMM C
ATOM   3202 CD1  PHE   200      26.724  47.884   4.015  1.00  0.00      QMMM C
ATOM   3203 HD1  PHE   200      26.422  48.870   3.690  1.00  0.00      QMMM H
ATOM   3204 CE1  PHE   200      27.988  47.390   3.648  1.00  0.00      QMMM C
ATOM   3205 HE1  PHE   200      28.649  47.998   3.046  1.00  0.00      QMMM H
ATOM   3206 CZ   PHE   200      28.380  46.096   4.038  1.00  0.00      QMMM C
ATOM   3207 HZ   PHE   200      29.345  45.706   3.745  1.00  0.00      QMMM H
ATOM   3208 CE2  PHE   200      27.512  45.304   4.808  1.00  0.00      QMMM C
ATOM   3209 HE2  PHE   200      27.812  44.310   5.109  1.00  0.00      QMMM H
ATOM   3210 CD2  PHE   200      26.250  45.800   5.177  1.00  0.00      QMMM C
ATOM   3211 HD2  PHE   200      25.583  45.179   5.756  1.00  0.00      QMMM H
ATOM   3212 C    PHE   200      23.667  48.292   2.776  1.00  0.00      QMMM C
ATOM   3213 O    PHE   200      24.038  47.850   1.690  1.00  0.00      QMMM O
ATOM   3214 N    ASP   201      23.497  49.592   2.989  1.00  0.00      QMMM N
ATOM   3215 H    ASP   201      23.129  49.897   3.880  1.00  0.00      QMMM H
ATOM   3216 CA   ASP   201      24.025  50.645   2.117  1.00  0.00      QMMM C
ATOM   3217 HA   ASP   201      24.575  50.196   1.288  1.00  0.00      QMMM H
ATOM   3218 CB   ASP   201      22.895  51.513   1.532  1.00  0.00      QMMM C
ATOM   3219 HB2  ASP   201      22.606  52.261   2.266  1.00  0.00      QMMM H
ATOM   3220 HB3  ASP   201      23.284  52.053   0.667  1.00  0.00      QMMM H
ATOM   3221 CG   ASP   201      21.657  50.721   1.112  1.00  0.00      QMMM C
ATOM   3222 OD1  ASP   201      20.752  50.557   1.965  1.00  0.00      QMMM O
ATOM   3223 OD2  ASP   201      21.626  50.269  -0.049  1.00  0.00      QMMM O
ATOM   3224 C    ASP   201      24.997  51.510   2.933  1.00  0.00      QMMM C
ATOM   3225 O    ASP   201      25.235  51.263   4.117  1.00  0.00      QMMM O
ATOM   3226 N    TRP   202      25.498  52.604   2.360  1.00  0.00      QMMM N
ATOM   3227 H    TRP   202      25.335  52.747   1.374  1.00  0.00      QMMM H
ATOM   3228 CA   TRP   202      26.235  53.631   3.114  1.00  0.00      QMMM C
ATOM   3229 HA   TRP   202      27.032  53.133   3.662  1.00  0.00      QMMM H
ATOM   3230 CB   TRP   202      26.889  54.606   2.127  1.00  0.00      QMMM C
ATOM   3231 HB2  TRP   202      26.113  55.249   1.709  1.00  0.00      QMMM H
ATOM   3232 HB3  TRP   202      27.588  55.241   2.672  1.00  0.00      QMMM H
ATOM   3233 CG   TRP   202      27.623  53.939   0.998  1.00  0.00      QMMM C
ATOM   3234 CD1  TRP   202      27.483  54.251  -0.311  1.00  0.00      QMMM C
ATOM   3235 HD1  TRP   202      26.845  55.039  -0.696  1.00  0.00      QMMM H
ATOM   3236 NE1  TRP   202      28.241  53.386  -1.076  1.00  0.00      QMMM N
ATOM   3237 HE1  TRP   202      28.269  53.396  -2.087  1.00  0.00      QMMM H
ATOM   3238 CE2  TRP   202      28.901  52.461  -0.297  1.00  0.00      QMMM C
ATOM   3239 CZ2  TRP   202      29.736  51.378  -0.607  1.00  0.00      QMMM C
ATOM   3240 HZ2  TRP   202      29.962  51.140  -1.635  1.00  0.00      QMMM H
ATOM   3241 CH2  TRP   202      30.256  50.596   0.437  1.00  0.00      QMMM C
ATOM   3242 HH2  TRP   202      30.891  49.749   0.215  1.00  0.00      QMMM H
ATOM   3243 CZ3  TRP   202      29.958  50.920   1.772  1.00  0.00      QMMM C
ATOM   3244 HZ3  TRP   202      30.371  50.320   2.570  1.00  0.00      QMMM H
ATOM   3245 CE3  TRP   202      29.119  52.012   2.070  1.00  0.00      QMMM C
ATOM   3246 HE3  TRP   202      28.900  52.233   3.102  1.00  0.00      QMMM H
ATOM   3247 CD2  TRP   202      28.551  52.803   1.043  1.00  0.00      QMMM C
ATOM   3248 C    TRP   202      25.394  54.346   4.192  1.00  0.00      QMMM C
ATOM   3249 O    TRP   202      25.926  55.150   4.947  1.00  0.00      QMMM O
ATOM   3250 N    ASN   203      24.101  54.025   4.317  1.00  0.00      QMMM N
ATOM   3251 H    ASN   203      23.765  53.324   3.675  1.00  0.00      QMMM H
ATOM   3252 CA   ASN   203      23.260  54.343   5.475  1.00  0.00      QMMM C
ATOM   3253 HA   ASN   203      23.429  55.386   5.747  1.00  0.00      QMMM H
ATOM   3254 CB   ASN   203      21.781  54.192   5.049  1.00  0.00      QMMM C
ATOM   3255 HB2  ASN   203      21.143  54.498   5.875  1.00  0.00      QMMM H
ATOM   3256 HB3  ASN   203      21.593  54.874   4.220  1.00  0.00      QMMM H
ATOM   3257 CG   ASN   203      21.376  52.782   4.619  1.00  0.00      QMMM C
ATOM   3258 OD1  ASN   203      21.936  51.781   5.037  1.00  0.00      QMMM O
ATOM   3259 ND2  ASN   203      20.419  52.667   3.733  1.00  0.00      QMMM N
ATOM   3260 HD21 ASN   203      20.367  51.740   3.291  1.00  0.00      QMMM H
ATOM   3261 HD22 ASN   203      19.958  53.448   3.313  1.00  0.00      QMMM H
ATOM   3262 C    ASN   203      23.579  53.507   6.741  1.00  0.00      QMMM C
ATOM   3263 O    ASN   203      23.194  53.909   7.837  1.00  0.00      QMMM O
ATOM   3264 N    LEU   204      24.271  52.367   6.599  1.00  0.00      QMMM N
ATOM   3265 H    LEU   204      24.530  52.120   5.650  1.00  0.00      QMMM H
ATOM   3266 CA   LEU   204      24.534  51.335   7.614  1.00  0.00      QMMM C
ATOM   3267 HA   LEU   204      24.797  50.430   7.070  1.00  0.00      QMMM H
ATOM   3268 CB   LEU   204      25.772  51.727   8.445  1.00  0.00      QMMM C
ATOM   3269 HB2  LEU   204      25.569  52.678   8.937  1.00  0.00      QMMM H
ATOM   3270 HB3  LEU   204      25.924  50.975   9.218  1.00  0.00      QMMM H
ATOM   3271 CG   LEU   204      27.081  51.851   7.640  1.00  0.00      QMMM C
ATOM   3272 HG   LEU   204      26.994  52.670   6.925  1.00  0.00      QMMM H
ATOM   3273 CD1  LEU   204      28.232  52.165   8.596  1.00  0.00      QMMM C
ATOM   3274 HD11 LEU   204      28.405  51.332   9.274  1.00  0.00      QMMM H
ATOM   3275 HD12 LEU   204      29.141  52.357   8.030  1.00  0.00      QMMM H
ATOM   3276 HD13 LEU   204      27.989  53.048   9.180  1.00  0.00      QMMM H
ATOM   3277 CD2  LEU   204      27.449  50.571   6.885  1.00  0.00      QMMM C
ATOM   3278 HD21 LEU   204      26.743  50.394   6.076  1.00  0.00      QMMM H
ATOM   3279 HD22 LEU   204      28.439  50.667   6.445  1.00  0.00      QMMM H
ATOM   3280 HD23 LEU   204      27.439  49.719   7.562  1.00  0.00      QMMM H
ATOM   3281 C    LEU   204      23.308  50.899   8.452  1.00  0.00      QMMM C
ATOM   3282 O    LEU   204      23.430  50.558   9.630  1.00  0.00      QMMM O
ATOM   3283 N    VAL   205      22.124  50.837   7.830  1.00  0.00      QMMM N
ATOM   3284 H    VAL   205      22.101  51.136   6.858  1.00  0.00      QMMM H
ATOM   3285 CA   VAL   205      20.876  50.330   8.433  1.00  0.00      QMMM C
ATOM   3286 HA   VAL   205      21.123  49.896   9.400  1.00  0.00      QMMM H
ATOM   3287 CB   VAL   205      19.853  51.445   8.736  1.00  0.00      QMMM C
ATOM   3288 HB   VAL   205      18.901  50.969   8.952  1.00  0.00      QMMM H
ATOM   3289 CG1  VAL   205      20.257  52.230   9.984  1.00  0.00      QMMM C
ATOM   3290 HG11 VAL   205      21.191  52.757   9.795  1.00  0.00      QMMM H
ATOM   3291 HG12 VAL   205      19.482  52.953  10.238  1.00  0.00      QMMM H
ATOM   3292 HG13 VAL   205      20.389  51.551  10.826  1.00  0.00      QMMM H
ATOM   3293 CG2  VAL   205      19.628  52.452   7.603  1.00  0.00      QMMM C
ATOM   3294 HG21 VAL   205      19.383  51.937   6.675  1.00  0.00      QMMM H
ATOM   3295 HG22 VAL   205      18.812  53.125   7.865  1.00  0.00      QMMM H
ATOM   3296 HG23 VAL   205      20.534  53.036   7.463  1.00  0.00      QMMM H
ATOM   3297 C    VAL   205      20.267  49.182   7.618  1.00  0.00      QMMM C
ATOM   3298 O    VAL   205      19.438  49.403   6.740  1.00  0.00      QMMM O
ATOM   3299 N    PHE   206      20.654  47.954   7.982  1.00  0.00      QMMM N
ATOM   3300 H    PHE   206      21.304  47.929   8.755  1.00  0.00      QMMM H
ATOM   3301 CA   PHE   206      20.321  46.635   7.415  1.00  0.00      QMMM C
ATOM   3302 HA   PHE   206      21.172  46.352   6.800  1.00  0.00      QMMM H
ATOM   3303 CB   PHE   206      20.258  45.623   8.570  1.00  0.00      QMMM C
ATOM   3304 HB2  PHE   206      21.229  45.595   9.062  1.00  0.00      QMMM H
ATOM   3305 HB3  PHE   206      19.533  45.973   9.306  1.00  0.00      QMMM H
ATOM   3306 CG   PHE   206      19.876  44.214   8.154  1.00  0.00      QMMM C
ATOM   3307 CD1  PHE   206      20.825  43.350   7.585  1.00  0.00      QMMM C
ATOM   3308 HD1  PHE   206      21.837  43.686   7.433  1.00  0.00      QMMM H
ATOM   3309 CE1  PHE   206      20.457  42.054   7.187  1.00  0.00      QMMM C
ATOM   3310 HE1  PHE   206      21.205  41.397   6.776  1.00  0.00      QMMM H
ATOM   3311 CZ   PHE   206      19.120  41.633   7.303  1.00  0.00      QMMM C
ATOM   3312 HZ   PHE   206      18.830  40.646   6.971  1.00  0.00      QMMM H
ATOM   3313 CE2  PHE   206      18.161  42.502   7.851  1.00  0.00      QMMM C
ATOM   3314 HE2  PHE   206      17.135  42.178   7.941  1.00  0.00      QMMM H
ATOM   3315 CD2  PHE   206      18.546  43.782   8.289  1.00  0.00      QMMM C
ATOM   3316 HD2  PHE   206      17.824  44.455   8.717  1.00  0.00      QMMM H
ATOM   3317 C    PHE   206      19.060  46.500   6.528  1.00  0.00      QMMM C
ATOM   3318 O    PHE   206      17.962  46.959   6.870  1.00  0.00      QMMM O
ATOM   3319 N    LYS   207      19.224  45.743   5.435  1.00  0.00      QMMM N
ATOM   3320 H    LYS   207      20.160  45.361   5.303  1.00  0.00      QMMM H
ATOM   3321 CA   LYS   207      18.220  45.292   4.457  1.00  0.00      QMMM C
ATOM   3322 HA   LYS   207      17.243  45.287   4.938  1.00  0.00      QMMM H
ATOM   3323 CB   LYS   207      18.187  46.278   3.270  1.00  0.00      QMMM C
ATOM   3324 HB2  LYS   207      17.484  45.913   2.520  1.00  0.00      QMMM H
ATOM   3325 HB3  LYS   207      17.827  47.247   3.619  1.00  0.00      QMMM H
ATOM   3326 CG   LYS   207      19.569  46.475   2.619  1.00  0.00      QMMM C
ATOM   3327 HG2  LYS   207      20.162  47.135   3.254  1.00  0.00      QMMM H
ATOM   3328 HG3  LYS   207      20.080  45.518   2.544  1.00  0.00      QMMM H
ATOM   3329 CD   LYS   207      19.463  47.087   1.215  1.00  0.00      QMMM C
ATOM   3330 HD2  LYS   207      19.073  46.349   0.512  1.00  0.00      QMMM H
ATOM   3331 HD3  LYS   207      18.785  47.942   1.248  1.00  0.00      QMMM H
ATOM   3332 CE   LYS   207      20.826  47.596   0.743  1.00  0.00      QMMM C
ATOM   3333 HE2  LYS   207      20.708  48.165  -0.185  1.00  0.00      QMMM H
ATOM   3334 HE3  LYS   207      21.190  48.306   1.490  1.00  0.00      QMMM H
ATOM   3335 NZ   LYS   207      21.827  46.525   0.557  1.00  0.00      QMMM N
ATOM   3336 HZ1  LYS   207      21.753  46.052  -0.341  1.00  0.00      QMMM H
ATOM   3337 HZ2  LYS   207      22.772  46.893   0.643  1.00  0.00      QMMM H
ATOM   3338 HZ3  LYS   207      21.713  45.757   1.215  1.00  0.00      QMMM H
ATOM   3339 C    LYS   207      18.493  43.850   3.984  1.00  0.00      QMMM C
ATOM   3340 O    LYS   207      19.516  43.253   4.313  1.00  0.00      QMMM O
ATOM   3341 N    TRP   208      17.578  43.304   3.182  1.00  0.00      QMMM N
ATOM   3342 H    TRP   208      16.788  43.869   2.923  1.00  0.00      QMMM H
ATOM   3343 CA   TRP   208      17.648  41.949   2.623  1.00  0.00      QMMM C
ATOM   3344 HA   TRP   208      18.434  41.383   3.125  1.00  0.00      QMMM H
ATOM   3345 CB   TRP   208      16.339  41.206   2.878  1.00  0.00      QMMM C
ATOM   3346 HB2  TRP   208      15.525  41.711   2.356  1.00  0.00      QMMM H
ATOM   3347 HB3  TRP   208      16.440  40.209   2.456  1.00  0.00      QMMM H
ATOM   3348 CG   TRP   208      15.966  41.050   4.314  1.00  0.00      QMMM C
ATOM   3349 CD1  TRP   208      15.103  41.844   4.983  1.00  0.00      QMMM C
ATOM   3350 HD1  TRP   208      14.582  42.698   4.566  1.00  0.00      QMMM H
ATOM   3351 NE1  TRP   208      14.941  41.357   6.262  1.00  0.00      QMMM N
ATOM   3352 HE1  TRP   208      14.308  41.795   6.931  1.00  0.00      QMMM H
ATOM   3353 CE2  TRP   208      15.683  40.218   6.475  1.00  0.00      QMMM C
ATOM   3354 CZ2  TRP   208      15.823  39.365   7.575  1.00  0.00      QMMM C
ATOM   3355 HZ2  TRP   208      15.261  39.569   8.471  1.00  0.00      QMMM H
ATOM   3356 CH2  TRP   208      16.697  38.267   7.483  1.00  0.00      QMMM C
ATOM   3357 HH2  TRP   208      16.829  37.594   8.319  1.00  0.00      QMMM H
ATOM   3358 CZ3  TRP   208      17.419  38.047   6.297  1.00  0.00      QMMM C
ATOM   3359 HZ3  TRP   208      18.094  37.204   6.234  1.00  0.00      QMMM H
ATOM   3360 CE3  TRP   208      17.269  38.913   5.195  1.00  0.00      QMMM C
ATOM   3361 HE3  TRP   208      17.835  38.741   4.290  1.00  0.00      QMMM H
ATOM   3362 CD2  TRP   208      16.387  40.014   5.253  1.00  0.00      QMMM C
ATOM   3363 C    TRP   208      17.987  41.971   1.131  1.00  0.00      QMMM C
ATOM   3364 O    TRP   208      17.111  42.091   0.275  1.00  0.00      QMMM O
ATOM   3365 N    ASP   209      19.275  41.892   0.825  1.00  0.00      QMMM N
ATOM   3366 H    ASP   209      19.939  41.896   1.586  1.00  0.00      QMMM H
ATOM   3367 CA   ASP   209      19.826  41.824  -0.525  1.00  0.00      QMMM C
ATOM   3368 HA   ASP   209      19.427  42.659  -1.102  1.00  0.00      QMMM H
ATOM   3369 CB   ASP   209      21.347  42.019  -0.441  1.00  0.00      QMMM C
ATOM   3370 HB2  ASP   209      21.775  41.305   0.266  1.00  0.00      QMMM H
ATOM   3371 HB3  ASP   209      21.782  41.832  -1.424  1.00  0.00      QMMM H
ATOM   3372 CG   ASP   209      21.693  43.447  -0.002  1.00  0.00      QMMM C
ATOM   3373 OD1  ASP   209      21.431  43.836   1.157  1.00  0.00      QMMM O
ATOM   3374 OD2  ASP   209      22.236  44.230  -0.812  1.00  0.00      QMMM O
ATOM   3375 C    ASP   209      19.408  40.526  -1.250  1.00  0.00      QMMM C
ATOM   3376 O    ASP   209      20.005  39.461  -1.094  1.00  0.00      QMMM O
ATOM   3377 N    TYR   210      18.337  40.606  -2.040  1.00  0.00      QMMM N
ATOM   3378 H    TYR   210      17.838  41.483  -2.035  1.00  0.00      QMMM H
ATOM   3379 CA   TYR   210      17.864  39.529  -2.916  1.00  0.00      QMMM C
ATOM   3380 HA   TYR   210      17.641  38.662  -2.294  1.00  0.00      QMMM H
ATOM   3381 CB   TYR   210      16.565  39.985  -3.606  1.00  0.00      QMMM C
ATOM   3382 HB2  TYR   210      16.045  40.684  -2.948  1.00  0.00      QMMM H
ATOM   3383 HB3  TYR   210      16.804  40.532  -4.520  1.00  0.00      QMMM H
ATOM   3384 CG   TYR   210      15.607  38.857  -3.935  1.00  0.00      QMMM C
ATOM   3385 CD1  TYR   210      14.393  38.746  -3.226  1.00  0.00      QMMM C
ATOM   3386 HD1  TYR   210      14.151  39.470  -2.461  1.00  0.00      QMMM H
ATOM   3387 CE1  TYR   210      13.511  37.683  -3.493  1.00  0.00      QMMM C
ATOM   3388 HE1  TYR   210      12.581  37.583  -2.955  1.00  0.00      QMMM H
ATOM   3389 CZ   TYR   210      13.862  36.700  -4.440  1.00  0.00      QMMM C
ATOM   3390 OH   TYR   210      13.082  35.594  -4.579  1.00  0.00      QMMM O
ATOM   3391 HH   TYR   210      13.625  34.773  -4.600  1.00  0.00      QMMM H
ATOM   3392 CE2  TYR   210      15.061  36.830  -5.173  1.00  0.00      QMMM C
ATOM   3393 HE2  TYR   210      15.316  36.076  -5.892  1.00  0.00      QMMM H
ATOM   3394 CD2  TYR   210      15.930  37.911  -4.928  1.00  0.00      QMMM C
ATOM   3395 HD2  TYR   210      16.856  38.004  -5.482  1.00  0.00      QMMM H
ATOM   3396 C    TYR   210      18.955  39.142  -3.935  1.00  0.00      QMMM C
ATOM   3397 O    TYR   210      19.414  39.992  -4.697  1.00  0.00      QMMM O
ATOM   3398 N    MET   211      19.402  37.880  -3.933  1.00  0.00      QMMM N
ATOM   3399 H    MET   211      19.010  37.241  -3.249  1.00  0.00      QMMM H
ATOM   3400 CA   MET   211      20.593  37.451  -4.683  1.00  0.00      QMMM C
ATOM   3401 HA   MET   211      21.433  38.028  -4.294  1.00  0.00      QMMM H
ATOM   3402 CB   MET   211      20.870  35.966  -4.420  1.00  0.00      QMMM C
ATOM   3403 HB2  MET   211      19.933  35.415  -4.342  1.00  0.00      QMMM H
ATOM   3404 HB3  MET   211      21.431  35.556  -5.254  1.00  0.00      QMMM H
ATOM   3405 CG   MET   211      21.713  35.785  -3.156  1.00  0.00      QMMM C
ATOM   3406 HG2  MET   211      22.602  36.411  -3.245  1.00  0.00      QMMM H
ATOM   3407 HG3  MET   211      21.142  36.128  -2.293  1.00  0.00      QMMM H
ATOM   3408 SD   MET   211      22.274  34.087  -2.863  1.00  0.00      QMMM S
ATOM   3409 CE   MET   211      20.701  33.335  -2.401  1.00  0.00      QMMM C
ATOM   3410 HE1  MET   211      20.006  33.375  -3.239  1.00  0.00      QMMM H
ATOM   3411 HE2  MET   211      20.873  32.301  -2.116  1.00  0.00      QMMM H
ATOM   3412 HE3  MET   211      20.287  33.877  -1.554  1.00  0.00      QMMM H
ATOM   3413 C    MET   211      20.563  37.720  -6.200  1.00  0.00      QMMM C
ATOM   3414 O    MET   211      19.524  37.654  -6.861  1.00  0.00      QMMM O
ATOM   3415 N    THR   212      21.758  37.967  -6.745  1.00  0.00      QMMM N
ATOM   3416 H    THR   212      22.559  37.928  -6.131  1.00  0.00      QMMM H
ATOM   3417 CA   THR   212      22.049  38.380  -8.130  1.00  0.00      QMMM C
ATOM   3418 HA   THR   212      21.418  39.239  -8.353  1.00  0.00      QMMM H
ATOM   3419 CB   THR   212      23.523  38.815  -8.224  1.00  0.00      QMMM C
ATOM   3420 HB   THR   212      23.766  39.099  -9.245  1.00  0.00      QMMM H
ATOM   3421 CG2  THR   212      23.816  40.018  -7.326  1.00  0.00      QMMM C
ATOM   3422 HG21 THR   212      23.753  39.740  -6.273  1.00  0.00      QMMM H
ATOM   3423 HG22 THR   212      24.823  40.385  -7.529  1.00  0.00      QMMM H
ATOM   3424 HG23 THR   212      23.107  40.819  -7.533  1.00  0.00      QMMM H
ATOM   3425 OG1  THR   212      24.352  37.741  -7.852  1.00  0.00      QMMM O
ATOM   3426 HG1  THR   212      25.185  38.124  -7.462  1.00  0.00      QMMM H
ATOM   3427 C    THR   212      21.762  37.291  -9.185  1.00  0.00      QMMM C
ATOM   3428 O    THR   212      21.637  36.115  -8.836  1.00  0.00      QMMM O
ATOM   3429 N    PRO   213      21.664  37.637 -10.491  1.00  0.00      QMMM N
ATOM   3430 CA   PRO   213      21.229  36.726 -11.558  1.00  0.00      QMMM C
ATOM   3431 HA   PRO   213      20.154  36.584 -11.439  1.00  0.00      QMMM H
ATOM   3432 CB   PRO   213      21.459  37.482 -12.868  1.00  0.00      QMMM C
ATOM   3433 HB2  PRO   213      22.495  37.376 -13.195  1.00  0.00      QMMM H
ATOM   3434 HB3  PRO   213      20.772  37.155 -13.650  1.00  0.00      QMMM H
ATOM   3435 CD   PRO   213      21.789  38.984 -11.046  1.00  0.00      QMMM C
ATOM   3436 HD2  PRO   213      21.251  39.723 -10.452  1.00  0.00      QMMM H
ATOM   3437 HD3  PRO   213      22.843  39.253 -11.120  1.00  0.00      QMMM H
ATOM   3438 CG   PRO   213      21.199  38.926 -12.454  1.00  0.00      QMMM C
ATOM   3439 HG2  PRO   213      20.124  39.110 -12.410  1.00  0.00      QMMM H
ATOM   3440 HG3  PRO   213      21.684  39.636 -13.126  1.00  0.00      QMMM H
ATOM   3441 C    PRO   213      21.865  35.329 -11.582  1.00  0.00      QMMM C
ATOM   3442 O    PRO   213      21.131  34.349 -11.664  1.00  0.00      QMMM O
ATOM   3443 N    GLU   214      23.192  35.195 -11.488  1.00  0.00      QMMM N
ATOM   3444 H    GLU   214      23.770  36.019 -11.428  1.00  0.00      QMMM H
ATOM   3445 CA   GLU   214      23.830  33.866 -11.473  1.00  0.00      QMMM C
ATOM   3446 HA   GLU   214      23.434  33.297 -12.316  1.00  0.00      QMMM H
ATOM   3447 CB   GLU   214      25.352  33.993 -11.659  1.00  0.00      QMMM C
ATOM   3448 HB2  GLU   214      25.546  34.490 -12.611  1.00  0.00      QMMM H
ATOM   3449 HB3  GLU   214      25.757  34.622 -10.865  1.00  0.00      QMMM H
ATOM   3450 CG   GLU   214      26.094  32.641 -11.642  1.00  0.00      QMMM C
ATOM   3451 HG2  GLU   214      27.138  32.817 -11.910  1.00  0.00      QMMM H
ATOM   3452 HG3  GLU   214      26.079  32.247 -10.624  1.00  0.00      QMMM H
ATOM   3453 CD   GLU   214      25.496  31.601 -12.602  1.00  0.00      QMMM C
ATOM   3454 OE1  GLU   214      24.979  31.976 -13.676  1.00  0.00      QMMM O
ATOM   3455 OE2  GLU   214      25.500  30.390 -12.291  1.00  0.00      QMMM O
ATOM   3456 C    GLU   214      23.494  33.068 -10.204  1.00  0.00      QMMM C
ATOM   3457 O    GLU   214      23.215  31.870 -10.271  1.00  0.00      QMMM O
ATOM   3458 N    GLN   215      23.449  33.726  -9.043  1.00  0.00      QMMM N
ATOM   3459 H    GLN   215      23.619  34.723  -9.052  1.00  0.00      QMMM H
ATOM   3460 CA   GLN   215      22.988  33.103  -7.801  1.00  0.00      QMMM C
ATOM   3461 HA   GLN   215      23.542  32.176  -7.649  1.00  0.00      QMMM H
ATOM   3462 CB   GLN   215      23.283  34.018  -6.607  1.00  0.00      QMMM C
ATOM   3463 HB2  GLN   215      22.931  35.023  -6.835  1.00  0.00      QMMM H
ATOM   3464 HB3  GLN   215      22.748  33.642  -5.735  1.00  0.00      QMMM H
ATOM   3465 CG   GLN   215      24.782  34.057  -6.270  1.00  0.00      QMMM C
ATOM   3466 HG2  GLN   215      25.103  33.066  -5.949  1.00  0.00      QMMM H
ATOM   3467 HG3  GLN   215      25.353  34.330  -7.158  1.00  0.00      QMMM H
ATOM   3468 CD   GLN   215      25.114  35.062  -5.173  1.00  0.00      QMMM C
ATOM   3469 OE1  GLN   215      25.635  34.735  -4.116  1.00  0.00      QMMM O
ATOM   3470 NE2  GLN   215      24.845  36.325  -5.399  1.00  0.00      QMMM N
ATOM   3471 HE21 GLN   215      25.546  36.932  -4.968  1.00  0.00      QMMM H
ATOM   3472 HE22 GLN   215      24.585  36.587  -6.340  1.00  0.00      QMMM H
ATOM   3473 C    GLN   215      21.502  32.713  -7.865  1.00  0.00      QMMM C
ATOM   3474 O    GLN   215      21.122  31.725  -7.248  1.00  0.00      QMMM O
ATOM   3475 N    ARG   216      20.658  33.398  -8.654  1.00  0.00      QMMM N
ATOM   3476 H    ARG   216      21.028  34.243  -9.082  1.00  0.00      QMMM H
ATOM   3477 CA   ARG   216      19.314  32.897  -9.006  1.00  0.00      QMMM C
ATOM   3478 HA   ARG   216      18.826  32.554  -8.093  1.00  0.00      QMMM H
ATOM   3479 CB   ARG   216      18.433  33.978  -9.661  1.00  0.00      QMMM C
ATOM   3480 HB2  ARG   216      18.850  34.263 -10.624  1.00  0.00      QMMM H
ATOM   3481 HB3  ARG   216      17.456  33.535  -9.861  1.00  0.00      QMMM H
ATOM   3482 CG   ARG   216      18.219  35.259  -8.840  1.00  0.00      QMMM C
ATOM   3483 HG2  ARG   216      19.138  35.839  -8.844  1.00  0.00      QMMM H
ATOM   3484 HG3  ARG   216      17.466  35.865  -9.345  1.00  0.00      QMMM H
ATOM   3485 CD   ARG   216      17.795  35.047  -7.379  1.00  0.00      QMMM C
ATOM   3486 HD2  ARG   216      18.676  34.730  -6.816  1.00  0.00      QMMM H
ATOM   3487 HD3  ARG   216      17.479  36.005  -6.962  1.00  0.00      QMMM H
ATOM   3488 NE   ARG   216      16.732  34.039  -7.182  1.00  0.00      QMMM N
ATOM   3489 HE   ARG   216      16.909  33.322  -6.477  1.00  0.00      QMMM H
ATOM   3490 CZ   ARG   216      15.496  33.984  -7.637  1.00  0.00      QMMM C
ATOM   3491 NH1  ARG   216      14.699  33.064  -7.190  1.00  0.00      QMMM N
ATOM   3492 HH11 ARG   216      15.015  32.605  -6.329  1.00  0.00      QMMM H
ATOM   3493 HH12 ARG   216      13.724  33.046  -7.406  1.00  0.00      QMMM H
ATOM   3494 NH2  ARG   216      15.021  34.842  -8.495  1.00  0.00      QMMM N
ATOM   3495 HH21 ARG   216      15.625  35.584  -8.795  1.00  0.00      QMMM H
ATOM   3496 HH22 ARG   216      14.065  34.788  -8.788  1.00  0.00      QMMM H
ATOM   3497 C    ARG   216      19.388  31.665  -9.910  1.00  0.00      QMMM C
ATOM   3498 O    ARG   216      18.788  30.644  -9.584  1.00  0.00      QMMM O
ATOM   3499 N    ARG   217      20.110  31.756 -11.035  1.00  0.00      QMMM N
ATOM   3500 H    ARG   217      20.562  32.652 -11.192  1.00  0.00      QMMM H
ATOM   3501 CA   ARG   217      20.225  30.716 -12.073  1.00  0.00      QMMM C
ATOM   3502 HA   ARG   217      19.234  30.538 -12.486  1.00  0.00      QMMM H
ATOM   3503 CB   ARG   217      21.130  31.211 -13.215  1.00  0.00      QMMM C
ATOM   3504 HB2  ARG   217      20.850  32.230 -13.487  1.00  0.00      QMMM H
ATOM   3505 HB3  ARG   217      22.166  31.226 -12.873  1.00  0.00      QMMM H
ATOM   3506 CG   ARG   217      20.991  30.323 -14.466  1.00  0.00      QMMM C
ATOM   3507 HG2  ARG   217      21.045  29.270 -14.190  1.00  0.00      QMMM H
ATOM   3508 HG3  ARG   217      20.016  30.508 -14.918  1.00  0.00      QMMM H
ATOM   3509 CD   ARG   217      22.079  30.613 -15.507  1.00  0.00      QMMM C
ATOM   3510 HD2  ARG   217      21.836  30.096 -16.435  1.00  0.00      QMMM H
ATOM   3511 HD3  ARG   217      22.097  31.685 -15.714  1.00  0.00      QMMM H
ATOM   3512 NE   ARG   217      23.404  30.194 -15.019  1.00  0.00      QMMM N
ATOM   3513 HE   ARG   217      23.940  30.885 -14.485  1.00  0.00      QMMM H
ATOM   3514 CZ   ARG   217      24.017  29.036 -15.130  1.00  0.00      QMMM C
ATOM   3515 NH1  ARG   217      25.112  28.813 -14.473  1.00  0.00      QMMM N
ATOM   3516 HH11 ARG   217      25.362  29.520 -13.764  1.00  0.00      QMMM H
ATOM   3517 HH12 ARG   217      25.630  27.964 -14.509  1.00  0.00      QMMM H
ATOM   3518 NH2  ARG   217      23.554  28.074 -15.879  1.00  0.00      QMMM N
ATOM   3519 HH21 ARG   217      22.713  28.252 -16.392  1.00  0.00      QMMM H
ATOM   3520 HH22 ARG   217      24.054  27.212 -15.954  1.00  0.00      QMMM H
ATOM   3521 C    ARG   217      20.706  29.382 -11.500  1.00  0.00      QMMM C
ATOM   3522 O    ARG   217      20.012  28.375 -11.602  1.00  0.00      QMMM O
ATOM   3523 N    SER   218      21.867  29.383 -10.850  1.00  0.00      QMMM N
ATOM   3524 H    SER   218      22.368  30.265 -10.820  1.00  0.00      QMMM H
ATOM   3525 CA   SER   218      22.440  28.221 -10.155  1.00  0.00      QMMM C
ATOM   3526 HA   SER   218      22.642  27.444 -10.892  1.00  0.00      QMMM H
ATOM   3527 CB   SER   218      23.777  28.607  -9.511  1.00  0.00      QMMM C
ATOM   3528 HB2  SER   218      24.161  27.761  -8.938  1.00  0.00      QMMM H
ATOM   3529 HB3  SER   218      24.498  28.858 -10.291  1.00  0.00      QMMM H
ATOM   3530 OG   SER   218      23.613  29.721  -8.656  1.00  0.00      QMMM O
ATOM   3531 HG   SER   218      23.610  30.519  -9.219  1.00  0.00      QMMM H
ATOM   3532 C    SER   218      21.498  27.607  -9.106  1.00  0.00      QMMM C
ATOM   3533 O    SER   218      21.449  26.385  -8.961  1.00  0.00      QMMM O
ATOM   3534 N    ARG   219      20.698  28.425  -8.408  1.00  0.00      QMMM N
ATOM   3535 H    ARG   219      20.824  29.419  -8.556  1.00  0.00      QMMM H
ATOM   3536 CA   ARG   219      19.687  27.975  -7.437  1.00  0.00      QMMM C
ATOM   3537 HA   ARG   219      20.088  27.121  -6.890  1.00  0.00      QMMM H
ATOM   3538 CB   ARG   219      19.401  29.092  -6.417  1.00  0.00      QMMM C
ATOM   3539 HB2  ARG   219      19.166  30.015  -6.948  1.00  0.00      QMMM H
ATOM   3540 HB3  ARG   219      18.533  28.826  -5.817  1.00  0.00      QMMM H
ATOM   3541 CG   ARG   219      20.583  29.313  -5.460  1.00  0.00      QMMM C
ATOM   3542 HG2  ARG   219      20.750  28.414  -4.866  1.00  0.00      QMMM H
ATOM   3543 HG3  ARG   219      21.486  29.503  -6.041  1.00  0.00      QMMM H
ATOM   3544 CD   ARG   219      20.338  30.514  -4.535  1.00  0.00      QMMM C
ATOM   3545 HD2  ARG   219      21.302  30.882  -4.179  1.00  0.00      QMMM H
ATOM   3546 HD3  ARG   219      19.881  31.323  -5.108  1.00  0.00      QMMM H
ATOM   3547 NE   ARG   219      19.471  30.189  -3.386  1.00  0.00      QMMM N
ATOM   3548 HE   ARG   219      18.483  30.386  -3.476  1.00  0.00      QMMM H
ATOM   3549 CZ   ARG   219      19.857  29.755  -2.201  1.00  0.00      QMMM C
ATOM   3550 NH1  ARG   219      19.007  29.686  -1.231  1.00  0.00      QMMM N
ATOM   3551 HH11 ARG   219      18.029  29.930  -1.390  1.00  0.00      QMMM H
ATOM   3552 HH12 ARG   219      19.291  29.310  -0.337  1.00  0.00      QMMM H
ATOM   3553 NH2  ARG   219      21.090  29.413  -1.943  1.00  0.00      QMMM N
ATOM   3554 HH21 ARG   219      21.762  29.478  -2.682  1.00  0.00      QMMM H
ATOM   3555 HH22 ARG   219      21.383  29.150  -1.006  1.00  0.00      QMMM H
ATOM   3556 C    ARG   219      18.378  27.468  -8.053  1.00  0.00      QMMM C
ATOM   3557 O    ARG   219      17.589  26.906  -7.303  1.00  0.00      QMMM O
ATOM   3558 N    GLN   220      18.124  27.575  -9.363  1.00  0.00      QMMM N
ATOM   3559 H    GLN   220      18.812  28.050  -9.937  1.00  0.00      QMMM H
ATOM   3560 CA   GLN   220      16.824  27.201  -9.962  1.00  0.00      QMMM C
ATOM   3561 HA   GLN   220      16.065  27.872  -9.556  1.00  0.00      QMMM H
ATOM   3562 CB   GLN   220      16.843  27.379 -11.490  1.00  0.00      QMMM C
ATOM   3563 HB2  GLN   220      17.759  26.951 -11.901  1.00  0.00      QMMM H
ATOM   3564 HB3  GLN   220      15.999  26.833 -11.914  1.00  0.00      QMMM H
ATOM   3565 CG   GLN   220      16.712  28.848 -11.915  1.00  0.00      QMMM C
ATOM   3566 HG2  GLN   220      15.778  29.255 -11.526  1.00  0.00      QMMM H
ATOM   3567 HG3  GLN   220      17.532  29.422 -11.494  1.00  0.00      QMMM H
ATOM   3568 CD   GLN   220      16.722  29.008 -13.432  1.00  0.00      QMMM C
ATOM   3569 OE1  GLN   220      17.643  29.536 -14.029  1.00  0.00      QMMM O
ATOM   3570 NE2  GLN   220      15.693  28.576 -14.127  1.00  0.00      QMMM N
ATOM   3571 HE21 GLN   220      15.785  28.729 -15.116  1.00  0.00      QMMM H
ATOM   3572 HE22 GLN   220      14.899  28.132 -13.704  1.00  0.00      QMMM H
ATOM   3573 C    GLN   220      16.344  25.777  -9.619  1.00  0.00      QMMM C
ATOM   3574 O    GLN   220      15.155  25.581  -9.383  1.00  0.00      QMMM O
ATOM   3575 N    GLY   221      17.246  24.791  -9.551  1.00  0.00      QMMM N
ATOM   3576 H    GLY   221      18.203  25.028  -9.771  1.00  0.00      QMMM H
ATOM   3577 CA   GLY   221      16.906  23.412  -9.163  1.00  0.00      QMMM C
ATOM   3578 HA2  GLY   221      15.901  23.169  -9.510  1.00  0.00      QMMM H
ATOM   3579 HA3  GLY   221      17.597  22.726  -9.653  1.00  0.00      QMMM H
ATOM   3580 C    GLY   221      16.963  23.133  -7.653  1.00  0.00      QMMM C
ATOM   3581 O    GLY   221      16.573  22.055  -7.208  1.00  0.00      QMMM O
ATOM   3582 N    ASN   222      17.461  24.077  -6.852  1.00  0.00      QMMM N
ATOM   3583 H    ASN   222      17.641  24.985  -7.267  1.00  0.00      QMMM H
ATOM   3584 CA   ASN   222      17.713  23.937  -5.416  1.00  0.00      QMMM C
ATOM   3585 HA   ASN   222      17.014  23.216  -4.997  1.00  0.00      QMMM H
ATOM   3586 CB   ASN   222      19.140  23.359  -5.285  1.00  0.00      QMMM C
ATOM   3587 HB2  ASN   222      19.211  22.454  -5.887  1.00  0.00      QMMM H
ATOM   3588 HB3  ASN   222      19.848  24.089  -5.680  1.00  0.00      QMMM H
ATOM   3589 CG   ASN   222      19.553  22.982  -3.873  1.00  0.00      QMMM C
ATOM   3590 OD1  ASN   222      18.775  22.532  -3.041  1.00  0.00      QMMM O
ATOM   3591 ND2  ASN   222      20.824  23.098  -3.565  1.00  0.00      QMMM N
ATOM   3592 HD21 ASN   222      21.087  22.818  -2.640  1.00  0.00      QMMM H
ATOM   3593 HD22 ASN   222      21.475  23.464  -4.236  1.00  0.00      QMMM H
ATOM   3594 C    ASN   222      17.498  25.279  -4.665  1.00  0.00      QMMM C
ATOM   3595 O    ASN   222      18.411  25.734  -3.970  1.00  0.00      QMMM O
ATOM   3596 N    PRO   223      16.329  25.947  -4.799  1.00  0.00      QMMM N
ATOM   3597 CA   PRO   223      16.142  27.318  -4.312  1.00  0.00      QMMM C
ATOM   3598 HA   PRO   223      16.938  27.956  -4.690  1.00  0.00      QMMM H
ATOM   3599 CB   PRO   223      14.808  27.791  -4.901  1.00  0.00      QMMM C
ATOM   3600 HB2  PRO   223      14.277  28.472  -4.235  1.00  0.00      QMMM H
ATOM   3601 HB3  PRO   223      14.991  28.272  -5.864  1.00  0.00      QMMM H
ATOM   3602 CD   PRO   223      15.133  25.507  -5.508  1.00  0.00      QMMM C
ATOM   3603 HD2  PRO   223      15.300  25.567  -6.584  1.00  0.00      QMMM H
ATOM   3604 HD3  PRO   223      14.849  24.495  -5.227  1.00  0.00      QMMM H
ATOM   3605 CG   PRO   223      14.032  26.494  -5.125  1.00  0.00      QMMM C
ATOM   3606 HG2  PRO   223      13.288  26.597  -5.916  1.00  0.00      QMMM H
ATOM   3607 HG3  PRO   223      13.560  26.178  -4.194  1.00  0.00      QMMM H
ATOM   3608 C    PRO   223      16.165  27.396  -2.786  1.00  0.00      QMMM C
ATOM   3609 O    PRO   223      16.775  28.291  -2.206  1.00  0.00      QMMM O
ATOM   3610 N    VAL   224      15.550  26.421  -2.118  1.00  0.00      QMMM N
ATOM   3611 H    VAL   224      15.050  25.739  -2.668  1.00  0.00      QMMM H
ATOM   3612 CA   VAL   224      15.635  26.230  -0.669  1.00  0.00      QMMM C
ATOM   3613 HA   VAL   224      15.698  27.212  -0.202  1.00  0.00      QMMM H
ATOM   3614 CB   VAL   224      14.371  25.558  -0.114  1.00  0.00      QMMM C
ATOM   3615 HB   VAL   224      14.615  25.173   0.869  1.00  0.00      QMMM H
ATOM   3616 CG1  VAL   224      13.256  26.586   0.057  1.00  0.00      QMMM C
ATOM   3617 HG11 VAL   224      13.009  27.037  -0.905  1.00  0.00      QMMM H
ATOM   3618 HG12 VAL   224      12.375  26.083   0.453  1.00  0.00      QMMM H
ATOM   3619 HG13 VAL   224      13.555  27.363   0.757  1.00  0.00      QMMM H
ATOM   3620 CG2  VAL   224      13.847  24.405  -0.977  1.00  0.00      QMMM C
ATOM   3621 HG21 VAL   224      14.657  23.720  -1.200  1.00  0.00      QMMM H
ATOM   3622 HG22 VAL   224      13.062  23.880  -0.434  1.00  0.00      QMMM H
ATOM   3623 HG23 VAL   224      13.419  24.782  -1.906  1.00  0.00      QMMM H
ATOM   3624 C    VAL   224      16.918  25.488  -0.275  1.00  0.00      QMMM C
ATOM   3625 O    VAL   224      16.923  24.287   0.013  1.00  0.00      QMMM O
ATOM   3626 N    ALA   225      18.022  26.233  -0.254  1.00  0.00      QMMM N
ATOM   3627 H    ALA   225      17.928  27.179  -0.606  1.00  0.00      QMMM H
ATOM   3628 CA   ALA   225      19.345  25.812   0.212  1.00  0.00      QMMM C
ATOM   3629 HA   ALA   225      19.236  24.927   0.838  1.00  0.00      QMMM H
ATOM   3630 CB   ALA   225      20.172  25.449  -1.026  1.00  0.00      QMMM C
ATOM   3631 HB1  ALA   225      20.279  26.322  -1.674  1.00  0.00      QMMM H
ATOM   3632 HB2  ALA   225      21.161  25.094  -0.738  1.00  0.00      QMMM H
ATOM   3633 HB3  ALA   225      19.659  24.665  -1.580  1.00  0.00      QMMM H
ATOM   3634 C    ALA   225      20.019  26.930   1.040  1.00  0.00      QMMM C
ATOM   3635 O    ALA   225      19.602  28.083   0.923  1.00  0.00      QMMM O
ATOM   3636 N    PRO   226      21.050  26.646   1.861  1.00  0.00      QMMM N
ATOM   3637 CA   PRO   226      21.782  27.669   2.620  1.00  0.00      QMMM C
ATOM   3638 HA   PRO   226      21.125  28.045   3.406  1.00  0.00      QMMM H
ATOM   3639 CB   PRO   226      22.959  26.927   3.266  1.00  0.00      QMMM C
ATOM   3640 HB2  PRO   226      23.817  26.923   2.590  1.00  0.00      QMMM H
ATOM   3641 HB3  PRO   226      23.238  27.361   4.227  1.00  0.00      QMMM H
ATOM   3642 CD   PRO   226      21.567  25.322   2.171  1.00  0.00      QMMM C
ATOM   3643 HD2  PRO   226      20.768  24.610   2.376  1.00  0.00      QMMM H
ATOM   3644 HD3  PRO   226      22.188  24.971   1.346  1.00  0.00      QMMM H
ATOM   3645 CG   PRO   226      22.431  25.502   3.416  1.00  0.00      QMMM C
ATOM   3646 HG2  PRO   226      21.810  25.431   4.310  1.00  0.00      QMMM H
ATOM   3647 HG3  PRO   226      23.235  24.768   3.445  1.00  0.00      QMMM H
ATOM   3648 C    PRO   226      22.272  28.861   1.778  1.00  0.00      QMMM C
ATOM   3649 O    PRO   226      22.429  28.763   0.556  1.00  0.00      QMMM O
ATOM   3650 N    ILE   227      22.523  29.990   2.442  1.00  0.00      QMMM N
ATOM   3651 H    ILE   227      22.242  30.032   3.416  1.00  0.00      QMMM H
ATOM   3652 CA   ILE   227      22.959  31.255   1.836  1.00  0.00      QMMM C
ATOM   3653 HA   ILE   227      23.380  31.058   0.850  1.00  0.00      QMMM H
ATOM   3654 CB   ILE   227      21.776  32.248   1.667  1.00  0.00      QMMM C
ATOM   3655 HB   ILE   227      21.454  32.581   2.652  1.00  0.00      QMMM H
ATOM   3656 CG2  ILE   227      22.282  33.471   0.877  1.00  0.00      QMMM C
ATOM   3657 HG21 ILE   227      22.666  33.163  -0.095  1.00  0.00      QMMM H
ATOM   3658 HG22 ILE   227      21.480  34.192   0.729  1.00  0.00      QMMM H
ATOM   3659 HG23 ILE   227      23.073  33.982   1.425  1.00  0.00      QMMM H
ATOM   3660 CG1  ILE   227      20.549  31.614   0.978  1.00  0.00      QMMM C
ATOM   3661 HG12 ILE   227      20.804  31.391  -0.054  1.00  0.00      QMMM H
ATOM   3662 HG13 ILE   227      20.284  30.685   1.478  1.00  0.00      QMMM H
ATOM   3663 CD1  ILE   227      19.283  32.474   1.019  1.00  0.00      QMMM C
ATOM   3664 HD11 ILE   227      19.414  33.369   0.419  1.00  0.00      QMMM H
ATOM   3665 HD12 ILE   227      18.449  31.907   0.613  1.00  0.00      QMMM H
ATOM   3666 HD13 ILE   227      19.054  32.749   2.048  1.00  0.00      QMMM H
ATOM   3667 C    ILE   227      24.057  31.869   2.711  1.00  0.00      QMMM C
ATOM   3668 O    ILE   227      23.746  32.535   3.697  1.00  0.00      QMMM O
ATOM   3669 N    LYS   228      25.339  31.645   2.389  1.00  0.00      QMMM N
ATOM   3670 H    LYS   228      25.529  31.099   1.562  1.00  0.00      QMMM H
ATOM   3671 CA   LYS   228      26.432  32.410   3.015  1.00  0.00      QMMM C
ATOM   3672 HA   LYS   228      26.250  32.393   4.087  1.00  0.00      QMMM H
ATOM   3673 CB   LYS   228      27.817  31.768   2.768  1.00  0.00      QMMM C
ATOM   3674 HB2  LYS   228      27.867  31.328   1.771  1.00  0.00      QMMM H
ATOM   3675 HB3  LYS   228      28.586  32.533   2.857  1.00  0.00      QMMM H
ATOM   3676 CG   LYS   228      28.055  30.701   3.853  1.00  0.00      QMMM C
ATOM   3677 HG2  LYS   228      27.985  31.205   4.814  1.00  0.00      QMMM H
ATOM   3678 HG3  LYS   228      27.257  29.965   3.776  1.00  0.00      QMMM H
ATOM   3679 CD   LYS   228      29.402  29.960   3.860  1.00  0.00      QMMM C
ATOM   3680 HD2  LYS   228      29.515  29.384   2.941  1.00  0.00      QMMM H
ATOM   3681 HD3  LYS   228      30.209  30.689   3.933  1.00  0.00      QMMM H
ATOM   3682 CE   LYS   228      29.419  29.019   5.085  1.00  0.00      QMMM C
ATOM   3683 HE2  LYS   228      29.013  29.563   5.944  1.00  0.00      QMMM H
ATOM   3684 HE3  LYS   228      28.742  28.182   4.892  1.00  0.00      QMMM H
ATOM   3685 NZ   LYS   228      30.776  28.521   5.430  1.00  0.00      QMMM N
ATOM   3686 HZ1  LYS   228      31.336  29.293   5.785  1.00  0.00      QMMM H
ATOM   3687 HZ2  LYS   228      30.762  27.848   6.200  1.00  0.00      QMMM H
ATOM   3688 HZ3  LYS   228      31.243  28.093   4.649  1.00  0.00      QMMM H
ATOM   3689 C    LYS   228      26.330  33.886   2.602  1.00  0.00      QMMM C
ATOM   3690 O    LYS   228      26.183  34.194   1.421  1.00  0.00      QMMM O
ATOM   3691 N    THR   229      26.311  34.783   3.588  1.00  0.00      QMMM N
ATOM   3692 H    THR   229      26.474  34.429   4.525  1.00  0.00      QMMM H
ATOM   3693 CA   THR   229      25.796  36.160   3.453  1.00  0.00      QMMM C
ATOM   3694 HA   THR   229      25.675  36.388   2.397  1.00  0.00      QMMM H
ATOM   3695 CB   THR   229      24.400  36.246   4.097  1.00  0.00      QMMM C
ATOM   3696 HB   THR   229      23.729  35.579   3.554  1.00  0.00      QMMM H
ATOM   3697 CG2  THR   229      24.344  35.886   5.580  1.00  0.00      QMMM C
ATOM   3698 HG21 THR   229      24.962  36.564   6.166  1.00  0.00      QMMM H
ATOM   3699 HG22 THR   229      23.322  35.971   5.933  1.00  0.00      QMMM H
ATOM   3700 HG23 THR   229      24.677  34.862   5.730  1.00  0.00      QMMM H
ATOM   3701 OG1  THR   229      23.907  37.554   3.994  1.00  0.00      QMMM O
ATOM   3702 HG1  THR   229      23.763  37.891   4.898  1.00  0.00      QMMM H
ATOM   3703 C    THR   229      26.729  37.205   4.082  1.00  0.00      QMMM C
ATOM   3704 O    THR   229      27.281  36.920   5.143  1.00  0.00      QMMM O
ATOM   3705 N    PRO   230      26.901  38.416   3.505  1.00  0.00      QMMM N
ATOM   3706 CA   PRO   230      27.679  39.504   4.109  1.00  0.00      QMMM C
ATOM   3707 HA   PRO   230      28.730  39.218   4.129  1.00  0.00      QMMM H
ATOM   3708 CB   PRO   230      27.506  40.722   3.193  1.00  0.00      QMMM C
ATOM   3709 HB2  PRO   230      26.660  41.336   3.508  1.00  0.00      QMMM H
ATOM   3710 HB3  PRO   230      28.415  41.324   3.147  1.00  0.00      QMMM H
ATOM   3711 CD   PRO   230      26.387  38.842   2.213  1.00  0.00      QMMM C
ATOM   3712 HD2  PRO   230      26.543  38.080   1.450  1.00  0.00      QMMM H
ATOM   3713 HD3  PRO   230      25.329  39.092   2.300  1.00  0.00      QMMM H
ATOM   3714 CG   PRO   230      27.183  40.091   1.849  1.00  0.00      QMMM C
ATOM   3715 HG2  PRO   230      28.118  39.796   1.377  1.00  0.00      QMMM H
ATOM   3716 HG3  PRO   230      26.609  40.764   1.212  1.00  0.00      QMMM H
ATOM   3717 C    PRO   230      27.235  39.853   5.528  1.00  0.00      QMMM C
ATOM   3718 O    PRO   230      28.073  40.018   6.413  1.00  0.00      QMMM O
ATOM   3719 N    MET   231      25.925  39.980   5.743  1.00  0.00      QMMM N
ATOM   3720 H    MET   231      25.299  39.877   4.949  1.00  0.00      QMMM H
ATOM   3721 CA   MET   231      25.318  40.382   7.008  1.00  0.00      QMMM C
ATOM   3722 HA   MET   231      26.030  40.221   7.813  1.00  0.00      QMMM H
ATOM   3723 CB   MET   231      25.022  41.892   6.918  1.00  0.00      QMMM C
ATOM   3724 HB2  MET   231      25.956  42.414   6.700  1.00  0.00      QMMM H
ATOM   3725 HB3  MET   231      24.330  42.080   6.101  1.00  0.00      QMMM H
ATOM   3726 CG   MET   231      24.430  42.496   8.189  1.00  0.00      QMMM C
ATOM   3727 HG2  MET   231      23.417  42.118   8.319  1.00  0.00      QMMM H
ATOM   3728 HG3  MET   231      25.026  42.181   9.039  1.00  0.00      QMMM H
ATOM   3729 SD   MET   231      24.361  44.299   8.217  1.00  0.00      QMMM S
ATOM   3730 CE   MET   231      23.642  44.466   9.867  1.00  0.00      QMMM C
ATOM   3731 HE1  MET   231      24.283  43.966  10.589  1.00  0.00      QMMM H
ATOM   3732 HE2  MET   231      23.547  45.520  10.127  1.00  0.00      QMMM H
ATOM   3733 HE3  MET   231      22.662  43.988   9.889  1.00  0.00      QMMM H
ATOM   3734 C    MET   231      24.083  39.526   7.322  1.00  0.00      QMMM C
ATOM   3735 O    MET   231      23.492  38.906   6.433  1.00  0.00      QMMM O
ATOM   3736 N    ILE   232      23.682  39.513   8.594  1.00  0.00      QMMM N
ATOM   3737 H    ILE   232      24.232  40.045   9.259  1.00  0.00      QMMM H
ATOM   3738 CA   ILE   232      22.414  38.960   9.090  1.00  0.00      QMMM C
ATOM   3739 HA   ILE   232      21.782  38.712   8.237  1.00  0.00      QMMM H
ATOM   3740 CB   ILE   232      22.638  37.665   9.907  1.00  0.00      QMMM C
ATOM   3741 HB   ILE   232      21.672  37.353  10.308  1.00  0.00      QMMM H
ATOM   3742 CG2  ILE   232      23.115  36.545   8.969  1.00  0.00      QMMM C
ATOM   3743 HG21 ILE   232      24.093  36.787   8.560  1.00  0.00      QMMM H
ATOM   3744 HG22 ILE   232      23.167  35.592   9.497  1.00  0.00      QMMM H
ATOM   3745 HG23 ILE   232      22.407  36.432   8.149  1.00  0.00      QMMM H
ATOM   3746 CG1  ILE   232      23.597  37.886  11.100  1.00  0.00      QMMM C
ATOM   3747 HG12 ILE   232      24.597  38.127  10.739  1.00  0.00      QMMM H
ATOM   3748 HG13 ILE   232      23.242  38.730  11.692  1.00  0.00      QMMM H
ATOM   3749 CD1  ILE   232      23.695  36.679  12.036  1.00  0.00      QMMM C
ATOM   3750 HD11 ILE   232      24.189  35.847  11.533  1.00  0.00      QMMM H
ATOM   3751 HD12 ILE   232      24.279  36.954  12.914  1.00  0.00      QMMM H
ATOM   3752 HD13 ILE   232      22.698  36.374  12.351  1.00  0.00      QMMM H
ATOM   3753 C    ILE   232      21.657  40.019   9.903  1.00  0.00      QMMM C
ATOM   3754 O    ILE   232      22.243  41.007  10.344  1.00  0.00      QMMM O
ATOM   3755 N    ALA   233      20.359  39.789  10.104  1.00  0.00      QMMM N
ATOM   3756 H    ALA   233      19.967  38.958   9.692  1.00  0.00      QMMM H
ATOM   3757 CA   ALA   233      19.420  40.753  10.676  1.00  0.00      QMMM C
ATOM   3758 HA   ALA   233      19.393  41.626  10.019  1.00  0.00      QMMM H
ATOM   3759 CB   ALA   233      18.038  40.102  10.747  1.00  0.00      QMMM C
ATOM   3760 HB1  ALA   233      18.038  39.228  11.410  1.00  0.00      QMMM H
ATOM   3761 HB2  ALA   233      17.302  40.796  11.153  1.00  0.00      QMMM H
ATOM   3762 HB3  ALA   233      17.710  39.785   9.749  1.00  0.00      QMMM H
ATOM   3763 C    ALA   233      19.859  41.323  12.027  1.00  0.00      QMMM C
ATOM   3764 O    ALA   233      19.911  42.534  12.236  1.00  0.00      QMMM O
ATOM   3765 N    GLY   234      20.188  40.398  12.970  1.00  0.00      QMMM N
ATOM   3766 H    GLY   234      20.236  39.438  12.660  1.00  0.00      QMMM H
ATOM   3767 CA   GLY   234      20.832  40.750  14.204  1.00  0.00      QMMM C
ATOM   3768 HA2  GLY   234      21.919  40.615  14.149  1.00  0.00      QMMM H
ATOM   3769 HA3  GLY   234      20.620  41.812  14.377  1.00  0.00      QMMM H
ATOM   3770 C    GLY   234      20.361  39.990  15.430  1.00  0.00      QMMM C
ATOM   3771 O    GLY   234      21.181  39.645  16.283  1.00  0.00      QMMM O
ATOM   3772 N    GLY   235      19.036  39.788  15.527  1.00  0.00      QMMM N
ATOM   3773 H    GLY   235      18.402  40.170  14.827  1.00  0.00      QMMM H
ATOM   3774 CA   GLY   235      18.463  39.251  16.745  1.00  0.00      QMMM C
ATOM   3775 HA2  GLY   235      19.259  39.263  17.497  1.00  0.00      QMMM H
ATOM   3776 HA3  GLY   235      17.648  39.903  17.064  1.00  0.00      QMMM H
ATOM   3777 C    GLY   235      17.917  37.819  16.649  1.00  0.00      QMMM C
ATOM   3778 O    GLY   235      17.758  37.169  17.678  1.00  0.00      QMMM O
ATOM   3779 N    LEU   236      17.668  37.284  15.445  1.00  0.00      QMMM N
ATOM   3780 H    LEU   236      17.780  37.887  14.642  1.00  0.00      QMMM H
ATOM   3781 CA   LEU   236      17.266  35.888  15.232  1.00  0.00      QMMM C
ATOM   3782 HA   LEU   236      17.018  35.424  16.183  1.00  0.00      QMMM H
ATOM   3783 CB   LEU   236      16.012  35.790  14.340  1.00  0.00      QMMM C
ATOM   3784 HB2  LEU   236      16.197  36.314  13.403  1.00  0.00      QMMM H
ATOM   3785 HB3  LEU   236      15.891  34.733  14.097  1.00  0.00      QMMM H
ATOM   3786 CG   LEU   236      14.681  36.277  14.942  1.00  0.00      QMMM C
ATOM   3787 HG   LEU   236      14.557  35.884  15.947  1.00  0.00      QMMM H
ATOM   3788 CD1  LEU   236      14.575  37.799  14.998  1.00  0.00      QMMM C
ATOM   3789 HD11 LEU   236      14.922  38.219  14.059  1.00  0.00      QMMM H
ATOM   3790 HD12 LEU   236      13.544  38.102  15.167  1.00  0.00      QMMM H
ATOM   3791 HD13 LEU   236      15.183  38.192  15.811  1.00  0.00      QMMM H
ATOM   3792 CD2  LEU   236      13.546  35.741  14.068  1.00  0.00      QMMM C
ATOM   3793 HD21 LEU   236      13.575  34.653  14.057  1.00  0.00      QMMM H
ATOM   3794 HD22 LEU   236      12.582  36.052  14.466  1.00  0.00      QMMM H
ATOM   3795 HD23 LEU   236      13.644  36.114  13.052  1.00  0.00      QMMM H
ATOM   3796 C    LEU   236      18.429  35.094  14.621  1.00  0.00      QMMM C
ATOM   3797 O    LEU   236      18.564  35.062  13.397  1.00  0.00      QMMM O
ATOM   3798 N    PHE   237      19.277  34.459  15.438  1.00  0.00      QMMM N
ATOM   3799 H    PHE   237      19.084  34.479  16.434  1.00  0.00      QMMM H
ATOM   3800 CA   PHE   237      20.308  33.542  14.926  1.00  0.00      QMMM C
ATOM   3801 HA   PHE   237      19.859  32.985  14.106  1.00  0.00      QMMM H
ATOM   3802 CB   PHE   237      21.504  34.325  14.348  1.00  0.00      QMMM C
ATOM   3803 HB2  PHE   237      22.143  33.626  13.808  1.00  0.00      QMMM H
ATOM   3804 HB3  PHE   237      21.136  35.024  13.598  1.00  0.00      QMMM H
ATOM   3805 CG   PHE   237      22.385  35.078  15.331  1.00  0.00      QMMM C
ATOM   3806 CD1  PHE   237      23.329  34.390  16.121  1.00  0.00      QMMM C
ATOM   3807 HD1  PHE   237      23.393  33.315  16.086  1.00  0.00      QMMM H
ATOM   3808 CE1  PHE   237      24.251  35.099  16.910  1.00  0.00      QMMM C
ATOM   3809 HE1  PHE   237      24.993  34.570  17.490  1.00  0.00      QMMM H
ATOM   3810 CZ   PHE   237      24.237  36.501  16.911  1.00  0.00      QMMM C
ATOM   3811 HZ   PHE   237      24.963  37.046  17.496  1.00  0.00      QMMM H
ATOM   3812 CE2  PHE   237      23.288  37.191  16.138  1.00  0.00      QMMM C
ATOM   3813 HE2  PHE   237      23.278  38.271  16.121  1.00  0.00      QMMM H
ATOM   3814 CD2  PHE   237      22.356  36.483  15.361  1.00  0.00      QMMM C
ATOM   3815 HD2  PHE   237      21.644  37.030  14.759  1.00  0.00      QMMM H
ATOM   3816 C    PHE   237      20.796  32.492  15.932  1.00  0.00      QMMM C
ATOM   3817 O    PHE   237      20.615  32.614  17.144  1.00  0.00      QMMM O
ATOM   3818 N    VAL   238      21.498  31.484  15.411  1.00  0.00      QMMM N
ATOM   3819 H    VAL   238      21.572  31.469  14.397  1.00  0.00      QMMM H
ATOM   3820 CA   VAL   238      22.146  30.390  16.145  1.00  0.00      QMMM C
ATOM   3821 HA   VAL   238      21.951  30.521  17.204  1.00  0.00      QMMM H
ATOM   3822 CB   VAL   238      21.548  29.042  15.703  1.00  0.00      QMMM C
ATOM   3823 HB   VAL   238      21.702  28.931  14.635  1.00  0.00      QMMM H
ATOM   3824 CG1  VAL   238      22.157  27.821  16.398  1.00  0.00      QMMM C
ATOM   3825 HG11 VAL   238      21.957  27.854  17.468  1.00  0.00      QMMM H
ATOM   3826 HG12 VAL   238      21.713  26.919  15.978  1.00  0.00      QMMM H
ATOM   3827 HG13 VAL   238      23.230  27.776  16.229  1.00  0.00      QMMM H
ATOM   3828 CG2  VAL   238      20.044  29.005  15.993  1.00  0.00      QMMM C
ATOM   3829 HG21 VAL   238      19.524  29.774  15.426  1.00  0.00      QMMM H
ATOM   3830 HG22 VAL   238      19.634  28.035  15.722  1.00  0.00      QMMM H
ATOM   3831 HG23 VAL   238      19.874  29.177  17.049  1.00  0.00      QMMM H
ATOM   3832 C    VAL   238      23.660  30.436  15.926  1.00  0.00      QMMM C
ATOM   3833 O    VAL   238      24.126  30.709  14.818  1.00  0.00      QMMM O
ATOM   3834 N    MET   239      24.433  30.204  16.990  1.00  0.00      QMMM N
ATOM   3835 H    MET   239      23.970  29.980  17.864  1.00  0.00      QMMM H
ATOM   3836 CA   MET   239      25.901  30.307  16.997  1.00  0.00      QMMM C
ATOM   3837 HA   MET   239      26.293  30.010  16.022  1.00  0.00      QMMM H
ATOM   3838 CB   MET   239      26.268  31.776  17.267  1.00  0.00      QMMM C
ATOM   3839 HB2  MET   239      25.689  32.400  16.591  1.00  0.00      QMMM H
ATOM   3840 HB3  MET   239      25.988  32.038  18.288  1.00  0.00      QMMM H
ATOM   3841 CG   MET   239      27.746  32.114  17.053  1.00  0.00      QMMM C
ATOM   3842 HG2  MET   239      28.356  31.549  17.759  1.00  0.00      QMMM H
ATOM   3843 HG3  MET   239      28.031  31.827  16.041  1.00  0.00      QMMM H
ATOM   3844 SD   MET   239      28.077  33.885  17.284  1.00  0.00      QMMM S
ATOM   3845 CE   MET   239      29.815  33.983  16.782  1.00  0.00      QMMM C
ATOM   3846 HE1  MET   239      29.901  33.812  15.711  1.00  0.00      QMMM H
ATOM   3847 HE2  MET   239      30.206  34.974  17.014  1.00  0.00      QMMM H
ATOM   3848 HE3  MET   239      30.399  33.232  17.312  1.00  0.00      QMMM H
ATOM   3849 C    MET   239      26.504  29.406  18.081  1.00  0.00      QMMM C
ATOM   3850 O    MET   239      25.969  29.332  19.186  1.00  0.00      QMMM O
ATOM   3851 N    ASP   240      27.625  28.736  17.802  1.00  0.00      QMMM N
ATOM   3852 H    ASP   240      28.034  28.847  16.885  1.00  0.00      QMMM H
ATOM   3853 CA   ASP   240      28.410  28.024  18.821  1.00  0.00      QMMM C
ATOM   3854 HA   ASP   240      27.801  27.228  19.250  1.00  0.00      QMMM H
ATOM   3855 CB   ASP   240      29.635  27.371  18.153  1.00  0.00      QMMM C
ATOM   3856 HB2  ASP   240      29.302  26.501  17.585  1.00  0.00      QMMM H
ATOM   3857 HB3  ASP   240      30.076  28.075  17.447  1.00  0.00      QMMM H
ATOM   3858 CG   ASP   240      30.711  26.933  19.153  1.00  0.00      QMMM C
ATOM   3859 OD1  ASP   240      31.911  27.084  18.850  1.00  0.00      QMMM O
ATOM   3860 OD2  ASP   240      30.361  26.466  20.262  1.00  0.00      QMMM O
ATOM   3861 C    ASP   240      28.810  28.980  19.963  1.00  0.00      QMMM C
ATOM   3862 O    ASP   240      29.384  30.039  19.709  1.00  0.00      QMMM O
ATOM   3863 N    LYS   241      28.519  28.620  21.224  1.00  0.00      QMMM N
ATOM   3864 H    LYS   241      28.123  27.699  21.372  1.00  0.00      QMMM H
ATOM   3865 CA   LYS   241      28.880  29.457  22.380  1.00  0.00      QMMM C
ATOM   3866 HA   LYS   241      28.436  30.441  22.225  1.00  0.00      QMMM H
ATOM   3867 CB   LYS   241      28.317  28.886  23.699  1.00  0.00      QMMM C
ATOM   3868 HB2  LYS   241      27.228  28.857  23.643  1.00  0.00      QMMM H
ATOM   3869 HB3  LYS   241      28.687  27.872  23.860  1.00  0.00      QMMM H
ATOM   3870 CG   LYS   241      28.751  29.774  24.881  1.00  0.00      QMMM C
ATOM   3871 HG2  LYS   241      29.810  29.595  25.075  1.00  0.00      QMMM H
ATOM   3872 HG3  LYS   241      28.628  30.822  24.598  1.00  0.00      QMMM H
ATOM   3873 CD   LYS   241      27.980  29.557  26.187  1.00  0.00      QMMM C
ATOM   3874 HD2  LYS   241      26.954  29.903  26.056  1.00  0.00      QMMM H
ATOM   3875 HD3  LYS   241      27.986  28.502  26.466  1.00  0.00      QMMM H
ATOM   3876 CE   LYS   241      28.701  30.391  27.254  1.00  0.00      QMMM C
ATOM   3877 HE2  LYS   241      29.615  29.874  27.567  1.00  0.00      QMMM H
ATOM   3878 HE3  LYS   241      29.030  31.329  26.796  1.00  0.00      QMMM H
ATOM   3879 NZ   LYS   241      27.857  30.715  28.419  1.00  0.00      QMMM N
ATOM   3880 HZ1  LYS   241      27.472  29.898  28.880  1.00  0.00      QMMM H
ATOM   3881 HZ2  LYS   241      28.374  31.255  29.110  1.00  0.00      QMMM H
ATOM   3882 HZ3  LYS   241      27.097  31.322  28.128  1.00  0.00      QMMM H
ATOM   3883 C    LYS   241      30.390  29.701  22.462  1.00  0.00      QMMM C
ATOM   3884 O    LYS   241      30.794  30.814  22.781  1.00  0.00      QMMM O
ATOM   3885 N    PHE   242      31.218  28.695  22.164  1.00  0.00      QMMM N
ATOM   3886 H    PHE   242      30.820  27.865  21.742  1.00  0.00      QMMM H
ATOM   3887 CA   PHE   242      32.676  28.862  22.211  1.00  0.00      QMMM C
ATOM   3888 HA   PHE   242      32.956  29.256  23.189  1.00  0.00      QMMM H
ATOM   3889 CB   PHE   242      33.404  27.523  22.007  1.00  0.00      QMMM C
ATOM   3890 HB2  PHE   242      33.212  27.174  20.996  1.00  0.00      QMMM H
ATOM   3891 HB3  PHE   242      34.476  27.716  22.076  1.00  0.00      QMMM H
ATOM   3892 CG   PHE   242      33.080  26.379  22.961  1.00  0.00      QMMM C
ATOM   3893 CD1  PHE   242      32.392  26.575  24.178  1.00  0.00      QMMM C
ATOM   3894 HD1  PHE   242      32.079  27.562  24.490  1.00  0.00      QMMM H
ATOM   3895 CE1  PHE   242      32.141  25.488  25.035  1.00  0.00      QMMM C
ATOM   3896 HE1  PHE   242      31.645  25.656  25.982  1.00  0.00      QMMM H
ATOM   3897 CZ   PHE   242      32.598  24.202  24.697  1.00  0.00      QMMM C
ATOM   3898 HZ   PHE   242      32.451  23.378  25.383  1.00  0.00      QMMM H
ATOM   3899 CE2  PHE   242      33.288  24.000  23.490  1.00  0.00      QMMM C
ATOM   3900 HE2  PHE   242      33.675  23.020  23.242  1.00  0.00      QMMM H
ATOM   3901 CD2  PHE   242      33.523  25.085  22.625  1.00  0.00      QMMM C
ATOM   3902 HD2  PHE   242      34.081  24.934  21.710  1.00  0.00      QMMM H
ATOM   3903 C    PHE   242      33.108  29.913  21.183  1.00  0.00      QMMM C
ATOM   3904 O    PHE   242      33.714  30.914  21.558  1.00  0.00      QMMM O
ATOM   3905 N    TYR   243      32.682  29.744  19.927  1.00  0.00      QMMM N
ATOM   3906 H    TYR   243      32.234  28.864  19.695  1.00  0.00      QMMM H
ATOM   3907 CA   TYR   243      32.882  30.704  18.844  1.00  0.00      QMMM C
ATOM   3908 HA   TYR   243      33.949  30.756  18.652  1.00  0.00      QMMM H
ATOM   3909 CB   TYR   243      32.214  30.167  17.575  1.00  0.00      QMMM C
ATOM   3910 HB2  TYR   243      32.616  29.181  17.349  1.00  0.00      QMMM H
ATOM   3911 HB3  TYR   243      31.149  30.058  17.773  1.00  0.00      QMMM H
ATOM   3912 CG   TYR   243      32.389  31.024  16.341  1.00  0.00      QMMM C
ATOM   3913 CD1  TYR   243      31.280  31.256  15.509  1.00  0.00      QMMM C
ATOM   3914 HD1  TYR   243      30.321  30.808  15.731  1.00  0.00      QMMM H
ATOM   3915 CE1  TYR   243      31.419  32.039  14.353  1.00  0.00      QMMM C
ATOM   3916 HE1  TYR   243      30.565  32.204  13.714  1.00  0.00      QMMM H
ATOM   3917 CZ   TYR   243      32.676  32.578  14.022  1.00  0.00      QMMM C
ATOM   3918 OH   TYR   243      32.813  33.283  12.877  1.00  0.00      QMMM O
ATOM   3919 HH   TYR   243      32.179  32.913  12.246  1.00  0.00      QMMM H
ATOM   3920 CE2  TYR   243      33.796  32.334  14.841  1.00  0.00      QMMM C
ATOM   3921 HE2  TYR   243      34.756  32.736  14.557  1.00  0.00      QMMM H
ATOM   3922 CD2  TYR   243      33.651  31.555  16.002  1.00  0.00      QMMM C
ATOM   3923 HD2  TYR   243      34.517  31.364  16.621  1.00  0.00      QMMM H
ATOM   3924 C    TYR   243      32.405  32.127  19.193  1.00  0.00      QMMM C
ATOM   3925 O    TYR   243      33.144  33.087  18.986  1.00  0.00      QMMM O
ATOM   3926 N    PHE   244      31.205  32.283  19.765  1.00  0.00      QMMM N
ATOM   3927 H    PHE   244      30.634  31.452  19.879  1.00  0.00      QMMM H
ATOM   3928 CA   PHE   244      30.697  33.570  20.262  1.00  0.00      QMMM C
ATOM   3929 HA   PHE   244      30.614  34.261  19.424  1.00  0.00      QMMM H
ATOM   3930 CB   PHE   244      29.296  33.373  20.861  1.00  0.00      QMMM C
ATOM   3931 HB2  PHE   244      28.625  33.024  20.076  1.00  0.00      QMMM H
ATOM   3932 HB3  PHE   244      29.340  32.585  21.612  1.00  0.00      QMMM H
ATOM   3933 CG   PHE   244      28.691  34.611  21.506  1.00  0.00      QMMM C
ATOM   3934 CD1  PHE   244      28.059  35.590  20.716  1.00  0.00      QMMM C
ATOM   3935 HD1  PHE   244      28.022  35.477  19.643  1.00  0.00      QMMM H
ATOM   3936 CE1  PHE   244      27.464  36.713  21.319  1.00  0.00      QMMM C
ATOM   3937 HE1  PHE   244      26.981  37.454  20.699  1.00  0.00      QMMM H
ATOM   3938 CZ   PHE   244      27.497  36.863  22.717  1.00  0.00      QMMM C
ATOM   3939 HZ   PHE   244      27.029  37.716  23.185  1.00  0.00      QMMM H
ATOM   3940 CE2  PHE   244      28.146  35.899  23.509  1.00  0.00      QMMM C
ATOM   3941 HE2  PHE   244      28.183  36.011  24.587  1.00  0.00      QMMM H
ATOM   3942 CD2  PHE   244      28.741  34.777  22.905  1.00  0.00      QMMM C
ATOM   3943 HD2  PHE   244      29.227  34.033  23.522  1.00  0.00      QMMM H
ATOM   3944 C    PHE   244      31.648  34.223  21.275  1.00  0.00      QMMM C
ATOM   3945 O    PHE   244      31.996  35.398  21.134  1.00  0.00      QMMM O
ATOM   3946 N    GLU   245      32.073  33.484  22.300  1.00  0.00      QMMM N
ATOM   3947 H    GLU   245      31.771  32.514  22.355  1.00  0.00      QMMM H
ATOM   3948 CA   GLU   245      32.966  34.004  23.336  1.00  0.00      QMMM C
ATOM   3949 HA   GLU   245      32.569  34.959  23.666  1.00  0.00      QMMM H
ATOM   3950 CB   GLU   245      32.981  33.076  24.559  1.00  0.00      QMMM C
ATOM   3951 HB2  GLU   245      33.249  32.060  24.266  1.00  0.00      QMMM H
ATOM   3952 HB3  GLU   245      33.734  33.451  25.254  1.00  0.00      QMMM H
ATOM   3953 CG   GLU   245      31.615  33.080  25.262  1.00  0.00      QMMM C
ATOM   3954 HG2  GLU   245      31.233  34.104  25.295  1.00  0.00      QMMM H
ATOM   3955 HG3  GLU   245      30.897  32.488  24.696  1.00  0.00      QMMM H
ATOM   3956 CD   GLU   245      31.721  32.558  26.695  1.00  0.00      QMMM C
ATOM   3957 OE1  GLU   245      32.155  33.367  27.548  1.00  0.00      QMMM O
ATOM   3958 OE2  GLU   245      31.316  31.402  26.943  1.00  0.00      QMMM O
ATOM   3959 C    GLU   245      34.383  34.299  22.822  1.00  0.00      QMMM C
ATOM   3960 O    GLU   245      34.902  35.391  23.066  1.00  0.00      QMMM O
ATOM   3961 N    GLU   246      35.012  33.378  22.086  1.00  0.00      QMMM N
ATOM   3962 H    GLU   246      34.520  32.506  21.894  1.00  0.00      QMMM H
ATOM   3963 CA   GLU   246      36.373  33.552  21.560  1.00  0.00      QMMM C
ATOM   3964 HA   GLU   246      36.990  33.875  22.397  1.00  0.00      QMMM H
ATOM   3965 CB   GLU   246      36.952  32.208  21.074  1.00  0.00      QMMM C
ATOM   3966 HB2  GLU   246      38.038  32.298  21.008  1.00  0.00      QMMM H
ATOM   3967 HB3  GLU   246      36.725  31.441  21.816  1.00  0.00      QMMM H
ATOM   3968 CG   GLU   246      36.421  31.770  19.705  1.00  0.00      QMMM C
ATOM   3969 HG2  GLU   246      35.352  31.954  19.680  1.00  0.00      QMMM H
ATOM   3970 HG3  GLU   246      36.879  32.389  18.930  1.00  0.00      QMMM H
ATOM   3971 CD   GLU   246      36.685  30.289  19.410  1.00  0.00      QMMM C
ATOM   3972 OE1  GLU   246      35.903  29.420  19.851  1.00  0.00      QMMM O
ATOM   3973 OE2  GLU   246      37.624  29.972  18.653  1.00  0.00      QMMM O
ATOM   3974 C    GLU   246      36.471  34.658  20.491  1.00  0.00      QMMM C
ATOM   3975 O    GLU   246      37.487  35.360  20.439  1.00  0.00      QMMM O
ATOM   3976 N    LEU   247      35.411  34.873  19.699  1.00  0.00      QMMM N
ATOM   3977 H    LEU   247      34.639  34.211  19.760  1.00  0.00      QMMM H
ATOM   3978 CA   LEU   247      35.250  36.006  18.778  1.00  0.00      QMMM C
ATOM   3979 HA   LEU   247      36.227  36.214  18.341  1.00  0.00      QMMM H
ATOM   3980 CB   LEU   247      34.293  35.586  17.638  1.00  0.00      QMMM C
ATOM   3981 HB2  LEU   247      34.609  34.608  17.269  1.00  0.00      QMMM H
ATOM   3982 HB3  LEU   247      33.292  35.477  18.056  1.00  0.00      QMMM H
ATOM   3983 CG   LEU   247      34.201  36.536  16.425  1.00  0.00      QMMM C
ATOM   3984 HG   LEU   247      33.775  37.486  16.732  1.00  0.00      QMMM H
ATOM   3985 CD1  LEU   247      35.555  36.789  15.756  1.00  0.00      QMMM C
ATOM   3986 HD11 LEU   247      36.040  35.839  15.532  1.00  0.00      QMMM H
ATOM   3987 HD12 LEU   247      35.417  37.343  14.827  1.00  0.00      QMMM H
ATOM   3988 HD13 LEU   247      36.188  37.379  16.416  1.00  0.00      QMMM H
ATOM   3989 CD2  LEU   247      33.260  35.965  15.373  1.00  0.00      QMMM C
ATOM   3990 HD21 LEU   247      32.301  35.713  15.825  1.00  0.00      QMMM H
ATOM   3991 HD22 LEU   247      33.098  36.707  14.595  1.00  0.00      QMMM H
ATOM   3992 HD23 LEU   247      33.693  35.071  14.931  1.00  0.00      QMMM H
ATOM   3993 C    LEU   247      34.793  37.295  19.495  1.00  0.00      QMMM C
ATOM   3994 O    LEU   247      34.580  38.315  18.846  1.00  0.00      QMMM O
ATOM   3995 N    GLY   248      34.652  37.310  20.823  1.00  0.00      QMMM N
ATOM   3996 H    GLY   248      34.803  36.441  21.326  1.00  0.00      QMMM H
ATOM   3997 CA   GLY   248      34.437  38.539  21.595  1.00  0.00      QMMM C
ATOM   3998 HA2  GLY   248      34.697  38.340  22.634  1.00  0.00      QMMM H
ATOM   3999 HA3  GLY   248      35.104  39.317  21.233  1.00  0.00      QMMM H
ATOM   4000 C    GLY   248      33.004  39.081  21.573  1.00  0.00      QMMM C
ATOM   4001 O    GLY   248      32.799  40.301  21.555  1.00  0.00      QMMM O
ATOM   4002 N    LYS   249      32.020  38.178  21.637  1.00  0.00      QMMM N
ATOM   4003 H    LYS   249      32.299  37.203  21.531  1.00  0.00      QMMM H
ATOM   4004 CA   LYS   249      30.640  38.406  22.101  1.00  0.00      QMMM C
ATOM   4005 HA   LYS   249      30.076  37.491  21.907  1.00  0.00      QMMM H
ATOM   4006 CB   LYS   249      30.670  38.620  23.639  1.00  0.00      QMMM C
ATOM   4007 HB2  LYS   249      31.202  39.551  23.844  1.00  0.00      QMMM H
ATOM   4008 HB3  LYS   249      29.653  38.724  24.011  1.00  0.00      QMMM H
ATOM   4009 CG   LYS   249      31.349  37.479  24.430  1.00  0.00      QMMM C
ATOM   4010 HG2  LYS   249      30.624  36.688  24.620  1.00  0.00      QMMM H
ATOM   4011 HG3  LYS   249      32.165  37.056  23.850  1.00  0.00      QMMM H
ATOM   4012 CD   LYS   249      31.959  37.961  25.755  1.00  0.00      QMMM C
ATOM   4013 HD2  LYS   249      32.674  38.756  25.540  1.00  0.00      QMMM H
ATOM   4014 HD3  LYS   249      31.181  38.361  26.409  1.00  0.00      QMMM H
ATOM   4015 CE   LYS   249      32.711  36.818  26.454  1.00  0.00      QMMM C
ATOM   4016 HE2  LYS   249      33.200  36.193  25.702  1.00  0.00      QMMM H
ATOM   4017 HE3  LYS   249      33.482  37.240  27.103  1.00  0.00      QMMM H
ATOM   4018 NZ   LYS   249      31.793  36.005  27.273  1.00  0.00      QMMM N
ATOM   4019 HZ1  LYS   249      30.909  35.827  26.799  1.00  0.00      QMMM H
ATOM   4020 HZ2  LYS   249      32.165  35.096  27.561  1.00  0.00      QMMM H
ATOM   4021 HZ3  LYS   249      31.459  36.521  28.088  1.00  0.00      QMMM H
ATOM   4022 C    LYS   249      29.938  39.509  21.288  1.00  0.00      QMMM C
ATOM   4023 O    LYS   249      29.812  39.373  20.070  1.00  0.00      QMMM O
ATOM   4024 N    TYR   250      29.567  40.624  21.919  1.00  0.00      QMMM N
ATOM   4025 H    TYR   250      29.777  40.665  22.905  1.00  0.00      QMMM H
ATOM   4026 CA   TYR   250      29.217  41.905  21.292  1.00  0.00      QMMM C
ATOM   4027 HA   TYR   250      29.479  41.887  20.234  1.00  0.00      QMMM H
ATOM   4028 CB   TYR   250      27.711  42.189  21.415  1.00  0.00      QMMM C
ATOM   4029 HB2  TYR   250      27.419  42.123  22.460  1.00  0.00      QMMM H
ATOM   4030 HB3  TYR   250      27.521  43.221  21.115  1.00  0.00      QMMM H
ATOM   4031 CG   TYR   250      26.797  41.323  20.577  1.00  0.00      QMMM C
ATOM   4032 CD1  TYR   250      26.103  40.244  21.161  1.00  0.00      QMMM C
ATOM   4033 HD1  TYR   250      26.274  39.988  22.196  1.00  0.00      QMMM H
ATOM   4034 CE1  TYR   250      25.150  39.529  20.410  1.00  0.00      QMMM C
ATOM   4035 HE1  TYR   250      24.600  38.713  20.853  1.00  0.00      QMMM H
ATOM   4036 CZ   TYR   250      24.880  39.916  19.080  1.00  0.00      QMMM C
ATOM   4037 OH   TYR   250      23.876  39.335  18.383  1.00  0.00      QMMM O
ATOM   4038 HH   TYR   250      23.532  38.519  18.757  1.00  0.00      QMMM H
ATOM   4039 CE2  TYR   250      25.604  40.967  18.485  1.00  0.00      QMMM C
ATOM   4040 HE2  TYR   250      25.388  41.252  17.465  1.00  0.00      QMMM H
ATOM   4041 CD2  TYR   250      26.567  41.666  19.231  1.00  0.00      QMMM C
ATOM   4042 HD2  TYR   250      27.085  42.497  18.769  1.00  0.00      QMMM H
ATOM   4043 C    TYR   250      30.011  43.045  21.944  1.00  0.00      QMMM C
ATOM   4044 O    TYR   250      30.665  42.859  22.973  1.00  0.00      QMMM O
ATOM   4045 N    ASP   251      29.949  44.235  21.352  1.00  0.00      QMMM N
ATOM   4046 H    ASP   251      29.392  44.339  20.516  1.00  0.00      QMMM H
ATOM   4047 CA   ASP   251      30.497  45.458  21.929  1.00  0.00      QMMM C
ATOM   4048 HA   ASP   251      31.489  45.242  22.326  1.00  0.00      QMMM H
ATOM   4049 CB   ASP   251      30.662  46.502  20.824  1.00  0.00      QMMM C
ATOM   4050 HB2  ASP   251      31.248  46.073  20.011  1.00  0.00      QMMM H
ATOM   4051 HB3  ASP   251      29.681  46.761  20.426  1.00  0.00      QMMM H
ATOM   4052 CG   ASP   251      31.369  47.760  21.324  1.00  0.00      QMMM C
ATOM   4053 OD1  ASP   251      31.544  48.694  20.522  1.00  0.00      QMMM O
ATOM   4054 OD2  ASP   251      31.830  47.816  22.489  1.00  0.00      QMMM O
ATOM   4055 C    ASP   251      29.632  45.990  23.087  1.00  0.00      QMMM C
ATOM   4056 O    ASP   251      28.613  46.647  22.878  1.00  0.00      QMMM O
ATOM   4057 N    MET   252      30.049  45.715  24.324  1.00  0.00      QMMM N
ATOM   4058 H    MET   252      30.851  45.109  24.400  1.00  0.00      QMMM H
ATOM   4059 CA   MET   252      29.366  46.160  25.548  1.00  0.00      QMMM C
ATOM   4060 HA   MET   252      28.360  45.739  25.552  1.00  0.00      QMMM H
ATOM   4061 CB   MET   252      30.128  45.643  26.781  1.00  0.00      QMMM C
ATOM   4062 HB2  MET   252      31.164  45.983  26.729  1.00  0.00      QMMM H
ATOM   4063 HB3  MET   252      29.681  46.062  27.683  1.00  0.00      QMMM H
ATOM   4064 CG   MET   252      30.113  44.114  26.899  1.00  0.00      QMMM C
ATOM   4065 HG2  MET   252      30.523  43.684  25.985  1.00  0.00      QMMM H
ATOM   4066 HG3  MET   252      30.763  43.819  27.723  1.00  0.00      QMMM H
ATOM   4067 SD   MET   252      28.474  43.397  27.178  1.00  0.00      QMMM S
ATOM   4068 CE   MET   252      28.235  43.724  28.945  1.00  0.00      QMMM C
ATOM   4069 HE1  MET   252      28.272  44.796  29.136  1.00  0.00      QMMM H
ATOM   4070 HE2  MET   252      27.264  43.337  29.255  1.00  0.00      QMMM H
ATOM   4071 HE3  MET   252      29.017  43.225  29.518  1.00  0.00      QMMM H
ATOM   4072 C    MET   252      29.199  47.686  25.669  1.00  0.00      QMMM C
ATOM   4073 O    MET   252      28.335  48.138  26.416  1.00  0.00      QMMM O
ATOM   4074 N    MET   253      30.008  48.489  24.970  1.00  0.00      QMMM N
ATOM   4075 H    MET   253      30.650  48.066  24.305  1.00  0.00      QMMM H
ATOM   4076 CA   MET   253      29.931  49.958  25.016  1.00  0.00      QMMM C
ATOM   4077 HA   MET   253      29.577  50.271  25.999  1.00  0.00      QMMM H
ATOM   4078 CB   MET   253      31.329  50.548  24.815  1.00  0.00      QMMM C
ATOM   4079 HB2  MET   253      31.680  50.207  23.852  1.00  0.00      QMMM H
ATOM   4080 HB3  MET   253      31.269  51.637  24.806  1.00  0.00      QMMM H
ATOM   4081 CG   MET   253      32.346  50.129  25.880  1.00  0.00      QMMM C
ATOM   4082 HG2  MET   253      31.959  50.401  26.863  1.00  0.00      QMMM H
ATOM   4083 HG3  MET   253      32.468  49.046  25.844  1.00  0.00      QMMM H
ATOM   4084 SD   MET   253      33.979  50.896  25.665  1.00  0.00      QMMM S
ATOM   4085 CE   MET   253      34.888  50.022  26.966  1.00  0.00      QMMM C
ATOM   4086 HE1  MET   253      34.861  48.949  26.772  1.00  0.00      QMMM H
ATOM   4087 HE2  MET   253      35.924  50.360  26.978  1.00  0.00      QMMM H
ATOM   4088 HE3  MET   253      34.429  50.226  27.934  1.00  0.00      QMMM H
ATOM   4089 C    MET   253      28.946  50.551  23.991  1.00  0.00      QMMM C
ATOM   4090 O    MET   253      28.830  51.773  23.899  1.00  0.00      QMMM O
ATOM   4091 N    MET   254      28.244  49.717  23.217  1.00  0.00      QMMM N
ATOM   4092 H    MET   254      28.391  48.721  23.332  1.00  0.00      QMMM H
ATOM   4093 CA   MET   254      27.039  50.124  22.488  1.00  0.00      QMMM C
ATOM   4094 HA   MET   254      27.171  51.133  22.097  1.00  0.00      QMMM H
ATOM   4095 CB   MET   254      26.789  49.161  21.327  1.00  0.00      QMMM C
ATOM   4096 HB2  MET   254      26.730  48.145  21.712  1.00  0.00      QMMM H
ATOM   4097 HB3  MET   254      25.840  49.413  20.854  1.00  0.00      QMMM H
ATOM   4098 CG   MET   254      27.890  49.227  20.273  1.00  0.00      QMMM C
ATOM   4099 HG2  MET   254      28.061  50.267  20.004  1.00  0.00      QMMM H
ATOM   4100 HG3  MET   254      28.811  48.832  20.699  1.00  0.00      QMMM H
ATOM   4101 SD   MET   254      27.481  48.300  18.776  1.00  0.00      QMMM S
ATOM   4102 CE   MET   254      29.042  48.493  17.887  1.00  0.00      QMMM C
ATOM   4103 HE1  MET   254      29.818  47.898  18.367  1.00  0.00      QMMM H
ATOM   4104 HE2  MET   254      28.910  48.169  16.857  1.00  0.00      QMMM H
ATOM   4105 HE3  MET   254      29.344  49.536  17.898  1.00  0.00      QMMM H
ATOM   4106 C    MET   254      25.814  50.115  23.411  1.00  0.00      QMMM C
ATOM   4107 O    MET   254      25.733  49.297  24.328  1.00  0.00      QMMM O
ATOM   4108 N    ASP   255      24.836  50.981  23.138  1.00  0.00      QMMM N
ATOM   4109 H    ASP   255      24.961  51.569  22.319  1.00  0.00      QMMM H
ATOM   4110 CA   ASP   255      23.622  51.137  23.949  1.00  0.00      QMMM C
ATOM   4111 HA   ASP   255      23.672  50.479  24.819  1.00  0.00      QMMM H
ATOM   4112 CB   ASP   255      23.514  52.584  24.453  1.00  0.00      QMMM C
ATOM   4113 HB2  ASP   255      23.471  53.257  23.594  1.00  0.00      QMMM H
ATOM   4114 HB3  ASP   255      22.579  52.696  25.005  1.00  0.00      QMMM H
ATOM   4115 CG   ASP   255      24.659  53.005  25.372  1.00  0.00      QMMM C
ATOM   4116 OD1  ASP   255      25.236  54.084  25.096  1.00  0.00      QMMM O
ATOM   4117 OD2  ASP   255      24.891  52.305  26.385  1.00  0.00      QMMM O
ATOM   4118 C    ASP   255      22.343  50.800  23.168  1.00  0.00      QMMM C
ATOM   4119 O    ASP   255      22.245  51.077  21.974  1.00  0.00      QMMM O
ATOM   4120 N    VAL   256      21.322  50.314  23.884  1.00  0.00      QMMM N
ATOM   4121 H    VAL   256      21.542  50.124  24.852  1.00  0.00      QMMM H
ATOM   4122 CA   VAL   256      19.921  50.091  23.460  1.00  0.00      QMMM C
ATOM   4123 HA   VAL   256      19.478  49.429  24.200  1.00  0.00      QMMM H
ATOM   4124 CB   VAL   256      19.101  51.396  23.562  1.00  0.00      QMMM C
ATOM   4125 HB   VAL   256      19.657  52.215  23.106  1.00  0.00      QMMM H
ATOM   4126 CG1  VAL   256      17.716  51.354  22.904  1.00  0.00      QMMM C
ATOM   4127 HG11 VAL   256      17.139  50.515  23.282  1.00  0.00      QMMM H
ATOM   4128 HG12 VAL   256      17.174  52.277  23.104  1.00  0.00      QMMM H
ATOM   4129 HG13 VAL   256      17.812  51.260  21.826  1.00  0.00      QMMM H
ATOM   4130 CG2  VAL   256      18.895  51.708  25.051  1.00  0.00      QMMM C
ATOM   4131 HG21 VAL   256      19.846  51.966  25.516  1.00  0.00      QMMM H
ATOM   4132 HG22 VAL   256      18.193  52.530  25.165  1.00  0.00      QMMM H
ATOM   4133 HG23 VAL   256      18.481  50.839  25.565  1.00  0.00      QMMM H
ATOM   4134 C    VAL   256      19.711  49.311  22.158  1.00  0.00      QMMM C
ATOM   4135 O    VAL   256      19.258  48.174  22.243  1.00  0.00      QMMM O
ATOM   4136 N    TRP   257      19.949  49.895  20.982  1.00  0.00      QMMM N
ATOM   4137 H    TRP   257      20.476  50.760  21.001  1.00  0.00      QMMM H
ATOM   4138 CA   TRP   257      19.612  49.313  19.680  1.00  0.00      QMMM C
ATOM   4139 HA   TRP   257      19.852  48.243  19.698  1.00  0.00      QMMM H
ATOM   4140 CB   TRP   257      18.103  49.516  19.438  1.00  0.00      QMMM C
ATOM   4141 HB2  TRP   257      17.525  48.969  20.193  1.00  0.00      QMMM H
ATOM   4142 HB3  TRP   257      17.849  50.573  19.582  1.00  0.00      QMMM H
ATOM   4143 CG   TRP   257      17.594  49.114  18.096  1.00  0.00      QMMM C
ATOM   4144 CD1  TRP   257      16.933  47.942  17.818  1.00  0.00      QMMM C
ATOM   4145 HD1  TRP   257      16.660  47.127  18.474  1.00  0.00      QMMM H
ATOM   4146 NE1  TRP   257      16.572  47.909  16.500  1.00  0.00      QMMM N
ATOM   4147 HE1  TRP   257      15.989  47.212  16.072  1.00  0.00      QMMM H
ATOM   4148 CE2  TRP   257      16.968  49.054  15.884  1.00  0.00      QMMM C
ATOM   4149 CZ2  TRP   257      16.774  49.455  14.565  1.00  0.00      QMMM C
ATOM   4150 HZ2  TRP   257      16.250  48.806  13.869  1.00  0.00      QMMM H
ATOM   4151 CH2  TRP   257      17.243  50.715  14.202  1.00  0.00      QMMM C
ATOM   4152 HH2  TRP   257      17.114  51.069  13.179  1.00  0.00      QMMM H
ATOM   4153 CZ3  TRP   257      17.878  51.543  15.151  1.00  0.00      QMMM C
ATOM   4154 HZ3  TRP   257      18.231  52.526  14.840  1.00  0.00      QMMM H
ATOM   4155 CE3  TRP   257      18.066  51.130  16.468  1.00  0.00      QMMM C
ATOM   4156 HE3  TRP   257      18.561  51.797  17.173  1.00  0.00      QMMM H
ATOM   4157 CD2  TRP   257      17.619  49.859  16.866  1.00  0.00      QMMM C
ATOM   4158 C    TRP   257      20.412  49.944  18.532  1.00  0.00      QMMM C
ATOM   4159 O    TRP   257      20.665  51.149  18.530  1.00  0.00      QMMM O
ATOM   4160 N    GLY   258      20.748  49.126  17.527  1.00  0.00      QMMM N
ATOM   4161 H    GLY   258      20.548  48.145  17.650  1.00  0.00      QMMM H
ATOM   4162 CA   GLY   258      21.298  49.561  16.242  1.00  0.00      QMMM C
ATOM   4163 HA2  GLY   258      20.875  48.961  15.439  1.00  0.00      QMMM H
ATOM   4164 HA3  GLY   258      21.018  50.599  16.059  1.00  0.00      QMMM H
ATOM   4165 C    GLY   258      22.820  49.473  16.189  1.00  0.00      QMMM C
ATOM   4166 O    GLY   258      23.484  50.252  16.864  1.00  0.00      QMMM O
ATOM   4167 N    GLY   259      23.365  48.560  15.378  1.00  0.00      QMMM N
ATOM   4168 H    GLY   259      22.755  47.889  14.925  1.00  0.00      QMMM H
ATOM   4169 CA   GLY   259      24.784  48.538  14.986  1.00  0.00      QMMM C
ATOM   4170 HA2  GLY   259      24.840  48.490  13.898  1.00  0.00      QMMM H
ATOM   4171 HA3  GLY   259      25.272  49.464  15.293  1.00  0.00      QMMM H
ATOM   4172 C    GLY   259      25.607  47.372  15.542  1.00  0.00      QMMM C
ATOM   4173 O    GLY   259      26.688  47.094  15.030  1.00  0.00      QMMM O
ATOM   4174 N    GLU   260      25.101  46.646  16.539  1.00  0.00      QMMM N
ATOM   4175 H    GLU   260      24.195  46.908  16.906  1.00  0.00      QMMM H
ATOM   4176 CA   GLU   260      25.751  45.447  17.083  1.00  0.00      QMMM C
ATOM   4177 HA   GLU   260      26.814  45.687  17.228  1.00  0.00      QMMM H
ATOM   4178 CB   GLU   260      25.134  45.142  18.461  1.00  0.00      QMMM C
ATOM   4179 HB2  GLU   260      25.875  44.632  19.095  1.00  0.00      QMMM H
ATOM   4180 HB3  GLU   260      24.907  46.095  18.954  1.00  0.00      QMMM H
ATOM   4181 CG   GLU   260      23.872  44.285  18.462  1.00  0.00      QMMM C
ATOM   4182 HG2  GLU   260      24.094  43.288  18.064  1.00  0.00      QMMM H
ATOM   4183 HG3  GLU   260      23.532  44.120  19.493  1.00  0.00      QMMM H
ATOM   4184 CD   GLU   260      22.665  44.824  17.682  1.00  0.00      QMMM C
ATOM   4185 OE1  GLU   260      21.911  43.914  17.174  1.00  0.00      QMMM O
ATOM   4186 OE2  GLU   260      22.470  46.048  17.559  1.00  0.00      QMMM O
ATOM   4187 C    GLU   260      25.657  44.245  16.117  1.00  0.00      QMMM C
ATOM   4188 O    GLU   260      26.555  43.405  16.047  1.00  0.00      QMMM O
ATOM   4189 N    ASN   261      24.564  44.194  15.347  1.00  0.00      QMMM N
ATOM   4190 H    ASN   261      23.899  44.946  15.479  1.00  0.00      QMMM H
ATOM   4191 CA   ASN   261      24.293  43.269  14.251  1.00  0.00      QMMM C
ATOM   4192 HA   ASN   261      24.387  42.248  14.622  1.00  0.00      QMMM H
ATOM   4193 CB   ASN   261      22.837  43.493  13.785  1.00  0.00      QMMM C
ATOM   4194 HB2  ASN   261      22.608  42.739  13.032  1.00  0.00      QMMM H
ATOM   4195 HB3  ASN   261      22.173  43.347  14.633  1.00  0.00      QMMM H
ATOM   4196 CG   ASN   261      22.512  44.862  13.193  1.00  0.00      QMMM C
ATOM   4197 OD1  ASN   261      23.125  45.882  13.490  1.00  0.00      QMMM O
ATOM   4198 ND2  ASN   261      21.545  44.919  12.311  1.00  0.00      QMMM N
ATOM   4199 HD21 ASN   261      21.344  45.818  11.913  1.00  0.00      QMMM H
ATOM   4200 HD22 ASN   261      20.978  44.092  12.138  1.00  0.00      QMMM H
ATOM   4201 C    ASN   261      25.307  43.443  13.110  1.00  0.00      QMMM C
ATOM   4202 O    ASN   261      25.812  42.470  12.549  1.00  0.00      QMMM O
ATOM   4203 N    LEU   262      25.620  44.700  12.803  1.00  0.00      QMMM N
ATOM   4204 H    LEU   262      25.094  45.410  13.300  1.00  0.00      QMMM H
ATOM   4205 CA   LEU   262      26.641  45.143  11.870  1.00  0.00      QMMM C
ATOM   4206 HA   LEU   262      26.484  44.648  10.911  1.00  0.00      QMMM H
ATOM   4207 CB   LEU   262      26.452  46.662  11.702  1.00  0.00      QMMM C
ATOM   4208 HB2  LEU   262      25.391  46.889  11.583  1.00  0.00      QMMM H
ATOM   4209 HB3  LEU   262      26.792  47.156  12.607  1.00  0.00      QMMM H
ATOM   4210 CG   LEU   262      27.214  47.262  10.521  1.00  0.00      QMMM C
ATOM   4211 HG   LEU   262      28.225  46.868  10.524  1.00  0.00      QMMM H
ATOM   4212 CD1  LEU   262      26.524  46.943   9.193  1.00  0.00      QMMM C
ATOM   4213 HD11 LEU   262      25.474  47.231   9.228  1.00  0.00      QMMM H
ATOM   4214 HD12 LEU   262      27.007  47.476   8.378  1.00  0.00      QMMM H
ATOM   4215 HD13 LEU   262      26.607  45.876   8.991  1.00  0.00      QMMM H
ATOM   4216 CD2  LEU   262      27.277  48.779  10.682  1.00  0.00      QMMM C
ATOM   4217 HD21 LEU   262      27.786  49.031  11.611  1.00  0.00      QMMM H
ATOM   4218 HD22 LEU   262      27.840  49.202   9.854  1.00  0.00      QMMM H
ATOM   4219 HD23 LEU   262      26.269  49.195  10.697  1.00  0.00      QMMM H
ATOM   4220 C    LEU   262      28.037  44.748  12.381  1.00  0.00      QMMM C
ATOM   4221 O    LEU   262      28.769  44.055  11.682  1.00  0.00      QMMM O
ATOM   4222 N    GLU   263      28.376  45.119  13.622  1.00  0.00      QMMM N
ATOM   4223 H    GLU   263      27.711  45.692  14.134  1.00  0.00      QMMM H
ATOM   4224 CA   GLU   263      29.667  44.826  14.260  1.00  0.00      QMMM C
ATOM   4225 HA   GLU   263      30.441  45.301  13.654  1.00  0.00      QMMM H
ATOM   4226 CB   GLU   263      29.707  45.457  15.665  1.00  0.00      QMMM C
ATOM   4227 HB2  GLU   263      29.237  46.434  15.582  1.00  0.00      QMMM H
ATOM   4228 HB3  GLU   263      29.112  44.872  16.367  1.00  0.00      QMMM H
ATOM   4229 CG   GLU   263      31.122  45.708  16.222  1.00  0.00      QMMM C
ATOM   4230 HG2  GLU   263      31.764  46.047  15.409  1.00  0.00      QMMM H
ATOM   4231 HG3  GLU   263      31.054  46.535  16.930  1.00  0.00      QMMM H
ATOM   4232 CD   GLU   263      31.790  44.536  16.959  1.00  0.00      QMMM C
ATOM   4233 OE1  GLU   263      31.166  43.483  17.226  1.00  0.00      QMMM O
ATOM   4234 OE2  GLU   263      32.966  44.672  17.371  1.00  0.00      QMMM O
ATOM   4235 C    GLU   263      29.996  43.329  14.292  1.00  0.00      QMMM C
ATOM   4236 O    GLU   263      31.098  42.955  13.894  1.00  0.00      QMMM O
ATOM   4237 N    ILE   264      29.063  42.460  14.711  1.00  0.00      QMMM N
ATOM   4238 H    ILE   264      28.178  42.833  15.049  1.00  0.00      QMMM H
ATOM   4239 CA   ILE   264      29.282  41.004  14.658  1.00  0.00      QMMM C
ATOM   4240 HA   ILE   264      30.255  40.829  15.114  1.00  0.00      QMMM H
ATOM   4241 CB   ILE   264      28.246  40.224  15.504  1.00  0.00      QMMM C
ATOM   4242 HB   ILE   264      28.175  40.727  16.469  1.00  0.00      QMMM H
ATOM   4243 CG2  ILE   264      26.838  40.206  14.886  1.00  0.00      QMMM C
ATOM   4244 HG21 ILE   264      26.823  39.622  13.965  1.00  0.00      QMMM H
ATOM   4245 HG22 ILE   264      26.124  39.772  15.585  1.00  0.00      QMMM H
ATOM   4246 HG23 ILE   264      26.523  41.222  14.672  1.00  0.00      QMMM H
ATOM   4247 CG1  ILE   264      28.750  38.784  15.757  1.00  0.00      QMMM C
ATOM   4248 HG12 ILE   264      28.648  38.191  14.847  1.00  0.00      QMMM H
ATOM   4249 HG13 ILE   264      29.809  38.814  16.016  1.00  0.00      QMMM H
ATOM   4250 CD1  ILE   264      28.018  38.072  16.901  1.00  0.00      QMMM C
ATOM   4251 HD11 ILE   264      26.975  37.908  16.635  1.00  0.00      QMMM H
ATOM   4252 HD12 ILE   264      28.486  37.104  17.083  1.00  0.00      QMMM H
ATOM   4253 HD13 ILE   264      28.073  38.669  17.812  1.00  0.00      QMMM H
ATOM   4254 C    ILE   264      29.401  40.477  13.221  1.00  0.00      QMMM C
ATOM   4255 O    ILE   264      30.256  39.633  12.960  1.00  0.00      QMMM O
ATOM   4256 N    SER   265      28.597  40.986  12.281  1.00  0.00      QMMM N
ATOM   4257 H    SER   265      27.944  41.708  12.559  1.00  0.00      QMMM H
ATOM   4258 CA   SER   265      28.620  40.554  10.875  1.00  0.00      QMMM C
ATOM   4259 HA   SER   265      28.483  39.476  10.853  1.00  0.00      QMMM H
ATOM   4260 CB   SER   265      27.479  41.196  10.085  1.00  0.00      QMMM C
ATOM   4261 HB2  SER   265      27.514  42.282  10.183  1.00  0.00      QMMM H
ATOM   4262 HB3  SER   265      27.595  40.942   9.032  1.00  0.00      QMMM H
ATOM   4263 OG   SER   265      26.232  40.711  10.552  1.00  0.00      QMMM O
ATOM   4264 HG   SER   265      25.998  41.250  11.334  1.00  0.00      QMMM H
ATOM   4265 C    SER   265      29.954  40.856  10.188  1.00  0.00      QMMM C
ATOM   4266 O    SER   265      30.561  39.965   9.591  1.00  0.00      QMMM O
ATOM   4267 N    PHE   266      30.429  42.097  10.324  1.00  0.00      QMMM N
ATOM   4268 H    PHE   266      29.849  42.763  10.829  1.00  0.00      QMMM H
ATOM   4269 CA   PHE   266      31.752  42.564   9.906  1.00  0.00      QMMM C
ATOM   4270 HA   PHE   266      31.843  42.528   8.819  1.00  0.00      QMMM H
ATOM   4271 CB   PHE   266      31.920  44.019  10.387  1.00  0.00      QMMM C
ATOM   4272 HB2  PHE   266      31.706  44.063  11.455  1.00  0.00      QMMM H
ATOM   4273 HB3  PHE   266      32.968  44.286  10.271  1.00  0.00      QMMM H
ATOM   4274 CG   PHE   266      31.106  45.115   9.713  1.00  0.00      QMMM C
ATOM   4275 CD1  PHE   266      30.204  44.864   8.658  1.00  0.00      QMMM C
ATOM   4276 HD1  PHE   266      30.019  43.861   8.307  1.00  0.00      QMMM H
ATOM   4277 CE1  PHE   266      29.547  45.932   8.019  1.00  0.00      QMMM C
ATOM   4278 HE1  PHE   266      28.866  45.733   7.204  1.00  0.00      QMMM H
ATOM   4279 CZ   PHE   266      29.799  47.256   8.418  1.00  0.00      QMMM C
ATOM   4280 HZ   PHE   266      29.318  48.078   7.907  1.00  0.00      QMMM H
ATOM   4281 CE2  PHE   266      30.652  47.508   9.504  1.00  0.00      QMMM C
ATOM   4282 HE2  PHE   266      30.816  48.522   9.840  1.00  0.00      QMMM H
ATOM   4283 CD2  PHE   266      31.293  46.439  10.151  1.00  0.00      QMMM C
ATOM   4284 HD2  PHE   266      31.948  46.633  10.984  1.00  0.00      QMMM H
ATOM   4285 C    PHE   266      32.854  41.670  10.494  1.00  0.00      QMMM C
ATOM   4286 O    PHE   266      33.612  41.017   9.771  1.00  0.00      QMMM O
ATOM   4287 N    ARG   267      32.899  41.601  11.831  1.00  0.00      QMMM N
ATOM   4288 H    ARG   267      32.212  42.164  12.326  1.00  0.00      QMMM H
ATOM   4289 CA   ARG   267      33.855  40.838  12.642  1.00  0.00      QMMM C
ATOM   4290 HA   ARG   267      34.845  41.275  12.505  1.00  0.00      QMMM H
ATOM   4291 CB   ARG   267      33.444  41.030  14.105  1.00  0.00      QMMM C
ATOM   4292 HB2  ARG   267      33.569  42.087  14.348  1.00  0.00      QMMM H
ATOM   4293 HB3  ARG   267      32.389  40.776  14.203  1.00  0.00      QMMM H
ATOM   4294 CG   ARG   267      34.210  40.195  15.132  1.00  0.00      QMMM C
ATOM   4295 HG2  ARG   267      33.832  39.174  15.098  1.00  0.00      QMMM H
ATOM   4296 HG3  ARG   267      35.272  40.188  14.886  1.00  0.00      QMMM H
ATOM   4297 CD   ARG   267      34.037  40.758  16.550  1.00  0.00      QMMM C
ATOM   4298 HD2  ARG   267      34.468  40.057  17.258  1.00  0.00      QMMM H
ATOM   4299 HD3  ARG   267      34.610  41.680  16.624  1.00  0.00      QMMM H
ATOM   4300 NE   ARG   267      32.636  41.071  16.894  1.00  0.00      QMMM N
ATOM   4301 HE   ARG   267      32.274  41.972  16.582  1.00  0.00      QMMM H
ATOM   4302 CZ   ARG   267      31.773  40.400  17.628  1.00  0.00      QMMM C
ATOM   4303 NH1  ARG   267      30.610  40.916  17.865  1.00  0.00      QMMM N
ATOM   4304 HH11 ARG   267      30.463  41.874  17.529  1.00  0.00      QMMM H
ATOM   4305 HH12 ARG   267      29.951  40.428  18.457  1.00  0.00      QMMM H
ATOM   4306 NH2  ARG   267      32.025  39.259  18.193  1.00  0.00      QMMM N
ATOM   4307 HH21 ARG   267      32.964  38.878  18.151  1.00  0.00      QMMM H
ATOM   4308 HH22 ARG   267      31.312  38.856  18.784  1.00  0.00      QMMM H
ATOM   4309 C    ARG   267      33.977  39.373  12.225  1.00  0.00      QMMM C
ATOM   4310 O    ARG   267      35.097  38.902  12.055  1.00  0.00      QMMM O
ATOM   4311 N    VAL   268      32.866  38.656  12.037  1.00  0.00      QMMM N
ATOM   4312 H    VAL   268      31.982  39.131  12.198  1.00  0.00      QMMM H
ATOM   4313 CA   VAL   268      32.853  37.253  11.575  1.00  0.00      QMMM C
ATOM   4314 HA   VAL   268      33.336  36.635  12.331  1.00  0.00      QMMM H
ATOM   4315 CB   VAL   268      31.405  36.740  11.414  1.00  0.00      QMMM C
ATOM   4316 HB   VAL   268      30.802  37.511  10.936  1.00  0.00      QMMM H
ATOM   4317 CG1  VAL   268      31.302  35.462  10.570  1.00  0.00      QMMM C
ATOM   4318 HG11 VAL   268      32.052  34.746  10.897  1.00  0.00      QMMM H
ATOM   4319 HG12 VAL   268      30.318  35.011  10.674  1.00  0.00      QMMM H
ATOM   4320 HG13 VAL   268      31.458  35.695   9.517  1.00  0.00      QMMM H
ATOM   4321 CG2  VAL   268      30.811  36.427  12.793  1.00  0.00      QMMM C
ATOM   4322 HG21 VAL   268      30.954  37.266  13.470  1.00  0.00      QMMM H
ATOM   4323 HG22 VAL   268      29.743  36.250  12.697  1.00  0.00      QMMM H
ATOM   4324 HG23 VAL   268      31.286  35.544  13.219  1.00  0.00      QMMM H
ATOM   4325 C    VAL   268      33.689  37.072  10.305  1.00  0.00      QMMM C
ATOM   4326 O    VAL   268      34.702  36.371  10.339  1.00  0.00      QMMM O
ATOM   4327 N    TRP   269      33.297  37.710   9.200  1.00  0.00      QMMM N
ATOM   4328 H    TRP   269      32.486  38.314   9.257  1.00  0.00      QMMM H
ATOM   4329 CA   TRP   269      33.969  37.553   7.907  1.00  0.00      QMMM C
ATOM   4330 HA   TRP   269      34.053  36.495   7.669  1.00  0.00      QMMM H
ATOM   4331 CB   TRP   269      33.128  38.214   6.818  1.00  0.00      QMMM C
ATOM   4332 HB2  TRP   269      32.840  39.218   7.134  1.00  0.00      QMMM H
ATOM   4333 HB3  TRP   269      33.738  38.309   5.919  1.00  0.00      QMMM H
ATOM   4334 CG   TRP   269      31.910  37.437   6.441  1.00  0.00      QMMM C
ATOM   4335 CD1  TRP   269      30.645  37.715   6.823  1.00  0.00      QMMM C
ATOM   4336 HD1  TRP   269      30.347  38.548   7.454  1.00  0.00      QMMM H
ATOM   4337 NE1  TRP   269      29.789  36.814   6.223  1.00  0.00      QMMM N
ATOM   4338 HE1  TRP   269      28.775  36.920   6.200  1.00  0.00      QMMM H
ATOM   4339 CE2  TRP   269      30.458  35.907   5.435  1.00  0.00      QMMM C
ATOM   4340 CZ2  TRP   269      30.028  34.852   4.617  1.00  0.00      QMMM C
ATOM   4341 HZ2  TRP   269      28.975  34.627   4.542  1.00  0.00      QMMM H
ATOM   4342 CH2  TRP   269      30.983  34.139   3.870  1.00  0.00      QMMM C
ATOM   4343 HH2  TRP   269      30.681  33.352   3.196  1.00  0.00      QMMM H
ATOM   4344 CZ3  TRP   269      32.347  34.461   3.989  1.00  0.00      QMMM C
ATOM   4345 HZ3  TRP   269      33.080  33.916   3.410  1.00  0.00      QMMM H
ATOM   4346 CE3  TRP   269      32.763  35.506   4.836  1.00  0.00      QMMM C
ATOM   4347 HE3  TRP   269      33.810  35.753   4.912  1.00  0.00      QMMM H
ATOM   4348 CD2  TRP   269      31.827  36.271   5.564  1.00  0.00      QMMM C
ATOM   4349 C    TRP   269      35.391  38.109   7.902  1.00  0.00      QMMM C
ATOM   4350 O    TRP   269      36.334  37.436   7.466  1.00  0.00      QMMM O
ATOM   4351 N    GLN   270      35.567  39.343   8.381  1.00  0.00      QMMM N
ATOM   4352 H    GLN   270      34.760  39.842   8.750  1.00  0.00      QMMM H
ATOM   4353 CA   GLN   270      36.873  39.994   8.404  1.00  0.00      QMMM C
ATOM   4354 HA   GLN   270      37.258  40.019   7.384  1.00  0.00      QMMM H
ATOM   4355 CB   GLN   270      36.747  41.445   8.886  1.00  0.00      QMMM C
ATOM   4356 HB2  GLN   270      36.199  41.483   9.828  1.00  0.00      QMMM H
ATOM   4357 HB3  GLN   270      37.745  41.849   9.055  1.00  0.00      QMMM H
ATOM   4358 CG   GLN   270      36.038  42.295   7.817  1.00  0.00      QMMM C
ATOM   4359 HG2  GLN   270      36.609  42.260   6.889  1.00  0.00      QMMM H
ATOM   4360 HG3  GLN   270      35.043  41.894   7.621  1.00  0.00      QMMM H
ATOM   4361 CD   GLN   270      35.889  43.749   8.233  1.00  0.00      QMMM C
ATOM   4362 OE1  GLN   270      34.813  44.225   8.541  1.00  0.00      QMMM O
ATOM   4363 NE2  GLN   270      36.959  44.505   8.255  1.00  0.00      QMMM N
ATOM   4364 HE21 GLN   270      36.786  45.492   8.423  1.00  0.00      QMMM H
ATOM   4365 HE22 GLN   270      37.869  44.148   7.990  1.00  0.00      QMMM H
ATOM   4366 C    GLN   270      37.883  39.188   9.225  1.00  0.00      QMMM C
ATOM   4367 O    GLN   270      39.030  39.059   8.795  1.00  0.00      QMMM O
ATOM   4368 N    CYS   271      37.488  38.586  10.351  1.00  0.00      QMMM N
ATOM   4369 H    CYS   271      36.537  38.725  10.683  1.00  0.00      QMMM H
ATOM   4370 CA   CYS   271      38.363  37.703  11.122  1.00  0.00      QMMM C
ATOM   4371 HA   CYS   271      39.378  38.101  11.086  1.00  0.00      QMMM H
ATOM   4372 CB   CYS   271      37.948  37.711  12.599  1.00  0.00      QMMM C
ATOM   4373 HB2  CYS   271      36.952  37.278  12.696  1.00  0.00      QMMM H
ATOM   4374 HB3  CYS   271      38.644  37.084  13.157  1.00  0.00      QMMM H
ATOM   4375 SG   CYS   271      37.920  39.355  13.372  1.00  0.00      QMMM S
ATOM   4376 C    CYS   271      38.445  36.292  10.508  1.00  0.00      QMMM C
ATOM   4377 O    CYS   271      39.385  36.012   9.763  1.00  0.00      QMMM O
ATOM   4378 N    GLY   272      37.489  35.398  10.784  1.00  0.00      QMMM N
ATOM   4379 H    GLY   272      36.641  35.726  11.233  1.00  0.00      QMMM H
ATOM   4380 CA   GLY   272      37.713  33.950  10.648  1.00  0.00      QMMM C
ATOM   4381 HA2  GLY   272      38.371  33.759   9.801  1.00  0.00      QMMM H
ATOM   4382 HA3  GLY   272      38.229  33.595  11.541  1.00  0.00      QMMM H
ATOM   4383 C    GLY   272      36.480  33.066  10.451  1.00  0.00      QMMM C
ATOM   4384 O    GLY   272      36.555  31.879  10.759  1.00  0.00      QMMM O
ATOM   4385 N    GLY   273      35.360  33.600   9.963  1.00  0.00      QMMM N
ATOM   4386 H    GLY   273      35.319  34.592   9.753  1.00  0.00      QMMM H
ATOM   4387 CA   GLY   273      34.157  32.802   9.726  1.00  0.00      QMMM C
ATOM   4388 HA2  GLY   273      34.465  31.824   9.360  1.00  0.00      QMMM H
ATOM   4389 HA3  GLY   273      33.628  32.673  10.663  1.00  0.00      QMMM H
ATOM   4390 C    GLY   273      33.196  33.354   8.684  1.00  0.00      QMMM C
ATOM   4391 O    GLY   273      33.568  34.192   7.869  1.00  0.00      QMMM O
ATOM   4392 N    SER   274      31.978  32.805   8.650  1.00  0.00      QMMM N
ATOM   4393 H    SER   274      31.729  32.154   9.389  1.00  0.00      QMMM H
ATOM   4394 CA   SER   274      31.052  33.000   7.526  1.00  0.00      QMMM C
ATOM   4395 HA   SER   274      31.168  34.020   7.162  1.00  0.00      QMMM H
ATOM   4396 CB   SER   274      31.468  32.073   6.377  1.00  0.00      QMMM C
ATOM   4397 HB2  SER   274      30.685  32.073   5.620  1.00  0.00      QMMM H
ATOM   4398 HB3  SER   274      32.380  32.470   5.930  1.00  0.00      QMMM H
ATOM   4399 OG   SER   274      31.728  30.740   6.797  1.00  0.00      QMMM O
ATOM   4400 HG   SER   274      32.194  30.767   7.649  1.00  0.00      QMMM H
ATOM   4401 C    SER   274      29.570  32.825   7.893  1.00  0.00      QMMM C
ATOM   4402 O    SER   274      29.091  31.706   8.059  1.00  0.00      QMMM O
ATOM   4403 N    LEU   275      28.838  33.936   8.042  1.00  0.00      QMMM N
ATOM   4404 H    LEU   275      29.297  34.811   7.834  1.00  0.00      QMMM H
ATOM   4405 CA   LEU   275      27.402  33.973   8.387  1.00  0.00      QMMM C
ATOM   4406 HA   LEU   275      27.257  33.534   9.373  1.00  0.00      QMMM H
ATOM   4407 CB   LEU   275      26.901  35.430   8.399  1.00  0.00      QMMM C
ATOM   4408 HB2  LEU   275      26.779  35.716   7.356  1.00  0.00      QMMM H
ATOM   4409 HB3  LEU   275      25.911  35.444   8.855  1.00  0.00      QMMM H
ATOM   4410 CG   LEU   275      27.768  36.510   9.064  1.00  0.00      QMMM C
ATOM   4411 HG   LEU   275      28.799  36.422   8.728  1.00  0.00      QMMM H
ATOM   4412 CD1  LEU   275      27.254  37.881   8.651  1.00  0.00      QMMM C
ATOM   4413 HD11 LEU   275      26.320  38.113   9.160  1.00  0.00      QMMM H
ATOM   4414 HD12 LEU   275      28.005  38.629   8.888  1.00  0.00      QMMM H
ATOM   4415 HD13 LEU   275      27.089  37.908   7.577  1.00  0.00      QMMM H
ATOM   4416 CD2  LEU   275      27.740  36.436  10.582  1.00  0.00      QMMM C
ATOM   4417 HD21 LEU   275      28.140  35.478  10.895  1.00  0.00      QMMM H
ATOM   4418 HD22 LEU   275      28.353  37.233  10.999  1.00  0.00      QMMM H
ATOM   4419 HD23 LEU   275      26.717  36.550  10.942  1.00  0.00      QMMM H
ATOM   4420 C    LEU   275      26.531  33.216   7.363  1.00  0.00      QMMM C
ATOM   4421 O    LEU   275      26.873  33.211   6.178  1.00  0.00      QMMM O
ATOM   4422 N    GLU   276      25.358  32.702   7.765  1.00  0.00      QMMM N
ATOM   4423 H    GLU   276      25.074  32.844   8.731  1.00  0.00      QMMM H
ATOM   4424 CA   GLU   276      24.360  32.142   6.830  1.00  0.00      QMMM C
ATOM   4425 HA   GLU   276      24.618  32.499   5.840  1.00  0.00      QMMM H
ATOM   4426 CB   GLU   276      24.382  30.596   6.767  1.00  0.00      QMMM C
ATOM   4427 HB2  GLU   276      23.811  30.193   7.601  1.00  0.00      QMMM H
ATOM   4428 HB3  GLU   276      23.867  30.301   5.851  1.00  0.00      QMMM H
ATOM   4429 CG   GLU   276      25.774  29.951   6.757  1.00  0.00      QMMM C
ATOM   4430 HG2  GLU   276      26.407  30.532   6.095  1.00  0.00      QMMM H
ATOM   4431 HG3  GLU   276      26.206  29.996   7.758  1.00  0.00      QMMM H
ATOM   4432 CD   GLU   276      25.755  28.496   6.268  1.00  0.00      QMMM C
ATOM   4433 OE1  GLU   276      26.553  28.148   5.370  1.00  0.00      QMMM O
ATOM   4434 OE2  GLU   276      24.966  27.667   6.769  1.00  0.00      QMMM O
ATOM   4435 C    GLU   276      22.911  32.598   7.095  1.00  0.00      QMMM C
ATOM   4436 O    GLU   276      22.534  32.936   8.215  1.00  0.00      QMMM O
ATOM   4437 N    ILE   277      22.073  32.499   6.061  1.00  0.00      QMMM N
ATOM   4438 H    ILE   277      22.493  32.287   5.162  1.00  0.00      QMMM H
ATOM   4439 CA   ILE   277      20.603  32.571   6.094  1.00  0.00      QMMM C
ATOM   4440 HA   ILE   277      20.261  32.673   7.126  1.00  0.00      QMMM H
ATOM   4441 CB   ILE   277      20.122  33.806   5.292  1.00  0.00      QMMM C
ATOM   4442 HB   ILE   277      20.617  33.795   4.322  1.00  0.00      QMMM H
ATOM   4443 CG2  ILE   277      18.605  33.769   5.050  1.00  0.00      QMMM C
ATOM   4444 HG21 ILE   277      18.073  33.692   6.000  1.00  0.00      QMMM H
ATOM   4445 HG22 ILE   277      18.291  34.677   4.535  1.00  0.00      QMMM H
ATOM   4446 HG23 ILE   277      18.352  32.926   4.410  1.00  0.00      QMMM H
ATOM   4447 CG1  ILE   277      20.480  35.128   6.007  1.00  0.00      QMMM C
ATOM   4448 HG12 ILE   277      19.716  35.370   6.742  1.00  0.00      QMMM H
ATOM   4449 HG13 ILE   277      21.419  35.011   6.542  1.00  0.00      QMMM H
ATOM   4450 CD1  ILE   277      20.625  36.316   5.050  1.00  0.00      QMMM C
ATOM   4451 HD11 ILE   277      19.679  36.526   4.554  1.00  0.00      QMMM H
ATOM   4452 HD12 ILE   277      20.931  37.198   5.613  1.00  0.00      QMMM H
ATOM   4453 HD13 ILE   277      21.382  36.092   4.299  1.00  0.00      QMMM H
ATOM   4454 C    ILE   277      20.061  31.247   5.528  1.00  0.00      QMMM C
ATOM   4455 O    ILE   277      20.538  30.769   4.495  1.00  0.00      QMMM O
ATOM   4456 N    ILE   278      19.092  30.619   6.208  1.00  0.00      QMMM N
ATOM   4457 H    ILE   278      18.815  31.046   7.088  1.00  0.00      QMMM H
ATOM   4458 CA   ILE   278      18.666  29.228   5.953  1.00  0.00      QMMM C
ATOM   4459 HA   ILE   278      19.249  28.827   5.127  1.00  0.00      QMMM H
ATOM   4460 CB   ILE   278      19.005  28.341   7.178  1.00  0.00      QMMM C
ATOM   4461 HB   ILE   278      18.406  28.690   8.019  1.00  0.00      QMMM H
ATOM   4462 CG2  ILE   278      18.633  26.866   6.924  1.00  0.00      QMMM C
ATOM   4463 HG21 ILE   278      19.094  26.507   6.004  1.00  0.00      QMMM H
ATOM   4464 HG22 ILE   278      18.982  26.254   7.757  1.00  0.00      QMMM H
ATOM   4465 HG23 ILE   278      17.553  26.753   6.857  1.00  0.00      QMMM H
ATOM   4466 CG1  ILE   278      20.485  28.435   7.623  1.00  0.00      QMMM C
ATOM   4467 HG12 ILE   278      20.697  29.449   7.965  1.00  0.00      QMMM H
ATOM   4468 HG13 ILE   278      20.636  27.780   8.481  1.00  0.00      QMMM H
ATOM   4469 CD1  ILE   278      21.525  28.054   6.565  1.00  0.00      QMMM C
ATOM   4470 HD11 ILE   278      21.511  28.756   5.736  1.00  0.00      QMMM H
ATOM   4471 HD12 ILE   278      22.509  28.088   7.027  1.00  0.00      QMMM H
ATOM   4472 HD13 ILE   278      21.347  27.047   6.194  1.00  0.00      QMMM H
ATOM   4473 C    ILE   278      17.173  29.144   5.556  1.00  0.00      QMMM C
ATOM   4474 O    ILE   278      16.317  29.090   6.435  1.00  0.00      QMMM O
ATOM   4475 N    PRO   279      16.817  29.084   4.253  1.00  0.00      QMMM N
ATOM   4476 CA   PRO   279      15.429  29.065   3.759  1.00  0.00      QMMM C
ATOM   4477 HA   PRO   279      14.992  30.039   3.966  1.00  0.00      QMMM H
ATOM   4478 CB   PRO   279      15.540  28.881   2.245  1.00  0.00      QMMM C
ATOM   4479 HB2  PRO   279      15.587  27.817   2.009  1.00  0.00      QMMM H
ATOM   4480 HB3  PRO   279      14.714  29.356   1.717  1.00  0.00      QMMM H
ATOM   4481 CD   PRO   279      17.733  29.205   3.126  1.00  0.00      QMMM C
ATOM   4482 HD2  PRO   279      18.456  30.006   3.278  1.00  0.00      QMMM H
ATOM   4483 HD3  PRO   279      18.245  28.253   2.991  1.00  0.00      QMMM H
ATOM   4484 CG   PRO   279      16.876  29.519   1.901  1.00  0.00      QMMM C
ATOM   4485 HG2  PRO   279      16.758  30.595   1.802  1.00  0.00      QMMM H
ATOM   4486 HG3  PRO   279      17.286  29.102   0.984  1.00  0.00      QMMM H
ATOM   4487 C    PRO   279      14.458  28.010   4.313  1.00  0.00      QMMM C
ATOM   4488 O    PRO   279      13.248  28.228   4.236  1.00  0.00      QMMM O
ATOM   4489 N    CYS   280      14.950  26.880   4.833  1.00  0.00      QMMM N
ATOM   4490 H    CYS   280      15.950  26.767   4.824  1.00  0.00      QMMM H
ATOM   4491 CA   CYS   280      14.126  25.839   5.470  1.00  0.00      QMMM C
ATOM   4492 HA   CYS   280      13.118  25.876   5.056  1.00  0.00      QMMM H
ATOM   4493 CB   CYS   280      14.712  24.455   5.169  1.00  0.00      QMMM C
ATOM   4494 HB2  CYS   280      15.716  24.383   5.589  1.00  0.00      QMMM H
ATOM   4495 HB3  CYS   280      14.090  23.705   5.661  1.00  0.00      QMMM H
ATOM   4496 SG   CYS   280      14.776  24.053   3.409  1.00  0.00      QMMM S
ATOM   4497 C    CYS   280      13.967  26.019   6.985  1.00  0.00      QMMM C
ATOM   4498 O    CYS   280      13.190  25.305   7.611  1.00  0.00      QMMM O
ATOM   4499 N    SER   281      14.683  26.972   7.575  1.00  0.00      QMMM N
ATOM   4500 H    SER   281      15.231  27.594   6.990  1.00  0.00      QMMM H
ATOM   4501 CA   SER   281      14.454  27.447   8.930  1.00  0.00      QMMM C
ATOM   4502 HA   SER   281      13.965  26.674   9.520  1.00  0.00      QMMM H
ATOM   4503 CB   SER   281      15.792  27.768   9.571  1.00  0.00      QMMM C
ATOM   4504 HB2  SER   281      16.417  26.875   9.590  1.00  0.00      QMMM H
ATOM   4505 HB3  SER   281      16.300  28.538   8.997  1.00  0.00      QMMM H
ATOM   4506 OG   SER   281      15.565  28.202  10.885  1.00  0.00      QMMM O
ATOM   4507 HG   SER   281      15.561  27.399  11.451  1.00  0.00      QMMM H
ATOM   4508 C    SER   281      13.561  28.684   8.861  1.00  0.00      QMMM C
ATOM   4509 O    SER   281      13.857  29.627   8.125  1.00  0.00      QMMM O
ATOM   4510 N    ARG   282      12.426  28.653   9.564  1.00  0.00      QMMM N
ATOM   4511 H    ARG   282      12.256  27.848  10.150  1.00  0.00      QMMM H
ATOM   4512 CA   ARG   282      11.350  29.644   9.450  1.00  0.00      QMMM C
ATOM   4513 HA   ARG   282      11.728  30.524   8.930  1.00  0.00      QMMM H
ATOM   4514 CB   ARG   282      10.182  29.051   8.646  1.00  0.00      QMMM C
ATOM   4515 HB2  ARG   282       9.901  28.089   9.077  1.00  0.00      QMMM H
ATOM   4516 HB3  ARG   282       9.322  29.718   8.721  1.00  0.00      QMMM H
ATOM   4517 CG   ARG   282      10.519  28.846   7.165  1.00  0.00      QMMM C
ATOM   4518 HG2  ARG   282      11.416  28.236   7.067  1.00  0.00      QMMM H
ATOM   4519 HG3  ARG   282       9.695  28.315   6.690  1.00  0.00      QMMM H
ATOM   4520 CD   ARG   282      10.718  30.177   6.439  1.00  0.00      QMMM C
ATOM   4521 HD2  ARG   282       9.785  30.736   6.464  1.00  0.00      QMMM H
ATOM   4522 HD3  ARG   282      11.489  30.768   6.930  1.00  0.00      QMMM H
ATOM   4523 NE   ARG   282      11.142  29.947   5.059  1.00  0.00      QMMM N
ATOM   4524 HE   ARG   282      11.796  29.193   4.896  1.00  0.00      QMMM H
ATOM   4525 CZ   ARG   282      10.886  30.705   4.019  1.00  0.00      QMMM C
ATOM   4526 NH1  ARG   282      11.492  30.438   2.903  1.00  0.00      QMMM N
ATOM   4527 HH11 ARG   282      12.119  29.656   2.885  1.00  0.00      QMMM H
ATOM   4528 HH12 ARG   282      11.505  31.159   2.188  1.00  0.00      QMMM H
ATOM   4529 NH2  ARG   282      10.098  31.737   4.055  1.00  0.00      QMMM N
ATOM   4530 HH21 ARG   282       9.639  32.035   4.920  1.00  0.00      QMMM H
ATOM   4531 HH22 ARG   282       9.906  32.229   3.194  1.00  0.00      QMMM H
ATOM   4532 C    ARG   282      10.880  30.132  10.808  1.00  0.00      QMMM C
ATOM   4533 O    ARG   282      10.471  29.347  11.658  1.00  0.00      QMMM O
ATOM   4534 N    VAL   283      10.952  31.442  10.999  1.00  0.00      QMMM N
ATOM   4535 H    VAL   283      11.299  32.004  10.233  1.00  0.00      QMMM H
ATOM   4536 CA   VAL   283      10.436  32.149  12.172  1.00  0.00      QMMM C
ATOM   4537 HA   VAL   283       9.630  31.572  12.624  1.00  0.00      QMMM H
ATOM   4538 CB   VAL   283      11.541  32.391  13.220  1.00  0.00      QMMM C
ATOM   4539 HB   VAL   283      12.329  33.000  12.777  1.00  0.00      QMMM H
ATOM   4540 CG1  VAL   283      10.992  33.128  14.442  1.00  0.00      QMMM C
ATOM   4541 HG11 VAL   283      10.124  32.610  14.848  1.00  0.00      QMMM H
ATOM   4542 HG12 VAL   283      11.758  33.206  15.213  1.00  0.00      QMMM H
ATOM   4543 HG13 VAL   283      10.709  34.135  14.146  1.00  0.00      QMMM H
ATOM   4544 CG2  VAL   283      12.175  31.089  13.714  1.00  0.00      QMMM C
ATOM   4545 HG21 VAL   283      12.718  30.611  12.900  1.00  0.00      QMMM H
ATOM   4546 HG22 VAL   283      12.884  31.299  14.516  1.00  0.00      QMMM H
ATOM   4547 HG23 VAL   283      11.411  30.404  14.076  1.00  0.00      QMMM H
ATOM   4548 C    VAL   283       9.863  33.470  11.691  1.00  0.00      QMMM C
ATOM   4549 O    VAL   283      10.590  34.268  11.102  1.00  0.00      QMMM O
ATOM   4550 N    GLY   284       8.575  33.706  11.910  1.00  0.00      QMMM N
ATOM   4551 H    GLY   284       8.017  33.007  12.392  1.00  0.00      QMMM H
ATOM   4552 CA   GLY   284       7.995  35.018  11.665  1.00  0.00      QMMM C
ATOM   4553 HA2  GLY   284       8.293  35.357  10.680  1.00  0.00      QMMM H
ATOM   4554 HA3  GLY   284       6.912  34.964  11.708  1.00  0.00      QMMM H
ATOM   4555 C    GLY   284       8.471  36.023  12.701  1.00  0.00      QMMM C
ATOM   4556 O    GLY   284       8.672  35.670  13.860  1.00  0.00      QMMM O
ATOM   4557 N    HIS   285       8.594  37.283  12.302  1.00  0.00      QMMM N
ATOM   4558 H    HIS   285       8.458  37.478  11.313  1.00  0.00      QMMM H
ATOM   4559 CA   HIS   285       8.976  38.383  13.183  1.00  0.00      QMMM C
ATOM   4560 HA   HIS   285       8.831  38.081  14.228  1.00  0.00      QMMM H
ATOM   4561 CB   HIS   285      10.453  38.710  12.941  1.00  0.00      QMMM C
ATOM   4562 HB2  HIS   285      11.085  37.886  13.294  1.00  0.00      QMMM H
ATOM   4563 HB3  HIS   285      10.606  38.794  11.860  1.00  0.00      QMMM H
ATOM   4564 CG   HIS   285      10.931  39.991  13.524  1.00  0.00      QMMM C
ATOM   4565 ND1  HIS   285      10.979  41.133  12.756  1.00  0.00      QMMM N
ATOM   4566 HD1  HIS   285      10.741  41.173  11.770  1.00  0.00      QMMM H
ATOM   4567 CE1  HIS   285      11.407  42.159  13.519  1.00  0.00      QMMM C
ATOM   4568 HE1  HIS   285      11.555  43.168  13.163  1.00  0.00      QMMM H
ATOM   4569 NE2  HIS   285      11.649  41.741  14.748  1.00  0.00      QMMM N
ATOM   4570 CD2  HIS   285      11.347  40.396  14.767  1.00  0.00      QMMM C
ATOM   4571 HD2  HIS   285      11.442  39.807  15.667  1.00  0.00      QMMM H
ATOM   4572 C    HIS   285       8.103  39.611  12.933  1.00  0.00      QMMM C
ATOM   4573 O    HIS   285       7.780  39.950  11.791  1.00  0.00      QMMM O
ATOM   4574 N    VAL   286       7.729  40.285  14.019  1.00  0.00      QMMM N
ATOM   4575 H    VAL   286       8.006  39.903  14.920  1.00  0.00      QMMM H
ATOM   4576 CA   VAL   286       6.933  41.514  14.000  1.00  0.00      QMMM C
ATOM   4577 HA   VAL   286       6.149  41.404  13.251  1.00  0.00      QMMM H
ATOM   4578 CB   VAL   286       6.243  41.741  15.351  1.00  0.00      QMMM C
ATOM   4579 HB   VAL   286       6.986  41.915  16.127  1.00  0.00      QMMM H
ATOM   4580 CG1  VAL   286       5.310  42.945  15.253  1.00  0.00      QMMM C
ATOM   4581 HG11 VAL   286       4.642  42.812  14.406  1.00  0.00      QMMM H
ATOM   4582 HG12 VAL   286       4.718  43.013  16.161  1.00  0.00      QMMM H
ATOM   4583 HG13 VAL   286       5.888  43.860  15.135  1.00  0.00      QMMM H
ATOM   4584 CG2  VAL   286       5.364  40.552  15.750  1.00  0.00      QMMM C
ATOM   4585 HG21 VAL   286       5.924  39.621  15.752  1.00  0.00      QMMM H
ATOM   4586 HG22 VAL   286       4.994  40.722  16.758  1.00  0.00      QMMM H
ATOM   4587 HG23 VAL   286       4.526  40.458  15.062  1.00  0.00      QMMM H
ATOM   4588 C    VAL   286       7.797  42.710  13.597  1.00  0.00      QMMM C
ATOM   4589 O    VAL   286       8.459  43.347  14.418  1.00  0.00      QMMM O
ATOM   4590 N    PHE   287       7.809  43.020  12.303  1.00  0.00      QMMM N
ATOM   4591 H    PHE   287       7.290  42.400  11.692  1.00  0.00      QMMM H
ATOM   4592 CA   PHE   287       8.597  44.112  11.725  1.00  0.00      QMMM C
ATOM   4593 HA   PHE   287       9.599  44.060  12.149  1.00  0.00      QMMM H
ATOM   4594 CB   PHE   287       8.740  43.871  10.216  1.00  0.00      QMMM C
ATOM   4595 HB2  PHE   287       7.753  43.730   9.771  1.00  0.00      QMMM H
ATOM   4596 HB3  PHE   287       9.186  44.756   9.760  1.00  0.00      QMMM H
ATOM   4597 CG   PHE   287       9.631  42.684   9.892  1.00  0.00      QMMM C
ATOM   4598 CD1  PHE   287       9.102  41.478   9.396  1.00  0.00      QMMM C
ATOM   4599 HD1  PHE   287       8.036  41.369   9.259  1.00  0.00      QMMM H
ATOM   4600 CE1  PHE   287       9.963  40.407   9.090  1.00  0.00      QMMM C
ATOM   4601 HE1  PHE   287       9.575  39.479   8.696  1.00  0.00      QMMM H
ATOM   4602 CZ   PHE   287      11.347  40.530   9.286  1.00  0.00      QMMM C
ATOM   4603 HZ   PHE   287      12.003  39.713   9.020  1.00  0.00      QMMM H
ATOM   4604 CE2  PHE   287      11.873  41.717   9.818  1.00  0.00      QMMM C
ATOM   4605 HE2  PHE   287      12.939  41.818   9.971  1.00  0.00      QMMM H
ATOM   4606 CD2  PHE   287      11.014  42.788  10.113  1.00  0.00      QMMM C
ATOM   4607 HD2  PHE   287      11.415  43.704  10.511  1.00  0.00      QMMM H
ATOM   4608 C    PHE   287       8.056  45.513  12.083  1.00  0.00      QMMM C
ATOM   4609 O    PHE   287       7.354  46.148  11.295  1.00  0.00      QMMM O
ATOM   4610 N    ARG   288       8.398  46.007  13.278  1.00  0.00      QMMM N
ATOM   4611 H    ARG   288       8.945  45.400  13.875  1.00  0.00      QMMM H
ATOM   4612 CA   ARG   288       8.070  47.347  13.768  1.00  0.00      QMMM C
ATOM   4613 HA   ARG   288       6.973  47.434  13.766  1.00  0.00      QMMM H
ATOM   4614 CB   ARG   288       8.560  47.541  15.210  1.00  0.00      QMMM C
ATOM   4615 HB2  ARG   288       9.625  47.315  15.297  1.00  0.00      QMMM H
ATOM   4616 HB3  ARG   288       8.466  48.603  15.475  1.00  0.00      QMMM H
ATOM   4617 CG   ARG   288       7.774  46.739  16.238  1.00  0.00      QMMM C
ATOM   4618 HG2  ARG   288       6.706  46.810  15.984  1.00  0.00      QMMM H
ATOM   4619 HG3  ARG   288       8.046  45.675  16.196  1.00  0.00      QMMM H
ATOM   4620 CD   ARG   288       7.886  47.221  17.686  1.00  0.00      QMMM C
ATOM   4621 HD2  ARG   288       7.676  48.301  17.725  1.00  0.00      QMMM H
ATOM   4622 HD3  ARG   288       7.094  46.720  18.249  1.00  0.00      QMMM H
ATOM   4623 NE   ARG   288       9.170  46.975  18.307  1.00  0.00      QMMM N
ATOM   4624 HE   ARG   288      10.075  47.421  17.789  1.00  0.00      QMMM H
ATOM   4625 CZ   ARG   288       9.339  46.418  19.483  1.00  0.00      QMMM C
ATOM   4626 NH1  ARG   288       8.327  46.183  20.384  1.00  0.00      QMMM N
ATOM   4627 HH11 ARG   288       7.382  46.361  20.070  1.00  0.00      QMMM H
ATOM   4628 HH12 ARG   288       8.377  45.318  20.926  1.00  0.00      QMMM H
ATOM   4629 NH2  ARG   288      10.577  46.107  19.908  1.00  0.00      QMMM N
ATOM   4630 HH21 ARG   288      11.413  46.331  19.356  1.00  0.00      QMMM H
ATOM   4631 HH22 ARG   288      10.684  45.972  20.901  1.00  0.00      QMMM H
ATOM   4632 C    ARG   288       8.632  48.475  12.877  1.00  0.00      QMMM C
ATOM   4633 O    ARG   288       9.844  48.691  12.783  1.00  0.00      QMMM O
ATOM   4634 N    LYS   289       7.730  49.260  12.271  1.00  0.00      QMMM N
ATOM   4635 H    LYS   289       6.772  48.941  12.349  1.00  0.00      QMMM H
ATOM   4636 CA   LYS   289       8.029  50.543  11.596  1.00  0.00      QMMM C
ATOM   4637 HA   LYS   289       9.000  50.438  11.108  1.00  0.00      QMMM H
ATOM   4638 CB   LYS   289       7.000  50.801  10.473  1.00  0.00      QMMM C
ATOM   4639 HB2  LYS   289       7.376  51.595   9.826  1.00  0.00      QMMM H
ATOM   4640 HB3  LYS   289       6.947  49.895   9.866  1.00  0.00      QMMM H
ATOM   4641 CG   LYS   289       5.582  51.193  10.939  1.00  0.00      QMMM C
ATOM   4642 HG2  LYS   289       5.411  50.808  11.943  1.00  0.00      QMMM H
ATOM   4643 HG3  LYS   289       5.508  52.280  10.990  1.00  0.00      QMMM H
ATOM   4644 CD   LYS   289       4.495  50.642   9.992  1.00  0.00      QMMM C
ATOM   4645 HD2  LYS   289       4.577  51.125   9.017  1.00  0.00      QMMM H
ATOM   4646 HD3  LYS   289       4.651  49.570   9.864  1.00  0.00      QMMM H
ATOM   4647 CE   LYS   289       3.091  50.872  10.572  1.00  0.00      QMMM C
ATOM   4648 HE2  LYS   289       3.121  50.633  11.637  1.00  0.00      QMMM H
ATOM   4649 HE3  LYS   289       2.830  51.930  10.483  1.00  0.00      QMMM H
ATOM   4650 NZ   LYS   289       2.055  50.027   9.922  1.00  0.00      QMMM N
ATOM   4651 HZ1  LYS   289       2.251  49.026   9.962  1.00  0.00      QMMM H
ATOM   4652 HZ2  LYS   289       1.180  50.034  10.456  1.00  0.00      QMMM H
ATOM   4653 HZ3  LYS   289       1.853  50.281   8.970  1.00  0.00      QMMM H
ATOM   4654 C    LYS   289       8.203  51.739  12.554  1.00  0.00      QMMM C
ATOM   4655 O    LYS   289       8.554  52.825  12.108  1.00  0.00      QMMM O
ATOM   4656 N    GLN   290       7.988  51.547  13.859  1.00  0.00      QMMM N
ATOM   4657 H    GLN   290       7.685  50.632  14.156  1.00  0.00      QMMM H
ATOM   4658 CA   GLN   290       8.231  52.517  14.934  1.00  0.00      QMMM C
ATOM   4659 HA   GLN   290       9.030  53.196  14.636  1.00  0.00      QMMM H
ATOM   4660 CB   GLN   290       6.940  53.333  15.160  1.00  0.00      QMMM C
ATOM   4661 HB2  GLN   290       6.704  53.854  14.232  1.00  0.00      QMMM H
ATOM   4662 HB3  GLN   290       6.116  52.654  15.383  1.00  0.00      QMMM H
ATOM   4663 CG   GLN   290       7.049  54.369  16.295  1.00  0.00      QMMM C
ATOM   4664 HG2  GLN   290       7.152  53.852  17.248  1.00  0.00      QMMM H
ATOM   4665 HG3  GLN   290       7.935  54.985  16.141  1.00  0.00      QMMM H
ATOM   4666 CD   GLN   290       5.827  55.285  16.371  1.00  0.00      QMMM C
ATOM   4667 OE1  GLN   290       5.028  55.252  17.293  1.00  0.00      QMMM O
ATOM   4668 NE2  GLN   290       5.627  56.154  15.404  1.00  0.00      QMMM N
ATOM   4669 HE21 GLN   290       4.811  56.726  15.530  1.00  0.00      QMMM H
ATOM   4670 HE22 GLN   290       6.246  56.238  14.619  1.00  0.00      QMMM H
ATOM   4671 C    GLN   290       8.665  51.771  16.208  1.00  0.00      QMMM C
ATOM   4672 O    GLN   290       7.983  50.834  16.613  1.00  0.00      QMMM O
ATOM   4673 N    HIS   291       9.778  52.173  16.830  1.00  0.00      QMMM N
ATOM   4674 H    HIS   291      10.305  52.938  16.448  1.00  0.00      QMMM H
ATOM   4675 CA   HIS   291      10.182  51.662  18.148  1.00  0.00      QMMM C
ATOM   4676 HA   HIS   291      10.088  50.571  18.127  1.00  0.00      QMMM H
ATOM   4677 CB   HIS   291      11.641  52.023  18.461  1.00  0.00      QMMM C
ATOM   4678 HB2  HIS   291      11.785  53.112  18.437  1.00  0.00      QMMM H
ATOM   4679 HB3  HIS   291      11.874  51.704  19.490  1.00  0.00      QMMM H
ATOM   4680 CG   HIS   291      12.654  51.398  17.567  1.00  0.00      QMMM C
ATOM   4681 ND1  HIS   291      12.635  50.060  17.251  1.00  0.00      QMMM N
ATOM   4682 CE1  HIS   291      13.719  49.822  16.531  1.00  0.00      QMMM C
ATOM   4683 HE1  HIS   291      13.984  48.865  16.107  1.00  0.00      QMMM H
ATOM   4684 NE2  HIS   291      14.438  50.948  16.370  1.00  0.00      QMMM N
ATOM   4685 HE2  HIS   291      15.329  51.008  15.889  1.00  0.00      QMMM H
ATOM   4686 CD2  HIS   291      13.778  51.966  17.010  1.00  0.00      QMMM C
ATOM   4687 HD2  HIS   291      14.163  52.977  17.036  1.00  0.00      QMMM H
ATOM   4688 C    HIS   291       9.319  52.267  19.273  1.00  0.00      QMMM C
ATOM   4689 O    HIS   291       9.006  53.458  19.202  1.00  0.00      QMMM O
ATOM   4690 N    PRO   292       8.990  51.509  20.337  1.00  0.00      QMMM N
ATOM   4691 CA   PRO   292       8.323  52.048  21.525  1.00  0.00      QMMM C
ATOM   4692 HA   PRO   292       7.565  52.779  21.246  1.00  0.00      QMMM H
ATOM   4693 CB   PRO   292       7.647  50.830  22.158  1.00  0.00      QMMM C
ATOM   4694 HB2  PRO   292       7.548  50.939  23.238  1.00  0.00      QMMM H
ATOM   4695 HB3  PRO   292       6.671  50.681  21.702  1.00  0.00      QMMM H
ATOM   4696 CD   PRO   292       9.104  50.057  20.418  1.00  0.00      QMMM C
ATOM   4697 HD2  PRO   292       8.485  49.602  19.643  1.00  0.00      QMMM H
ATOM   4698 HD3  PRO   292      10.139  49.729  20.310  1.00  0.00      QMMM H
ATOM   4699 CG   PRO   292       8.566  49.665  21.793  1.00  0.00      QMMM C
ATOM   4700 HG2  PRO   292       8.033  48.716  21.760  1.00  0.00      QMMM H
ATOM   4701 HG3  PRO   292       9.381  49.609  22.511  1.00  0.00      QMMM H
ATOM   4702 C    PRO   292       9.274  52.704  22.543  1.00  0.00      QMMM C
ATOM   4703 O    PRO   292       8.891  53.659  23.212  1.00  0.00      QMMM O
ATOM   4704 N    TYR   293      10.483  52.161  22.711  1.00  0.00      QMMM N
ATOM   4705 H    TYR   293      10.753  51.406  22.100  1.00  0.00      QMMM H
ATOM   4706 CA   TYR   293      11.310  52.372  23.900  1.00  0.00      QMMM C
ATOM   4707 HA   TYR   293      10.636  52.579  24.747  1.00  0.00      QMMM H
ATOM   4708 CB   TYR   293      12.049  51.059  24.232  1.00  0.00      QMMM C
ATOM   4709 HB2  TYR   293      12.755  51.230  25.058  1.00  0.00      QMMM H
ATOM   4710 HB3  TYR   293      11.307  50.340  24.608  1.00  0.00      QMMM H
ATOM   4711 CG   TYR   293      12.762  50.411  23.076  1.00  0.00      QMMM C
ATOM   4712 CD1  TYR   293      13.906  50.966  22.489  1.00  0.00      QMMM C
ATOM   4713 HD1  TYR   293      14.335  51.889  22.887  1.00  0.00      QMMM H
ATOM   4714 CE1  TYR   293      14.520  50.375  21.393  1.00  0.00      QMMM C
ATOM   4715 HE1  TYR   293      15.416  50.806  20.956  1.00  0.00      QMMM H
ATOM   4716 CZ   TYR   293      13.995  49.202  20.831  1.00  0.00      QMMM C
ATOM   4717 OH   TYR   293      14.630  48.650  19.786  1.00  0.00      QMMM O
ATOM   4718 HH   TYR   293      14.040  47.966  19.385  1.00  0.00      QMMM H
ATOM   4719 CE2  TYR   293      12.861  48.628  21.418  1.00  0.00      QMMM C
ATOM   4720 HE2  TYR   293      12.462  47.706  21.005  1.00  0.00      QMMM H
ATOM   4721 CD2  TYR   293      12.268  49.229  22.522  1.00  0.00      QMMM C
ATOM   4722 HD2  TYR   293      11.407  48.737  22.988  1.00  0.00      QMMM H
ATOM   4723 C    TYR   293      12.284  53.559  23.813  1.00  0.00      QMMM C
ATOM   4724 O    TYR   293      12.643  54.061  22.748  1.00  0.00      QMMM O
ATOM   4725 N    THR   294      12.747  53.995  24.987  1.00  0.00      QMMM N
ATOM   4726 H    THR   294      12.388  53.540  25.812  1.00  0.00      QMMM H
ATOM   4727 CA   THR   294      13.701  55.097  25.179  1.00  0.00      QMMM C
ATOM   4728 HA   THR   294      13.386  55.931  24.551  1.00  0.00      QMMM H
ATOM   4729 CB   THR   294      13.680  55.555  26.646  1.00  0.00      QMMM C
ATOM   4730 HB   THR   294      14.480  56.277  26.814  1.00  0.00      QMMM H
ATOM   4731 CG2  THR   294      12.354  56.209  27.027  1.00  0.00      QMMM C
ATOM   4732 HG21 THR   294      11.533  55.496  26.936  1.00  0.00      QMMM H
ATOM   4733 HG22 THR   294      12.399  56.568  28.056  1.00  0.00      QMMM H
ATOM   4734 HG23 THR   294      12.159  57.058  26.371  1.00  0.00      QMMM H
ATOM   4735 OG1  THR   294      13.859  54.452  27.506  1.00  0.00      QMMM O
ATOM   4736 HG1  THR   294      13.596  54.739  28.388  1.00  0.00      QMMM H
ATOM   4737 C    THR   294      15.140  54.736  24.783  1.00  0.00      QMMM C
ATOM   4738 O    THR   294      15.530  53.566  24.786  1.00  0.00      QMMM O
ATOM   4739 N    PHE   295      15.947  55.766  24.496  1.00  0.00      QMMM N
ATOM   4740 H    PHE   295      15.547  56.690  24.554  1.00  0.00      QMMM H
ATOM   4741 CA   PHE   295      17.313  55.700  23.957  1.00  0.00      QMMM C
ATOM   4742 HA   PHE   295      17.704  54.687  24.051  1.00  0.00      QMMM H
ATOM   4743 CB   PHE   295      17.266  56.053  22.461  1.00  0.00      QMMM C
ATOM   4744 HB2  PHE   295      16.623  56.923  22.316  1.00  0.00      QMMM H
ATOM   4745 HB3  PHE   295      18.266  56.356  22.152  1.00  0.00      QMMM H
ATOM   4746 CG   PHE   295      16.815  54.953  21.518  1.00  0.00      QMMM C
ATOM   4747 CD1  PHE   295      17.779  54.208  20.816  1.00  0.00      QMMM C
ATOM   4748 HD1  PHE   295      18.826  54.365  20.999  1.00  0.00      QMMM H
ATOM   4749 CE1  PHE   295      17.394  53.276  19.843  1.00  0.00      QMMM C
ATOM   4750 HE1  PHE   295      18.155  52.737  19.296  1.00  0.00      QMMM H
ATOM   4751 CZ   PHE   295      16.032  53.037  19.604  1.00  0.00      QMMM C
ATOM   4752 HZ   PHE   295      15.737  52.283  18.887  1.00  0.00      QMMM H
ATOM   4753 CE2  PHE   295      15.059  53.753  20.325  1.00  0.00      QMMM C
ATOM   4754 HE2  PHE   295      14.007  53.554  20.170  1.00  0.00      QMMM H
ATOM   4755 CD2  PHE   295      15.450  54.723  21.267  1.00  0.00      QMMM C
ATOM   4756 HD2  PHE   295      14.691  55.280  21.796  1.00  0.00      QMMM H
ATOM   4757 C    PHE   295      18.250  56.704  24.676  1.00  0.00      QMMM C
ATOM   4758 O    PHE   295      17.992  57.906  24.586  1.00  0.00      QMMM O
ATOM   4759 N    PRO   296      19.326  56.271  25.371  1.00  0.00      QMMM N
ATOM   4760 CA   PRO   296      20.350  57.128  25.990  1.00  0.00      QMMM C
ATOM   4761 HA   PRO   296      19.887  57.623  26.845  1.00  0.00      QMMM H
ATOM   4762 CB   PRO   296      21.416  56.166  26.535  1.00  0.00      QMMM C
ATOM   4763 HB2  PRO   296      22.146  55.914  25.767  1.00  0.00      QMMM H
ATOM   4764 HB3  PRO   296      21.914  56.568  27.418  1.00  0.00      QMMM H
ATOM   4765 CD   PRO   296      19.577  54.887  25.738  1.00  0.00      QMMM C
ATOM   4766 HD2  PRO   296      18.666  54.414  26.103  1.00  0.00      QMMM H
ATOM   4767 HD3  PRO   296      19.979  54.350  24.878  1.00  0.00      QMMM H
ATOM   4768 CG   PRO   296      20.612  54.914  26.861  1.00  0.00      QMMM C
ATOM   4769 HG2  PRO   296      20.111  55.036  27.822  1.00  0.00      QMMM H
ATOM   4770 HG3  PRO   296      21.235  54.018  26.861  1.00  0.00      QMMM H
ATOM   4771 C    PRO   296      20.946  58.218  25.073  1.00  0.00      QMMM C
ATOM   4772 O    PRO   296      21.891  57.977  24.315  1.00  0.00      QMMM O
ATOM   4773 N    GLY   297      20.395  59.432  25.154  1.00  0.00      QMMM N
ATOM   4774 H    GLY   297      19.602  59.527  25.773  1.00  0.00      QMMM H
ATOM   4775 CA   GLY   297      20.790  60.602  24.356  1.00  0.00      QMMM C
ATOM   4776 HA2  GLY   297      20.672  61.499  24.963  1.00  0.00      QMMM H
ATOM   4777 HA3  GLY   297      21.844  60.525  24.087  1.00  0.00      QMMM H
ATOM   4778 C    GLY   297      19.988  60.809  23.062  1.00  0.00      QMMM C
ATOM   4779 O    GLY   297      20.317  61.705  22.290  1.00  0.00      QMMM O
ATOM   4780 N    GLY   298      18.959  59.995  22.808  1.00  0.00      QMMM N
ATOM   4781 H    GLY   298      18.754  59.287  23.504  1.00  0.00      QMMM H
ATOM   4782 CA   GLY   298      18.139  59.997  21.589  1.00  0.00      QMMM C
ATOM   4783 HA2  GLY   298      17.093  59.885  21.874  1.00  0.00      QMMM H
ATOM   4784 HA3  GLY   298      18.251  60.948  21.067  1.00  0.00      QMMM H
ATOM   4785 C    GLY   298      18.513  58.869  20.620  1.00  0.00      QMMM C
ATOM   4786 O    GLY   298      19.651  58.403  20.597  1.00  0.00      QMMM O
ATOM   4787 N    SER   299      17.557  58.427  19.800  1.00  0.00      QMMM N
ATOM   4788 H    SER   299      16.656  58.883  19.801  1.00  0.00      QMMM H
ATOM   4789 CA   SER   299      17.700  57.264  18.906  1.00  0.00      QMMM C
ATOM   4790 HA   SER   299      17.967  56.401  19.509  1.00  0.00      QMMM H
ATOM   4791 CB   SER   299      16.365  56.952  18.221  1.00  0.00      QMMM C
ATOM   4792 HB2  SER   299      16.508  56.166  17.477  1.00  0.00      QMMM H
ATOM   4793 HB3  SER   299      15.654  56.601  18.970  1.00  0.00      QMMM H
ATOM   4794 OG   SER   299      15.853  58.122  17.605  1.00  0.00      QMMM O
ATOM   4795 HG   SER   299      15.007  57.909  17.193  1.00  0.00      QMMM H
ATOM   4796 C    SER   299      18.824  57.419  17.878  1.00  0.00      QMMM C
ATOM   4797 O    SER   299      19.716  56.577  17.817  1.00  0.00      QMMM O
ATOM   4798 N    GLY   300      18.826  58.515  17.114  1.00  0.00      QMMM N
ATOM   4799 H    GLY   300      18.010  59.108  17.184  1.00  0.00      QMMM H
ATOM   4800 CA   GLY   300      19.907  58.849  16.179  1.00  0.00      QMMM C
ATOM   4801 HA2  GLY   300      19.964  58.081  15.407  1.00  0.00      QMMM H
ATOM   4802 HA3  GLY   300      19.693  59.803  15.698  1.00  0.00      QMMM H
ATOM   4803 C    GLY   300      21.279  58.950  16.858  1.00  0.00      QMMM C
ATOM   4804 O    GLY   300      22.269  58.465  16.320  1.00  0.00      QMMM O
ATOM   4805 N    THR   301      21.338  59.532  18.057  1.00  0.00      QMMM N
ATOM   4806 H    THR   301      20.503  59.964  18.425  1.00  0.00      QMMM H
ATOM   4807 CA   THR   301      22.552  59.688  18.877  1.00  0.00      QMMM C
ATOM   4808 HA   THR   301      23.306  60.206  18.284  1.00  0.00      QMMM H
ATOM   4809 CB   THR   301      22.240  60.529  20.125  1.00  0.00      QMMM C
ATOM   4810 HB   THR   301      21.761  59.895  20.871  1.00  0.00      QMMM H
ATOM   4811 CG2  THR   301      23.488  61.157  20.741  1.00  0.00      QMMM C
ATOM   4812 HG21 THR   301      23.959  61.825  20.019  1.00  0.00      QMMM H
ATOM   4813 HG22 THR   301      23.208  61.731  21.624  1.00  0.00      QMMM H
ATOM   4814 HG23 THR   301      24.196  60.382  21.032  1.00  0.00      QMMM H
ATOM   4815 OG1  THR   301      21.355  61.577  19.806  1.00  0.00      QMMM O
ATOM   4816 HG1  THR   301      20.989  61.889  20.654  1.00  0.00      QMMM H
ATOM   4817 C    THR   301      23.130  58.347  19.335  1.00  0.00      QMMM C
ATOM   4818 O    THR   301      24.348  58.163  19.335  1.00  0.00      QMMM O
ATOM   4819 N    VAL   302      22.267  57.408  19.735  1.00  0.00      QMMM N
ATOM   4820 H    VAL   302      21.283  57.663  19.750  1.00  0.00      QMMM H
ATOM   4821 CA   VAL   302      22.619  56.010  20.028  1.00  0.00      QMMM C
ATOM   4822 HA   VAL   302      23.445  55.986  20.737  1.00  0.00      QMMM H
ATOM   4823 CB   VAL   302      21.431  55.265  20.664  1.00  0.00      QMMM C
ATOM   4824 HB   VAL   302      20.535  55.452  20.075  1.00  0.00      QMMM H
ATOM   4825 CG1  VAL   302      21.663  53.758  20.740  1.00  0.00      QMMM C
ATOM   4826 HG11 VAL   302      22.624  53.555  21.216  1.00  0.00      QMMM H
ATOM   4827 HG12 VAL   302      20.872  53.276  21.311  1.00  0.00      QMMM H
ATOM   4828 HG13 VAL   302      21.662  53.321  19.742  1.00  0.00      QMMM H
ATOM   4829 CG2  VAL   302      21.194  55.749  22.100  1.00  0.00      QMMM C
ATOM   4830 HG21 VAL   302      21.005  56.820  22.110  1.00  0.00      QMMM H
ATOM   4831 HG22 VAL   302      20.337  55.236  22.531  1.00  0.00      QMMM H
ATOM   4832 HG23 VAL   302      22.067  55.527  22.710  1.00  0.00      QMMM H
ATOM   4833 C    VAL   302      23.115  55.304  18.767  1.00  0.00      QMMM C
ATOM   4834 O    VAL   302      24.245  54.826  18.762  1.00  0.00      QMMM O
ATOM   4835 N    PHE   303      22.322  55.285  17.689  1.00  0.00      QMMM N
ATOM   4836 H    PHE   303      21.404  55.711  17.760  1.00  0.00      QMMM H
ATOM   4837 CA   PHE   303      22.713  54.673  16.414  1.00  0.00      QMMM C
ATOM   4838 HA   PHE   303      22.821  53.597  16.566  1.00  0.00      QMMM H
ATOM   4839 CB   PHE   303      21.623  54.898  15.355  1.00  0.00      QMMM C
ATOM   4840 HB2  PHE   303      20.753  54.290  15.608  1.00  0.00      QMMM H
ATOM   4841 HB3  PHE   303      21.314  55.944  15.381  1.00  0.00      QMMM H
ATOM   4842 CG   PHE   303      22.077  54.558  13.944  1.00  0.00      QMMM C
ATOM   4843 CD1  PHE   303      22.295  53.217  13.573  1.00  0.00      QMMM C
ATOM   4844 HD1  PHE   303      22.104  52.420  14.278  1.00  0.00      QMMM H
ATOM   4845 CE1  PHE   303      22.778  52.911  12.287  1.00  0.00      QMMM C
ATOM   4846 HE1  PHE   303      22.938  51.881  11.990  1.00  0.00      QMMM H
ATOM   4847 CZ   PHE   303      23.054  53.942  11.373  1.00  0.00      QMMM C
ATOM   4848 HZ   PHE   303      23.414  53.693  10.383  1.00  0.00      QMMM H
ATOM   4849 CE2  PHE   303      22.823  55.280  11.733  1.00  0.00      QMMM C
ATOM   4850 HE2  PHE   303      22.995  56.069  11.013  1.00  0.00      QMMM H
ATOM   4851 CD2  PHE   303      22.343  55.588  13.019  1.00  0.00      QMMM C
ATOM   4852 HD2  PHE   303      22.181  56.621  13.294  1.00  0.00      QMMM H
ATOM   4853 C    PHE   303      24.073  55.185  15.923  1.00  0.00      QMMM C
ATOM   4854 O    PHE   303      24.955  54.384  15.640  1.00  0.00      QMMM O
ATOM   4855 N    ALA   304      24.275  56.502  15.854  1.00  0.00      QMMM N
ATOM   4856 H    ALA   304      23.505  57.120  16.085  1.00  0.00      QMMM H
ATOM   4857 CA   ALA   304      25.543  57.088  15.432  1.00  0.00      QMMM C
ATOM   4858 HA   ALA   304      25.780  56.705  14.438  1.00  0.00      QMMM H
ATOM   4859 CB   ALA   304      25.373  58.605  15.322  1.00  0.00      QMMM C
ATOM   4860 HB1  ALA   304      25.125  59.030  16.296  1.00  0.00      QMMM H
ATOM   4861 HB2  ALA   304      26.300  59.043  14.952  1.00  0.00      QMMM H
ATOM   4862 HB3  ALA   304      24.572  58.835  14.618  1.00  0.00      QMMM H
ATOM   4863 C    ALA   304      26.712  56.689  16.354  1.00  0.00      QMMM C
ATOM   4864 O    ALA   304      27.765  56.303  15.853  1.00  0.00      QMMM O
ATOM   4865 N    ARG   305      26.540  56.726  17.685  1.00  0.00      QMMM N
ATOM   4866 H    ARG   305      25.634  57.032  18.024  1.00  0.00      QMMM H
ATOM   4867 CA   ARG   305      27.532  56.237  18.665  1.00  0.00      QMMM C
ATOM   4868 HA   ARG   305      28.453  56.814  18.550  1.00  0.00      QMMM H
ATOM   4869 CB   ARG   305      26.996  56.462  20.091  1.00  0.00      QMMM C
ATOM   4870 HB2  ARG   305      26.936  57.539  20.254  1.00  0.00      QMMM H
ATOM   4871 HB3  ARG   305      25.994  56.043  20.180  1.00  0.00      QMMM H
ATOM   4872 CG   ARG   305      27.875  55.840  21.188  1.00  0.00      QMMM C
ATOM   4873 HG2  ARG   305      27.759  54.755  21.187  1.00  0.00      QMMM H
ATOM   4874 HG3  ARG   305      28.918  56.076  20.971  1.00  0.00      QMMM H
ATOM   4875 CD   ARG   305      27.553  56.384  22.588  1.00  0.00      QMMM C
ATOM   4876 HD2  ARG   305      28.324  56.018  23.269  1.00  0.00      QMMM H
ATOM   4877 HD3  ARG   305      27.622  57.474  22.575  1.00  0.00      QMMM H
ATOM   4878 NE   ARG   305      26.243  55.962  23.127  1.00  0.00      QMMM N
ATOM   4879 HE   ARG   305      26.221  55.150  23.750  1.00  0.00      QMMM H
ATOM   4880 CZ   ARG   305      25.124  56.660  23.177  1.00  0.00      QMMM C
ATOM   4881 NH1  ARG   305      24.219  56.348  24.043  1.00  0.00      QMMM N
ATOM   4882 HH11 ARG   305      24.452  55.541  24.631  1.00  0.00      QMMM H
ATOM   4883 HH12 ARG   305      23.365  56.876  24.162  1.00  0.00      QMMM H
ATOM   4884 NH2  ARG   305      24.859  57.676  22.406  1.00  0.00      QMMM N
ATOM   4885 HH21 ARG   305      25.439  57.847  21.603  1.00  0.00      QMMM H
ATOM   4886 HH22 ARG   305      23.966  58.117  22.517  1.00  0.00      QMMM H
ATOM   4887 C    ARG   305      27.918  54.778  18.401  1.00  0.00      QMMM C
ATOM   4888 O    ARG   305      29.099  54.476  18.233  1.00  0.00      QMMM O
ATOM   4889 N    ASN   306      26.932  53.887  18.348  1.00  0.00      QMMM N
ATOM   4890 H    ASN   306      25.991  54.234  18.503  1.00  0.00      QMMM H
ATOM   4891 CA   ASN   306      27.110  52.457  18.112  1.00  0.00      QMMM C
ATOM   4892 HA   ASN   306      27.762  52.048  18.883  1.00  0.00      QMMM H
ATOM   4893 CB   ASN   306      25.740  51.766  18.190  1.00  0.00      QMMM C
ATOM   4894 HB2  ASN   306      25.083  52.203  17.439  1.00  0.00      QMMM H
ATOM   4895 HB3  ASN   306      25.871  50.711  17.951  1.00  0.00      QMMM H
ATOM   4896 CG   ASN   306      25.025  51.840  19.527  1.00  0.00      QMMM C
ATOM   4897 OD1  ASN   306      25.552  52.246  20.553  1.00  0.00      QMMM O
ATOM   4898 ND2  ASN   306      23.788  51.414  19.542  1.00  0.00      QMMM N
ATOM   4899 HD21 ASN   306      23.274  51.407  20.417  1.00  0.00      QMMM H
ATOM   4900 HD22 ASN   306      23.387  51.077  18.674  1.00  0.00      QMMM H
ATOM   4901 C    ASN   306      27.772  52.187  16.749  1.00  0.00      QMMM C
ATOM   4902 O    ASN   306      28.838  51.582  16.663  1.00  0.00      QMMM O
ATOM   4903 N    THR   307      27.164  52.667  15.668  1.00  0.00      QMMM N
ATOM   4904 H    THR   307      26.268  53.133  15.786  1.00  0.00      QMMM H
ATOM   4905 CA   THR   307      27.621  52.454  14.292  1.00  0.00      QMMM C
ATOM   4906 HA   THR   307      27.756  51.382  14.148  1.00  0.00      QMMM H
ATOM   4907 CB   THR   307      26.538  52.901  13.306  1.00  0.00      QMMM C
ATOM   4908 HB   THR   307      26.340  53.965  13.438  1.00  0.00      QMMM H
ATOM   4909 CG2  THR   307      26.868  52.618  11.846  1.00  0.00      QMMM C
ATOM   4910 HG21 THR   307      27.059  51.555  11.707  1.00  0.00      QMMM H
ATOM   4911 HG22 THR   307      26.026  52.916  11.222  1.00  0.00      QMMM H
ATOM   4912 HG23 THR   307      27.746  53.185  11.543  1.00  0.00      QMMM H
ATOM   4913 OG1  THR   307      25.373  52.162  13.583  1.00  0.00      QMMM O
ATOM   4914 HG1  THR   307      24.626  52.657  13.228  1.00  0.00      QMMM H
ATOM   4915 C    THR   307      28.972  53.114  14.007  1.00  0.00      QMMM C
ATOM   4916 O    THR   307      29.742  52.551  13.234  1.00  0.00      QMMM O
ATOM   4917 N    ARG   308      29.359  54.211  14.684  1.00  0.00      QMMM N
ATOM   4918 H    ARG   308      28.677  54.683  15.273  1.00  0.00      QMMM H
ATOM   4919 CA   ARG   308      30.768  54.658  14.703  1.00  0.00      QMMM C
ATOM   4920 HA   ARG   308      31.112  54.800  13.677  1.00  0.00      QMMM H
ATOM   4921 CB   ARG   308      30.989  55.958  15.486  1.00  0.00      QMMM C
ATOM   4922 HB2  ARG   308      30.410  55.955  16.410  1.00  0.00      QMMM H
ATOM   4923 HB3  ARG   308      32.045  55.984  15.763  1.00  0.00      QMMM H
ATOM   4924 CG   ARG   308      30.697  57.231  14.688  1.00  0.00      QMMM C
ATOM   4925 HG2  ARG   308      30.918  57.086  13.633  1.00  0.00      QMMM H
ATOM   4926 HG3  ARG   308      29.647  57.498  14.784  1.00  0.00      QMMM H
ATOM   4927 CD   ARG   308      31.561  58.365  15.241  1.00  0.00      QMMM C
ATOM   4928 HD2  ARG   308      31.041  59.301  15.059  1.00  0.00      QMMM H
ATOM   4929 HD3  ARG   308      31.657  58.245  16.320  1.00  0.00      QMMM H
ATOM   4930 NE   ARG   308      32.898  58.411  14.610  1.00  0.00      QMMM N
ATOM   4931 HE   ARG   308      33.157  57.643  14.005  1.00  0.00      QMMM H
ATOM   4932 CZ   ARG   308      33.694  59.462  14.551  1.00  0.00      QMMM C
ATOM   4933 NH1  ARG   308      34.770  59.462  13.823  1.00  0.00      QMMM N
ATOM   4934 HH11 ARG   308      35.098  58.583  13.412  1.00  0.00      QMMM H
ATOM   4935 HH12 ARG   308      35.373  60.260  13.829  1.00  0.00      QMMM H
ATOM   4936 NH2  ARG   308      33.455  60.547  15.224  1.00  0.00      QMMM N
ATOM   4937 HH21 ARG   308      32.666  60.545  15.859  1.00  0.00      QMMM H
ATOM   4938 HH22 ARG   308      33.937  61.403  14.988  1.00  0.00      QMMM H
ATOM   4939 C    ARG   308      31.695  53.610  15.301  1.00  0.00      QMMM C
ATOM   4940 O    ARG   308      32.740  53.351  14.721  1.00  0.00      QMMM O
ATOM   4941 N    ARG   309      31.362  53.025  16.454  1.00  0.00      QMMM N
ATOM   4942 H    ARG   309      30.468  53.275  16.863  1.00  0.00      QMMM H
ATOM   4943 CA   ARG   309      32.199  51.987  17.083  1.00  0.00      QMMM C
ATOM   4944 HA   ARG   309      33.209  52.378  17.202  1.00  0.00      QMMM H
ATOM   4945 CB   ARG   309      31.662  51.619  18.469  1.00  0.00      QMMM C
ATOM   4946 HB2  ARG   309      30.617  51.325  18.407  1.00  0.00      QMMM H
ATOM   4947 HB3  ARG   309      32.235  50.763  18.830  1.00  0.00      QMMM H
ATOM   4948 CG   ARG   309      31.807  52.782  19.464  1.00  0.00      QMMM C
ATOM   4949 HG2  ARG   309      32.861  53.039  19.558  1.00  0.00      QMMM H
ATOM   4950 HG3  ARG   309      31.279  53.660  19.102  1.00  0.00      QMMM H
ATOM   4951 CD   ARG   309      31.253  52.408  20.842  1.00  0.00      QMMM C
ATOM   4952 HD2  ARG   309      31.356  53.251  21.527  1.00  0.00      QMMM H
ATOM   4953 HD3  ARG   309      30.189  52.180  20.747  1.00  0.00      QMMM H
ATOM   4954 NE   ARG   309      31.950  51.231  21.372  1.00  0.00      QMMM N
ATOM   4955 HE   ARG   309      31.568  50.318  21.119  1.00  0.00      QMMM H
ATOM   4956 CZ   ARG   309      33.141  51.141  21.918  1.00  0.00      QMMM C
ATOM   4957 NH1  ARG   309      33.861  52.187  22.190  1.00  0.00      QMMM N
ATOM   4958 HH11 ARG   309      33.525  53.107  21.925  1.00  0.00      QMMM H
ATOM   4959 HH12 ARG   309      34.732  52.032  22.667  1.00  0.00      QMMM H
ATOM   4960 NH2  ARG   309      33.626  49.973  22.213  1.00  0.00      QMMM N
ATOM   4961 HH21 ARG   309      32.985  49.183  22.080  1.00  0.00      QMMM H
ATOM   4962 HH22 ARG   309      34.485  49.828  22.716  1.00  0.00      QMMM H
ATOM   4963 C    ARG   309      32.363  50.748  16.198  1.00  0.00      QMMM C
ATOM   4964 O    ARG   309      33.455  50.193  16.160  1.00  0.00      QMMM O
ATOM   4965 N    ALA   310      31.341  50.372  15.426  1.00  0.00      QMMM N
ATOM   4966 H    ALA   310      30.457  50.843  15.576  1.00  0.00      QMMM H
ATOM   4967 CA   ALA   310      31.490  49.418  14.326  1.00  0.00      QMMM C
ATOM   4968 HA   ALA   310      31.948  48.512  14.725  1.00  0.00      QMMM H
ATOM   4969 CB   ALA   310      30.101  49.041  13.787  1.00  0.00      QMMM C
ATOM   4970 HB1  ALA   310      29.605  49.911  13.359  1.00  0.00      QMMM H
ATOM   4971 HB2  ALA   310      30.203  48.277  13.014  1.00  0.00      QMMM H
ATOM   4972 HB3  ALA   310      29.483  48.643  14.592  1.00  0.00      QMMM H
ATOM   4973 C    ALA   310      32.428  49.960  13.220  1.00  0.00      QMMM C
ATOM   4974 O    ALA   310      33.485  49.387  12.957  1.00  0.00      QMMM O
ATOM   4975 N    ALA   311      32.056  51.070  12.578  1.00  0.00      QMMM N
ATOM   4976 H    ALA   311      31.185  51.507  12.857  1.00  0.00      QMMM H
ATOM   4977 CA   ALA   311      32.750  51.652  11.431  1.00  0.00      QMMM C
ATOM   4978 HA   ALA   311      32.711  50.926  10.620  1.00  0.00      QMMM H
ATOM   4979 CB   ALA   311      31.987  52.904  10.978  1.00  0.00      QMMM C
ATOM   4980 HB1  ALA   311      32.016  53.666  11.757  1.00  0.00      QMMM H
ATOM   4981 HB2  ALA   311      32.439  53.300  10.070  1.00  0.00      QMMM H
ATOM   4982 HB3  ALA   311      30.949  52.646  10.761  1.00  0.00      QMMM H
ATOM   4983 C    ALA   311      34.238  51.945  11.693  1.00  0.00      QMMM C
ATOM   4984 O    ALA   311      35.084  51.533  10.907  1.00  0.00      QMMM O
ATOM   4985 N    GLU   312      34.589  52.621  12.791  1.00  0.00      QMMM N
ATOM   4986 H    GLU   312      33.846  52.903  13.422  1.00  0.00      QMMM H
ATOM   4987 CA   GLU   312      35.977  52.954  13.133  1.00  0.00      QMMM C
ATOM   4988 HA   GLU   312      36.371  53.580  12.342  1.00  0.00      QMMM H
ATOM   4989 CB   GLU   312      36.083  53.706  14.475  1.00  0.00      QMMM C
ATOM   4990 HB2  GLU   312      35.521  53.165  15.238  1.00  0.00      QMMM H
ATOM   4991 HB3  GLU   312      37.129  53.707  14.784  1.00  0.00      QMMM H
ATOM   4992 CG   GLU   312      35.615  55.166  14.449  1.00  0.00      QMMM C
ATOM   4993 HG2  GLU   312      34.539  55.188  14.276  1.00  0.00      QMMM H
ATOM   4994 HG3  GLU   312      35.797  55.606  15.431  1.00  0.00      QMMM H
ATOM   4995 CD   GLU   312      36.310  56.021  13.381  1.00  0.00      QMMM C
ATOM   4996 OE1  GLU   312      37.411  55.663  12.901  1.00  0.00      QMMM O
ATOM   4997 OE2  GLU   312      35.679  57.025  12.976  1.00  0.00      QMMM O
ATOM   4998 C    GLU   312      36.895  51.735  13.204  1.00  0.00      QMMM C
ATOM   4999 O    GLU   312      38.030  51.806  12.730  1.00  0.00      QMMM O
ATOM   5000 N    VAL   313      36.401  50.655  13.814  1.00  0.00      QMMM N
ATOM   5001 H    VAL   313      35.434  50.707  14.110  1.00  0.00      QMMM H
ATOM   5002 CA   VAL   313      37.150  49.438  14.148  1.00  0.00      QMMM C
ATOM   5003 HA   VAL   313      38.165  49.711  14.435  1.00  0.00      QMMM H
ATOM   5004 CB   VAL   313      36.469  48.738  15.343  1.00  0.00      QMMM C
ATOM   5005 HB   VAL   313      35.434  48.525  15.077  1.00  0.00      QMMM H
ATOM   5006 CG1  VAL   313      37.142  47.421  15.756  1.00  0.00      QMMM C
ATOM   5007 HG11 VAL   313      38.177  47.592  16.039  1.00  0.00      QMMM H
ATOM   5008 HG12 VAL   313      36.600  46.981  16.588  1.00  0.00      QMMM H
ATOM   5009 HG13 VAL   313      37.110  46.704  14.937  1.00  0.00      QMMM H
ATOM   5010 CG2  VAL   313      36.477  49.652  16.578  1.00  0.00      QMMM C
ATOM   5011 HG21 VAL   313      36.080  50.637  16.340  1.00  0.00      QMMM H
ATOM   5012 HG22 VAL   313      35.830  49.229  17.341  1.00  0.00      QMMM H
ATOM   5013 HG23 VAL   313      37.489  49.760  16.959  1.00  0.00      QMMM H
ATOM   5014 C    VAL   313      37.258  48.479  12.964  1.00  0.00      QMMM C
ATOM   5015 O    VAL   313      38.249  47.755  12.873  1.00  0.00      QMMM O
ATOM   5016 N    TRP   314      36.272  48.469  12.062  1.00  0.00      QMMM N
ATOM   5017 H    TRP   314      35.479  49.068  12.262  1.00  0.00      QMMM H
ATOM   5018 CA   TRP   314      36.111  47.435  11.032  1.00  0.00      QMMM C
ATOM   5019 HA   TRP   314      36.944  46.733  11.083  1.00  0.00      QMMM H
ATOM   5020 CB   TRP   314      34.834  46.642  11.350  1.00  0.00      QMMM C
ATOM   5021 HB2  TRP   314      33.992  47.331  11.319  1.00  0.00      QMMM H
ATOM   5022 HB3  TRP   314      34.684  45.902  10.566  1.00  0.00      QMMM H
ATOM   5023 CG   TRP   314      34.834  45.923  12.673  1.00  0.00      QMMM C
ATOM   5024 CD1  TRP   314      34.154  46.285  13.787  1.00  0.00      QMMM C
ATOM   5025 HD1  TRP   314      33.497  47.139  13.853  1.00  0.00      QMMM H
ATOM   5026 NE1  TRP   314      34.453  45.421  14.827  1.00  0.00      QMMM N
ATOM   5027 HE1  TRP   314      34.025  45.442  15.752  1.00  0.00      QMMM H
ATOM   5028 CE2  TRP   314      35.380  44.484  14.437  1.00  0.00      QMMM C
ATOM   5029 CZ2  TRP   314      36.053  43.468  15.127  1.00  0.00      QMMM C
ATOM   5030 HZ2  TRP   314      35.912  43.366  16.192  1.00  0.00      QMMM H
ATOM   5031 CH2  TRP   314      36.891  42.600  14.410  1.00  0.00      QMMM C
ATOM   5032 HH2  TRP   314      37.403  41.797  14.922  1.00  0.00      QMMM H
ATOM   5033 CZ3  TRP   314      37.042  42.768  13.022  1.00  0.00      QMMM C
ATOM   5034 HZ3  TRP   314      37.646  42.079  12.459  1.00  0.00      QMMM H
ATOM   5035 CE3  TRP   314      36.411  43.829  12.348  1.00  0.00      QMMM C
ATOM   5036 HE3  TRP   314      36.546  43.969  11.284  1.00  0.00      QMMM H
ATOM   5037 CD2  TRP   314      35.576  44.725  13.044  1.00  0.00      QMMM C
ATOM   5038 C    TRP   314      36.100  47.964   9.587  1.00  0.00      QMMM C
ATOM   5039 O    TRP   314      36.474  47.230   8.678  1.00  0.00      QMMM O
ATOM   5040 N    MET   315      35.736  49.227   9.347  1.00  0.00      QMMM N
ATOM   5041 H    MET   315      35.516  49.827  10.134  1.00  0.00      QMMM H
ATOM   5042 CA   MET   315      35.642  49.822   8.005  1.00  0.00      QMMM C
ATOM   5043 HA   MET   315      35.701  49.040   7.253  1.00  0.00      QMMM H
ATOM   5044 CB   MET   315      34.285  50.522   7.816  1.00  0.00      QMMM C
ATOM   5045 HB2  MET   315      34.229  51.369   8.490  1.00  0.00      QMMM H
ATOM   5046 HB3  MET   315      34.241  50.887   6.792  1.00  0.00      QMMM H
ATOM   5047 CG   MET   315      33.042  49.672   8.064  1.00  0.00      QMMM C
ATOM   5048 HG2  MET   315      33.006  48.881   7.324  1.00  0.00      QMMM H
ATOM   5049 HG3  MET   315      33.108  49.218   9.052  1.00  0.00      QMMM H
ATOM   5050 SD   MET   315      31.499  50.626   7.975  1.00  0.00      QMMM S
ATOM   5051 CE   MET   315      31.388  50.916   6.190  1.00  0.00      QMMM C
ATOM   5052 HE1  MET   315      31.343  49.962   5.666  1.00  0.00      QMMM H
ATOM   5053 HE2  MET   315      30.494  51.496   5.967  1.00  0.00      QMMM H
ATOM   5054 HE3  MET   315      32.258  51.474   5.855  1.00  0.00      QMMM H
ATOM   5055 C    MET   315      36.809  50.792   7.746  1.00  0.00      QMMM C
ATOM   5056 O    MET   315      36.592  51.994   7.607  1.00  0.00      QMMM O
ATOM   5057 N    ASP   316      38.044  50.283   7.703  1.00  0.00      QMMM N
ATOM   5058 H    ASP   316      38.114  49.277   7.791  1.00  0.00      QMMM H
ATOM   5059 CA   ASP   316      39.307  51.053   7.658  1.00  0.00      QMMM C
ATOM   5060 HA   ASP   316      39.522  51.430   8.658  1.00  0.00      QMMM H
ATOM   5061 CB   ASP   316      40.458  50.120   7.241  1.00  0.00      QMMM C
[truncated: 78,245 more chars]
