# Supplementary material for: Stepwise Catalytic Mechanism via Short-Lived Intermediate Inferred from Combined QM/MM MERP and PES Calculations on Retaining Glycosyltransferase ppGalNAcT2
Source: PLoS Comput Biol. 2015 Apr 7;11(4):e1004061. doi: 10.1371/journal.pcbi.1004061 (PMC4388629; doi:10.1371/journal.pcbi.1004061)
Supplement: S1 Supporting Information — Two files are provided for each stationary point—a PDB file for the whole system and a XYZ file with only the QM region. (ZIP) [file pcbi.1004061.s010.zip › product-QM.xyz]

275
QMMMv2 singlepoint na bodech cesty
C        22.458000   39.639000   24.658900
H        21.625000   38.931700   24.789700
C        22.635900   39.925000   23.159000
H        23.251700   40.824600   23.009800
H        23.216400   39.102000   22.716400
C        21.361200   40.060400   22.323200
H        20.696100   39.206500   22.523000
H        20.804600   40.972600   22.575200
C        21.741300   40.087400   20.844700
H        22.480700   40.882500   20.692200
H        22.226100   39.133900   20.585200
N        20.645600   40.350700   19.935600
H        19.737900   39.977400   20.173500
C        20.710300   41.261600   18.934000
N        19.592900   41.795800   18.449500
H        18.695000   41.538200   18.825900
H        19.575200   42.236000   17.520400
N        21.887500   41.677400   18.486900
H        22.631900   40.993100   18.471000
H        21.947300   42.557700   17.867600
C        13.610900   39.014100   19.174000
H        14.315700   39.559300   19.812600
C        13.229300   39.923300   18.000500
H        12.903100   39.338600   17.133500
H        12.381500   40.575000   18.244300
C        14.311500   40.849800   17.458900
O        15.507300   40.661400   17.751600
O        13.917700   41.793500   16.689600
C         8.057400   39.324500   19.169400
H         7.275100   38.822800   19.755700
C         7.639700   40.785300   18.907900
H         6.811400   40.828400   18.193300
H         7.237600   41.206100   19.840900
C         8.783400   41.641500   18.468900
N         9.372900   42.523600   19.344800
H         9.013900   42.776400   20.267300
C        10.523200   42.980500   18.819200
H        11.148200   43.714800   19.295200
N        10.731100   42.439400   17.628900
C         9.648600   41.618200   17.397200
H         9.556700   41.051200   16.481900
C        19.420200   40.753400   10.676100
H        19.392700   41.626300   10.018700
C        18.037700   40.101900   10.747200
H        18.037600   39.228100   11.409700
H        17.301900   40.796400   11.153200
H        17.709900   39.785100    9.748700
C        19.859400   41.323200   12.027200
O        19.911400   42.534200   12.235500
N        20.188200   40.397800   12.970300
H        20.235600   39.438100   12.660200
C        20.832300   40.750400   14.204100
H        21.919300   40.615500   14.149300
H        20.619900   41.811600   14.377300
C        20.360900   39.989700   15.429600
O        21.181400   39.645100   16.283300
N        19.035600   39.788300   15.526900
H        18.402500   40.169700   14.827000
C        18.462800   39.251100   16.745300
H        19.258900   39.263300   17.496900
H        17.648500   39.902500   17.063500
C        19.611600   49.312800   19.679500
H        19.852400   48.243200   19.697900
C        18.102600   49.516000   19.437600
H        17.525400   48.968800   20.193000
H        17.849400   50.572700   19.581900
C        17.593700   49.113500   18.095600
C        16.933500   47.941600   17.818100
H        16.659500   47.127200   18.473700
N        16.571800   47.909100   16.500300
H        15.989200   47.211700   16.071600
C        16.967800   49.053600   15.884000
C        16.773700   49.455200   14.564500
H        16.249900   48.806300   13.869300
C        17.243400   50.714800   14.202000
H        17.114100   51.068800   13.178800
C        17.877700   51.542800   15.151000
H        18.231200   52.525900   14.839800
C        18.065500   51.130400   16.468100
H        18.561400   51.797400   17.173100
C        17.618700   49.858700   16.865600
C        25.750600   45.447500   17.083100
H        26.814000   45.686900   17.228300
C        25.134000   45.142200   18.461100
H        25.875400   44.632300   19.095300
H        24.907100   46.095200   18.953800
C        23.871600   44.285300   18.461900
H        24.093700   43.287600   18.064000
H        23.531800   44.119600   19.493400
C        22.665400   44.824400   17.682100
O        21.910800   43.913700   17.173700
O        22.469900   46.047700   17.558900
C         8.975500   38.382500   13.182600
H         8.831300   38.080900   14.227600
C        10.453200   38.709600   12.940900
H        11.085500   37.885800   13.294300
H        10.605900   38.794000   11.859600
C        10.930700   39.990700   13.523500
N        10.978700   41.132800   12.755900
H        10.741000   41.173100   11.770400
C        11.407200   42.158700   13.519100
H        11.555000   43.168300   13.163400
N        11.649100   41.740600   14.747800
C        11.347300   40.396100   14.766800
H        11.442200   39.806900   15.666600
C         8.070300   47.346900   13.767800
H         6.973300   47.433500   13.765900
C         8.559700   47.541100   15.210400
H         9.625200   47.314600   15.296700
H         8.465600   48.603200   15.474600
C         7.774100   46.738500   16.238300
H         6.705900   46.810000   15.984400
H         8.045600   45.674600   16.195900
C         7.886300   47.220800   17.685900
H         7.676400   48.300600   17.725100
H         7.094000   46.719700   18.249300
N         9.170000   46.974800   18.307400
H        10.074500   47.420700   17.788800
C         9.338600   46.417800   19.483200
N         8.326800   46.183100   20.383600
H         7.381700   46.360700   20.070200
H         8.376500   45.317700   20.926400
N        10.577000   46.107300   19.908000
H        11.412600   46.331200   19.355700
H        10.683800   45.972300   20.901100
C        10.181800   51.661700   18.148300
H        10.088000   50.571200   18.126500
C        11.641100   52.022700   18.461200
H        11.785000   53.112100   18.436600
H        11.874500   51.703800   19.489700
C        12.654300   51.398200   17.567100
N        12.635300   50.060100   17.251200
C        13.719100   49.821600   16.530900
H        13.983700   48.865000   16.106800
N        14.438300   50.948000   16.369700
H        15.328800   51.007900   15.889300
C        13.778200   51.966100   17.010400
H        14.163100   52.976700   17.036100
C        11.309600   52.371600   23.900000
H        10.635600   52.579100   24.746800
C        12.049000   51.058600   24.231500
H        12.754900   51.230400   25.057900
H        11.307400   50.340500   24.608300
C        12.762300   50.411300   23.076100
C        13.906500   50.966400   22.488900
H        14.335100   51.889100   22.886800
C        14.520200   50.374900   21.393000
H        15.416500   50.806400   20.955500
C        13.995100   49.202400   20.831400
O        14.629700   48.649700   19.785700
H        14.039800   47.965900   19.385400
C        12.860500   48.628100   21.417700
H        12.462300   47.706400   21.005100
C        12.267500   49.228600   22.521600
H        11.407200   48.737400   22.987800
C        14.742200   49.386600   11.425500
H        15.543700   49.661700   12.112300
C        13.435600   49.321700   12.224900
H        13.543300   48.532100   12.989400
C        13.126900   50.620600   12.953000
H        12.955000   51.430700   12.233200
H        12.225700   50.502800   13.568700
H        13.950800   50.896400   13.619700
O        12.399000   48.965600   11.309700
H        11.612400   48.793000   11.860600
C        15.087700   48.043000   10.768100
O        15.230200   47.931500    9.552000
N        15.282700   46.979300   11.598100
H        14.890300   47.001700   12.529400
C        15.455900   45.687400   10.972500
H        16.325100   45.764000   10.314600
C        15.679000   44.528000   11.955800
H        14.708900   44.273500   12.403400
C        16.202700   43.355000   11.159300
H        17.196000   43.562800   10.753200
H        16.253500   42.460200   11.772700
H        15.518400   43.173800   10.322000
O        16.525300   44.961100   13.048100
H        15.698000   45.624900   14.000700
C        14.162400   45.396100   10.189800
O        13.100900   45.307800   10.825200
N        14.189900   45.325800    8.848700
C        12.943200   45.421300    8.081400
H        12.168200   45.819700    8.741000
C        13.371500   46.382200    6.976100
H        12.685500   46.401600    6.120400
H        13.440400   47.387900    7.405400
C        15.348400   45.421400    7.963100
H        16.043100   46.161800    8.363400
H        15.836600   44.442900    7.878500
C        14.767400   45.879500    6.617000
H        15.386600   46.653800    6.152900
H        14.702000   45.034100    5.918500
MG       12.414400   43.060500   16.328800
O        13.665700   44.261100   15.026600
P        13.892200   45.721900   15.347500
O        15.102300   46.312700   14.500300
O        12.757300   46.696000   15.270000
O        14.596100   45.836600   16.827400
P        13.803500   45.445300   18.194900
O        12.953100   44.238200   17.929500
O        13.169800   46.651300   18.814700
O        15.048700   45.090400   19.136900
C        15.635000   43.780400   18.964300
H        16.673700   43.900000   18.652300
H        15.111200   43.212800   18.193100
C        17.664100   44.169000   13.524700
H        18.113600   43.704100   12.648000
C        17.278800   43.046100   14.521000
H        18.063400   42.296200   14.398300
N        16.033200   42.442900   14.156200
H        15.189500   42.979100   14.331200
C        15.883400   41.153900   13.778600
O        16.794800   40.320900   13.756900
C        14.487800   40.826500   13.303100
H        14.544700   39.986700   12.607900
H        14.027800   41.687900   12.807900
H        13.867800   40.558000   14.163300
C        17.275300   43.414600   16.005000
H        16.386900   44.025500   16.227600
O        17.332200   42.272200   16.797600
H        16.456900   41.835300   16.944900
C        18.506900   44.246100   16.292000
H        18.447900   44.606300   17.334000
O        19.636900   43.443900   16.087900
H        20.455300   43.892600   16.436400
C        18.424900   45.456600   15.382100
H        17.421000   45.879000   15.502100
O        18.600600   45.062000   14.010200
C        19.389600   46.578500   15.739900
H        19.073200   47.478600   15.196500
H        19.198400   46.800400   16.803100
O        20.732400   46.335300   15.469400
H        21.222000   46.135600   16.298900
O        11.399000   45.640900   13.080900
H        11.838200   46.219900   13.739600
H        12.077800   45.542000   12.388600
O        11.080700   48.018100   17.108600
H        11.655500   47.425300   16.594600
H        11.641900   48.867400   17.290900
O        10.811500   44.405900   15.551000
H        11.052200   44.734200   14.661000
H        10.028400   43.847800   15.405100
O        21.311400   47.850600   11.049900
H        22.045400   48.451400   11.246300
H        20.720400   47.948400   11.816500
O        18.413800   48.398700    9.988600
H        19.379000   48.320100    9.979200
H        18.241600   48.091600   10.895500
O        18.850800   47.643700   12.663300
H        18.485900   48.259200   13.311400
H        18.732500   46.765200   13.064600
H        22.209823   40.540108   25.219714
H        23.355848   39.163127   25.053253
H        14.111120   38.103982   18.842994
H        12.714219   38.783780   19.749339
H         8.982457   39.310692   19.745750
H         8.189055   38.748093   18.253692
H        20.120032   40.034557   10.249953
H        18.075159   38.234634   16.677252
H        19.862732   49.745533   20.647888
H        20.179946   49.760885   18.864452
H        25.268420   46.337438   16.678610
H        25.684390   44.599392   16.401610
H         8.690278   37.561637   12.524625
H         8.353062   39.259350   13.004261
H         8.314098   46.349153   13.402885
H         8.467342   48.143669   13.138820
H         9.882696   52.040882   17.171132
H         9.571561   52.089836   18.943541
H        10.694086   52.214612   23.014225
H        12.000034   53.212779   23.838200
H        14.693712   50.124533   10.624748
H        12.595711   44.471133    7.675772
H        15.589276   43.230432   19.904271
