# Supplementary material for: Stepwise Catalytic Mechanism via Short-Lived Intermediate Inferred from Combined QM/MM MERP and PES Calculations on Retaining Glycosyltransferase ppGalNAcT2
Source: PLoS Comput Biol. 2015 Apr 7;11(4):e1004061. doi: 10.1371/journal.pcbi.1004061 (PMC4388629; doi:10.1371/journal.pcbi.1004061)
Supplement: S1 Supporting Information — Two files are provided for each stationary point—a PDB file for the whole system and a XYZ file with only the QM region. (ZIP) [file pcbi.1004061.s010.zip › reactant.pdb]

TITLE     PDB-FILE CORRESPONDING TO pdb2adf-GENERATED ADF-INPUTFILE
REMARK    Written by M. Swart, March 2005
ATOM      1 N    LYS     1       6.031  25.464  38.816  1.00  0.00      QMMM N
ATOM      2 H1   LYS     1       5.875  24.467  38.919  1.00  0.00      QMMM H
ATOM      3 CA   LYS     1       6.167  25.767  37.371  1.00  0.00      QMMM C
ATOM      4 HA   LYS     1       6.194  26.842  37.203  1.00  0.00      QMMM H
ATOM      5 CB   LYS     1       7.433  25.117  36.767  1.00  0.00      QMMM C
ATOM      6 HB2  LYS     1       7.482  24.082  37.109  1.00  0.00      QMMM H
ATOM      7 HB3  LYS     1       7.324  25.077  35.681  1.00  0.00      QMMM H
ATOM      8 CG   LYS     1       8.785  25.794  37.087  1.00  0.00      QMMM C
ATOM      9 HG2  LYS     1       8.862  26.006  38.154  1.00  0.00      QMMM H
ATOM     10 HG3  LYS     1       9.568  25.079  36.828  1.00  0.00      QMMM H
ATOM     11 CD   LYS     1       9.030  27.080  36.276  1.00  0.00      QMMM C
ATOM     12 HD2  LYS     1       8.586  26.941  35.293  1.00  0.00      QMMM H
ATOM     13 HD3  LYS     1       8.531  27.919  36.763  1.00  0.00      QMMM H
ATOM     14 CE   LYS     1      10.526  27.402  36.088  1.00  0.00      QMMM C
ATOM     15 HE2  LYS     1      10.977  27.606  37.064  1.00  0.00      QMMM H
ATOM     16 HE3  LYS     1      11.020  26.527  35.657  1.00  0.00      QMMM H
ATOM     17 NZ   LYS     1      10.717  28.568  35.188  1.00  0.00      QMMM N
ATOM     18 HZ1  LYS     1      10.331  29.409  35.607  1.00  0.00      QMMM H
ATOM     19 HZ2  LYS     1      11.687  28.758  34.943  1.00  0.00      QMMM H
ATOM     20 HZ3  LYS     1      10.207  28.438  34.316  1.00  0.00      QMMM H
ATOM     21 C    LYS     1       4.935  25.206  36.677  1.00  0.00      QMMM C
ATOM     22 O    LYS     1       4.596  24.071  36.988  1.00  0.00      QMMM O
ATOM     23 H2   LYS     1       6.857  25.736  39.327  1.00  0.00      QMMM H
ATOM     24 H3   LYS     1       5.220  25.935  39.195  1.00  0.00      QMMM H
ATOM     25 N    VAL     2       4.274  25.981  35.822  1.00  0.00      QMMM N
ATOM     26 H    VAL     2       4.692  26.879  35.607  1.00  0.00      QMMM H
ATOM     27 CA   VAL     2       3.424  25.445  34.739  1.00  0.00      QMMM C
ATOM     28 HA   VAL     2       2.842  24.594  35.098  1.00  0.00      QMMM H
ATOM     29 CB   VAL     2       2.434  26.519  34.230  1.00  0.00      QMMM C
ATOM     30 HB   VAL     2       1.958  26.172  33.321  1.00  0.00      QMMM H
ATOM     31 CG1  VAL     2       1.341  26.767  35.274  1.00  0.00      QMMM C
ATOM     32 HG11 VAL     2       1.763  27.158  36.197  1.00  0.00      QMMM H
ATOM     33 HG12 VAL     2       0.610  27.475  34.881  1.00  0.00      QMMM H
ATOM     34 HG13 VAL     2       0.819  25.830  35.477  1.00  0.00      QMMM H
ATOM     35 CG2  VAL     2       3.081  27.861  33.880  1.00  0.00      QMMM C
ATOM     36 HG21 VAL     2       3.818  27.710  33.096  1.00  0.00      QMMM H
ATOM     37 HG22 VAL     2       2.306  28.520  33.495  1.00  0.00      QMMM H
ATOM     38 HG23 VAL     2       3.532  28.323  34.754  1.00  0.00      QMMM H
ATOM     39 C    VAL     2       4.329  24.930  33.607  1.00  0.00      QMMM C
ATOM     40 O    VAL     2       5.539  25.184  33.650  1.00  0.00      QMMM O
ATOM     41 N    ARG     3       3.797  24.216  32.610  1.00  0.00      QMMM N
ATOM     42 H    ARG     3       2.784  24.054  32.643  1.00  0.00      QMMM H
ATOM     43 CA   ARG     3       4.539  23.897  31.377  1.00  0.00      QMMM C
ATOM     44 HA   ARG     3       5.592  23.770  31.614  1.00  0.00      QMMM H
ATOM     45 CB   ARG     3       4.054  22.592  30.728  1.00  0.00      QMMM C
ATOM     46 HB2  ARG     3       2.970  22.600  30.606  1.00  0.00      QMMM H
ATOM     47 HB3  ARG     3       4.515  22.522  29.740  1.00  0.00      QMMM H
ATOM     48 CG   ARG     3       4.466  21.362  31.544  1.00  0.00      QMMM C
ATOM     49 HG2  ARG     3       5.493  21.476  31.891  1.00  0.00      QMMM H
ATOM     50 HG3  ARG     3       3.808  21.256  32.408  1.00  0.00      QMMM H
ATOM     51 CD   ARG     3       4.374  20.119  30.653  1.00  0.00      QMMM C
ATOM     52 HD2  ARG     3       3.339  19.999  30.325  1.00  0.00      QMMM H
ATOM     53 HD3  ARG     3       4.993  20.268  29.765  1.00  0.00      QMMM H
ATOM     54 NE   ARG     3       4.804  18.897  31.357  1.00  0.00      QMMM N
ATOM     55 HE   ARG     3       4.072  18.349  31.775  1.00  0.00      QMMM H
ATOM     56 CZ   ARG     3       6.036  18.429  31.448  1.00  0.00      QMMM C
ATOM     57 NH1  ARG     3       7.080  19.054  30.984  1.00  0.00      QMMM N
ATOM     58 HH11 ARG     3       6.981  19.995  30.573  1.00  0.00      QMMM H
ATOM     59 HH12 ARG     3       8.010  18.702  31.042  1.00  0.00      QMMM H
ATOM     60 NH2  ARG     3       6.247  17.280  32.028  1.00  0.00      QMMM N
ATOM     61 HH21 ARG     3       5.476  16.750  32.390  1.00  0.00      QMMM H
ATOM     62 HH22 ARG     3       7.181  16.923  32.082  1.00  0.00      QMMM H
ATOM     63 C    ARG     3       4.492  25.075  30.411  1.00  0.00      QMMM C
ATOM     64 O    ARG     3       5.410  25.890  30.427  1.00  0.00      QMMM O
ATOM     65 N    TRP     4       3.433  25.165  29.610  1.00  0.00      QMMM N
ATOM     66 H    TRP     4       2.674  24.556  29.904  1.00  0.00      QMMM H
ATOM     67 CA   TRP     4       3.078  26.305  28.763  1.00  0.00      QMMM C
ATOM     68 HA   TRP     4       3.241  27.203  29.362  1.00  0.00      QMMM H
ATOM     69 CB   TRP     4       3.987  26.449  27.527  1.00  0.00      QMMM C
ATOM     70 HB2  TRP     4       3.697  27.369  27.023  1.00  0.00      QMMM H
ATOM     71 HB3  TRP     4       5.013  26.596  27.868  1.00  0.00      QMMM H
ATOM     72 CG   TRP     4       3.989  25.359  26.494  1.00  0.00      QMMM C
ATOM     73 CD1  TRP     4       4.948  24.413  26.376  1.00  0.00      QMMM C
ATOM     74 HD1  TRP     4       5.820  24.343  27.014  1.00  0.00      QMMM H
ATOM     75 NE1  TRP     4       4.669  23.605  25.289  1.00  0.00      QMMM N
ATOM     76 HE1  TRP     4       5.310  22.924  24.899  1.00  0.00      QMMM H
ATOM     77 CE2  TRP     4       3.453  23.919  24.727  1.00  0.00      QMMM C
ATOM     78 CZ2  TRP     4       2.694  23.324  23.709  1.00  0.00      QMMM C
ATOM     79 HZ2  TRP     4       3.055  22.433  23.217  1.00  0.00      QMMM H
ATOM     80 CH2  TRP     4       1.450  23.883  23.372  1.00  0.00      QMMM C
ATOM     81 HH2  TRP     4       0.831  23.407  22.626  1.00  0.00      QMMM H
ATOM     82 CZ3  TRP     4       1.016  25.063  24.004  1.00  0.00      QMMM C
ATOM     83 HZ3  TRP     4       0.061  25.498  23.741  1.00  0.00      QMMM H
ATOM     84 CE3  TRP     4       1.804  25.665  25.004  1.00  0.00      QMMM C
ATOM     85 HE3  TRP     4       1.454  26.562  25.494  1.00  0.00      QMMM H
ATOM     86 CD2  TRP     4       3.023  25.085  25.426  1.00  0.00      QMMM C
ATOM     87 C    TRP     4       1.593  26.357  28.364  1.00  0.00      QMMM C
ATOM     88 O    TRP     4       1.067  27.463  28.408  1.00  0.00      QMMM O
ATOM     89 N    PRO     5       0.867  25.269  27.998  1.00  0.00      QMMM N
ATOM     90 CA   PRO     5      -0.554  25.387  27.619  1.00  0.00      QMMM C
ATOM     91 HA   PRO     5      -0.643  26.045  26.754  1.00  0.00      QMMM H
ATOM     92 CB   PRO     5      -1.014  23.971  27.237  1.00  0.00      QMMM C
ATOM     93 HB2  PRO     5      -1.592  23.526  28.049  1.00  0.00      QMMM H
ATOM     94 HB3  PRO     5      -1.609  23.982  26.323  1.00  0.00      QMMM H
ATOM     95 CD   PRO     5       1.274  23.869  27.960  1.00  0.00      QMMM C
ATOM     96 HD2  PRO     5       2.284  23.733  27.581  1.00  0.00      QMMM H
ATOM     97 HD3  PRO     5       1.200  23.440  28.957  1.00  0.00      QMMM H
ATOM     98 CG   PRO     5       0.271  23.168  27.050  1.00  0.00      QMMM C
ATOM     99 HG2  PRO     5       0.602  23.236  26.016  1.00  0.00      QMMM H
ATOM    100 HG3  PRO     5       0.138  22.123  27.332  1.00  0.00      QMMM H
ATOM    101 C    PRO     5      -1.421  25.938  28.763  1.00  0.00      QMMM C
ATOM    102 O    PRO     5      -2.365  26.699  28.542  1.00  0.00      QMMM O
ATOM    103 N    ASP     6      -1.035  25.523  29.970  1.00  0.00      QMMM N
ATOM    104 H    ASP     6      -0.193  24.955  29.970  1.00  0.00      QMMM H
ATOM    105 CA   ASP     6      -1.488  25.807  31.330  1.00  0.00      QMMM C
ATOM    106 HA   ASP     6      -2.578  25.825  31.340  1.00  0.00      QMMM H
ATOM    107 CB   ASP     6      -1.018  24.628  32.223  1.00  0.00      QMMM C
ATOM    108 HB2  ASP     6      -1.330  24.822  33.251  1.00  0.00      QMMM H
ATOM    109 HB3  ASP     6      -1.543  23.729  31.896  1.00  0.00      QMMM H
ATOM    110 CG   ASP     6       0.496  24.315  32.210  1.00  0.00      QMMM C
ATOM    111 OD1  ASP     6       1.168  24.495  31.165  1.00  0.00      QMMM O
ATOM    112 OD2  ASP     6       1.037  23.855  33.239  1.00  0.00      QMMM O
ATOM    113 C    ASP     6      -1.018  27.164  31.900  1.00  0.00      QMMM C
ATOM    114 O    ASP     6      -1.388  27.524  33.017  1.00  0.00      QMMM O
ATOM    115 N    PHE     7      -0.227  27.950  31.162  1.00  0.00      QMMM N
ATOM    116 H    PHE     7       0.021  27.641  30.230  1.00  0.00      QMMM H
ATOM    117 CA   PHE     7       0.103  29.322  31.555  1.00  0.00      QMMM C
ATOM    118 HA   PHE     7       0.351  29.321  32.616  1.00  0.00      QMMM H
ATOM    119 CB   PHE     7       1.345  29.807  30.797  1.00  0.00      QMMM C
ATOM    120 HB2  PHE     7       2.165  29.110  30.976  1.00  0.00      QMMM H
ATOM    121 HB3  PHE     7       1.143  29.801  29.727  1.00  0.00      QMMM H
ATOM    122 CG   PHE     7       1.789  31.200  31.203  1.00  0.00      QMMM C
ATOM    123 CD1  PHE     7       1.332  32.320  30.488  1.00  0.00      QMMM C
ATOM    124 HD1  PHE     7       0.671  32.177  29.646  1.00  0.00      QMMM H
ATOM    125 CE1  PHE     7       1.730  33.613  30.868  1.00  0.00      QMMM C
ATOM    126 HE1  PHE     7       1.374  34.471  30.324  1.00  0.00      QMMM H
ATOM    127 CZ   PHE     7       2.605  33.794  31.949  1.00  0.00      QMMM C
ATOM    128 HZ   PHE     7       2.927  34.790  32.220  1.00  0.00      QMMM H
ATOM    129 CE2  PHE     7       3.052  32.677  32.672  1.00  0.00      QMMM C
ATOM    130 HE2  PHE     7       3.714  32.808  33.510  1.00  0.00      QMMM H
ATOM    131 CD2  PHE     7       2.639  31.386  32.308  1.00  0.00      QMMM C
ATOM    132 HD2  PHE     7       2.995  30.540  32.870  1.00  0.00      QMMM H
ATOM    133 C    PHE     7      -1.102  30.264  31.369  1.00  0.00      QMMM C
ATOM    134 O    PHE     7      -1.464  30.617  30.247  1.00  0.00      QMMM O
ATOM    135 N    ASN     8      -1.727  30.686  32.473  1.00  0.00      QMMM N
ATOM    136 H    ASN     8      -1.449  30.264  33.345  1.00  0.00      QMMM H
ATOM    137 CA   ASN     8      -2.804  31.683  32.490  1.00  0.00      QMMM C
ATOM    138 HA   ASN     8      -3.549  31.374  31.755  1.00  0.00      QMMM H
ATOM    139 CB   ASN     8      -3.480  31.662  33.874  1.00  0.00      QMMM C
ATOM    140 HB2  ASN     8      -3.902  30.675  34.057  1.00  0.00      QMMM H
ATOM    141 HB3  ASN     8      -2.732  31.866  34.640  1.00  0.00      QMMM H
ATOM    142 CG   ASN     8      -4.595  32.685  34.045  1.00  0.00      QMMM C
ATOM    143 OD1  ASN     8      -4.766  33.267  35.100  1.00  0.00      QMMM O
ATOM    144 ND2  ASN     8      -5.410  32.944  33.050  1.00  0.00      QMMM N
ATOM    145 HD21 ASN     8      -6.152  33.571  33.296  1.00  0.00      QMMM H
ATOM    146 HD22 ASN     8      -5.315  32.565  32.105  1.00  0.00      QMMM H
ATOM    147 C    ASN     8      -2.317  33.090  32.075  1.00  0.00      QMMM C
ATOM    148 O    ASN     8      -2.135  33.992  32.898  1.00  0.00      QMMM O
ATOM    149 N    GLN     9      -2.118  33.297  30.773  1.00  0.00      QMMM N
ATOM    150 H    GLN     9      -2.246  32.490  30.171  1.00  0.00      QMMM H
ATOM    151 CA   GLN     9      -1.754  34.597  30.211  1.00  0.00      QMMM C
ATOM    152 HA   GLN     9      -0.870  34.944  30.739  1.00  0.00      QMMM H
ATOM    153 CB   GLN     9      -1.387  34.440  28.733  1.00  0.00      QMMM C
ATOM    154 HB2  GLN     9      -0.699  35.241  28.469  1.00  0.00      QMMM H
ATOM    155 HB3  GLN     9      -0.872  33.489  28.616  1.00  0.00      QMMM H
ATOM    156 CG   GLN     9      -2.562  34.500  27.745  1.00  0.00      QMMM C
ATOM    157 HG2  GLN     9      -3.495  34.241  28.232  1.00  0.00      QMMM H
ATOM    158 HG3  GLN     9      -2.653  35.507  27.337  1.00  0.00      QMMM H
ATOM    159 CD   GLN     9      -2.356  33.512  26.623  1.00  0.00      QMMM C
ATOM    160 OE1  GLN     9      -1.664  33.757  25.652  1.00  0.00      QMMM O
ATOM    161 NE2  GLN     9      -2.952  32.352  26.720  1.00  0.00      QMMM N
ATOM    162 HE21 GLN     9      -2.801  31.686  25.992  1.00  0.00      QMMM H
ATOM    163 HE22 GLN     9      -3.669  32.233  27.443  1.00  0.00      QMMM H
ATOM    164 C    GLN     9      -2.851  35.650  30.374  1.00  0.00      QMMM C
ATOM    165 O    GLN     9      -2.576  36.844  30.324  1.00  0.00      QMMM O
ATOM    166 N    GLU    10      -4.095  35.207  30.527  1.00  0.00      QMMM N
ATOM    167 H    GLU    10      -4.225  34.197  30.574  1.00  0.00      QMMM H
ATOM    168 CA   GLU    10      -5.295  36.030  30.457  1.00  0.00      QMMM C
ATOM    169 HA   GLU    10      -5.260  36.627  29.545  1.00  0.00      QMMM H
ATOM    170 CB   GLU    10      -6.535  35.112  30.370  1.00  0.00      QMMM C
ATOM    171 HB2  GLU    10      -6.642  34.546  31.294  1.00  0.00      QMMM H
ATOM    172 HB3  GLU    10      -7.409  35.759  30.293  1.00  0.00      QMMM H
ATOM    173 CG   GLU    10      -6.569  34.142  29.155  1.00  0.00      QMMM C
ATOM    174 HG2  GLU    10      -7.590  33.767  29.061  1.00  0.00      QMMM H
ATOM    175 HG3  GLU    10      -6.353  34.718  28.253  1.00  0.00      QMMM H
ATOM    176 CD   GLU    10      -5.623  32.917  29.212  1.00  0.00      QMMM C
ATOM    177 OE1  GLU    10      -5.352  32.301  28.148  1.00  0.00      QMMM O
ATOM    178 OE2  GLU    10      -5.091  32.610  30.304  1.00  0.00      QMMM O
ATOM    179 C    GLU    10      -5.347  37.028  31.631  1.00  0.00      QMMM C
ATOM    180 O    GLU    10      -5.845  38.138  31.470  1.00  0.00      QMMM O
ATOM    181 N    ALA    11      -4.725  36.689  32.769  1.00  0.00      QMMM N
ATOM    182 H    ALA    11      -4.353  35.751  32.817  1.00  0.00      QMMM H
ATOM    183 CA   ALA    11      -4.385  37.623  33.845  1.00  0.00      QMMM C
ATOM    184 HA   ALA    11      -5.210  38.326  33.979  1.00  0.00      QMMM H
ATOM    185 CB   ALA    11      -4.225  36.813  35.139  1.00  0.00      QMMM C
ATOM    186 HB1  ALA    11      -3.433  36.070  35.032  1.00  0.00      QMMM H
ATOM    187 HB2  ALA    11      -3.982  37.483  35.964  1.00  0.00      QMMM H
ATOM    188 HB3  ALA    11      -5.159  36.297  35.369  1.00  0.00      QMMM H
ATOM    189 C    ALA    11      -3.115  38.450  33.533  1.00  0.00      QMMM C
ATOM    190 O    ALA    11      -3.147  39.681  33.556  1.00  0.00      QMMM O
ATOM    191 N    TYR    12      -1.994  37.777  33.237  1.00  0.00      QMMM N
ATOM    192 H    TYR    12      -2.077  36.770  33.227  1.00  0.00      QMMM H
ATOM    193 CA   TYR    12      -0.666  38.366  32.983  1.00  0.00      QMMM C
ATOM    194 HA   TYR    12      -0.306  38.811  33.911  1.00  0.00      QMMM H
ATOM    195 CB   TYR    12       0.299  37.233  32.595  1.00  0.00      QMMM C
ATOM    196 HB2  TYR    12       0.492  36.622  33.477  1.00  0.00      QMMM H
ATOM    197 HB3  TYR    12      -0.208  36.592  31.879  1.00  0.00      QMMM H
ATOM    198 CG   TYR    12       1.630  37.647  31.984  1.00  0.00      QMMM C
ATOM    199 CD1  TYR    12       2.605  38.315  32.751  1.00  0.00      QMMM C
ATOM    200 HD1  TYR    12       2.419  38.580  33.781  1.00  0.00      QMMM H
ATOM    201 CE1  TYR    12       3.844  38.666  32.178  1.00  0.00      QMMM C
ATOM    202 HE1  TYR    12       4.587  39.185  32.763  1.00  0.00      QMMM H
ATOM    203 CZ   TYR    12       4.103  38.381  30.822  1.00  0.00      QMMM C
ATOM    204 OH   TYR    12       5.260  38.778  30.235  1.00  0.00      QMMM O
ATOM    205 HH   TYR    12       5.981  38.919  30.877  1.00  0.00      QMMM H
ATOM    206 CE2  TYR    12       3.125  37.718  30.055  1.00  0.00      QMMM C
ATOM    207 HE2  TYR    12       3.332  37.523  29.014  1.00  0.00      QMMM H
ATOM    208 CD2  TYR    12       1.897  37.350  30.633  1.00  0.00      QMMM C
ATOM    209 HD2  TYR    12       1.157  36.851  30.026  1.00  0.00      QMMM H
ATOM    210 C    TYR    12      -0.685  39.493  31.934  1.00  0.00      QMMM C
ATOM    211 O    TYR    12      -0.307  40.625  32.243  1.00  0.00      QMMM O
ATOM    212 N    VAL    13      -1.131  39.193  30.711  1.00  0.00      QMMM N
ATOM    213 H    VAL    13      -1.465  38.244  30.579  1.00  0.00      QMMM H
ATOM    214 CA   VAL    13      -1.377  40.153  29.621  1.00  0.00      QMMM C
ATOM    215 HA   VAL    13      -0.484  40.757  29.470  1.00  0.00      QMMM H
ATOM    216 CB   VAL    13      -1.719  39.427  28.299  1.00  0.00      QMMM C
ATOM    217 HB   VAL    13      -2.670  38.907  28.415  1.00  0.00      QMMM H
ATOM    218 CG1  VAL    13      -1.849  40.409  27.129  1.00  0.00      QMMM C
ATOM    219 HG11 VAL    13      -0.914  40.948  26.972  1.00  0.00      QMMM H
ATOM    220 HG12 VAL    13      -2.111  39.870  26.219  1.00  0.00      QMMM H
ATOM    221 HG13 VAL    13      -2.644  41.129  27.317  1.00  0.00      QMMM H
ATOM    222 CG2  VAL    13      -0.657  38.389  27.908  1.00  0.00      QMMM C
ATOM    223 HG21 VAL    13      -0.611  37.602  28.655  1.00  0.00      QMMM H
ATOM    224 HG22 VAL    13      -0.921  37.933  26.953  1.00  0.00      QMMM H
ATOM    225 HG23 VAL    13       0.317  38.863  27.824  1.00  0.00      QMMM H
ATOM    226 C    VAL    13      -2.522  41.097  29.991  1.00  0.00      QMMM C
ATOM    227 O    VAL    13      -2.407  42.306  29.781  1.00  0.00      QMMM O
ATOM    228 N    GLY    14      -3.594  40.549  30.581  1.00  0.00      QMMM N
ATOM    229 H    GLY    14      -3.577  39.548  30.720  1.00  0.00      QMMM H
ATOM    230 CA   GLY    14      -4.808  41.241  31.027  1.00  0.00      QMMM C
ATOM    231 HA2  GLY    14      -5.429  41.458  30.161  1.00  0.00      QMMM H
ATOM    232 HA3  GLY    14      -5.372  40.577  31.681  1.00  0.00      QMMM H
ATOM    233 C    GLY    14      -4.556  42.537  31.798  1.00  0.00      QMMM C
ATOM    234 O    GLY    14      -5.252  43.530  31.579  1.00  0.00      QMMM O
ATOM    235 N    GLY    15      -3.534  42.562  32.657  1.00  0.00      QMMM N
ATOM    236 H    GLY    15      -3.074  41.674  32.836  1.00  0.00      QMMM H
ATOM    237 CA   GLY    15      -3.016  43.788  33.270  1.00  0.00      QMMM C
ATOM    238 HA2  GLY    15      -3.778  44.214  33.923  1.00  0.00      QMMM H
ATOM    239 HA3  GLY    15      -2.141  43.549  33.875  1.00  0.00      QMMM H
ATOM    240 C    GLY    15      -2.621  44.842  32.228  1.00  0.00      QMMM C
ATOM    241 O    GLY    15      -3.275  45.878  32.109  1.00  0.00      QMMM O
ATOM    242 N    THR    16      -1.570  44.570  31.451  1.00  0.00      QMMM N
ATOM    243 H    THR    16      -1.154  43.652  31.542  1.00  0.00      QMMM H
ATOM    244 CA   THR    16      -0.941  45.494  30.485  1.00  0.00      QMMM C
ATOM    245 HA   THR    16      -0.708  46.425  31.003  1.00  0.00      QMMM H
ATOM    246 CB   THR    16       0.380  44.913  29.950  1.00  0.00      QMMM C
ATOM    247 HB   THR    16       0.728  45.501  29.100  1.00  0.00      QMMM H
ATOM    248 CG2  THR    16       1.472  44.956  31.018  1.00  0.00      QMMM C
ATOM    249 HG21 THR    16       1.192  44.343  31.874  1.00  0.00      QMMM H
ATOM    250 HG22 THR    16       2.406  44.584  30.597  1.00  0.00      QMMM H
ATOM    251 HG23 THR    16       1.629  45.984  31.345  1.00  0.00      QMMM H
ATOM    252 OG1  THR    16       0.214  43.572  29.539  1.00  0.00      QMMM O
ATOM    253 HG1  THR    16      -0.704  43.430  29.265  1.00  0.00      QMMM H
ATOM    254 C    THR    16      -1.774  45.899  29.265  1.00  0.00      QMMM C
ATOM    255 O    THR    16      -1.324  46.780  28.533  1.00  0.00      QMMM O
ATOM    256 N    MET    17      -2.934  45.283  29.003  1.00  0.00      QMMM N
ATOM    257 H    MET    17      -3.207  44.524  29.612  1.00  0.00      QMMM H
ATOM    258 CA   MET    17      -3.716  45.529  27.778  1.00  0.00      QMMM C
ATOM    259 HA   MET    17      -3.143  45.138  26.941  1.00  0.00      QMMM H
ATOM    260 CB   MET    17      -5.061  44.788  27.782  1.00  0.00      QMMM C
ATOM    261 HB2  MET    17      -5.650  45.104  28.640  1.00  0.00      QMMM H
ATOM    262 HB3  MET    17      -5.603  45.058  26.873  1.00  0.00      QMMM H
ATOM    263 CG   MET    17      -4.907  43.268  27.804  1.00  0.00      QMMM C
ATOM    264 HG2  MET    17      -4.170  42.982  27.053  1.00  0.00      QMMM H
ATOM    265 HG3  MET    17      -4.529  42.979  28.780  1.00  0.00      QMMM H
ATOM    266 SD   MET    17      -6.426  42.327  27.479  1.00  0.00      QMMM S
ATOM    267 CE   MET    17      -7.548  42.982  28.743  1.00  0.00      QMMM C
ATOM    268 HE1  MET    17      -7.763  44.030  28.533  1.00  0.00      QMMM H
ATOM    269 HE2  MET    17      -8.479  42.416  28.721  1.00  0.00      QMMM H
ATOM    270 HE3  MET    17      -7.093  42.890  29.728  1.00  0.00      QMMM H
ATOM    271 C    MET    17      -3.963  47.020  27.503  1.00  0.00      QMMM C
ATOM    272 O    MET    17      -4.576  47.725  28.312  1.00  0.00      QMMM O
ATOM    273 N    VAL    18      -3.513  47.498  26.343  1.00  0.00      QMMM N
ATOM    274 H    VAL    18      -3.006  46.854  25.749  1.00  0.00      QMMM H
ATOM    275 CA   VAL    18      -3.961  48.781  25.785  1.00  0.00      QMMM C
ATOM    276 HA   VAL    18      -3.788  49.560  26.527  1.00  0.00      QMMM H
ATOM    277 CB   VAL    18      -3.142  49.121  24.530  1.00  0.00      QMMM C
ATOM    278 HB   VAL    18      -3.123  48.258  23.864  1.00  0.00      QMMM H
ATOM    279 CG1  VAL    18      -3.692  50.322  23.765  1.00  0.00      QMMM C
ATOM    280 HG11 VAL    18      -3.739  51.202  24.405  1.00  0.00      QMMM H
ATOM    281 HG12 VAL    18      -3.019  50.525  22.938  1.00  0.00      QMMM H
ATOM    282 HG13 VAL    18      -4.679  50.107  23.355  1.00  0.00      QMMM H
ATOM    283 CG2  VAL    18      -1.703  49.485  24.923  1.00  0.00      QMMM C
ATOM    284 HG21 VAL    18      -1.269  48.698  25.534  1.00  0.00      QMMM H
ATOM    285 HG22 VAL    18      -1.095  49.607  24.026  1.00  0.00      QMMM H
ATOM    286 HG23 VAL    18      -1.691  50.412  25.496  1.00  0.00      QMMM H
ATOM    287 C    VAL    18      -5.472  48.710  25.521  1.00  0.00      QMMM C
ATOM    288 O    VAL    18      -6.008  47.658  25.172  1.00  0.00      QMMM O
ATOM    289 N    ARG    19      -6.184  49.816  25.761  1.00  0.00      QMMM N
ATOM    290 H    ARG    19      -5.672  50.666  25.945  1.00  0.00      QMMM H
ATOM    291 CA   ARG    19      -7.652  49.867  25.872  1.00  0.00      QMMM C
ATOM    292 HA   ARG    19      -8.086  48.990  25.388  1.00  0.00      QMMM H
ATOM    293 CB   ARG    19      -8.019  49.860  27.373  1.00  0.00      QMMM C
ATOM    294 HB2  ARG    19      -7.380  50.583  27.886  1.00  0.00      QMMM H
ATOM    295 HB3  ARG    19      -9.051  50.190  27.503  1.00  0.00      QMMM H
ATOM    296 CG   ARG    19      -7.879  48.478  28.044  1.00  0.00      QMMM C
ATOM    297 HG2  ARG    19      -8.787  47.904  27.857  1.00  0.00      QMMM H
ATOM    298 HG3  ARG    19      -7.041  47.927  27.625  1.00  0.00      QMMM H
ATOM    299 CD   ARG    19      -7.655  48.623  29.557  1.00  0.00      QMMM C
ATOM    300 HD2  ARG    19      -6.674  49.072  29.728  1.00  0.00      QMMM H
ATOM    301 HD3  ARG    19      -8.406  49.306  29.957  1.00  0.00      QMMM H
ATOM    302 NE   ARG    19      -7.769  47.334  30.273  1.00  0.00      QMMM N
ATOM    303 HE   ARG    19      -8.699  46.982  30.409  1.00  0.00      QMMM H
ATOM    304 CZ   ARG    19      -6.809  46.629  30.852  1.00  0.00      QMMM C
ATOM    305 NH1  ARG    19      -5.547  46.917  30.750  1.00  0.00      QMMM N
ATOM    306 HH11 ARG    19      -5.246  47.543  30.010  1.00  0.00      QMMM H
ATOM    307 HH12 ARG    19      -4.836  46.417  31.275  1.00  0.00      QMMM H
ATOM    308 NH2  ARG    19      -7.113  45.580  31.556  1.00  0.00      QMMM N
ATOM    309 HH21 ARG    19      -8.057  45.289  31.709  1.00  0.00      QMMM H
ATOM    310 HH22 ARG    19      -6.346  44.958  31.801  1.00  0.00      QMMM H
ATOM    311 C    ARG    19      -8.231  51.099  25.168  1.00  0.00      QMMM C
ATOM    312 O    ARG    19      -7.518  52.065  24.897  1.00  0.00      QMMM O
ATOM    313 N    SER    20      -9.542  51.074  24.926  1.00  0.00      QMMM N
ATOM    314 H    SER    20     -10.047  50.226  25.128  1.00  0.00      QMMM H
ATOM    315 CA   SER    20     -10.341  52.178  24.379  1.00  0.00      QMMM C
ATOM    316 HA   SER    20     -10.058  52.326  23.336  1.00  0.00      QMMM H
ATOM    317 CB   SER    20     -11.830  51.812  24.418  1.00  0.00      QMMM C
ATOM    318 HB2  SER    20     -12.167  51.745  25.454  1.00  0.00      QMMM H
ATOM    319 HB3  SER    20     -12.405  52.585  23.906  1.00  0.00      QMMM H
ATOM    320 OG   SER    20     -12.035  50.564  23.781  1.00  0.00      QMMM O
ATOM    321 HG   SER    20     -12.982  50.409  23.700  1.00  0.00      QMMM H
ATOM    322 C    SER    20     -10.107  53.480  25.151  1.00  0.00      QMMM C
ATOM    323 O    SER    20     -10.471  53.572  26.320  1.00  0.00      QMMM O
ATOM    324 N    GLY    21      -9.463  54.459  24.511  1.00  0.00      QMMM N
ATOM    325 H    GLY    21      -9.196  54.287  23.554  1.00  0.00      QMMM H
ATOM    326 CA   GLY    21      -8.993  55.699  25.146  1.00  0.00      QMMM C
ATOM    327 HA2  GLY    21      -9.490  56.548  24.677  1.00  0.00      QMMM H
ATOM    328 HA3  GLY    21      -9.256  55.707  26.205  1.00  0.00      QMMM H
ATOM    329 C    GLY    21      -7.479  55.925  25.044  1.00  0.00      QMMM C
ATOM    330 O    GLY    21      -6.983  56.941  25.527  1.00  0.00      QMMM O
ATOM    331 N    GLN    22      -6.736  55.008  24.416  1.00  0.00      QMMM N
ATOM    332 H    GLN    22      -7.176  54.146  24.120  1.00  0.00      QMMM H
ATOM    333 CA   GLN    22      -5.311  55.144  24.095  1.00  0.00      QMMM C
ATOM    334 HA   GLN    22      -5.003  56.181  24.228  1.00  0.00      QMMM H
ATOM    335 CB   GLN    22      -4.490  54.245  25.040  1.00  0.00      QMMM C
ATOM    336 HB2  GLN    22      -4.897  53.234  25.004  1.00  0.00      QMMM H
ATOM    337 HB3  GLN    22      -3.456  54.198  24.694  1.00  0.00      QMMM H
ATOM    338 CG   GLN    22      -4.479  54.720  26.502  1.00  0.00      QMMM C
ATOM    339 HG2  GLN    22      -5.498  54.834  26.873  1.00  0.00      QMMM H
ATOM    340 HG3  GLN    22      -3.989  53.958  27.108  1.00  0.00      QMMM H
ATOM    341 CD   GLN    22      -3.712  56.026  26.677  1.00  0.00      QMMM C
ATOM    342 OE1  GLN    22      -2.506  56.042  26.846  1.00  0.00      QMMM O
ATOM    343 NE2  GLN    22      -4.360  57.166  26.619  1.00  0.00      QMMM N
ATOM    344 HE21 GLN    22      -3.795  57.983  26.760  1.00  0.00      QMMM H
ATOM    345 HE22 GLN    22      -5.355  57.207  26.409  1.00  0.00      QMMM H
ATOM    346 C    GLN    22      -5.021  54.791  22.627  1.00  0.00      QMMM C
ATOM    347 O    GLN    22      -5.830  54.162  21.947  1.00  0.00      QMMM O
ATOM    348 N    ASP    23      -3.832  55.176  22.161  1.00  0.00      QMMM N
ATOM    349 H    ASP    23      -3.234  55.677  22.799  1.00  0.00      QMMM H
ATOM    350 CA   ASP    23      -3.202  54.682  20.933  1.00  0.00      QMMM C
ATOM    351 HA   ASP    23      -3.807  54.974  20.076  1.00  0.00      QMMM H
ATOM    352 CB   ASP    23      -1.824  55.373  20.814  1.00  0.00      QMMM C
ATOM    353 HB2  ASP    23      -1.980  56.415  20.529  1.00  0.00      QMMM H
ATOM    354 HB3  ASP    23      -1.341  55.371  21.793  1.00  0.00      QMMM H
ATOM    355 CG   ASP    23      -0.859  54.727  19.814  1.00  0.00      QMMM C
ATOM    356 OD1  ASP    23       0.372  54.913  19.976  1.00  0.00      QMMM O
ATOM    357 OD2  ASP    23      -1.329  54.022  18.899  1.00  0.00      QMMM O
ATOM    358 C    ASP    23      -3.075  53.142  20.985  1.00  0.00      QMMM C
ATOM    359 O    ASP    23      -2.406  52.648  21.893  1.00  0.00      QMMM O
ATOM    360 N    PRO    24      -3.655  52.357  20.050  1.00  0.00      QMMM N
ATOM    361 CA   PRO    24      -3.560  50.892  20.073  1.00  0.00      QMMM C
ATOM    362 HA   PRO    24      -3.969  50.524  21.009  1.00  0.00      QMMM H
ATOM    363 CB   PRO    24      -4.471  50.400  18.944  1.00  0.00      QMMM C
ATOM    364 HB2  PRO    24      -4.085  49.504  18.459  1.00  0.00      QMMM H
ATOM    365 HB3  PRO    24      -5.468  50.211  19.344  1.00  0.00      QMMM H
ATOM    366 CD   PRO    24      -4.420  52.799  18.894  1.00  0.00      QMMM C
ATOM    367 HD2  PRO    24      -5.413  53.114  19.219  1.00  0.00      QMMM H
ATOM    368 HD3  PRO    24      -3.918  53.611  18.367  1.00  0.00      QMMM H
ATOM    369 CG   PRO    24      -4.532  51.581  17.979  1.00  0.00      QMMM C
ATOM    370 HG2  PRO    24      -5.461  51.590  17.407  1.00  0.00      QMMM H
ATOM    371 HG3  PRO    24      -3.674  51.546  17.309  1.00  0.00      QMMM H
ATOM    372 C    PRO    24      -2.118  50.362  19.947  1.00  0.00      QMMM C
ATOM    373 O    PRO    24      -1.831  49.232  20.347  1.00  0.00      QMMM O
ATOM    374 N    TYR    25      -1.187  51.184  19.455  1.00  0.00      QMMM N
ATOM    375 H    TYR    25      -1.476  52.117  19.164  1.00  0.00      QMMM H
ATOM    376 CA   TYR    25       0.245  50.900  19.383  1.00  0.00      QMMM C
ATOM    377 HA   TYR    25       0.394  49.829  19.262  1.00  0.00      QMMM H
ATOM    378 CB   TYR    25       0.821  51.603  18.138  1.00  0.00      QMMM C
ATOM    379 HB2  TYR    25       0.735  52.681  18.260  1.00  0.00      QMMM H
ATOM    380 HB3  TYR    25       1.878  51.383  18.092  1.00  0.00      QMMM H
ATOM    381 CG   TYR    25       0.218  51.216  16.794  1.00  0.00      QMMM C
ATOM    382 CD1  TYR    25       0.891  50.312  15.948  1.00  0.00      QMMM C
ATOM    383 HD1  TYR    25       1.839  49.899  16.253  1.00  0.00      QMMM H
ATOM    384 CE1  TYR    25       0.340  49.957  14.700  1.00  0.00      QMMM C
ATOM    385 HE1  TYR    25       0.834  49.245  14.058  1.00  0.00      QMMM H
ATOM    386 CZ   TYR    25      -0.878  50.531  14.279  1.00  0.00      QMMM C
ATOM    387 OH   TYR    25      -1.395  50.234  13.061  1.00  0.00      QMMM O
ATOM    388 HH   TYR    25      -0.729  49.824  12.472  1.00  0.00      QMMM H
ATOM    389 CE2  TYR    25      -1.541  51.452  15.113  1.00  0.00      QMMM C
ATOM    390 HE2  TYR    25      -2.465  51.894  14.773  1.00  0.00      QMMM H
ATOM    391 CD2  TYR    25      -0.989  51.799  16.361  1.00  0.00      QMMM C
ATOM    392 HD2  TYR    25      -1.490  52.529  16.981  1.00  0.00      QMMM H
ATOM    393 C    TYR    25       1.023  51.319  20.652  1.00  0.00      QMMM C
ATOM    394 O    TYR    25       2.198  50.974  20.770  1.00  0.00      QMMM O
ATOM    395 N    ALA    26       0.409  52.039  21.603  1.00  0.00      QMMM N
ATOM    396 H    ALA    26      -0.583  52.203  21.463  1.00  0.00      QMMM H
ATOM    397 CA   ALA    26       1.050  52.900  22.612  1.00  0.00      QMMM C
ATOM    398 HA   ALA    26       1.244  53.860  22.133  1.00  0.00      QMMM H
ATOM    399 CB   ALA    26       0.065  53.173  23.760  1.00  0.00      QMMM C
ATOM    400 HB1  ALA    26      -0.319  52.237  24.166  1.00  0.00      QMMM H
ATOM    401 HB2  ALA    26       0.563  53.734  24.552  1.00  0.00      QMMM H
ATOM    402 HB3  ALA    26      -0.770  53.773  23.402  1.00  0.00      QMMM H
ATOM    403 C    ALA    26       2.414  52.422  23.144  1.00  0.00      QMMM C
ATOM    404 O    ALA    26       3.442  53.015  22.813  1.00  0.00      QMMM O
ATOM    405 N    ARG    27       2.419  51.375  23.983  1.00  0.00      QMMM N
ATOM    406 H    ARG    27       1.523  50.944  24.159  1.00  0.00      QMMM H
ATOM    407 CA   ARG    27       3.611  50.879  24.697  1.00  0.00      QMMM C
ATOM    408 HA   ARG    27       4.091  51.707  25.220  1.00  0.00      QMMM H
ATOM    409 CB   ARG    27       3.204  49.806  25.728  1.00  0.00      QMMM C
ATOM    410 HB2  ARG    27       2.606  49.054  25.219  1.00  0.00      QMMM H
ATOM    411 HB3  ARG    27       4.108  49.323  26.104  1.00  0.00      QMMM H
ATOM    412 CG   ARG    27       2.419  50.348  26.936  1.00  0.00      QMMM C
ATOM    413 HG2  ARG    27       3.065  51.017  27.507  1.00  0.00      QMMM H
ATOM    414 HG3  ARG    27       1.570  50.928  26.572  1.00  0.00      QMMM H
ATOM    415 CD   ARG    27       1.869  49.255  27.875  1.00  0.00      QMMM C
ATOM    416 HD2  ARG    27       1.273  49.748  28.645  1.00  0.00      QMMM H
ATOM    417 HD3  ARG    27       1.191  48.604  27.329  1.00  0.00      QMMM H
ATOM    418 NE   ARG    27       2.915  48.458  28.551  1.00  0.00      QMMM N
ATOM    419 HE   ARG    27       3.250  48.785  29.452  1.00  0.00      QMMM H
ATOM    420 CZ   ARG    27       3.463  47.317  28.170  1.00  0.00      QMMM C
ATOM    421 NH1  ARG    27       3.187  46.702  27.059  1.00  0.00      QMMM N
ATOM    422 HH11 ARG    27       2.519  47.079  26.388  1.00  0.00      QMMM H
ATOM    423 HH12 ARG    27       3.776  45.931  26.787  1.00  0.00      QMMM H
ATOM    424 NH2  ARG    27       4.336  46.741  28.936  1.00  0.00      QMMM N
ATOM    425 HH21 ARG    27       4.577  47.192  29.805  1.00  0.00      QMMM H
ATOM    426 HH22 ARG    27       4.842  45.945  28.571  1.00  0.00      QMMM H
ATOM    427 C    ARG    27       4.691  50.295  23.781  1.00  0.00      QMMM C
ATOM    428 O    ARG    27       5.854  50.301  24.170  1.00  0.00      QMMM O
ATOM    429 N    ASN    28       4.330  49.754  22.611  1.00  0.00      QMMM N
ATOM    430 H    ASN    28       3.358  49.853  22.355  1.00  0.00      QMMM H
ATOM    431 CA   ASN    28       5.178  48.782  21.895  1.00  0.00      QMMM C
ATOM    432 HA   ASN    28       6.179  48.819  22.320  1.00  0.00      QMMM H
ATOM    433 CB   ASN    28       4.638  47.364  22.149  1.00  0.00      QMMM C
ATOM    434 HB2  ASN    28       3.639  47.261  21.727  1.00  0.00      QMMM H
ATOM    435 HB3  ASN    28       5.291  46.626  21.681  1.00  0.00      QMMM H
ATOM    436 CG   ASN    28       4.582  47.072  23.633  1.00  0.00      QMMM C
ATOM    437 OD1  ASN    28       3.542  46.778  24.192  1.00  0.00      QMMM O
ATOM    438 ND2  ASN    28       5.683  47.238  24.325  1.00  0.00      QMMM N
ATOM    439 HD21 ASN    28       5.652  47.199  25.337  1.00  0.00      QMMM H
ATOM    440 HD22 ASN    28       6.540  47.454  23.852  1.00  0.00      QMMM H
ATOM    441 C    ASN    28       5.395  49.059  20.405  1.00  0.00      QMMM C
ATOM    442 O    ASN    28       6.287  48.464  19.808  1.00  0.00      QMMM O
ATOM    443 N    LYS    29       4.648  49.992  19.814  1.00  0.00      QMMM N
ATOM    444 H    LYS    29       3.896  50.366  20.385  1.00  0.00      QMMM H
ATOM    445 CA   LYS    29       4.775  50.550  18.456  1.00  0.00      QMMM C
ATOM    446 HA   LYS    29       3.856  51.085  18.275  1.00  0.00      QMMM H
ATOM    447 CB   LYS    29       5.881  51.617  18.425  1.00  0.00      QMMM C
ATOM    448 HB2  LYS    29       6.835  51.152  18.672  1.00  0.00      QMMM H
ATOM    449 HB3  LYS    29       5.946  52.023  17.417  1.00  0.00      QMMM H
ATOM    450 CG   LYS    29       5.626  52.788  19.397  1.00  0.00      QMMM C
ATOM    451 HG2  LYS    29       5.682  52.438  20.427  1.00  0.00      QMMM H
ATOM    452 HG3  LYS    29       6.416  53.526  19.248  1.00  0.00      QMMM H
ATOM    453 CD   LYS    29       4.262  53.464  19.179  1.00  0.00      QMMM C
ATOM    454 HD2  LYS    29       4.132  53.669  18.116  1.00  0.00      QMMM H
ATOM    455 HD3  LYS    29       3.463  52.804  19.509  1.00  0.00      QMMM H
ATOM    456 CE   LYS    29       4.156  54.762  19.975  1.00  0.00      QMMM C
ATOM    457 HE2  LYS    29       4.130  54.520  21.043  1.00  0.00      QMMM H
ATOM    458 HE3  LYS    29       5.046  55.365  19.771  1.00  0.00      QMMM H
ATOM    459 NZ   LYS    29       2.942  55.514  19.581  1.00  0.00      QMMM N
ATOM    460 HZ1  LYS    29       2.079  54.988  19.762  1.00  0.00      QMMM H
ATOM    461 HZ2  LYS    29       2.846  56.369  20.105  1.00  0.00      QMMM H
ATOM    462 HZ3  LYS    29       2.956  55.720  18.594  1.00  0.00      QMMM H
ATOM    463 C    LYS    29       4.763  49.578  17.267  1.00  0.00      QMMM C
ATOM    464 O    LYS    29       4.642  50.024  16.128  1.00  0.00      QMMM O
ATOM    465 N    PHE    30       4.670  48.273  17.510  1.00  0.00      QMMM N
ATOM    466 H    PHE    30       4.893  48.037  18.467  1.00  0.00      QMMM H
ATOM    467 CA   PHE    30       3.608  47.475  16.896  1.00  0.00      QMMM C
ATOM    468 HA   PHE    30       3.434  47.836  15.889  1.00  0.00      QMMM H
ATOM    469 CB   PHE    30       4.042  46.012  16.782  1.00  0.00      QMMM C
ATOM    470 HB2  PHE    30       3.256  45.449  16.277  1.00  0.00      QMMM H
ATOM    471 HB3  PHE    30       4.916  45.983  16.136  1.00  0.00      QMMM H
ATOM    472 CG   PHE    30       4.376  45.298  18.075  1.00  0.00      QMMM C
ATOM    473 CD1  PHE    30       3.352  44.907  18.956  1.00  0.00      QMMM C
ATOM    474 HD1  PHE    30       2.318  45.129  18.741  1.00  0.00      QMMM H
ATOM    475 CE1  PHE    30       3.659  44.169  20.107  1.00  0.00      QMMM C
ATOM    476 HE1  PHE    30       2.856  43.848  20.753  1.00  0.00      QMMM H
ATOM    477 CZ   PHE    30       4.996  43.851  20.400  1.00  0.00      QMMM C
ATOM    478 HZ   PHE    30       5.262  43.306  21.293  1.00  0.00      QMMM H
ATOM    479 CE2  PHE    30       6.020  44.243  19.528  1.00  0.00      QMMM C
ATOM    480 HE2  PHE    30       7.045  43.994  19.766  1.00  0.00      QMMM H
ATOM    481 CD2  PHE    30       5.709  44.944  18.355  1.00  0.00      QMMM C
ATOM    482 HD2  PHE    30       6.501  45.181  17.665  1.00  0.00      QMMM H
ATOM    483 C    PHE    30       2.281  47.634  17.659  1.00  0.00      QMMM C
ATOM    484 O    PHE    30       2.255  48.144  18.778  1.00  0.00      QMMM O
ATOM    485 N    ASN    31       1.177  47.212  17.046  1.00  0.00      QMMM N
ATOM    486 H    ASN    31       1.265  46.828  16.110  1.00  0.00      QMMM H
ATOM    487 CA   ASN    31      -0.164  47.255  17.624  1.00  0.00      QMMM C
ATOM    488 HA   ASN    31      -0.362  48.264  17.988  1.00  0.00      QMMM H
ATOM    489 CB   ASN    31      -1.173  46.953  16.507  1.00  0.00      QMMM C
ATOM    490 HB2  ASN    31      -0.940  47.573  15.643  1.00  0.00      QMMM H
ATOM    491 HB3  ASN    31      -1.108  45.906  16.212  1.00  0.00      QMMM H
ATOM    492 CG   ASN    31      -2.596  47.253  16.929  1.00  0.00      QMMM C
ATOM    493 OD1  ASN    31      -2.983  47.110  18.079  1.00  0.00      QMMM O
ATOM    494 ND2  ASN    31      -3.426  47.666  16.006  1.00  0.00      QMMM N
ATOM    495 HD21 ASN    31      -4.383  47.737  16.293  1.00  0.00      QMMM H
ATOM    496 HD22 ASN    31      -3.162  47.488  15.042  1.00  0.00      QMMM H
ATOM    497 C    ASN    31      -0.282  46.280  18.810  1.00  0.00      QMMM C
ATOM    498 O    ASN    31      -0.330  45.063  18.612  1.00  0.00      QMMM O
ATOM    499 N    GLN    32      -0.284  46.793  20.045  1.00  0.00      QMMM N
ATOM    500 H    GLN    32      -0.336  47.799  20.148  1.00  0.00      QMMM H
ATOM    501 CA   GLN    32      -0.389  45.944  21.231  1.00  0.00      QMMM C
ATOM    502 HA   GLN    32       0.370  45.165  21.147  1.00  0.00      QMMM H
ATOM    503 CB   GLN    32      -0.121  46.737  22.522  1.00  0.00      QMMM C
ATOM    504 HB2  GLN    32       0.707  47.432  22.371  1.00  0.00      QMMM H
ATOM    505 HB3  GLN    32      -1.012  47.303  22.795  1.00  0.00      QMMM H
ATOM    506 CG   GLN    32       0.256  45.760  23.649  1.00  0.00      QMMM C
ATOM    507 HG2  GLN    32      -0.381  44.878  23.613  1.00  0.00      QMMM H
ATOM    508 HG3  GLN    32       1.280  45.436  23.495  1.00  0.00      QMMM H
ATOM    509 CD   GLN    32       0.155  46.367  25.039  1.00  0.00      QMMM C
ATOM    510 OE1  GLN    32       0.890  47.263  25.420  1.00  0.00      QMMM O
ATOM    511 NE2  GLN    32      -0.746  45.897  25.866  1.00  0.00      QMMM N
ATOM    512 HE21 GLN    32      -0.800  46.308  26.789  1.00  0.00      QMMM H
ATOM    513 HE22 GLN    32      -1.324  45.098  25.574  1.00  0.00      QMMM H
ATOM    514 C    GLN    32      -1.756  45.249  21.294  1.00  0.00      QMMM C
ATOM    515 O    GLN    32      -1.805  44.052  21.554  1.00  0.00      QMMM O
ATOM    516 N    VAL    33      -2.850  45.968  21.014  1.00  0.00      QMMM N
ATOM    517 H    VAL    33      -2.707  46.924  20.710  1.00  0.00      QMMM H
ATOM    518 CA   VAL    33      -4.228  45.440  21.079  1.00  0.00      QMMM C
ATOM    519 HA   VAL    33      -4.425  45.124  22.104  1.00  0.00      QMMM H
ATOM    520 CB   VAL    33      -5.263  46.522  20.701  1.00  0.00      QMMM C
ATOM    521 HB   VAL    33      -5.099  46.842  19.673  1.00  0.00      QMMM H
ATOM    522 CG1  VAL    33      -6.702  46.003  20.820  1.00  0.00      QMMM C
ATOM    523 HG11 VAL    33      -6.883  45.628  21.828  1.00  0.00      QMMM H
ATOM    524 HG12 VAL    33      -7.405  46.807  20.601  1.00  0.00      QMMM H
ATOM    525 HG13 VAL    33      -6.872  45.203  20.099  1.00  0.00      QMMM H
ATOM    526 CG2  VAL    33      -5.139  47.749  21.612  1.00  0.00      QMMM C
ATOM    527 HG21 VAL    33      -4.158  48.206  21.494  1.00  0.00      QMMM H
ATOM    528 HG22 VAL    33      -5.895  48.487  21.348  1.00  0.00      QMMM H
ATOM    529 HG23 VAL    33      -5.275  47.450  22.651  1.00  0.00      QMMM H
ATOM    530 C    VAL    33      -4.395  44.206  20.191  1.00  0.00      QMMM C
ATOM    531 O    VAL    33      -4.877  43.169  20.644  1.00  0.00      QMMM O
ATOM    532 N    GLU    34      -3.960  44.289  18.933  1.00  0.00      QMMM N
ATOM    533 H    GLU    34      -3.593  45.183  18.622  1.00  0.00      QMMM H
ATOM    534 CA   GLU    34      -4.071  43.168  17.993  1.00  0.00      QMMM C
ATOM    535 HA   GLU    34      -5.085  42.777  18.054  1.00  0.00      QMMM H
ATOM    536 CB   GLU    34      -3.833  43.640  16.552  1.00  0.00      QMMM C
ATOM    537 HB2  GLU    34      -2.819  44.035  16.469  1.00  0.00      QMMM H
ATOM    538 HB3  GLU    34      -3.922  42.786  15.881  1.00  0.00      QMMM H
ATOM    539 CG   GLU    34      -4.828  44.724  16.111  1.00  0.00      QMMM C
ATOM    540 HG2  GLU    34      -4.743  45.582  16.773  1.00  0.00      QMMM H
ATOM    541 HG3  GLU    34      -4.577  45.054  15.107  1.00  0.00      QMMM H
ATOM    542 CD   GLU    34      -6.278  44.260  16.133  1.00  0.00      QMMM C
ATOM    543 OE1  GLU    34      -6.991  44.557  17.113  1.00  0.00      QMMM O
ATOM    544 OE2  GLU    34      -6.743  43.580  15.190  1.00  0.00      QMMM O
ATOM    545 C    GLU    34      -3.146  41.993  18.349  1.00  0.00      QMMM C
ATOM    546 O    GLU    34      -3.487  40.848  18.065  1.00  0.00      QMMM O
ATOM    547 N    SER    35      -2.023  42.240  19.034  1.00  0.00      QMMM N
ATOM    548 H    SER    35      -1.805  43.207  19.242  1.00  0.00      QMMM H
ATOM    549 CA   SER    35      -1.224  41.173  19.648  1.00  0.00      QMMM C
ATOM    550 HA   SER    35      -1.086  40.381  18.912  1.00  0.00      QMMM H
ATOM    551 CB   SER    35       0.159  41.695  20.038  1.00  0.00      QMMM C
ATOM    552 HB2  SER    35       0.638  42.126  19.163  1.00  0.00      QMMM H
ATOM    553 HB3  SER    35       0.068  42.468  20.802  1.00  0.00      QMMM H
ATOM    554 OG   SER    35       0.948  40.626  20.535  1.00  0.00      QMMM O
ATOM    555 HG   SER    35       0.844  40.654  21.510  1.00  0.00      QMMM H
ATOM    556 C    SER    35      -1.907  40.557  20.876  1.00  0.00      QMMM C
ATOM    557 O    SER    35      -1.841  39.343  21.060  1.00  0.00      QMMM O
ATOM    558 N    ASP    36      -2.551  41.356  21.727  1.00  0.00      QMMM N
ATOM    559 H    ASP    36      -2.526  42.356  21.546  1.00  0.00      QMMM H
ATOM    560 CA   ASP    36      -3.216  40.907  22.958  1.00  0.00      QMMM C
ATOM    561 HA   ASP    36      -2.539  40.248  23.499  1.00  0.00      QMMM H
ATOM    562 CB   ASP    36      -3.516  42.109  23.873  1.00  0.00      QMMM C
ATOM    563 HB2  ASP    36      -4.086  42.852  23.313  1.00  0.00      QMMM H
ATOM    564 HB3  ASP    36      -4.139  41.765  24.699  1.00  0.00      QMMM H
ATOM    565 CG   ASP    36      -2.268  42.776  24.479  1.00  0.00      QMMM C
ATOM    566 OD1  ASP    36      -1.157  42.193  24.423  1.00  0.00      QMMM O
ATOM    567 OD2  ASP    36      -2.420  43.876  25.056  1.00  0.00      QMMM O
ATOM    568 C    ASP    36      -4.478  40.068  22.678  1.00  0.00      QMMM C
ATOM    569 O    ASP    36      -4.803  39.179  23.464  1.00  0.00      QMMM O
ATOM    570 N    LYS    37      -5.117  40.239  21.509  1.00  0.00      QMMM N
ATOM    571 H    LYS    37      -4.825  41.049  20.969  1.00  0.00      QMMM H
ATOM    572 CA   LYS    37      -6.140  39.316  20.967  1.00  0.00      QMMM C
ATOM    573 HA   LYS    37      -6.989  39.275  21.650  1.00  0.00      QMMM H
ATOM    574 CB   LYS    37      -6.610  39.802  19.583  1.00  0.00      QMMM C
ATOM    575 HB2  LYS    37      -5.735  40.030  18.976  1.00  0.00      QMMM H
ATOM    576 HB3  LYS    37      -7.141  38.984  19.093  1.00  0.00      QMMM H
ATOM    577 CG   LYS    37      -7.552  41.012  19.583  1.00  0.00      QMMM C
ATOM    578 HG2  LYS    37      -8.460  40.764  20.134  1.00  0.00      QMMM H
ATOM    579 HG3  LYS    37      -7.068  41.867  20.053  1.00  0.00      QMMM H
ATOM    580 CD   LYS    37      -7.903  41.350  18.126  1.00  0.00      QMMM C
ATOM    581 HD2  LYS    37      -6.991  41.645  17.605  1.00  0.00      QMMM H
ATOM    582 HD3  LYS    37      -8.311  40.465  17.634  1.00  0.00      QMMM H
ATOM    583 CE   LYS    37      -8.925  42.484  18.034  1.00  0.00      QMMM C
ATOM    584 HE2  LYS    37      -9.882  42.146  18.440  1.00  0.00      QMMM H
ATOM    585 HE3  LYS    37      -8.558  43.321  18.638  1.00  0.00      QMMM H
ATOM    586 NZ   LYS    37      -9.070  42.943  16.632  1.00  0.00      QMMM N
ATOM    587 HZ1  LYS    37      -9.245  42.196  15.981  1.00  0.00      QMMM H
ATOM    588 HZ2  LYS    37      -9.737  43.692  16.547  1.00  0.00      QMMM H
ATOM    589 HZ3  LYS    37      -8.173  43.368  16.353  1.00  0.00      QMMM H
ATOM    590 C    LYS    37      -5.654  37.867  20.790  1.00  0.00      QMMM C
ATOM    591 O    LYS    37      -6.473  36.958  20.659  1.00  0.00      QMMM O
ATOM    592 N    LEU    38      -4.343  37.638  20.695  1.00  0.00      QMMM N
ATOM    593 H    LEU    38      -3.732  38.426  20.873  1.00  0.00      QMMM H
ATOM    594 CA   LEU    38      -3.762  36.430  20.109  1.00  0.00      QMMM C
ATOM    595 HA   LEU    38      -4.561  35.791  19.736  1.00  0.00      QMMM H
ATOM    596 CB   LEU    38      -2.890  36.833  18.906  1.00  0.00      QMMM C
ATOM    597 HB2  LEU    38      -2.188  37.601  19.228  1.00  0.00      QMMM H
ATOM    598 HB3  LEU    38      -2.302  35.978  18.580  1.00  0.00      QMMM H
ATOM    599 CG   LEU    38      -3.691  37.371  17.706  1.00  0.00      QMMM C
ATOM    600 HG   LEU    38      -4.378  38.151  18.028  1.00  0.00      QMMM H
ATOM    601 CD1  LEU    38      -2.720  37.966  16.696  1.00  0.00      QMMM C
ATOM    602 HD11 LEU    38      -2.007  37.218  16.367  1.00  0.00      QMMM H
ATOM    603 HD12 LEU    38      -3.269  38.367  15.843  1.00  0.00      QMMM H
ATOM    604 HD13 LEU    38      -2.180  38.788  17.166  1.00  0.00      QMMM H
ATOM    605 CD2  LEU    38      -4.482  36.265  17.001  1.00  0.00      QMMM C
ATOM    606 HD21 LEU    38      -5.260  35.885  17.661  1.00  0.00      QMMM H
ATOM    607 HD22 LEU    38      -4.965  36.678  16.115  1.00  0.00      QMMM H
ATOM    608 HD23 LEU    38      -3.817  35.455  16.707  1.00  0.00      QMMM H
ATOM    609 C    LEU    38      -3.000  35.608  21.151  1.00  0.00      QMMM C
ATOM    610 O    LEU    38      -1.852  35.914  21.483  1.00  0.00      QMMM O
ATOM    611 N    ARG    39      -3.632  34.529  21.641  1.00  0.00      QMMM N
ATOM    612 H    ARG    39      -4.593  34.407  21.355  1.00  0.00      QMMM H
ATOM    613 CA   ARG    39      -3.013  33.578  22.582  1.00  0.00      QMMM C
ATOM    614 HA   ARG    39      -2.896  34.099  23.533  1.00  0.00      QMMM H
ATOM    615 CB   ARG    39      -3.878  32.314  22.797  1.00  0.00      QMMM C
ATOM    616 HB2  ARG    39      -4.398  32.047  21.875  1.00  0.00      QMMM H
ATOM    617 HB3  ARG    39      -3.204  31.492  23.036  1.00  0.00      QMMM H
ATOM    618 CG   ARG    39      -4.890  32.454  23.951  1.00  0.00      QMMM C
ATOM    619 HG2  ARG    39      -4.430  33.003  24.766  1.00  0.00      QMMM H
ATOM    620 HG3  ARG    39      -5.731  33.056  23.606  1.00  0.00      QMMM H
ATOM    621 CD   ARG    39      -5.433  31.118  24.506  1.00  0.00      QMMM C
ATOM    622 HD2  ARG    39      -6.031  31.336  25.393  1.00  0.00      QMMM H
ATOM    623 HD3  ARG    39      -6.103  30.688  23.759  1.00  0.00      QMMM H
ATOM    624 NE   ARG    39      -4.393  30.107  24.829  1.00  0.00      QMMM N
ATOM    625 HE   ARG    39      -3.859  29.701  24.060  1.00  0.00      QMMM H
ATOM    626 CZ   ARG    39      -4.192  29.449  25.960  1.00  0.00      QMMM C
ATOM    627 NH1  ARG    39      -3.408  28.412  25.930  1.00  0.00      QMMM N
ATOM    628 HH11 ARG    39      -2.980  28.198  25.027  1.00  0.00      QMMM H
ATOM    629 HH12 ARG    39      -3.199  27.873  26.760  1.00  0.00      QMMM H
ATOM    630 NH2  ARG    39      -4.699  29.788  27.114  1.00  0.00      QMMM N
ATOM    631 HH21 ARG    39      -5.163  30.690  27.260  1.00  0.00      QMMM H
ATOM    632 HH22 ARG    39      -4.462  29.263  27.935  1.00  0.00      QMMM H
ATOM    633 C    ARG    39      -1.606  33.159  22.147  1.00  0.00      QMMM C
ATOM    634 O    ARG    39      -1.345  32.905  20.973  1.00  0.00      QMMM O
ATOM    635 N    MET    40      -0.753  32.960  23.144  1.00  0.00      QMMM N
ATOM    636 H    MET    40      -1.099  33.250  24.054  1.00  0.00      QMMM H
ATOM    637 CA   MET    40       0.628  32.472  23.125  1.00  0.00      QMMM C
ATOM    638 HA   MET    40       1.269  33.275  22.771  1.00  0.00      QMMM H
ATOM    639 CB   MET    40       1.010  32.170  24.575  1.00  0.00      QMMM C
ATOM    640 HB2  MET    40       2.062  31.904  24.621  1.00  0.00      QMMM H
ATOM    641 HB3  MET    40       0.855  33.077  25.152  1.00  0.00      QMMM H
ATOM    642 CG   MET    40       0.182  31.046  25.212  1.00  0.00      QMMM C
ATOM    643 HG2  MET    40      -0.876  31.288  25.130  1.00  0.00      QMMM H
ATOM    644 HG3  MET    40       0.354  30.117  24.674  1.00  0.00      QMMM H
ATOM    645 SD   MET    40       0.558  30.771  26.956  1.00  0.00      QMMM S
ATOM    646 CE   MET    40      -0.755  29.594  27.345  1.00  0.00      QMMM C
ATOM    647 HE1  MET    40      -0.700  28.743  26.666  1.00  0.00      QMMM H
ATOM    648 HE2  MET    40      -0.641  29.239  28.366  1.00  0.00      QMMM H
ATOM    649 HE3  MET    40      -1.721  30.084  27.260  1.00  0.00      QMMM H
ATOM    650 C    MET    40       0.909  31.234  22.267  1.00  0.00      QMMM C
ATOM    651 O    MET    40       2.058  30.950  21.946  1.00  0.00      QMMM O
ATOM    652 N    ASP    41      -0.134  30.492  21.910  1.00  0.00      QMMM N
ATOM    653 H    ASP    41      -1.033  30.775  22.267  1.00  0.00      QMMM H
ATOM    654 CA   ASP    41      -0.062  29.222  21.209  1.00  0.00      QMMM C
ATOM    655 HA   ASP    41       0.951  29.101  20.822  1.00  0.00      QMMM H
ATOM    656 CB   ASP    41      -0.269  28.120  22.259  1.00  0.00      QMMM C
ATOM    657 HB2  ASP    41       0.159  27.213  21.857  1.00  0.00      QMMM H
ATOM    658 HB3  ASP    41       0.299  28.353  23.160  1.00  0.00      QMMM H
ATOM    659 CG   ASP    41      -1.719  27.830  22.641  1.00  0.00      QMMM C
ATOM    660 OD1  ASP    41      -2.362  28.667  23.325  1.00  0.00      QMMM O
ATOM    661 OD2  ASP    41      -2.147  26.710  22.282  1.00  0.00      QMMM O
ATOM    662 C    ASP    41      -0.988  29.153  19.972  1.00  0.00      QMMM C
ATOM    663 O    ASP    41      -1.244  28.064  19.453  1.00  0.00      QMMM O
ATOM    664 N    ARG    42      -1.491  30.309  19.504  1.00  0.00      QMMM N
ATOM    665 H    ARG    42      -1.192  31.149  19.992  1.00  0.00      QMMM H
ATOM    666 CA   ARG    42      -2.416  30.469  18.363  1.00  0.00      QMMM C
ATOM    667 HA   ARG    42      -3.321  29.916  18.617  1.00  0.00      QMMM H
ATOM    668 CB   ARG    42      -2.796  31.959  18.204  1.00  0.00      QMMM C
ATOM    669 HB2  ARG    42      -3.619  32.051  17.494  1.00  0.00      QMMM H
ATOM    670 HB3  ARG    42      -3.180  32.306  19.165  1.00  0.00      QMMM H
ATOM    671 CG   ARG    42      -1.649  32.901  17.777  1.00  0.00      QMMM C
ATOM    672 HG2  ARG    42      -1.796  33.849  18.290  1.00  0.00      QMMM H
ATOM    673 HG3  ARG    42      -0.691  32.494  18.102  1.00  0.00      QMMM H
ATOM    674 CD   ARG    42      -1.588  33.185  16.267  1.00  0.00      QMMM C
ATOM    675 HD2  ARG    42      -1.287  32.272  15.757  1.00  0.00      QMMM H
ATOM    676 HD3  ARG    42      -2.580  33.472  15.917  1.00  0.00      QMMM H
ATOM    677 NE   ARG    42      -0.613  34.251  15.955  1.00  0.00      QMMM N
ATOM    678 HE   ARG    42       0.307  34.205  16.400  1.00  0.00      QMMM H
ATOM    679 CZ   ARG    42      -0.684  35.236  15.077  1.00  0.00      QMMM C
ATOM    680 NH1  ARG    42       0.248  36.134  15.003  1.00  0.00      QMMM N
ATOM    681 HH11 ARG    42       1.054  36.071  15.631  1.00  0.00      QMMM H
ATOM    682 HH12 ARG    42       0.165  36.892  14.340  1.00  0.00      QMMM H
ATOM    683 NH2  ARG    42      -1.677  35.388  14.249  1.00  0.00      QMMM N
ATOM    684 HH21 ARG    42      -2.389  34.686  14.197  1.00  0.00      QMMM H
ATOM    685 HH22 ARG    42      -1.659  36.209  13.659  1.00  0.00      QMMM H
ATOM    686 C    ARG    42      -1.911  29.881  17.039  1.00  0.00      QMMM C
ATOM    687 O    ARG    42      -0.719  29.690  16.820  1.00  0.00      QMMM O
ATOM    688 N    ALA    43      -2.849  29.653  16.122  1.00  0.00      QMMM N
ATOM    689 H    ALA    43      -3.800  29.874  16.361  1.00  0.00      QMMM H
ATOM    690 CA   ALA    43      -2.581  29.167  14.773  1.00  0.00      QMMM C
ATOM    691 HA   ALA    43      -1.950  28.279  14.848  1.00  0.00      QMMM H
ATOM    692 CB   ALA    43      -3.913  28.751  14.137  1.00  0.00      QMMM C
ATOM    693 HB1  ALA    43      -4.575  29.614  14.051  1.00  0.00      QMMM H
ATOM    694 HB2  ALA    43      -3.730  28.347  13.139  1.00  0.00      QMMM H
ATOM    695 HB3  ALA    43      -4.394  27.982  14.743  1.00  0.00      QMMM H
ATOM    696 C    ALA    43      -1.846  30.208  13.903  1.00  0.00      QMMM C
ATOM    697 O    ALA    43      -2.345  31.314  13.686  1.00  0.00      QMMM O
ATOM    698 N    ILE    44      -0.692  29.810  13.366  1.00  0.00      QMMM N
ATOM    699 H    ILE    44      -0.348  28.901  13.637  1.00  0.00      QMMM H
ATOM    700 CA   ILE    44      -0.004  30.412  12.214  1.00  0.00      QMMM C
ATOM    701 HA   ILE    44      -0.704  31.082  11.718  1.00  0.00      QMMM H
ATOM    702 CB   ILE    44       1.241  31.235  12.629  1.00  0.00      QMMM C
ATOM    703 HB   ILE    44       1.838  31.415  11.733  1.00  0.00      QMMM H
ATOM    704 CG2  ILE    44       0.773  32.597  13.165  1.00  0.00      QMMM C
ATOM    705 HG21 ILE    44       0.203  32.448  14.078  1.00  0.00      QMMM H
ATOM    706 HG22 ILE    44       1.626  33.235  13.388  1.00  0.00      QMMM H
ATOM    707 HG23 ILE    44       0.148  33.098  12.427  1.00  0.00      QMMM H
ATOM    708 CG1  ILE    44       2.123  30.510  13.670  1.00  0.00      QMMM C
ATOM    709 HG12 ILE    44       1.639  30.542  14.648  1.00  0.00      QMMM H
ATOM    710 HG13 ILE    44       2.235  29.468  13.382  1.00  0.00      QMMM H
ATOM    711 CD1  ILE    44       3.531  31.094  13.798  1.00  0.00      QMMM C
ATOM    712 HD11 ILE    44       3.489  32.163  13.990  1.00  0.00      QMMM H
ATOM    713 HD12 ILE    44       4.042  30.615  14.631  1.00  0.00      QMMM H
ATOM    714 HD13 ILE    44       4.092  30.909  12.882  1.00  0.00      QMMM H
ATOM    715 C    ILE    44       0.364  29.287  11.229  1.00  0.00      QMMM C
ATOM    716 O    ILE    44       0.709  28.190  11.689  1.00  0.00      QMMM O
ATOM    717 N    PRO    45       0.228  29.505   9.906  1.00  0.00      QMMM N
ATOM    718 CA   PRO    45       0.415  28.462   8.896  1.00  0.00      QMMM C
ATOM    719 HA   PRO    45      -0.085  27.541   9.197  1.00  0.00      QMMM H
ATOM    720 CB   PRO    45      -0.241  29.027   7.632  1.00  0.00      QMMM C
ATOM    721 HB2  PRO    45       0.198  28.622   6.718  1.00  0.00      QMMM H
ATOM    722 HB3  PRO    45      -1.314  28.828   7.658  1.00  0.00      QMMM H
ATOM    723 CD   PRO    45      -0.131  30.766   9.265  1.00  0.00      QMMM C
ATOM    724 HD2  PRO    45      -1.166  31.014   9.502  1.00  0.00      QMMM H
ATOM    725 HD3  PRO    45       0.535  31.572   9.579  1.00  0.00      QMMM H
ATOM    726 CG   PRO    45       0.004  30.530   7.761  1.00  0.00      QMMM C
ATOM    727 HG2  PRO    45      -0.724  31.111   7.194  1.00  0.00      QMMM H
ATOM    728 HG3  PRO    45       1.019  30.770   7.439  1.00  0.00      QMMM H
ATOM    729 C    PRO    45       1.898  28.171   8.643  1.00  0.00      QMMM C
ATOM    730 O    PRO    45       2.742  29.047   8.826  1.00  0.00      QMMM O
ATOM    731 N    ASP    46       2.203  26.967   8.151  1.00  0.00      QMMM N
ATOM    732 H    ASP    46       1.467  26.298   8.006  1.00  0.00      QMMM H
ATOM    733 CA   ASP    46       3.540  26.621   7.658  1.00  0.00      QMMM C
ATOM    734 HA   ASP    46       4.254  26.822   8.458  1.00  0.00      QMMM H
ATOM    735 CB   ASP    46       3.603  25.112   7.351  1.00  0.00      QMMM C
ATOM    736 HB2  ASP    46       3.129  24.573   8.173  1.00  0.00      QMMM H
ATOM    737 HB3  ASP    46       3.030  24.909   6.444  1.00  0.00      QMMM H
ATOM    738 CG   ASP    46       5.025  24.546   7.186  1.00  0.00      QMMM C
ATOM    739 OD1  ASP    46       6.026  25.297   7.248  1.00  0.00      QMMM O
ATOM    740 OD2  ASP    46       5.151  23.316   7.011  1.00  0.00      QMMM O
ATOM    741 C    ASP    46       3.924  27.480   6.433  1.00  0.00      QMMM C
ATOM    742 O    ASP    46       3.082  27.947   5.661  1.00  0.00      QMMM O
ATOM    743 N    THR    47       5.224  27.686   6.261  1.00  0.00      QMMM N
ATOM    744 H    THR    47       5.803  27.190   6.931  1.00  0.00      QMMM H
ATOM    745 CA   THR    47       5.874  28.566   5.277  1.00  0.00      QMMM C
ATOM    746 HA   THR    47       5.190  28.748   4.450  1.00  0.00      QMMM H
ATOM    747 CB   THR    47       6.221  29.913   5.926  1.00  0.00      QMMM C
ATOM    748 HB   THR    47       6.879  30.482   5.267  1.00  0.00      QMMM H
ATOM    749 CG2  THR    47       4.960  30.737   6.174  1.00  0.00      QMMM C
ATOM    750 HG21 THR    47       4.326  30.242   6.910  1.00  0.00      QMMM H
ATOM    751 HG22 THR    47       5.239  31.719   6.544  1.00  0.00      QMMM H
ATOM    752 HG23 THR    47       4.401  30.847   5.246  1.00  0.00      QMMM H
ATOM    753 OG1  THR    47       6.864  29.701   7.164  1.00  0.00      QMMM O
ATOM    754 HG1  THR    47       7.135  30.586   7.515  1.00  0.00      QMMM H
ATOM    755 C    THR    47       7.139  27.952   4.672  1.00  0.00      QMMM C
ATOM    756 O    THR    47       7.758  28.540   3.781  1.00  0.00      QMMM O
ATOM    757 N    ARG    48       7.525  26.750   5.115  1.00  0.00      QMMM N
ATOM    758 H    ARG    48       6.933  26.307   5.820  1.00  0.00      QMMM H
ATOM    759 CA   ARG    48       8.640  25.950   4.598  1.00  0.00      QMMM C
ATOM    760 HA   ARG    48       9.536  26.565   4.527  1.00  0.00      QMMM H
ATOM    761 CB   ARG    48       8.901  24.797   5.583  1.00  0.00      QMMM C
ATOM    762 HB2  ARG    48       8.005  24.176   5.620  1.00  0.00      QMMM H
ATOM    763 HB3  ARG    48       9.720  24.185   5.212  1.00  0.00      QMMM H
ATOM    764 CG   ARG    48       9.256  25.272   7.005  1.00  0.00      QMMM C
ATOM    765 HG2  ARG    48      10.216  25.783   6.977  1.00  0.00      QMMM H
ATOM    766 HG3  ARG    48       8.509  25.974   7.373  1.00  0.00      QMMM H
ATOM    767 CD   ARG    48       9.330  24.114   8.002  1.00  0.00      QMMM C
ATOM    768 HD2  ARG    48      10.131  23.438   7.696  1.00  0.00      QMMM H
ATOM    769 HD3  ARG    48       9.570  24.520   8.985  1.00  0.00      QMMM H
ATOM    770 NE   ARG    48       8.051  23.381   8.063  1.00  0.00      QMMM N
ATOM    771 HE   ARG    48       7.235  23.831   7.641  1.00  0.00      QMMM H
ATOM    772 CZ   ARG    48       7.882  22.131   8.438  1.00  0.00      QMMM C
ATOM    773 NH1  ARG    48       6.785  21.499   8.154  1.00  0.00      QMMM N
ATOM    774 HH11 ARG    48       6.090  22.061   7.646  1.00  0.00      QMMM H
ATOM    775 HH12 ARG    48       6.589  20.568   8.441  1.00  0.00      QMMM H
ATOM    776 NH2  ARG    48       8.784  21.502   9.134  1.00  0.00      QMMM N
ATOM    777 HH21 ARG    48       9.418  22.131   9.615  1.00  0.00      QMMM H
ATOM    778 HH22 ARG    48       8.660  20.554   9.411  1.00  0.00      QMMM H
ATOM    779 C    ARG    48       8.300  25.429   3.196  1.00  0.00      QMMM C
ATOM    780 O    ARG    48       7.660  24.389   3.056  1.00  0.00      QMMM O
ATOM    781 N    HIS    49       8.675  26.181   2.158  1.00  0.00      QMMM N
ATOM    782 H    HIS    49       9.074  27.076   2.393  1.00  0.00      QMMM H
ATOM    783 CA   HIS    49       8.398  25.853   0.748  1.00  0.00      QMMM C
ATOM    784 HA   HIS    49       7.316  25.894   0.618  1.00  0.00      QMMM H
ATOM    785 CB   HIS    49       9.003  26.950  -0.155  1.00  0.00      QMMM C
ATOM    786 HB2  HIS    49       8.381  27.843  -0.092  1.00  0.00      QMMM H
ATOM    787 HB3  HIS    49       9.991  27.223   0.204  1.00  0.00      QMMM H
ATOM    788 CG   HIS    49       9.120  26.540  -1.597  1.00  0.00      QMMM C
ATOM    789 ND1  HIS    49      10.260  25.979  -2.170  1.00  0.00      QMMM N
ATOM    790 CE1  HIS    49       9.854  25.441  -3.329  1.00  0.00      QMMM C
ATOM    791 HE1  HIS    49      10.455  24.811  -3.971  1.00  0.00      QMMM H
ATOM    792 NE2  HIS    49       8.543  25.659  -3.512  1.00  0.00      QMMM N
ATOM    793 HE2  HIS    49       7.982  25.080  -4.148  1.00  0.00      QMMM H
ATOM    794 CD2  HIS    49       8.058  26.363  -2.434  1.00  0.00      QMMM C
ATOM    795 HD2  HIS    49       7.021  26.583  -2.226  1.00  0.00      QMMM H
ATOM    796 C    HIS    49       8.795  24.400   0.371  1.00  0.00      QMMM C
ATOM    797 O    HIS    49       9.718  23.821   0.945  1.00  0.00      QMMM O
ATOM    798 N    ASP    50       8.033  23.805  -0.556  1.00  0.00      QMMM N
ATOM    799 H    ASP    50       7.459  24.414  -1.117  1.00  0.00      QMMM H
ATOM    800 CA   ASP    50       7.725  22.368  -0.678  1.00  0.00      QMMM C
ATOM    801 HA   ASP    50       6.956  22.162   0.066  1.00  0.00      QMMM H
ATOM    802 CB   ASP    50       7.071  22.064  -2.044  1.00  0.00      QMMM C
ATOM    803 HB2  ASP    50       6.956  20.984  -2.147  1.00  0.00      QMMM H
ATOM    804 HB3  ASP    50       6.069  22.495  -2.033  1.00  0.00      QMMM H
ATOM    805 CG   ASP    50       7.821  22.606  -3.270  1.00  0.00      QMMM C
ATOM    806 OD1  ASP    50       7.193  23.361  -4.043  1.00  0.00      QMMM O
ATOM    807 OD2  ASP    50       9.030  22.315  -3.418  1.00  0.00      QMMM O
ATOM    808 C    ASP    50       8.857  21.388  -0.331  1.00  0.00      QMMM C
ATOM    809 O    ASP    50       8.694  20.556   0.568  1.00  0.00      QMMM O
ATOM    810 N    GLN    51      10.006  21.477  -1.004  1.00  0.00      QMMM N
ATOM    811 H    GLN    51       9.965  22.092  -1.817  1.00  0.00      QMMM H
ATOM    812 CA   GLN    51      11.104  20.523  -0.849  1.00  0.00      QMMM C
ATOM    813 HA   GLN    51      10.723  19.542  -1.132  1.00  0.00      QMMM H
ATOM    814 CB   GLN    51      12.301  20.851  -1.755  1.00  0.00      QMMM C
ATOM    815 HB2  GLN    51      12.968  21.496  -1.192  1.00  0.00      QMMM H
ATOM    816 HB3  GLN    51      12.837  19.919  -1.940  1.00  0.00      QMMM H
ATOM    817 CG   GLN    51      12.038  21.530  -3.106  1.00  0.00      QMMM C
ATOM    818 HG2  GLN    51      11.358  20.914  -3.696  1.00  0.00      QMMM H
ATOM    819 HG3  GLN    51      11.591  22.510  -2.946  1.00  0.00      QMMM H
ATOM    820 CD   GLN    51      13.349  21.729  -3.859  1.00  0.00      QMMM C
ATOM    821 OE1  GLN    51      14.382  22.041  -3.273  1.00  0.00      QMMM O
ATOM    822 NE2  GLN    51      13.365  21.534  -5.158  1.00  0.00      QMMM N
ATOM    823 HE21 GLN    51      14.250  21.601  -5.653  1.00  0.00      QMMM H
ATOM    824 HE22 GLN    51      12.512  21.316  -5.645  1.00  0.00      QMMM H
ATOM    825 C    GLN    51      11.635  20.418   0.588  1.00  0.00      QMMM C
ATOM    826 O    GLN    51      12.277  19.415   0.904  1.00  0.00      QMMM O
ATOM    827 N    CYS    52      11.408  21.420   1.451  1.00  0.00      QMMM N
ATOM    828 H    CYS    52      10.831  22.195   1.129  1.00  0.00      QMMM H
ATOM    829 CA   CYS    52      11.823  21.414   2.856  1.00  0.00      QMMM C
ATOM    830 HA   CYS    52      12.909  21.453   2.903  1.00  0.00      QMMM H
ATOM    831 CB   CYS    52      11.268  22.644   3.575  1.00  0.00      QMMM C
ATOM    832 HB2  CYS    52      10.208  22.754   3.335  1.00  0.00      QMMM H
ATOM    833 HB3  CYS    52      11.344  22.482   4.652  1.00  0.00      QMMM H
ATOM    834 SG   CYS    52      12.126  24.183   3.183  1.00  0.00      QMMM S
ATOM    835 C    CYS    52      11.394  20.144   3.587  1.00  0.00      QMMM C
ATOM    836 O    CYS    52      12.212  19.534   4.269  1.00  0.00      QMMM O
ATOM    837 N    GLN    53      10.161  19.687   3.359  1.00  0.00      QMMM N
ATOM    838 H    GLN    53       9.574  20.236   2.738  1.00  0.00      QMMM H
ATOM    839 CA   GLN    53       9.587  18.486   3.976  1.00  0.00      QMMM C
ATOM    840 HA   GLN    53       9.813  18.510   5.043  1.00  0.00      QMMM H
ATOM    841 CB   GLN    53       8.054  18.527   3.821  1.00  0.00      QMMM C
ATOM    842 HB2  GLN    53       7.792  18.766   2.789  1.00  0.00      QMMM H
ATOM    843 HB3  GLN    53       7.648  17.541   4.049  1.00  0.00      QMMM H
ATOM    844 CG   GLN    53       7.382  19.530   4.781  1.00  0.00      QMMM C
ATOM    845 HG2  GLN    53       6.300  19.463   4.659  1.00  0.00      QMMM H
ATOM    846 HG3  GLN    53       7.617  19.250   5.808  1.00  0.00      QMMM H
ATOM    847 CD   GLN    53       7.805  20.981   4.566  1.00  0.00      QMMM C
ATOM    848 OE1  GLN    53       8.638  21.520   5.278  1.00  0.00      QMMM O
ATOM    849 NE2  GLN    53       7.297  21.633   3.545  1.00  0.00      QMMM N
ATOM    850 HE21 GLN    53       7.531  22.621   3.477  1.00  0.00      QMMM H
ATOM    851 HE22 GLN    53       6.627  21.220   2.926  1.00  0.00      QMMM H
ATOM    852 C    GLN    53      10.210  17.173   3.452  1.00  0.00      QMMM C
ATOM    853 O    GLN    53       9.807  16.088   3.867  1.00  0.00      QMMM O
ATOM    854 N    ARG    54      11.219  17.252   2.569  1.00  0.00      QMMM N
ATOM    855 H    ARG    54      11.429  18.181   2.224  1.00  0.00      QMMM H
ATOM    856 CA   ARG    54      12.101  16.138   2.186  1.00  0.00      QMMM C
ATOM    857 HA   ARG    54      11.944  15.345   2.920  1.00  0.00      QMMM H
ATOM    858 CB   ARG    54      11.658  15.603   0.811  1.00  0.00      QMMM C
ATOM    859 HB2  ARG    54      10.569  15.670   0.751  1.00  0.00      QMMM H
ATOM    860 HB3  ARG    54      12.081  16.222   0.017  1.00  0.00      QMMM H
ATOM    861 CG   ARG    54      12.049  14.131   0.602  1.00  0.00      QMMM C
ATOM    862 HG2  ARG    54      13.126  14.050   0.453  1.00  0.00      QMMM H
ATOM    863 HG3  ARG    54      11.769  13.559   1.488  1.00  0.00      QMMM H
ATOM    864 CD   ARG    54      11.328  13.531  -0.611  1.00  0.00      QMMM C
ATOM    865 HD2  ARG    54      10.252  13.659  -0.470  1.00  0.00      QMMM H
ATOM    866 HD3  ARG    54      11.634  14.072  -1.509  1.00  0.00      QMMM H
ATOM    867 NE   ARG    54      11.641  12.096  -0.760  1.00  0.00      QMMM N
ATOM    868 HE   ARG    54      12.407  11.747  -0.207  1.00  0.00      QMMM H
ATOM    869 CZ   ARG    54      11.008  11.213  -1.514  1.00  0.00      QMMM C
ATOM    870 NH1  ARG    54       9.999  11.545  -2.270  1.00  0.00      QMMM N
ATOM    871 HH11 ARG    54       9.698  12.503  -2.267  1.00  0.00      QMMM H
ATOM    872 HH12 ARG    54       9.520  10.867  -2.833  1.00  0.00      QMMM H
ATOM    873 NH2  ARG    54      11.382   9.965  -1.522  1.00  0.00      QMMM N
ATOM    874 HH21 ARG    54      12.148   9.659  -0.948  1.00  0.00      QMMM H
ATOM    875 HH22 ARG    54      10.895   9.297  -2.092  1.00  0.00      QMMM H
ATOM    876 C    ARG    54      13.604  16.458   2.286  1.00  0.00      QMMM C
ATOM    877 O    ARG    54      14.416  15.556   2.071  1.00  0.00      QMMM O
ATOM    878 N    LYS    55      14.008  17.681   2.670  1.00  0.00      QMMM N
ATOM    879 H    LYS    55      13.261  18.315   2.929  1.00  0.00      QMMM H
ATOM    880 CA   LYS    55      15.348  17.932   3.246  1.00  0.00      QMMM C
ATOM    881 HA   LYS    55      16.091  17.436   2.622  1.00  0.00      QMMM H
ATOM    882 CB   LYS    55      15.674  19.444   3.307  1.00  0.00      QMMM C
ATOM    883 HB2  LYS    55      15.044  19.900   4.074  1.00  0.00      QMMM H
ATOM    884 HB3  LYS    55      16.711  19.564   3.624  1.00  0.00      QMMM H
ATOM    885 CG   LYS    55      15.473  20.241   1.998  1.00  0.00      QMMM C
ATOM    886 HG2  LYS    55      14.413  20.246   1.774  1.00  0.00      QMMM H
ATOM    887 HG3  LYS    55      15.764  21.278   2.171  1.00  0.00      QMMM H
ATOM    888 CD   LYS    55      16.233  19.718   0.763  1.00  0.00      QMMM C
ATOM    889 HD2  LYS    55      17.280  20.023   0.802  1.00  0.00      QMMM H
ATOM    890 HD3  LYS    55      16.197  18.629   0.761  1.00  0.00      QMMM H
ATOM    891 CE   LYS    55      15.575  20.178  -0.550  1.00  0.00      QMMM C
ATOM    892 HE2  LYS    55      15.874  19.491  -1.346  1.00  0.00      QMMM H
ATOM    893 HE3  LYS    55      14.492  20.084  -0.431  1.00  0.00      QMMM H
ATOM    894 NZ   LYS    55      15.922  21.560  -0.964  1.00  0.00      QMMM N
ATOM    895 HZ1  LYS    55      16.873  21.632  -1.320  1.00  0.00      QMMM H
ATOM    896 HZ2  LYS    55      15.352  21.846  -1.760  1.00  0.00      QMMM H
ATOM    897 HZ3  LYS    55      15.811  22.254  -0.229  1.00  0.00      QMMM H
ATOM    898 C    LYS    55      15.434  17.248   4.626  1.00  0.00      QMMM C
ATOM    899 O    LYS    55      14.434  16.745   5.126  1.00  0.00      QMMM O
ATOM    900 N    GLN    56      16.631  17.156   5.204  1.00  0.00      QMMM N
ATOM    901 H    GLN    56      17.409  17.668   4.824  1.00  0.00      QMMM H
ATOM    902 CA   GLN    56      16.910  16.286   6.358  1.00  0.00      QMMM C
ATOM    903 HA   GLN    56      15.975  15.975   6.829  1.00  0.00      QMMM H
ATOM    904 CB   GLN    56      17.664  15.026   5.878  1.00  0.00      QMMM C
ATOM    905 HB2  GLN    56      18.642  15.331   5.503  1.00  0.00      QMMM H
ATOM    906 HB3  GLN    56      17.833  14.372   6.735  1.00  0.00      QMMM H
ATOM    907 CG   GLN    56      16.969  14.203   4.775  1.00  0.00      QMMM C
ATOM    908 HG2  GLN    56      16.852  14.810   3.878  1.00  0.00      QMMM H
ATOM    909 HG3  GLN    56      17.613  13.362   4.522  1.00  0.00      QMMM H
ATOM    910 CD   GLN    56      15.616  13.638   5.198  1.00  0.00      QMMM C
ATOM    911 OE1  GLN    56      15.462  13.041   6.246  1.00  0.00      QMMM O
ATOM    912 NE2  GLN    56      14.584  13.780   4.399  1.00  0.00      QMMM N
ATOM    913 HE21 GLN    56      13.729  13.502   4.847  1.00  0.00      QMMM H
ATOM    914 HE22 GLN    56      14.625  14.361   3.573  1.00  0.00      QMMM H
ATOM    915 C    GLN    56      17.738  17.010   7.431  1.00  0.00      QMMM C
ATOM    916 O    GLN    56      18.357  18.038   7.151  1.00  0.00      QMMM O
ATOM    917 N    TRP    57      17.782  16.434   8.633  1.00  0.00      QMMM N
ATOM    918 H    TRP    57      17.232  15.599   8.791  1.00  0.00      QMMM H
ATOM    919 CA   TRP    57      18.662  16.789   9.752  1.00  0.00      QMMM C
ATOM    920 HA   TRP    57      19.642  17.078   9.370  1.00  0.00      QMMM H
ATOM    921 CB   TRP    57      18.068  17.976  10.526  1.00  0.00      QMMM C
ATOM    922 HB2  TRP    57      18.650  18.134  11.435  1.00  0.00      QMMM H
ATOM    923 HB3  TRP    57      18.188  18.872   9.915  1.00  0.00      QMMM H
ATOM    924 CG   TRP    57      16.620  17.870  10.903  1.00  0.00      QMMM C
ATOM    925 CD1  TRP    57      16.125  17.145  11.932  1.00  0.00      QMMM C
ATOM    926 HD1  TRP    57      16.725  16.540  12.603  1.00  0.00      QMMM H
ATOM    927 NE1  TRP    57      14.753  17.312  11.992  1.00  0.00      QMMM N
ATOM    928 HE1  TRP    57      14.164  16.881  12.689  1.00  0.00      QMMM H
ATOM    929 CE2  TRP    57      14.296  18.137  10.987  1.00  0.00      QMMM C
ATOM    930 CZ2  TRP    57      13.019  18.601  10.636  1.00  0.00      QMMM C
ATOM    931 HZ2  TRP    57      12.159  18.320  11.225  1.00  0.00      QMMM H
ATOM    932 CH2  TRP    57      12.880  19.423   9.505  1.00  0.00      QMMM C
ATOM    933 HH2  TRP    57      11.905  19.784   9.212  1.00  0.00      QMMM H
ATOM    934 CZ3  TRP    57      14.012  19.763   8.741  1.00  0.00      QMMM C
ATOM    935 HZ3  TRP    57      13.892  20.377   7.860  1.00  0.00      QMMM H
ATOM    936 CE3  TRP    57      15.292  19.306   9.116  1.00  0.00      QMMM C
ATOM    937 HE3  TRP    57      16.161  19.567   8.530  1.00  0.00      QMMM H
ATOM    938 CD2  TRP    57      15.467  18.490  10.255  1.00  0.00      QMMM C
ATOM    939 C    TRP    57      18.862  15.571  10.672  1.00  0.00      QMMM C
ATOM    940 O    TRP    57      18.116  14.592  10.590  1.00  0.00      QMMM O
ATOM    941 N    ARG    58      19.878  15.616  11.537  1.00  0.00      QMMM N
ATOM    942 H    ARG    58      20.475  16.443  11.485  1.00  0.00      QMMM H
ATOM    943 CA   ARG    58      20.247  14.545  12.477  1.00  0.00      QMMM C
ATOM    944 HA   ARG    58      20.172  13.600  11.938  1.00  0.00      QMMM H
ATOM    945 CB   ARG    58      21.717  14.747  12.884  1.00  0.00      QMMM C
ATOM    946 HB2  ARG    58      22.084  13.853  13.389  1.00  0.00      QMMM H
ATOM    947 HB3  ARG    58      22.309  14.878  11.977  1.00  0.00      QMMM H
ATOM    948 CG   ARG    58      21.918  15.958  13.809  1.00  0.00      QMMM C
ATOM    949 HG2  ARG    58      21.374  16.821  13.433  1.00  0.00      QMMM H
ATOM    950 HG3  ARG    58      21.524  15.719  14.796  1.00  0.00      QMMM H
ATOM    951 CD   ARG    58      23.395  16.324  13.946  1.00  0.00      QMMM C
ATOM    952 HD2  ARG    58      23.494  17.023  14.778  1.00  0.00      QMMM H
ATOM    953 HD3  ARG    58      23.962  15.422  14.184  1.00  0.00      QMMM H
ATOM    954 NE   ARG    58      23.936  16.958  12.730  1.00  0.00      QMMM N
ATOM    955 HE   ARG    58      23.286  17.179  11.970  1.00  0.00      QMMM H
ATOM    956 CZ   ARG    58      25.174  17.384  12.581  1.00  0.00      QMMM C
ATOM    957 NH1  ARG    58      26.083  17.169  13.487  1.00  0.00      QMMM N
ATOM    958 HH11 ARG    58      25.824  16.641  14.301  1.00  0.00      QMMM H
ATOM    959 HH12 ARG    58      26.974  17.637  13.383  1.00  0.00      QMMM H
ATOM    960 NH2  ARG    58      25.541  18.059  11.540  1.00  0.00      QMMM N
ATOM    961 HH21 ARG    58      24.826  18.247  10.826  1.00  0.00      QMMM H
ATOM    962 HH22 ARG    58      26.445  18.487  11.493  1.00  0.00      QMMM H
ATOM    963 C    ARG    58      19.307  14.432  13.687  1.00  0.00      QMMM C
ATOM    964 O    ARG    58      18.429  15.264  13.909  1.00  0.00      QMMM O
ATOM    965 N    VAL    59      19.506  13.387  14.493  1.00  0.00      QMMM N
ATOM    966 H    VAL    59      20.286  12.792  14.258  1.00  0.00      QMMM H
ATOM    967 CA   VAL    59      18.656  13.053  15.654  1.00  0.00      QMMM C
ATOM    968 HA   VAL    59      17.645  13.413  15.462  1.00  0.00      QMMM H
ATOM    969 CB   VAL    59      18.580  11.522  15.847  1.00  0.00      QMMM C
ATOM    970 HB   VAL    59      19.578  11.140  16.068  1.00  0.00      QMMM H
ATOM    971 CG1  VAL    59      17.643  11.126  16.996  1.00  0.00      QMMM C
ATOM    972 HG11 VAL    59      16.645  11.530  16.822  1.00  0.00      QMMM H
ATOM    973 HG12 VAL    59      17.582  10.040  17.067  1.00  0.00      QMMM H
ATOM    974 HG13 VAL    59      18.024  11.504  17.945  1.00  0.00      QMMM H
ATOM    975 CG2  VAL    59      18.064  10.823  14.580  1.00  0.00      QMMM C
ATOM    976 HG21 VAL    59      18.753  10.976  13.750  1.00  0.00      QMMM H
ATOM    977 HG22 VAL    59      17.983   9.750  14.754  1.00  0.00      QMMM H
ATOM    978 HG23 VAL    59      17.084  11.216  14.307  1.00  0.00      QMMM H
ATOM    979 C    VAL    59      19.137  13.731  16.943  1.00  0.00      QMMM C
ATOM    980 O    VAL    59      18.322  14.220  17.725  1.00  0.00      QMMM O
ATOM    981 N    ASP    60      20.451  13.765  17.172  1.00  0.00      QMMM N
ATOM    982 H    ASP    60      21.081  13.423  16.449  1.00  0.00      QMMM H
ATOM    983 CA   ASP    60      21.114  14.317  18.359  1.00  0.00      QMMM C
ATOM    984 HA   ASP    60      20.737  13.788  19.235  1.00  0.00      QMMM H
ATOM    985 CB   ASP    60      22.628  14.044  18.273  1.00  0.00      QMMM C
ATOM    986 HB2  ASP    60      23.133  14.543  19.103  1.00  0.00      QMMM H
ATOM    987 HB3  ASP    60      22.797  12.970  18.375  1.00  0.00      QMMM H
ATOM    988 CG   ASP    60      23.217  14.513  16.942  1.00  0.00      QMMM C
ATOM    989 OD1  ASP    60      23.752  15.643  16.905  1.00  0.00      QMMM O
ATOM    990 OD2  ASP    60      22.984  13.807  15.937  1.00  0.00      QMMM O
ATOM    991 C    ASP    60      20.796  15.807  18.574  1.00  0.00      QMMM C
ATOM    992 O    ASP    60      20.165  16.143  19.579  1.00  0.00      QMMM O
ATOM    993 N    LEU    61      21.178  16.668  17.621  1.00  0.00      QMMM N
ATOM    994 H    LEU    61      21.799  16.268  16.924  1.00  0.00      QMMM H
ATOM    995 CA   LEU    61      21.017  18.126  17.580  1.00  0.00      QMMM C
ATOM    996 HA   LEU    61      21.680  18.487  16.800  1.00  0.00      QMMM H
ATOM    997 CB   LEU    61      19.594  18.493  17.126  1.00  0.00      QMMM C
ATOM    998 HB2  LEU    61      18.886  18.018  17.805  1.00  0.00      QMMM H
ATOM    999 HB3  LEU    61      19.466  19.573  17.207  1.00  0.00      QMMM H
ATOM   1000 CG   LEU    61      19.282  18.066  15.680  1.00  0.00      QMMM C
ATOM   1001 HG   LEU    61      19.564  17.026  15.529  1.00  0.00      QMMM H
ATOM   1002 CD1  LEU    61      17.786  18.207  15.434  1.00  0.00      QMMM C
ATOM   1003 HD11 LEU    61      17.490  19.233  15.631  1.00  0.00      QMMM H
ATOM   1004 HD12 LEU    61      17.563  17.957  14.396  1.00  0.00      QMMM H
ATOM   1005 HD13 LEU    61      17.236  17.523  16.076  1.00  0.00      QMMM H
ATOM   1006 CD2  LEU    61      19.996  18.945  14.652  1.00  0.00      QMMM C
ATOM   1007 HD21 LEU    61      21.076  18.874  14.759  1.00  0.00      QMMM H
ATOM   1008 HD22 LEU    61      19.735  18.610  13.647  1.00  0.00      QMMM H
ATOM   1009 HD23 LEU    61      19.685  19.982  14.760  1.00  0.00      QMMM H
ATOM   1010 C    LEU    61      21.441  18.811  18.899  1.00  0.00      QMMM C
ATOM   1011 O    LEU    61      20.611  18.981  19.799  1.00  0.00      QMMM O
ATOM   1012 N    PRO    62      22.728  19.195  19.040  1.00  0.00      QMMM N
ATOM   1013 CA   PRO    62      23.329  19.566  20.321  1.00  0.00      QMMM C
ATOM   1014 HA   PRO    62      23.287  18.699  20.981  1.00  0.00      QMMM H
ATOM   1015 CB   PRO    62      24.805  19.873  20.036  1.00  0.00      QMMM C
ATOM   1016 HB2  PRO    62      25.175  20.717  20.621  1.00  0.00      QMMM H
ATOM   1017 HB3  PRO    62      25.403  18.982  20.239  1.00  0.00      QMMM H
ATOM   1018 CD   PRO    62      23.731  19.277  17.985  1.00  0.00      QMMM C
ATOM   1019 HD2  PRO    62      24.122  18.280  17.773  1.00  0.00      QMMM H
ATOM   1020 HD3  PRO    62      23.329  19.729  17.077  1.00  0.00      QMMM H
ATOM   1021 CG   PRO    62      24.838  20.169  18.540  1.00  0.00      QMMM C
ATOM   1022 HG2  PRO    62      25.807  19.932  18.099  1.00  0.00      QMMM H
ATOM   1023 HG3  PRO    62      24.582  21.216  18.367  1.00  0.00      QMMM H
ATOM   1024 C    PRO    62      22.587  20.723  20.995  1.00  0.00      QMMM C
ATOM   1025 O    PRO    62      22.553  21.840  20.485  1.00  0.00      QMMM O
ATOM   1026 N    ALA    63      21.967  20.420  22.140  1.00  0.00      QMMM N
ATOM   1027 H    ALA    63      21.999  19.452  22.410  1.00  0.00      QMMM H
ATOM   1028 CA   ALA    63      20.993  21.278  22.806  1.00  0.00      QMMM C
ATOM   1029 HA   ALA    63      20.132  21.355  22.140  1.00  0.00      QMMM H
ATOM   1030 CB   ALA    63      20.535  20.584  24.095  1.00  0.00      QMMM C
ATOM   1031 HB1  ALA    63      21.380  20.464  24.774  1.00  0.00      QMMM H
ATOM   1032 HB2  ALA    63      19.765  21.183  24.582  1.00  0.00      QMMM H
ATOM   1033 HB3  ALA    63      20.116  19.605  23.858  1.00  0.00      QMMM H
ATOM   1034 C    ALA    63      21.493  22.710  23.075  1.00  0.00      QMMM C
ATOM   1035 O    ALA    63      22.682  22.963  23.312  1.00  0.00      QMMM O
ATOM   1036 N    THR    64      20.535  23.638  23.103  1.00  0.00      QMMM N
ATOM   1037 H    THR    64      19.581  23.310  22.981  1.00  0.00      QMMM H
ATOM   1038 CA   THR    64      20.755  25.086  23.054  1.00  0.00      QMMM C
ATOM   1039 HA   THR    64      21.823  25.279  23.134  1.00  0.00      QMMM H
ATOM   1040 CB   THR    64      20.305  25.626  21.687  1.00  0.00      QMMM C
ATOM   1041 HB   THR    64      20.788  25.031  20.914  1.00  0.00      QMMM H
ATOM   1042 CG2  THR    64      18.796  25.594  21.443  1.00  0.00      QMMM C
ATOM   1043 HG21 THR    64      18.277  26.248  22.144  1.00  0.00      QMMM H
ATOM   1044 HG22 THR    64      18.593  25.932  20.428  1.00  0.00      QMMM H
ATOM   1045 HG23 THR    64      18.422  24.578  21.545  1.00  0.00      QMMM H
ATOM   1046 OG1  THR    64      20.718  26.957  21.547  1.00  0.00      QMMM O
ATOM   1047 HG1  THR    64      20.139  27.375  20.883  1.00  0.00      QMMM H
ATOM   1048 C    THR    64      20.065  25.837  24.191  1.00  0.00      QMMM C
ATOM   1049 O    THR    64      19.053  25.389  24.741  1.00  0.00      QMMM O
ATOM   1050 N    SER    65      20.606  27.006  24.521  1.00  0.00      QMMM N
ATOM   1051 H    SER    65      21.424  27.283  23.984  1.00  0.00      QMMM H
ATOM   1052 CA   SER    65      20.020  28.002  25.414  1.00  0.00      QMMM C
ATOM   1053 HA   SER    65      19.241  27.554  26.029  1.00  0.00      QMMM H
ATOM   1054 CB   SER    65      21.094  28.586  26.332  1.00  0.00      QMMM C
ATOM   1055 HB2  SER    65      21.916  28.971  25.726  1.00  0.00      QMMM H
ATOM   1056 HB3  SER    65      20.665  29.410  26.904  1.00  0.00      QMMM H
ATOM   1057 OG   SER    65      21.590  27.609  27.229  1.00  0.00      QMMM O
ATOM   1058 HG   SER    65      21.395  27.923  28.145  1.00  0.00      QMMM H
ATOM   1059 C    SER    65      19.413  29.125  24.579  1.00  0.00      QMMM C
ATOM   1060 O    SER    65      20.142  29.875  23.924  1.00  0.00      QMMM O
ATOM   1061 N    VAL    66      18.084  29.249  24.582  1.00  0.00      QMMM N
ATOM   1062 H    VAL    66      17.541  28.633  25.179  1.00  0.00      QMMM H
ATOM   1063 CA   VAL    66      17.422  30.418  23.981  1.00  0.00      QMMM C
ATOM   1064 HA   VAL    66      17.849  30.560  22.999  1.00  0.00      QMMM H
ATOM   1065 CB   VAL    66      15.908  30.195  23.810  1.00  0.00      QMMM C
ATOM   1066 HB   VAL    66      15.469  30.024  24.786  1.00  0.00      QMMM H
ATOM   1067 CG1  VAL    66      15.188  31.387  23.167  1.00  0.00      QMMM C
ATOM   1068 HG11 VAL    66      15.615  31.606  22.188  1.00  0.00      QMMM H
ATOM   1069 HG12 VAL    66      14.128  31.161  23.045  1.00  0.00      QMMM H
ATOM   1070 HG13 VAL    66      15.272  32.269  23.802  1.00  0.00      QMMM H
ATOM   1071 CG2  VAL    66      15.626  28.962  22.941  1.00  0.00      QMMM C
ATOM   1072 HG21 VAL    66      16.065  28.072  23.390  1.00  0.00      QMMM H
ATOM   1073 HG22 VAL    66      14.551  28.812  22.863  1.00  0.00      QMMM H
ATOM   1074 HG23 VAL    66      16.038  29.104  21.943  1.00  0.00      QMMM H
ATOM   1075 C    VAL    66      17.730  31.658  24.829  1.00  0.00      QMMM C
ATOM   1076 O    VAL    66      17.741  31.559  26.054  1.00  0.00      QMMM O
ATOM   1077 N    VAL    67      17.994  32.807  24.202  1.00  0.00      QMMM N
ATOM   1078 H    VAL    67      17.970  32.784  23.186  1.00  0.00      QMMM H
ATOM   1079 CA   VAL    67      18.350  34.080  24.858  1.00  0.00      QMMM C
ATOM   1080 HA   VAL    67      18.046  34.035  25.903  1.00  0.00      QMMM H
ATOM   1081 CB   VAL    67      19.876  34.345  24.830  1.00  0.00      QMMM C
ATOM   1082 HB   VAL    67      20.199  34.483  23.798  1.00  0.00      QMMM H
ATOM   1083 CG1  VAL    67      20.236  35.603  25.637  1.00  0.00      QMMM C
ATOM   1084 HG11 VAL    67      19.906  35.491  26.670  1.00  0.00      QMMM H
ATOM   1085 HG12 VAL    67      21.314  35.764  25.615  1.00  0.00      QMMM H
ATOM   1086 HG13 VAL    67      19.758  36.481  25.203  1.00  0.00      QMMM H
ATOM   1087 CG2  VAL    67      20.700  33.191  25.418  1.00  0.00      QMMM C
ATOM   1088 HG21 VAL    67      20.575  32.299  24.807  1.00  0.00      QMMM H
ATOM   1089 HG22 VAL    67      21.757  33.454  25.416  1.00  0.00      QMMM H
ATOM   1090 HG23 VAL    67      20.380  32.979  26.435  1.00  0.00      QMMM H
ATOM   1091 C    VAL    67      17.577  35.234  24.210  1.00  0.00      QMMM C
ATOM   1092 O    VAL    67      18.017  35.808  23.217  1.00  0.00      QMMM O
ATOM   1093 N    ILE    68      16.412  35.568  24.764  1.00  0.00      QMMM N
ATOM   1094 H    ILE    68      16.142  35.085  25.615  1.00  0.00      QMMM H
ATOM   1095 CA   ILE    68      15.624  36.748  24.366  1.00  0.00      QMMM C
ATOM   1096 HA   ILE    68      15.845  37.014  23.332  1.00  0.00      QMMM H
ATOM   1097 CB   ILE    68      14.112  36.431  24.478  1.00  0.00      QMMM C
ATOM   1098 HB   ILE    68      13.930  36.096  25.497  1.00  0.00      QMMM H
ATOM   1099 CG2  ILE    68      13.224  37.664  24.220  1.00  0.00      QMMM C
ATOM   1100 HG21 ILE    68      13.458  38.095  23.244  1.00  0.00      QMMM H
ATOM   1101 HG22 ILE    68      12.172  37.379  24.230  1.00  0.00      QMMM H
ATOM   1102 HG23 ILE    68      13.371  38.417  24.992  1.00  0.00      QMMM H
ATOM   1103 CG1  ILE    68      13.694  35.304  23.501  1.00  0.00      QMMM C
ATOM   1104 HG12 ILE    68      13.449  35.739  22.532  1.00  0.00      QMMM H
ATOM   1105 HG13 ILE    68      14.516  34.607  23.346  1.00  0.00      QMMM H
ATOM   1106 CD1  ILE    68      12.497  34.487  24.004  1.00  0.00      QMMM C
ATOM   1107 HD11 ILE    68      11.618  35.122  24.114  1.00  0.00      QMMM H
ATOM   1108 HD12 ILE    68      12.278  33.695  23.287  1.00  0.00      QMMM H
ATOM   1109 HD13 ILE    68      12.739  34.029  24.962  1.00  0.00      QMMM H
ATOM   1110 C    ILE    68      16.020  37.926  25.266  1.00  0.00      QMMM C
ATOM   1111 O    ILE    68      16.266  37.737  26.461  1.00  0.00      QMMM O
ATOM   1112 N    THR    69      16.027  39.148  24.728  1.00  0.00      QMMM N
ATOM   1113 H    THR    69      15.800  39.243  23.746  1.00  0.00      QMMM H
ATOM   1114 CA   THR    69      16.135  40.394  25.513  1.00  0.00      QMMM C
ATOM   1115 HA   THR    69      16.062  40.135  26.564  1.00  0.00      QMMM H
ATOM   1116 CB   THR    69      17.482  41.130  25.332  1.00  0.00      QMMM C
ATOM   1117 HB   THR    69      17.675  41.696  26.243  1.00  0.00      QMMM H
ATOM   1118 CG2  THR    69      18.671  40.199  25.074  1.00  0.00      QMMM C
ATOM   1119 HG21 THR    69      18.543  39.686  24.121  1.00  0.00      QMMM H
ATOM   1120 HG22 THR    69      19.581  40.790  25.017  1.00  0.00      QMMM H
ATOM   1121 HG23 THR    69      18.760  39.463  25.871  1.00  0.00      QMMM H
ATOM   1122 OG1  THR    69      17.485  42.043  24.263  1.00  0.00      QMMM O
ATOM   1123 HG1  THR    69      17.057  42.866  24.582  1.00  0.00      QMMM H
ATOM   1124 C    THR    69      14.950  41.301  25.193  1.00  0.00      QMMM C
ATOM   1125 O    THR    69      14.474  41.299  24.054  1.00  0.00      QMMM O
ATOM   1126 N    PHE    70      14.428  42.041  26.174  1.00  0.00      QMMM N
ATOM   1127 H    PHE    70      14.870  42.053  27.088  1.00  0.00      QMMM H
ATOM   1128 CA   PHE    70      13.262  42.903  25.950  1.00  0.00      QMMM C
ATOM   1129 HA   PHE    70      13.330  43.304  24.944  1.00  0.00      QMMM H
ATOM   1130 CB   PHE    70      11.983  42.056  26.053  1.00  0.00      QMMM C
ATOM   1131 HB2  PHE    70      11.161  42.617  25.610  1.00  0.00      QMMM H
ATOM   1132 HB3  PHE    70      12.111  41.152  25.465  1.00  0.00      QMMM H
ATOM   1133 CG   PHE    70      11.582  41.626  27.450  1.00  0.00      QMMM C
ATOM   1134 CD1  PHE    70      10.677  42.408  28.189  1.00  0.00      QMMM C
ATOM   1135 HD1  PHE    70      10.291  43.330  27.784  1.00  0.00      QMMM H
ATOM   1136 CE1  PHE    70      10.280  42.000  29.472  1.00  0.00      QMMM C
ATOM   1137 HE1  PHE    70       9.600  42.615  30.041  1.00  0.00      QMMM H
ATOM   1138 CZ   PHE    70      10.780  40.809  30.018  1.00  0.00      QMMM C
ATOM   1139 HZ   PHE    70      10.471  40.509  31.008  1.00  0.00      QMMM H
ATOM   1140 CE2  PHE    70      11.687  40.026  29.284  1.00  0.00      QMMM C
ATOM   1141 HE2  PHE    70      12.079  39.120  29.714  1.00  0.00      QMMM H
ATOM   1142 CD2  PHE    70      12.092  40.436  28.001  1.00  0.00      QMMM C
ATOM   1143 HD2  PHE    70      12.793  39.837  27.439  1.00  0.00      QMMM H
ATOM   1144 C    PHE    70      13.188  44.099  26.900  1.00  0.00      QMMM C
ATOM   1145 O    PHE    70      13.632  44.003  28.038  1.00  0.00      QMMM O
ATOM   1146 N    HIS    71      12.538  45.187  26.474  1.00  0.00      QMMM N
ATOM   1147 H    HIS    71      12.204  45.200  25.520  1.00  0.00      QMMM H
ATOM   1148 CA   HIS    71      12.243  46.348  27.321  1.00  0.00      QMMM C
ATOM   1149 HA   HIS    71      12.385  46.070  28.366  1.00  0.00      QMMM H
ATOM   1150 CB   HIS    71      13.216  47.496  27.015  1.00  0.00      QMMM C
ATOM   1151 HB2  HIS    71      14.243  47.141  27.093  1.00  0.00      QMMM H
ATOM   1152 HB3  HIS    71      13.063  47.843  25.991  1.00  0.00      QMMM H
ATOM   1153 CG   HIS    71      13.028  48.648  27.970  1.00  0.00      QMMM C
ATOM   1154 ND1  HIS    71      13.335  48.640  29.310  1.00  0.00      QMMM N
ATOM   1155 HD1  HIS    71      13.856  47.925  29.824  1.00  0.00      QMMM H
ATOM   1156 CE1  HIS    71      12.971  49.818  29.833  1.00  0.00      QMMM C
ATOM   1157 HE1  HIS    71      13.108  50.096  30.872  1.00  0.00      QMMM H
ATOM   1158 NE2  HIS    71      12.450  50.605  28.876  1.00  0.00      QMMM N
ATOM   1159 CD2  HIS    71      12.455  49.857  27.692  1.00  0.00      QMMM C
ATOM   1160 HD2  HIS    71      12.058  50.164  26.738  1.00  0.00      QMMM H
ATOM   1161 C    HIS    71      10.793  46.821  27.147  1.00  0.00      QMMM C
ATOM   1162 O    HIS    71      10.397  47.193  26.045  1.00  0.00      QMMM O
ATOM   1163 N    ASN    72      10.010  46.837  28.235  1.00  0.00      QMMM N
ATOM   1164 H    ASN    72      10.419  46.417  29.064  1.00  0.00      QMMM H
ATOM   1165 CA   ASN    72       8.621  47.341  28.290  1.00  0.00      QMMM C
ATOM   1166 HA   ASN    72       8.218  47.087  29.271  1.00  0.00      QMMM H
ATOM   1167 CB   ASN    72       8.633  48.888  28.198  1.00  0.00      QMMM C
ATOM   1168 HB2  ASN    72       9.471  49.243  27.600  1.00  0.00      QMMM H
ATOM   1169 HB3  ASN    72       7.725  49.243  27.713  1.00  0.00      QMMM H
ATOM   1170 CG   ASN    72       8.656  49.533  29.567  1.00  0.00      QMMM C
ATOM   1171 OD1  ASN    72       7.651  49.620  30.244  1.00  0.00      QMMM O
ATOM   1172 ND2  ASN    72       9.785  49.983  30.052  1.00  0.00      QMMM N
ATOM   1173 HD21 ASN    72       9.700  50.407  30.958  1.00  0.00      QMMM H
ATOM   1174 HD22 ASN    72      10.643  50.015  29.514  1.00  0.00      QMMM H
ATOM   1175 C    ASN    72       7.637  46.656  27.308  1.00  0.00      QMMM C
ATOM   1176 O    ASN    72       6.578  47.199  26.999  1.00  0.00      QMMM O
ATOM   1177 N    GLU    73       7.974  45.462  26.817  1.00  0.00      QMMM N
ATOM   1178 H    GLU    73       8.851  45.085  27.133  1.00  0.00      QMMM H
ATOM   1179 CA   GLU    73       7.311  44.798  25.687  1.00  0.00      QMMM C
ATOM   1180 HA   GLU    73       7.391  45.486  24.849  1.00  0.00      QMMM H
ATOM   1181 CB   GLU    73       8.126  43.540  25.324  1.00  0.00      QMMM C
ATOM   1182 HB2  GLU    73       9.178  43.824  25.276  1.00  0.00      QMMM H
ATOM   1183 HB3  GLU    73       8.019  42.810  26.127  1.00  0.00      QMMM H
ATOM   1184 CG   GLU    73       7.779  42.854  23.991  1.00  0.00      QMMM C
ATOM   1185 HG2  GLU    73       8.456  42.016  23.870  1.00  0.00      QMMM H
ATOM   1186 HG3  GLU    73       6.780  42.424  24.034  1.00  0.00      QMMM H
ATOM   1187 CD   GLU    73       7.897  43.785  22.777  1.00  0.00      QMMM C
ATOM   1188 OE1  GLU    73       8.838  43.605  21.970  1.00  0.00      QMMM O
ATOM   1189 OE2  GLU    73       7.046  44.692  22.651  1.00  0.00      QMMM O
ATOM   1190 C    GLU    73       5.805  44.495  25.890  1.00  0.00      QMMM C
ATOM   1191 O    GLU    73       5.255  44.545  27.000  1.00  0.00      QMMM O
ATOM   1192 N    ALA    74       5.111  44.171  24.798  1.00  0.00      QMMM N
ATOM   1193 H    ALA    74       5.599  44.254  23.907  1.00  0.00      QMMM H
ATOM   1194 CA   ALA    74       3.791  43.556  24.818  1.00  0.00      QMMM C
ATOM   1195 HA   ALA    74       3.124  44.172  25.423  1.00  0.00      QMMM H
ATOM   1196 CB   ALA    74       3.220  43.494  23.402  1.00  0.00      QMMM C
ATOM   1197 HB1  ALA    74       3.778  42.773  22.810  1.00  0.00      QMMM H
ATOM   1198 HB2  ALA    74       2.176  43.178  23.441  1.00  0.00      QMMM H
ATOM   1199 HB3  ALA    74       3.285  44.476  22.936  1.00  0.00      QMMM H
ATOM   1200 C    ALA    74       3.879  42.150  25.421  1.00  0.00      QMMM C
ATOM   1201 O    ALA    74       4.428  41.230  24.809  1.00  0.00      QMMM O
ATOM   1202 N    ARG    75       3.308  41.973  26.617  1.00  0.00      QMMM N
ATOM   1203 H    ARG    75       2.935  42.799  27.065  1.00  0.00      QMMM H
ATOM   1204 CA   ARG    75       3.250  40.686  27.325  1.00  0.00      QMMM C
ATOM   1205 HA   ARG    75       4.260  40.406  27.636  1.00  0.00      QMMM H
ATOM   1206 CB   ARG    75       2.375  40.838  28.574  1.00  0.00      QMMM C
ATOM   1207 HB2  ARG    75       1.441  41.339  28.318  1.00  0.00      QMMM H
ATOM   1208 HB3  ARG    75       2.134  39.850  28.957  1.00  0.00      QMMM H
ATOM   1209 CG   ARG    75       3.108  41.624  29.667  1.00  0.00      QMMM C
ATOM   1210 HG2  ARG    75       4.111  41.217  29.796  1.00  0.00      QMMM H
ATOM   1211 HG3  ARG    75       3.191  42.672  29.377  1.00  0.00      QMMM H
ATOM   1212 CD   ARG    75       2.360  41.512  30.995  1.00  0.00      QMMM C
ATOM   1213 HD2  ARG    75       1.396  42.006  30.920  1.00  0.00      QMMM H
ATOM   1214 HD3  ARG    75       2.181  40.462  31.217  1.00  0.00      QMMM H
ATOM   1215 NE   ARG    75       3.141  42.115  32.076  1.00  0.00      QMMM N
ATOM   1216 HE   ARG    75       4.019  42.585  31.851  1.00  0.00      QMMM H
ATOM   1217 CZ   ARG    75       2.857  42.184  33.355  1.00  0.00      QMMM C
ATOM   1218 NH1  ARG    75       1.756  41.735  33.882  1.00  0.00      QMMM N
ATOM   1219 HH11 ARG    75       1.042  41.350  33.274  1.00  0.00      QMMM H
ATOM   1220 HH12 ARG    75       1.632  41.864  34.870  1.00  0.00      QMMM H
ATOM   1221 NH2  ARG    75       3.719  42.747  34.125  1.00  0.00      QMMM N
ATOM   1222 HH21 ARG    75       4.529  43.152  33.655  1.00  0.00      QMMM H
ATOM   1223 HH22 ARG    75       3.575  42.934  35.121  1.00  0.00      QMMM H
ATOM   1224 C    ARG    75       2.770  39.532  26.443  1.00  0.00      QMMM C
ATOM   1225 O    ARG    75       3.317  38.438  26.535  1.00  0.00      QMMM O
ATOM   1226 N    SER    76       1.799  39.781  25.562  1.00  0.00      QMMM N
ATOM   1227 H    SER    76       1.422  40.716  25.534  1.00  0.00      QMMM H
ATOM   1228 CA   SER    76       1.333  38.833  24.545  1.00  0.00      QMMM C
ATOM   1229 HA   SER    76       0.968  37.940  25.052  1.00  0.00      QMMM H
ATOM   1230 CB   SER    76       0.158  39.432  23.771  1.00  0.00      QMMM C
ATOM   1231 HB2  SER    76      -0.144  38.750  22.978  1.00  0.00      QMMM H
ATOM   1232 HB3  SER    76      -0.682  39.554  24.455  1.00  0.00      QMMM H
ATOM   1233 OG   SER    76       0.497  40.696  23.226  1.00  0.00      QMMM O
ATOM   1234 HG   SER    76      -0.137  41.349  23.646  1.00  0.00      QMMM H
ATOM   1235 C    SER    76       2.442  38.378  23.588  1.00  0.00      QMMM C
ATOM   1236 O    SER    76       2.728  37.187  23.533  1.00  0.00      QMMM O
ATOM   1237 N    ALA    77       3.079  39.290  22.848  1.00  0.00      QMMM N
ATOM   1238 H    ALA    77       2.800  40.252  22.978  1.00  0.00      QMMM H
ATOM   1239 CA   ALA    77       4.127  38.980  21.867  1.00  0.00      QMMM C
ATOM   1240 HA   ALA    77       3.716  38.285  21.133  1.00  0.00      QMMM H
ATOM   1241 CB   ALA    77       4.512  40.274  21.140  1.00  0.00      QMMM C
ATOM   1242 HB1  ALA    77       5.026  40.949  21.826  1.00  0.00      QMMM H
ATOM   1243 HB2  ALA    77       5.179  40.037  20.312  1.00  0.00      QMMM H
ATOM   1244 HB3  ALA    77       3.626  40.766  20.740  1.00  0.00      QMMM H
ATOM   1245 C    ALA    77       5.361  38.307  22.501  1.00  0.00      QMMM C
ATOM   1246 O    ALA    77       5.862  37.301  21.989  1.00  0.00      QMMM O
ATOM   1247 N    LEU    78       5.811  38.816  23.652  1.00  0.00      QMMM N
ATOM   1248 H    LEU    78       5.363  39.664  23.987  1.00  0.00      QMMM H
ATOM   1249 CA   LEU    78       6.922  38.263  24.429  1.00  0.00      QMMM C
ATOM   1250 HA   LEU    78       7.813  38.258  23.802  1.00  0.00      QMMM H
ATOM   1251 CB   LEU    78       7.155  39.196  25.629  1.00  0.00      QMMM C
ATOM   1252 HB2  LEU    78       7.390  40.194  25.258  1.00  0.00      QMMM H
ATOM   1253 HB3  LEU    78       6.226  39.262  26.199  1.00  0.00      QMMM H
ATOM   1254 CG   LEU    78       8.275  38.741  26.576  1.00  0.00      QMMM C
ATOM   1255 HG   LEU    78       8.079  37.724  26.911  1.00  0.00      QMMM H
ATOM   1256 CD1  LEU    78       9.657  38.777  25.924  1.00  0.00      QMMM C
ATOM   1257 HD11 LEU    78       9.881  39.790  25.597  1.00  0.00      QMMM H
ATOM   1258 HD12 LEU    78      10.408  38.459  26.646  1.00  0.00      QMMM H
ATOM   1259 HD13 LEU    78       9.687  38.101  25.071  1.00  0.00      QMMM H
ATOM   1260 CD2  LEU    78       8.284  39.658  27.795  1.00  0.00      QMMM C
ATOM   1261 HD21 LEU    78       7.310  39.644  28.284  1.00  0.00      QMMM H
ATOM   1262 HD22 LEU    78       9.030  39.310  28.506  1.00  0.00      QMMM H
ATOM   1263 HD23 LEU    78       8.516  40.679  27.495  1.00  0.00      QMMM H
ATOM   1264 C    LEU    78       6.650  36.813  24.855  1.00  0.00      QMMM C
ATOM   1265 O    LEU    78       7.466  35.919  24.628  1.00  0.00      QMMM O
ATOM   1266 N    LEU    79       5.480  36.560  25.441  1.00  0.00      QMMM N
ATOM   1267 H    LEU    79       4.856  37.342  25.612  1.00  0.00      QMMM H
ATOM   1268 CA   LEU    79       5.018  35.219  25.784  1.00  0.00      QMMM C
ATOM   1269 HA   LEU    79       5.744  34.758  26.455  1.00  0.00      QMMM H
ATOM   1270 CB   LEU    79       3.685  35.379  26.516  1.00  0.00      QMMM C
ATOM   1271 HB2  LEU    79       3.846  35.953  27.427  1.00  0.00      QMMM H
ATOM   1272 HB3  LEU    79       3.011  35.947  25.873  1.00  0.00      QMMM H
ATOM   1273 CG   LEU    79       2.993  34.063  26.868  1.00  0.00      QMMM C
ATOM   1274 HG   LEU    79       2.899  33.456  25.978  1.00  0.00      QMMM H
ATOM   1275 CD1  LEU    79       3.718  33.247  27.928  1.00  0.00      QMMM C
ATOM   1276 HD11 LEU    79       3.731  33.796  28.865  1.00  0.00      QMMM H
ATOM   1277 HD12 LEU    79       3.193  32.304  28.081  1.00  0.00      QMMM H
ATOM   1278 HD13 LEU    79       4.735  33.032  27.604  1.00  0.00      QMMM H
ATOM   1279 CD2  LEU    79       1.608  34.410  27.382  1.00  0.00      QMMM C
ATOM   1280 HD21 LEU    79       1.028  34.896  26.597  1.00  0.00      QMMM H
ATOM   1281 HD22 LEU    79       1.107  33.493  27.674  1.00  0.00      QMMM H
ATOM   1282 HD23 LEU    79       1.689  35.087  28.230  1.00  0.00      QMMM H
ATOM   1283 C    LEU    79       4.877  34.316  24.549  1.00  0.00      QMMM C
ATOM   1284 O    LEU    79       5.334  33.176  24.565  1.00  0.00      QMMM O
ATOM   1285 N    ARG    80       4.242  34.805  23.478  1.00  0.00      QMMM N
ATOM   1286 H    ARG    80       3.874  35.751  23.560  1.00  0.00      QMMM H
ATOM   1287 CA   ARG    80       4.025  34.072  22.221  1.00  0.00      QMMM C
ATOM   1288 HA   ARG    80       3.544  33.124  22.465  1.00  0.00      QMMM H
ATOM   1289 CB   ARG    80       3.070  34.894  21.335  1.00  0.00      QMMM C
ATOM   1290 HB2  ARG    80       2.290  35.294  21.982  1.00  0.00      QMMM H
ATOM   1291 HB3  ARG    80       3.602  35.735  20.887  1.00  0.00      QMMM H
ATOM   1292 CG   ARG    80       2.361  34.079  20.242  1.00  0.00      QMMM C
ATOM   1293 HG2  ARG    80       3.002  33.985  19.369  1.00  0.00      QMMM H
ATOM   1294 HG3  ARG    80       2.159  33.078  20.605  1.00  0.00      QMMM H
ATOM   1295 CD   ARG    80       1.016  34.716  19.859  1.00  0.00      QMMM C
ATOM   1296 HD2  ARG    80       0.501  34.035  19.185  1.00  0.00      QMMM H
ATOM   1297 HD3  ARG    80       0.403  34.838  20.752  1.00  0.00      QMMM H
ATOM   1298 NE   ARG    80       1.198  36.000  19.170  1.00  0.00      QMMM N
ATOM   1299 HE   ARG    80       1.641  35.958  18.257  1.00  0.00      QMMM H
ATOM   1300 CZ   ARG    80       0.953  37.226  19.573  1.00  0.00      QMMM C
ATOM   1301 NH1  ARG    80       1.411  38.208  18.865  1.00  0.00      QMMM N
ATOM   1302 HH11 ARG    80       1.926  37.960  18.021  1.00  0.00      QMMM H
ATOM   1303 HH12 ARG    80       1.301  39.164  19.184  1.00  0.00      QMMM H
ATOM   1304 NH2  ARG    80       0.265  37.506  20.637  1.00  0.00      QMMM N
ATOM   1305 HH21 ARG    80      -0.284  36.768  21.062  1.00  0.00      QMMM H
ATOM   1306 HH22 ARG    80      -0.077  38.450  20.756  1.00  0.00      QMMM H
ATOM   1307 C    ARG    80       5.341  33.693  21.535  1.00  0.00      QMMM C
ATOM   1308 O    ARG    80       5.422  32.613  20.957  1.00  0.00      QMMM O
ATOM   1309 N    THR    81       6.402  34.479  21.725  1.00  0.00      QMMM N
ATOM   1310 H    THR    81       6.216  35.379  22.150  1.00  0.00      QMMM H
ATOM   1311 CA   THR    81       7.790  34.091  21.415  1.00  0.00      QMMM C
ATOM   1312 HA   THR    81       7.854  33.840  20.358  1.00  0.00      QMMM H
ATOM   1313 CB   THR    81       8.777  35.243  21.682  1.00  0.00      QMMM C
ATOM   1314 HB   THR    81       8.842  35.435  22.749  1.00  0.00      QMMM H
ATOM   1315 CG2  THR    81      10.180  34.906  21.183  1.00  0.00      QMMM C
ATOM   1316 HG21 THR    81      10.159  34.735  20.110  1.00  0.00      QMMM H
ATOM   1317 HG22 THR    81      10.850  35.737  21.401  1.00  0.00      QMMM H
ATOM   1318 HG23 THR    81      10.558  34.013  21.677  1.00  0.00      QMMM H
ATOM   1319 OG1  THR    81       8.374  36.432  21.036  1.00  0.00      QMMM O
ATOM   1320 HG1  THR    81       7.507  36.699  21.384  1.00  0.00      QMMM H
ATOM   1321 C    THR    81       8.188  32.832  22.193  1.00  0.00      QMMM C
ATOM   1322 O    THR    81       8.431  31.784  21.598  1.00  0.00      QMMM O
ATOM   1323 N    VAL    82       8.203  32.899  23.530  1.00  0.00      QMMM N
ATOM   1324 H    VAL    82       7.928  33.784  23.944  1.00  0.00      QMMM H
ATOM   1325 CA   VAL    82       8.563  31.781  24.429  1.00  0.00      QMMM C
ATOM   1326 HA   VAL    82       9.614  31.536  24.275  1.00  0.00      QMMM H
ATOM   1327 CB   VAL    82       8.370  32.205  25.902  1.00  0.00      QMMM C
ATOM   1328 HB   VAL    82       7.354  32.566  26.046  1.00  0.00      QMMM H
ATOM   1329 CG1  VAL    82       8.604  31.066  26.903  1.00  0.00      QMMM C
ATOM   1330 HG11 VAL    82       9.608  30.661  26.786  1.00  0.00      QMMM H
ATOM   1331 HG12 VAL    82       8.476  31.446  27.915  1.00  0.00      QMMM H
ATOM   1332 HG13 VAL    82       7.874  30.271  26.754  1.00  0.00      QMMM H
ATOM   1333 CG2  VAL    82       9.337  33.336  26.265  1.00  0.00      QMMM C
ATOM   1334 HG21 VAL    82       9.149  34.213  25.647  1.00  0.00      QMMM H
ATOM   1335 HG22 VAL    82       9.197  33.624  27.306  1.00  0.00      QMMM H
ATOM   1336 HG23 VAL    82      10.362  33.007  26.106  1.00  0.00      QMMM H
ATOM   1337 C    VAL    82       7.766  30.504  24.137  1.00  0.00      QMMM C
ATOM   1338 O    VAL    82       8.326  29.408  24.085  1.00  0.00      QMMM O
ATOM   1339 N    VAL    83       6.450  30.625  23.978  1.00  0.00      QMMM N
ATOM   1340 H    VAL    83       6.061  31.560  24.061  1.00  0.00      QMMM H
ATOM   1341 CA   VAL    83       5.540  29.481  23.867  1.00  0.00      QMMM C
ATOM   1342 HA   VAL    83       5.928  28.674  24.488  1.00  0.00      QMMM H
ATOM   1343 CB   VAL    83       4.159  29.847  24.428  1.00  0.00      QMMM C
ATOM   1344 HB   VAL    83       3.783  30.720  23.901  1.00  0.00      QMMM H
ATOM   1345 CG1  VAL    83       3.160  28.696  24.279  1.00  0.00      QMMM C
ATOM   1346 HG11 VAL    83       3.609  27.773  24.642  1.00  0.00      QMMM H
ATOM   1347 HG12 VAL    83       2.255  28.906  24.847  1.00  0.00      QMMM H
ATOM   1348 HG13 VAL    83       2.889  28.572  23.231  1.00  0.00      QMMM H
ATOM   1349 CG2  VAL    83       4.284  30.176  25.925  1.00  0.00      QMMM C
ATOM   1350 HG21 VAL    83       4.892  31.067  26.067  1.00  0.00      QMMM H
ATOM   1351 HG22 VAL    83       3.302  30.371  26.349  1.00  0.00      QMMM H
ATOM   1352 HG23 VAL    83       4.746  29.347  26.458  1.00  0.00      QMMM H
ATOM   1353 C    VAL    83       5.472  28.919  22.446  1.00  0.00      QMMM C
ATOM   1354 O    VAL    83       5.421  27.699  22.301  1.00  0.00      QMMM O
ATOM   1355 N    SER    84       5.566  29.741  21.392  1.00  0.00      QMMM N
ATOM   1356 H    SER    84       5.600  30.744  21.538  1.00  0.00      QMMM H
ATOM   1357 CA   SER    84       5.722  29.208  20.028  1.00  0.00      QMMM C
ATOM   1358 HA   SER    84       4.898  28.518  19.855  1.00  0.00      QMMM H
ATOM   1359 CB   SER    84       5.617  30.278  18.938  1.00  0.00      QMMM C
ATOM   1360 HB2  SER    84       5.656  29.791  17.962  1.00  0.00      QMMM H
ATOM   1361 HB3  SER    84       4.661  30.797  19.027  1.00  0.00      QMMM H
ATOM   1362 OG   SER    84       6.668  31.213  19.026  1.00  0.00      QMMM O
ATOM   1363 HG   SER    84       6.435  31.829  19.748  1.00  0.00      QMMM H
ATOM   1364 C    SER    84       7.010  28.392  19.883  1.00  0.00      QMMM C
ATOM   1365 O    SER    84       6.953  27.314  19.296  1.00  0.00      QMMM O
ATOM   1366 N    VAL    85       8.128  28.794  20.507  1.00  0.00      QMMM N
ATOM   1367 H    VAL    85       8.128  29.728  20.909  1.00  0.00      QMMM H
ATOM   1368 CA   VAL    85       9.326  27.939  20.647  1.00  0.00      QMMM C
ATOM   1369 HA   VAL    85       9.698  27.717  19.647  1.00  0.00      QMMM H
ATOM   1370 CB   VAL    85      10.461  28.644  21.422  1.00  0.00      QMMM C
ATOM   1371 HB   VAL    85      10.077  29.018  22.367  1.00  0.00      QMMM H
ATOM   1372 CG1  VAL    85      11.642  27.711  21.728  1.00  0.00      QMMM C
ATOM   1373 HG11 VAL    85      12.032  27.284  20.803  1.00  0.00      QMMM H
ATOM   1374 HG12 VAL    85      12.430  28.274  22.223  1.00  0.00      QMMM H
ATOM   1375 HG13 VAL    85      11.335  26.908  22.397  1.00  0.00      QMMM H
ATOM   1376 CG2  VAL    85      11.029  29.825  20.634  1.00  0.00      QMMM C
ATOM   1377 HG21 VAL    85      10.238  30.524  20.372  1.00  0.00      QMMM H
ATOM   1378 HG22 VAL    85      11.766  30.353  21.237  1.00  0.00      QMMM H
ATOM   1379 HG23 VAL    85      11.495  29.471  19.716  1.00  0.00      QMMM H
ATOM   1380 C    VAL    85       8.968  26.597  21.299  1.00  0.00      QMMM C
ATOM   1381 O    VAL    85       9.216  25.546  20.710  1.00  0.00      QMMM O
ATOM   1382 N    LEU    86       8.372  26.607  22.497  1.00  0.00      QMMM N
ATOM   1383 H    LEU    86       8.182  27.513  22.914  1.00  0.00      QMMM H
ATOM   1384 CA   LEU    86       8.024  25.385  23.242  1.00  0.00      QMMM C
ATOM   1385 HA   LEU    86       8.913  24.757  23.282  1.00  0.00      QMMM H
ATOM   1386 CB   LEU    86       7.624  25.757  24.682  1.00  0.00      QMMM C
ATOM   1387 HB2  LEU    86       6.799  26.469  24.636  1.00  0.00      QMMM H
ATOM   1388 HB3  LEU    86       7.260  24.858  25.172  1.00  0.00      QMMM H
ATOM   1389 CG   LEU    86       8.750  26.334  25.561  1.00  0.00      QMMM C
ATOM   1390 HG   LEU    86       9.242  27.152  25.041  1.00  0.00      QMMM H
ATOM   1391 CD1  LEU    86       8.161  26.868  26.868  1.00  0.00      QMMM C
ATOM   1392 HD11 LEU    86       7.668  26.069  27.422  1.00  0.00      QMMM H
ATOM   1393 HD12 LEU    86       8.950  27.294  27.488  1.00  0.00      QMMM H
ATOM   1394 HD13 LEU    86       7.436  27.652  26.647  1.00  0.00      QMMM H
ATOM   1395 CD2  LEU    86       9.798  25.272  25.918  1.00  0.00      QMMM C
ATOM   1396 HD21 LEU    86      10.308  24.940  25.016  1.00  0.00      QMMM H
ATOM   1397 HD22 LEU    86      10.532  25.704  26.597  1.00  0.00      QMMM H
ATOM   1398 HD23 LEU    86       9.317  24.423  26.405  1.00  0.00      QMMM H
ATOM   1399 C    LEU    86       6.933  24.502  22.588  1.00  0.00      QMMM C
ATOM   1400 O    LEU    86       6.750  23.361  23.024  1.00  0.00      QMMM O
ATOM   1401 N    LYS    87       6.234  24.992  21.553  1.00  0.00      QMMM N
ATOM   1402 H    LYS    87       6.394  25.976  21.368  1.00  0.00      QMMM H
ATOM   1403 CA   LYS    87       5.179  24.285  20.804  1.00  0.00      QMMM C
ATOM   1404 HA   LYS    87       4.906  23.384  21.354  1.00  0.00      QMMM H
ATOM   1405 CB   LYS    87       3.933  25.189  20.730  1.00  0.00      QMMM C
ATOM   1406 HB2  LYS    87       3.677  25.488  21.749  1.00  0.00      QMMM H
ATOM   1407 HB3  LYS    87       4.167  26.093  20.164  1.00  0.00      QMMM H
ATOM   1408 CG   LYS    87       2.711  24.496  20.096  1.00  0.00      QMMM C
ATOM   1409 HG2  LYS    87       2.889  24.319  19.035  1.00  0.00      QMMM H
ATOM   1410 HG3  LYS    87       2.553  23.537  20.591  1.00  0.00      QMMM H
ATOM   1411 CD   LYS    87       1.452  25.361  20.267  1.00  0.00      QMMM C
ATOM   1412 HD2  LYS    87       1.393  25.632  21.316  1.00  0.00      QMMM H
ATOM   1413 HD3  LYS    87       1.552  26.271  19.673  1.00  0.00      QMMM H
ATOM   1414 CE   LYS    87       0.165  24.617  19.875  1.00  0.00      QMMM C
ATOM   1415 HE2  LYS    87       0.224  24.366  18.812  1.00  0.00      QMMM H
ATOM   1416 HE3  LYS    87       0.118  23.681  20.438  1.00  0.00      QMMM H
ATOM   1417 NZ   LYS    87      -1.065  25.417  20.135  1.00  0.00      QMMM N
ATOM   1418 HZ1  LYS    87      -1.041  26.320  19.663  1.00  0.00      QMMM H
ATOM   1419 HZ2  LYS    87      -1.906  24.946  19.841  1.00  0.00      QMMM H
ATOM   1420 HZ3  LYS    87      -1.210  25.663  21.118  1.00  0.00      QMMM H
ATOM   1421 C    LYS    87       5.634  23.812  19.419  1.00  0.00      QMMM C
ATOM   1422 O    LYS    87       5.464  22.641  19.097  1.00  0.00      QMMM O
ATOM   1423 N    LYS    88       6.170  24.714  18.590  1.00  0.00      QMMM N
ATOM   1424 H    LYS    88       6.304  25.646  18.968  1.00  0.00      QMMM H
ATOM   1425 CA   LYS    88       6.504  24.493  17.168  1.00  0.00      QMMM C
ATOM   1426 HA   LYS    88       5.818  23.754  16.747  1.00  0.00      QMMM H
ATOM   1427 CB   LYS    88       6.321  25.814  16.399  1.00  0.00      QMMM C
ATOM   1428 HB2  LYS    88       6.896  26.595  16.893  1.00  0.00      QMMM H
ATOM   1429 HB3  LYS    88       6.758  25.706  15.410  1.00  0.00      QMMM H
ATOM   1430 CG   LYS    88       4.852  26.282  16.267  1.00  0.00      QMMM C
ATOM   1431 HG2  LYS    88       4.241  25.862  17.067  1.00  0.00      QMMM H
ATOM   1432 HG3  LYS    88       4.829  27.361  16.402  1.00  0.00      QMMM H
ATOM   1433 CD   LYS    88       4.220  25.927  14.906  1.00  0.00      QMMM C
ATOM   1434 HD2  LYS    88       4.998  25.790  14.160  1.00  0.00      QMMM H
ATOM   1435 HD3  LYS    88       3.689  24.979  15.002  1.00  0.00      QMMM H
ATOM   1436 CE   LYS    88       3.259  27.012  14.387  1.00  0.00      QMMM C
ATOM   1437 HE2  LYS    88       2.383  27.047  15.036  1.00  0.00      QMMM H
ATOM   1438 HE3  LYS    88       3.767  27.982  14.429  1.00  0.00      QMMM H
ATOM   1439 NZ   LYS    88       2.850  26.741  12.986  1.00  0.00      QMMM N
ATOM   1440 HZ1  LYS    88       2.663  25.747  12.832  1.00  0.00      QMMM H
ATOM   1441 HZ2  LYS    88       2.080  27.306  12.646  1.00  0.00      QMMM H
ATOM   1442 HZ3  LYS    88       3.624  26.913  12.341  1.00  0.00      QMMM H
ATOM   1443 C    LYS    88       7.913  23.925  16.935  1.00  0.00      QMMM C
ATOM   1444 O    LYS    88       8.143  23.321  15.891  1.00  0.00      QMMM O
ATOM   1445 N    SER    89       8.832  24.055  17.897  1.00  0.00      QMMM N
ATOM   1446 H    SER    89       8.566  24.583  18.718  1.00  0.00      QMMM H
ATOM   1447 CA   SER    89      10.160  23.410  17.893  1.00  0.00      QMMM C
ATOM   1448 HA   SER    89      10.293  22.878  16.953  1.00  0.00      QMMM H
ATOM   1449 CB   SER    89      11.317  24.416  17.933  1.00  0.00      QMMM C
ATOM   1450 HB2  SER    89      12.220  23.911  18.278  1.00  0.00      QMMM H
ATOM   1451 HB3  SER    89      11.505  24.760  16.918  1.00  0.00      QMMM H
ATOM   1452 OG   SER    89      11.060  25.537  18.761  1.00  0.00      QMMM O
ATOM   1453 HG   SER    89      10.538  25.242  19.533  1.00  0.00      QMMM H
ATOM   1454 C    SER    89      10.283  22.407  19.050  1.00  0.00      QMMM C
ATOM   1455 O    SER    89      10.439  22.838  20.194  1.00  0.00      QMMM O
ATOM   1456 N    PRO    90      10.200  21.085  18.791  1.00  0.00      QMMM N
ATOM   1457 CA   PRO    90      10.270  20.013  19.787  1.00  0.00      QMMM C
ATOM   1458 HA   PRO    90       9.257  19.855  20.152  1.00  0.00      QMMM H
ATOM   1459 CB   PRO    90      10.646  18.763  18.988  1.00  0.00      QMMM C
ATOM   1460 HB2  PRO    90      11.718  18.743  18.783  1.00  0.00      QMMM H
ATOM   1461 HB3  PRO    90      10.327  17.848  19.489  1.00  0.00      QMMM H
ATOM   1462 CD   PRO    90      10.011  20.494  17.470  1.00  0.00      QMMM C
ATOM   1463 HD2  PRO    90       9.110  20.875  16.987  1.00  0.00      QMMM H
ATOM   1464 HD3  PRO    90      10.881  20.714  16.854  1.00  0.00      QMMM H
ATOM   1465 CG   PRO    90       9.891  18.985  17.683  1.00  0.00      QMMM C
ATOM   1466 HG2  PRO    90       8.841  18.714  17.810  1.00  0.00      QMMM H
ATOM   1467 HG3  PRO    90      10.338  18.421  16.866  1.00  0.00      QMMM H
ATOM   1468 C    PRO    90      11.223  20.270  20.976  1.00  0.00      QMMM C
ATOM   1469 O    PRO    90      12.446  20.231  20.802  1.00  0.00      QMMM O
ATOM   1470 N    PRO    91      10.705  20.474  22.211  1.00  0.00      QMMM N
ATOM   1471 CA   PRO    91      11.482  20.776  23.425  1.00  0.00      QMMM C
ATOM   1472 HA   PRO    91      11.880  21.782  23.293  1.00  0.00      QMMM H
ATOM   1473 CB   PRO    91      10.458  20.827  24.563  1.00  0.00      QMMM C
ATOM   1474 HB2  PRO    91      10.267  19.823  24.945  1.00  0.00      QMMM H
ATOM   1475 HB3  PRO    91      10.776  21.493  25.366  1.00  0.00      QMMM H
ATOM   1476 CD   PRO    91       9.285  20.678  22.495  1.00  0.00      QMMM C
ATOM   1477 HD2  PRO    91       8.813  21.322  21.751  1.00  0.00      QMMM H
ATOM   1478 HD3  PRO    91       8.777  19.714  22.532  1.00  0.00      QMMM H
ATOM   1479 CG   PRO    91       9.211  21.352  23.863  1.00  0.00      QMMM C
ATOM   1480 HG2  PRO    91       9.289  22.434  23.742  1.00  0.00      QMMM H
ATOM   1481 HG3  PRO    91       8.298  21.089  24.398  1.00  0.00      QMMM H
ATOM   1482 C    PRO    91      12.673  19.866  23.792  1.00  0.00      QMMM C
ATOM   1483 O    PRO    91      13.386  20.199  24.738  1.00  0.00      QMMM O
ATOM   1484 N    HIS    92      12.935  18.780  23.048  1.00  0.00      QMMM N
ATOM   1485 H    HIS    92      12.282  18.663  22.287  1.00  0.00      QMMM H
ATOM   1486 CA   HIS    92      14.229  18.074  22.917  1.00  0.00      QMMM C
ATOM   1487 HA   HIS    92      14.382  17.438  23.790  1.00  0.00      QMMM H
ATOM   1488 CB   HIS    92      14.159  17.172  21.650  1.00  0.00      QMMM C
ATOM   1489 HB2  HIS    92      13.714  16.217  21.935  1.00  0.00      QMMM H
ATOM   1490 HB3  HIS    92      13.472  17.635  20.938  1.00  0.00      QMMM H
ATOM   1491 CG   HIS    92      15.434  16.883  20.865  1.00  0.00      QMMM C
ATOM   1492 ND1  HIS    92      15.489  16.732  19.485  1.00  0.00      QMMM N
ATOM   1493 HD1  HIS    92      14.719  16.809  18.829  1.00  0.00      QMMM H
ATOM   1494 CE1  HIS    92      16.763  16.452  19.146  1.00  0.00      QMMM C
ATOM   1495 HE1  HIS    92      17.145  16.254  18.145  1.00  0.00      QMMM H
ATOM   1496 NE2  HIS    92      17.520  16.439  20.258  1.00  0.00      QMMM N
ATOM   1497 HE2  HIS    92      18.539  16.284  20.236  1.00  0.00      QMMM H
ATOM   1498 CD2  HIS    92      16.703  16.683  21.351  1.00  0.00      QMMM C
ATOM   1499 HD2  HIS    92      17.024  16.713  22.386  1.00  0.00      QMMM H
ATOM   1500 C    HIS    92      15.418  19.044  22.881  1.00  0.00      QMMM C
ATOM   1501 O    HIS    92      16.392  18.843  23.599  1.00  0.00      QMMM O
ATOM   1502 N    LEU    93      15.336  20.072  22.040  1.00  0.00      QMMM N
ATOM   1503 H    LEU    93      14.485  20.147  21.493  1.00  0.00      QMMM H
ATOM   1504 CA   LEU    93      16.447  20.975  21.713  1.00  0.00      QMMM C
ATOM   1505 HA   LEU    93      17.351  20.391  21.527  1.00  0.00      QMMM H
ATOM   1506 CB   LEU    93      16.066  21.733  20.429  1.00  0.00      QMMM C
ATOM   1507 HB2  LEU    93      15.252  22.419  20.670  1.00  0.00      QMMM H
ATOM   1508 HB3  LEU    93      16.918  22.332  20.107  1.00  0.00      QMMM H
ATOM   1509 CG   LEU    93      15.608  20.836  19.263  1.00  0.00      QMMM C
ATOM   1510 HG   LEU    93      14.782  20.204  19.583  1.00  0.00      QMMM H
ATOM   1511 CD1  LEU    93      15.082  21.702  18.134  1.00  0.00      QMMM C
ATOM   1512 HD11 LEU    93      15.888  22.253  17.656  1.00  0.00      QMMM H
ATOM   1513 HD12 LEU    93      14.606  21.064  17.400  1.00  0.00      QMMM H
ATOM   1514 HD13 LEU    93      14.321  22.385  18.507  1.00  0.00      QMMM H
ATOM   1515 CD2  LEU    93      16.716  19.923  18.741  1.00  0.00      QMMM C
ATOM   1516 HD21 LEU    93      17.078  19.274  19.534  1.00  0.00      QMMM H
ATOM   1517 HD22 LEU    93      16.331  19.316  17.923  1.00  0.00      QMMM H
ATOM   1518 HD23 LEU    93      17.550  20.514  18.374  1.00  0.00      QMMM H
ATOM   1519 C    LEU    93      16.772  21.982  22.829  1.00  0.00      QMMM C
ATOM   1520 O    LEU    93      17.901  22.451  22.948  1.00  0.00      QMMM O
ATOM   1521 N    ILE    94      15.770  22.338  23.636  1.00  0.00      QMMM N
ATOM   1522 H    ILE    94      14.900  21.851  23.497  1.00  0.00      QMMM H
ATOM   1523 CA   ILE    94      15.809  23.460  24.578  1.00  0.00      QMMM C
ATOM   1524 HA   ILE    94      16.459  24.237  24.169  1.00  0.00      QMMM H
ATOM   1525 CB   ILE    94      14.390  24.061  24.741  1.00  0.00      QMMM C
ATOM   1526 HB   ILE    94      13.774  23.332  25.270  1.00  0.00      QMMM H
ATOM   1527 CG2  ILE    94      14.431  25.336  25.601  1.00  0.00      QMMM C
ATOM   1528 HG21 ILE    94      15.082  26.084  25.146  1.00  0.00      QMMM H
ATOM   1529 HG22 ILE    94      13.427  25.751  25.691  1.00  0.00      QMMM H
ATOM   1530 HG23 ILE    94      14.804  25.118  26.601  1.00  0.00      QMMM H
ATOM   1531 CG1  ILE    94      13.661  24.347  23.404  1.00  0.00      QMMM C
ATOM   1532 HG12 ILE    94      13.493  23.408  22.877  1.00  0.00      QMMM H
ATOM   1533 HG13 ILE    94      12.676  24.764  23.623  1.00  0.00      QMMM H
ATOM   1534 CD1  ILE    94      14.382  25.304  22.447  1.00  0.00      QMMM C
ATOM   1535 HD11 ILE    94      15.367  24.917  22.187  1.00  0.00      QMMM H
ATOM   1536 HD12 ILE    94      13.793  25.404  21.535  1.00  0.00      QMMM H
ATOM   1537 HD13 ILE    94      14.482  26.287  22.903  1.00  0.00      QMMM H
ATOM   1538 C    ILE    94      16.392  23.014  25.926  1.00  0.00      QMMM C
ATOM   1539 O    ILE    94      15.729  22.294  26.680  1.00  0.00      QMMM O
ATOM   1540 N    LYS    95      17.609  23.457  26.265  1.00  0.00      QMMM N
ATOM   1541 H    LYS    95      18.100  24.016  25.568  1.00  0.00      QMMM H
ATOM   1542 CA   LYS    95      18.142  23.408  27.640  1.00  0.00      QMMM C
ATOM   1543 HA   LYS    95      17.979  22.408  28.041  1.00  0.00      QMMM H
ATOM   1544 CB   LYS    95      19.655  23.708  27.626  1.00  0.00      QMMM C
ATOM   1545 HB2  LYS    95      20.163  22.927  27.058  1.00  0.00      QMMM H
ATOM   1546 HB3  LYS    95      19.814  24.652  27.104  1.00  0.00      QMMM H
ATOM   1547 CG   LYS    95      20.325  23.837  29.009  1.00  0.00      QMMM C
ATOM   1548 HG2  LYS    95      21.384  24.031  28.851  1.00  0.00      QMMM H
ATOM   1549 HG3  LYS    95      19.909  24.701  29.531  1.00  0.00      QMMM H
ATOM   1550 CD   LYS    95      20.182  22.594  29.903  1.00  0.00      QMMM C
ATOM   1551 HD2  LYS    95      19.122  22.416  30.088  1.00  0.00      QMMM H
ATOM   1552 HD3  LYS    95      20.592  21.719  29.396  1.00  0.00      QMMM H
ATOM   1553 CE   LYS    95      20.866  22.790  31.267  1.00  0.00      QMMM C
ATOM   1554 HE2  LYS    95      20.593  23.778  31.652  1.00  0.00      QMMM H
ATOM   1555 HE3  LYS    95      20.468  22.044  31.960  1.00  0.00      QMMM H
ATOM   1556 NZ   LYS    95      22.344  22.658  31.195  1.00  0.00      QMMM N
ATOM   1557 HZ1  LYS    95      22.745  23.324  30.535  1.00  0.00      QMMM H
ATOM   1558 HZ2  LYS    95      22.776  22.844  32.091  1.00  0.00      QMMM H
ATOM   1559 HZ3  LYS    95      22.621  21.736  30.888  1.00  0.00      QMMM H
ATOM   1560 C    LYS    95      17.382  24.378  28.549  1.00  0.00      QMMM C
ATOM   1561 O    LYS    95      16.894  23.980  29.602  1.00  0.00      QMMM O
ATOM   1562 N    GLU    96      17.299  25.641  28.141  1.00  0.00      QMMM N
ATOM   1563 H    GLU    96      17.701  25.870  27.241  1.00  0.00      QMMM H
ATOM   1564 CA   GLU    96      16.669  26.745  28.875  1.00  0.00      QMMM C
ATOM   1565 HA   GLU    96      15.820  26.361  29.439  1.00  0.00      QMMM H
ATOM   1566 CB   GLU    96      17.675  27.340  29.883  1.00  0.00      QMMM C
ATOM   1567 HB2  GLU    96      17.158  28.047  30.532  1.00  0.00      QMMM H
ATOM   1568 HB3  GLU    96      18.067  26.533  30.505  1.00  0.00      QMMM H
ATOM   1569 CG   GLU    96      18.844  28.058  29.192  1.00  0.00      QMMM C
ATOM   1570 HG2  GLU    96      19.224  27.411  28.402  1.00  0.00      QMMM H
ATOM   1571 HG3  GLU    96      18.482  28.976  28.726  1.00  0.00      QMMM H
ATOM   1572 CD   GLU    96      20.004  28.396  30.133  1.00  0.00      QMMM C
ATOM   1573 OE1  GLU    96      19.788  28.676  31.332  1.00  0.00      QMMM O
ATOM   1574 OE2  GLU    96      21.157  28.386  29.647  1.00  0.00      QMMM O
ATOM   1575 C    GLU    96      16.154  27.830  27.913  1.00  0.00      QMMM C
ATOM   1576 O    GLU    96      16.531  27.857  26.738  1.00  0.00      QMMM O
ATOM   1577 N    ILE    97      15.341  28.752  28.434  1.00  0.00      QMMM N
ATOM   1578 H    ILE    97      15.068  28.628  29.404  1.00  0.00      QMMM H
ATOM   1579 CA   ILE    97      14.909  29.984  27.764  1.00  0.00      QMMM C
ATOM   1580 HA   ILE    97      15.507  30.116  26.866  1.00  0.00      QMMM H
ATOM   1581 CB   ILE    97      13.420  29.933  27.333  1.00  0.00      QMMM C
ATOM   1582 HB   ILE    97      12.800  29.844  28.225  1.00  0.00      QMMM H
ATOM   1583 CG2  ILE    97      13.043  31.241  26.608  1.00  0.00      QMMM C
ATOM   1584 HG21 ILE    97      13.613  31.343  25.686  1.00  0.00      QMMM H
ATOM   1585 HG22 ILE    97      11.981  31.250  26.371  1.00  0.00      QMMM H
ATOM   1586 HG23 ILE    97      13.237  32.108  27.240  1.00  0.00      QMMM H
ATOM   1587 CG1  ILE    97      13.145  28.700  26.439  1.00  0.00      QMMM C
ATOM   1588 HG12 ILE    97      13.809  28.715  25.576  1.00  0.00      QMMM H
ATOM   1589 HG13 ILE    97      13.363  27.799  27.013  1.00  0.00      QMMM H
ATOM   1590 CD1  ILE    97      11.704  28.564  25.935  1.00  0.00      QMMM C
ATOM   1591 HD11 ILE    97      11.457  29.370  25.245  1.00  0.00      QMMM H
ATOM   1592 HD12 ILE    97      11.606  27.621  25.398  1.00  0.00      QMMM H
ATOM   1593 HD13 ILE    97      11.013  28.572  26.778  1.00  0.00      QMMM H
ATOM   1594 C    ILE    97      15.237  31.166  28.678  1.00  0.00      QMMM C
ATOM   1595 O    ILE    97      14.477  31.505  29.586  1.00  0.00      QMMM O
ATOM   1596 N    ILE    98      16.413  31.753  28.485  1.00  0.00      QMMM N
ATOM   1597 H    ILE    98      16.960  31.459  27.681  1.00  0.00      QMMM H
ATOM   1598 CA   ILE    98      16.835  32.974  29.164  1.00  0.00      QMMM C
ATOM   1599 HA   ILE    98      16.636  32.843  30.221  1.00  0.00      QMMM H
ATOM   1600 CB   ILE    98      18.353  33.201  29.006  1.00  0.00      QMMM C
ATOM   1601 HB   ILE    98      18.628  33.066  27.962  1.00  0.00      QMMM H
ATOM   1602 CG2  ILE    98      18.750  34.625  29.427  1.00  0.00      QMMM C
ATOM   1603 HG21 ILE    98      18.406  34.828  30.442  1.00  0.00      QMMM H
ATOM   1604 HG22 ILE    98      19.829  34.752  29.369  1.00  0.00      QMMM H
ATOM   1605 HG23 ILE    98      18.305  35.348  28.746  1.00  0.00      QMMM H
ATOM   1606 CG1  ILE    98      19.091  32.155  29.869  1.00  0.00      QMMM C
ATOM   1607 HG12 ILE    98      18.889  32.353  30.922  1.00  0.00      QMMM H
ATOM   1608 HG13 ILE    98      18.711  31.162  29.633  1.00  0.00      QMMM H
ATOM   1609 CD1  ILE    98      20.606  32.119  29.658  1.00  0.00      QMMM C
ATOM   1610 HD11 ILE    98      21.067  33.014  30.072  1.00  0.00      QMMM H
ATOM   1611 HD12 ILE    98      21.008  31.254  30.177  1.00  0.00      QMMM H
ATOM   1612 HD13 ILE    98      20.837  32.033  28.597  1.00  0.00      QMMM H
ATOM   1613 C    ILE    98      16.003  34.159  28.668  1.00  0.00      QMMM C
ATOM   1614 O    ILE    98      15.907  34.409  27.466  1.00  0.00      QMMM O
ATOM   1615 N    LEU    99      15.439  34.903  29.622  1.00  0.00      QMMM N
ATOM   1616 H    LEU    99      15.591  34.593  30.575  1.00  0.00      QMMM H
ATOM   1617 CA   LEU    99      14.723  36.157  29.402  1.00  0.00      QMMM C
ATOM   1618 HA   LEU    99      14.690  36.381  28.334  1.00  0.00      QMMM H
ATOM   1619 CB   LEU    99      13.277  36.049  29.917  1.00  0.00      QMMM C
ATOM   1620 HB2  LEU    99      13.296  35.842  30.987  1.00  0.00      QMMM H
ATOM   1621 HB3  LEU    99      12.800  37.017  29.775  1.00  0.00      QMMM H
ATOM   1622 CG   LEU    99      12.412  34.980  29.235  1.00  0.00      QMMM C
ATOM   1623 HG   LEU    99      12.814  33.991  29.450  1.00  0.00      QMMM H
ATOM   1624 CD1  LEU    99      10.996  35.072  29.796  1.00  0.00      QMMM C
ATOM   1625 HD11 LEU    99      10.562  36.036  29.531  1.00  0.00      QMMM H
ATOM   1626 HD12 LEU    99      10.382  34.275  29.381  1.00  0.00      QMMM H
ATOM   1627 HD13 LEU    99      11.016  34.980  30.881  1.00  0.00      QMMM H
ATOM   1628 CD2  LEU    99      12.335  35.165  27.724  1.00  0.00      QMMM C
ATOM   1629 HD21 LEU    99      13.303  34.935  27.285  1.00  0.00      QMMM H
ATOM   1630 HD22 LEU    99      11.610  34.475  27.306  1.00  0.00      QMMM H
ATOM   1631 HD23 LEU    99      12.045  36.186  27.476  1.00  0.00      QMMM H
ATOM   1632 C    LEU    99      15.480  37.305  30.073  1.00  0.00      QMMM C
ATOM   1633 O    LEU    99      15.344  37.528  31.281  1.00  0.00      QMMM O
ATOM   1634 N    VAL   100      16.307  38.008  29.300  1.00  0.00      QMMM N
ATOM   1635 H    VAL   100      16.351  37.770  28.311  1.00  0.00      QMMM H
ATOM   1636 CA   VAL   100      17.016  39.215  29.742  1.00  0.00      QMMM C
ATOM   1637 HA   VAL   100      17.267  39.087  30.795  1.00  0.00      QMMM H
ATOM   1638 CB   VAL   100      18.345  39.441  28.996  1.00  0.00      QMMM C
ATOM   1639 HB   VAL   100      18.159  39.871  28.015  1.00  0.00      QMMM H
ATOM   1640 CG1  VAL   100      19.208  40.404  29.814  1.00  0.00      QMMM C
ATOM   1641 HG11 VAL   100      19.347  40.026  30.826  1.00  0.00      QMMM H
ATOM   1642 HG12 VAL   100      20.185  40.515  29.355  1.00  0.00      QMMM H
ATOM   1643 HG13 VAL   100      18.727  41.382  29.860  1.00  0.00      QMMM H
ATOM   1644 CG2  VAL   100      19.150  38.151  28.800  1.00  0.00      QMMM C
ATOM   1645 HG21 VAL   100      18.627  37.502  28.098  1.00  0.00      QMMM H
ATOM   1646 HG22 VAL   100      20.122  38.385  28.370  1.00  0.00      QMMM H
ATOM   1647 HG23 VAL   100      19.287  37.644  29.755  1.00  0.00      QMMM H
ATOM   1648 C    VAL   100      16.079  40.421  29.643  1.00  0.00      QMMM C
ATOM   1649 O    VAL   100      16.105  41.202  28.695  1.00  0.00      QMMM O
ATOM   1650 N    ASP   101      15.197  40.519  30.630  1.00  0.00      QMMM N
ATOM   1651 H    ASP   101      15.211  39.771  31.307  1.00  0.00      QMMM H
ATOM   1652 CA   ASP   101      14.333  41.668  30.897  1.00  0.00      QMMM C
ATOM   1653 HA   ASP   101      13.709  41.876  30.026  1.00  0.00      QMMM H
ATOM   1654 CB   ASP   101      13.426  41.265  32.070  1.00  0.00      QMMM C
ATOM   1655 HB2  ASP   101      12.857  40.380  31.787  1.00  0.00      QMMM H
ATOM   1656 HB3  ASP   101      14.042  40.967  32.914  1.00  0.00      QMMM H
ATOM   1657 CG   ASP   101      12.448  42.333  32.556  1.00  0.00      QMMM C
ATOM   1658 OD1  ASP   101      11.705  42.000  33.505  1.00  0.00      QMMM O
ATOM   1659 OD2  ASP   101      12.462  43.487  32.069  1.00  0.00      QMMM O
ATOM   1660 C    ASP   101      15.191  42.915  31.186  1.00  0.00      QMMM C
ATOM   1661 O    ASP   101      15.788  43.039  32.254  1.00  0.00      QMMM O
ATOM   1662 N    ASP   102      15.311  43.828  30.229  1.00  0.00      QMMM N
ATOM   1663 H    ASP   102      14.783  43.675  29.374  1.00  0.00      QMMM H
ATOM   1664 CA   ASP   102      16.111  45.056  30.279  1.00  0.00      QMMM C
ATOM   1665 HA   ASP   102      17.056  44.810  30.751  1.00  0.00      QMMM H
ATOM   1666 CB   ASP   102      16.410  45.488  28.833  1.00  0.00      QMMM C
ATOM   1667 HB2  ASP   102      16.751  44.618  28.268  1.00  0.00      QMMM H
ATOM   1668 HB3  ASP   102      15.492  45.848  28.376  1.00  0.00      QMMM H
ATOM   1669 CG   ASP   102      17.487  46.564  28.719  1.00  0.00      QMMM C
ATOM   1670 OD1  ASP   102      17.493  47.284  27.696  1.00  0.00      QMMM O
ATOM   1671 OD2  ASP   102      18.335  46.694  29.635  1.00  0.00      QMMM O
ATOM   1672 C    ASP   102      15.448  46.149  31.150  1.00  0.00      QMMM C
ATOM   1673 O    ASP   102      15.276  47.300  30.754  1.00  0.00      QMMM O
ATOM   1674 N    TYR   103      15.041  45.754  32.355  1.00  0.00      QMMM N
ATOM   1675 H    TYR   103      15.211  44.768  32.518  1.00  0.00      QMMM H
ATOM   1676 CA   TYR   103      14.241  46.469  33.348  1.00  0.00      QMMM C
ATOM   1677 HA   TYR   103      13.889  45.692  34.021  1.00  0.00      QMMM H
ATOM   1678 CB   TYR   103      15.130  47.389  34.199  1.00  0.00      QMMM C
ATOM   1679 HB2  TYR   103      16.134  46.964  34.244  1.00  0.00      QMMM H
ATOM   1680 HB3  TYR   103      15.217  48.369  33.728  1.00  0.00      QMMM H
ATOM   1681 CG   TYR   103      14.621  47.535  35.621  1.00  0.00      QMMM C
ATOM   1682 CD1  TYR   103      15.172  46.738  36.644  1.00  0.00      QMMM C
ATOM   1683 HD1  TYR   103      15.990  46.063  36.420  1.00  0.00      QMMM H
ATOM   1684 CE1  TYR   103      14.678  46.827  37.960  1.00  0.00      QMMM C
ATOM   1685 HE1  TYR   103      15.116  46.226  38.743  1.00  0.00      QMMM H
ATOM   1686 CZ   TYR   103      13.626  47.721  38.255  1.00  0.00      QMMM C
ATOM   1687 OH   TYR   103      13.125  47.803  39.513  1.00  0.00      QMMM O
ATOM   1688 HH   TYR   103      13.687  47.389  40.169  1.00  0.00      QMMM H
ATOM   1689 CE2  TYR   103      13.066  48.509  37.228  1.00  0.00      QMMM C
ATOM   1690 HE2  TYR   103      12.261  49.192  37.470  1.00  0.00      QMMM H
ATOM   1691 CD2  TYR   103      13.567  48.422  35.915  1.00  0.00      QMMM C
ATOM   1692 HD2  TYR   103      13.138  49.035  35.129  1.00  0.00      QMMM H
ATOM   1693 C    TYR   103      12.964  47.123  32.781  1.00  0.00      QMMM C
ATOM   1694 O    TYR   103      12.854  48.342  32.645  1.00  0.00      QMMM O
ATOM   1695 N    SER   104      11.988  46.276  32.455  1.00  0.00      QMMM N
ATOM   1696 H    SER   104      12.210  45.283  32.514  1.00  0.00      QMMM H
ATOM   1697 CA   SER   104      10.684  46.608  31.861  1.00  0.00      QMMM C
ATOM   1698 HA   SER   104      10.852  47.348  31.079  1.00  0.00      QMMM H
ATOM   1699 CB   SER   104      10.131  45.340  31.200  1.00  0.00      QMMM C
ATOM   1700 HB2  SER   104       9.971  44.563  31.949  1.00  0.00      QMMM H
ATOM   1701 HB3  SER   104       9.190  45.552  30.694  1.00  0.00      QMMM H
ATOM   1702 OG   SER   104      11.063  44.898  30.239  1.00  0.00      QMMM O
ATOM   1703 HG   SER   104      11.690  44.315  30.728  1.00  0.00      QMMM H
ATOM   1704 C    SER   104       9.656  47.221  32.836  1.00  0.00      QMMM C
ATOM   1705 O    SER   104       9.977  47.562  33.975  1.00  0.00      QMMM O
ATOM   1706 N    ASN   105       8.414  47.370  32.366  1.00  0.00      QMMM N
ATOM   1707 H    ASN   105       8.198  46.846  31.534  1.00  0.00      QMMM H
ATOM   1708 CA   ASN   105       7.245  48.015  32.976  1.00  0.00      QMMM C
ATOM   1709 HA   ASN   105       7.391  49.096  32.950  1.00  0.00      QMMM H
ATOM   1710 CB   ASN   105       6.034  47.638  32.088  1.00  0.00      QMMM C
ATOM   1711 HB2  ASN   105       6.346  47.605  31.047  1.00  0.00      QMMM H
ATOM   1712 HB3  ASN   105       5.683  46.640  32.350  1.00  0.00      QMMM H
ATOM   1713 CG   ASN   105       4.836  48.565  32.152  1.00  0.00      QMMM C
ATOM   1714 OD1  ASN   105       4.107  48.689  31.175  1.00  0.00      QMMM O
ATOM   1715 ND2  ASN   105       4.547  49.187  33.271  1.00  0.00      QMMM N
ATOM   1716 HD21 ASN   105       3.732  49.771  33.260  1.00  0.00      QMMM H
ATOM   1717 HD22 ASN   105       5.115  49.058  34.104  1.00  0.00      QMMM H
ATOM   1718 C    ASN   105       6.978  47.596  34.433  1.00  0.00      QMMM C
ATOM   1719 O    ASN   105       6.544  48.418  35.237  1.00  0.00      QMMM O
ATOM   1720 N    ASP   106       7.179  46.317  34.735  1.00  0.00      QMMM N
ATOM   1721 H    ASP   106       7.415  45.719  33.942  1.00  0.00      QMMM H
ATOM   1722 CA   ASP   106       6.858  45.635  35.992  1.00  0.00      QMMM C
ATOM   1723 HA   ASP   106       6.926  46.329  36.829  1.00  0.00      QMMM H
ATOM   1724 CB   ASP   106       5.398  45.154  35.857  1.00  0.00      QMMM C
ATOM   1725 HB2  ASP   106       4.746  46.028  35.877  1.00  0.00      QMMM H
ATOM   1726 HB3  ASP   106       5.291  44.696  34.874  1.00  0.00      QMMM H
ATOM   1727 CG   ASP   106       4.882  44.147  36.894  1.00  0.00      QMMM C
ATOM   1728 OD1  ASP   106       3.762  43.634  36.663  1.00  0.00      QMMM O
ATOM   1729 OD2  ASP   106       5.612  43.818  37.851  1.00  0.00      QMMM O
ATOM   1730 C    ASP   106       7.859  44.471  36.172  1.00  0.00      QMMM C
ATOM   1731 O    ASP   106       8.151  43.789  35.187  1.00  0.00      QMMM O
ATOM   1732 N    PRO   107       8.440  44.222  37.363  1.00  0.00      QMMM N
ATOM   1733 CA   PRO   107       9.202  43.001  37.654  1.00  0.00      QMMM C
ATOM   1734 HA   PRO   107      10.181  43.086  37.188  1.00  0.00      QMMM H
ATOM   1735 CB   PRO   107       9.389  43.004  39.174  1.00  0.00      QMMM C
ATOM   1736 HB2  PRO   107       8.527  42.542  39.660  1.00  0.00      QMMM H
ATOM   1737 HB3  PRO   107      10.311  42.501  39.468  1.00  0.00      QMMM H
ATOM   1738 CD   PRO   107       8.402  45.083  38.537  1.00  0.00      QMMM C
ATOM   1739 HD2  PRO   107       8.672  46.109  38.287  1.00  0.00      QMMM H
ATOM   1740 HD3  PRO   107       7.409  45.056  38.988  1.00  0.00      QMMM H
ATOM   1741 CG   PRO   107       9.420  44.493  39.511  1.00  0.00      QMMM C
ATOM   1742 HG2  PRO   107      10.410  44.899  39.295  1.00  0.00      QMMM H
ATOM   1743 HG3  PRO   107       9.143  44.681  40.548  1.00  0.00      QMMM H
ATOM   1744 C    PRO   107       8.556  41.692  37.162  1.00  0.00      QMMM C
ATOM   1745 O    PRO   107       9.262  40.819  36.650  1.00  0.00      QMMM O
ATOM   1746 N    GLU   108       7.232  41.549  37.276  1.00  0.00      QMMM N
ATOM   1747 H    GLU   108       6.691  42.327  37.666  1.00  0.00      QMMM H
ATOM   1748 CA   GLU   108       6.482  40.387  36.780  1.00  0.00      QMMM C
ATOM   1749 HA   GLU   108       7.014  39.489  37.079  1.00  0.00      QMMM H
ATOM   1750 CB   GLU   108       5.087  40.314  37.436  1.00  0.00      QMMM C
ATOM   1751 HB2  GLU   108       4.666  41.315  37.486  1.00  0.00      QMMM H
ATOM   1752 HB3  GLU   108       4.413  39.724  36.818  1.00  0.00      QMMM H
ATOM   1753 CG   GLU   108       5.095  39.710  38.853  1.00  0.00      QMMM C
ATOM   1754 HG2  GLU   108       5.866  40.201  39.451  1.00  0.00      QMMM H
ATOM   1755 HG3  GLU   108       4.132  39.928  39.320  1.00  0.00      QMMM H
ATOM   1756 CD   GLU   108       5.314  38.186  38.874  1.00  0.00      QMMM C
ATOM   1757 OE1  GLU   108       4.343  37.396  38.898  1.00  0.00      QMMM O
ATOM   1758 OE2  GLU   108       6.472  37.714  38.894  1.00  0.00      QMMM O
ATOM   1759 C    GLU   108       6.397  40.300  35.242  1.00  0.00      QMMM C
ATOM   1760 O    GLU   108       6.037  39.232  34.750  1.00  0.00      QMMM O
ATOM   1761 N    ASP   109       6.813  41.312  34.461  1.00  0.00      QMMM N
ATOM   1762 H    ASP   109       7.151  42.157  34.913  1.00  0.00      QMMM H
ATOM   1763 CA   ASP   109       6.967  41.184  32.996  1.00  0.00      QMMM C
ATOM   1764 HA   ASP   109       5.985  41.040  32.545  1.00  0.00      QMMM H
ATOM   1765 CB   ASP   109       7.628  42.415  32.351  1.00  0.00      QMMM C
ATOM   1766 HB2  ASP   109       8.567  42.637  32.859  1.00  0.00      QMMM H
ATOM   1767 HB3  ASP   109       7.864  42.153  31.320  1.00  0.00      QMMM H
ATOM   1768 CG   ASP   109       6.762  43.667  32.289  1.00  0.00      QMMM C
ATOM   1769 OD1  ASP   109       5.518  43.533  32.230  1.00  0.00      QMMM O
ATOM   1770 OD2  ASP   109       7.347  44.769  32.243  1.00  0.00      QMMM O
ATOM   1771 C    ASP   109       7.822  39.963  32.647  1.00  0.00      QMMM C
ATOM   1772 O    ASP   109       7.393  39.088  31.892  1.00  0.00      QMMM O
ATOM   1773 N    GLY   110       9.013  39.886  33.247  1.00  0.00      QMMM N
ATOM   1774 H    GLY   110       9.292  40.681  33.812  1.00  0.00      QMMM H
ATOM   1775 CA   GLY   110       9.858  38.701  33.232  1.00  0.00      QMMM C
ATOM   1776 HA2  GLY   110       9.814  38.230  32.249  1.00  0.00      QMMM H
ATOM   1777 HA3  GLY   110      10.887  38.999  33.429  1.00  0.00      QMMM H
ATOM   1778 C    GLY   110       9.430  37.680  34.286  1.00  0.00      QMMM C
ATOM   1779 O    GLY   110       9.262  36.502  33.972  1.00  0.00      QMMM O
ATOM   1780 N    ALA   111       9.286  38.086  35.552  1.00  0.00      QMMM N
ATOM   1781 H    ALA   111       9.374  39.076  35.770  1.00  0.00      QMMM H
ATOM   1782 CA   ALA   111       9.132  37.143  36.663  1.00  0.00      QMMM C
ATOM   1783 HA   ALA   111       9.931  36.412  36.576  1.00  0.00      QMMM H
ATOM   1784 CB   ALA   111       9.394  37.870  37.987  1.00  0.00      QMMM C
ATOM   1785 HB1  ALA   111       8.680  38.675  38.138  1.00  0.00      QMMM H
ATOM   1786 HB2  ALA   111       9.305  37.168  38.817  1.00  0.00      QMMM H
ATOM   1787 HB3  ALA   111      10.398  38.294  37.985  1.00  0.00      QMMM H
ATOM   1788 C    ALA   111       7.829  36.308  36.643  1.00  0.00      QMMM C
ATOM   1789 O    ALA   111       7.833  35.192  37.179  1.00  0.00      QMMM O
ATOM   1790 N    LEU   112       6.753  36.731  35.959  1.00  0.00      QMMM N
ATOM   1791 H    LEU   112       6.755  37.666  35.560  1.00  0.00      QMMM H
ATOM   1792 CA   LEU   112       5.572  35.884  35.727  1.00  0.00      QMMM C
ATOM   1793 HA   LEU   112       5.414  35.312  36.631  1.00  0.00      QMMM H
ATOM   1794 CB   LEU   112       4.293  36.722  35.534  1.00  0.00      QMMM C
ATOM   1795 HB2  LEU   112       4.455  37.684  36.011  1.00  0.00      QMMM H
ATOM   1796 HB3  LEU   112       4.118  36.897  34.475  1.00  0.00      QMMM H
ATOM   1797 CG   LEU   112       3.041  36.107  36.203  1.00  0.00      QMMM C
ATOM   1798 HG   LEU   112       3.311  35.732  37.188  1.00  0.00      QMMM H
ATOM   1799 CD1  LEU   112       1.935  37.144  36.398  1.00  0.00      QMMM C
ATOM   1800 HD11 LEU   112       1.547  37.482  35.444  1.00  0.00      QMMM H
ATOM   1801 HD12 LEU   112       1.123  36.707  36.979  1.00  0.00      QMMM H
ATOM   1802 HD13 LEU   112       2.329  37.993  36.960  1.00  0.00      QMMM H
ATOM   1803 CD2  LEU   112       2.448  34.943  35.412  1.00  0.00      QMMM C
ATOM   1804 HD21 LEU   112       3.141  34.108  35.399  1.00  0.00      QMMM H
ATOM   1805 HD22 LEU   112       1.522  34.610  35.882  1.00  0.00      QMMM H
ATOM   1806 HD23 LEU   112       2.230  35.261  34.394  1.00  0.00      QMMM H
ATOM   1807 C    LEU   112       5.831  34.863  34.610  1.00  0.00      QMMM C
ATOM   1808 O    LEU   112       5.551  33.682  34.807  1.00  0.00      QMMM O
ATOM   1809 N    LEU   113       6.508  35.233  33.516  1.00  0.00      QMMM N
ATOM   1810 H    LEU   113       6.754  36.211  33.422  1.00  0.00      QMMM H
ATOM   1811 CA   LEU   113       7.052  34.250  32.558  1.00  0.00      QMMM C
ATOM   1812 HA   LEU   113       6.221  33.672  32.152  1.00  0.00      QMMM H
ATOM   1813 CB   LEU   113       7.778  34.946  31.393  1.00  0.00      QMMM C
ATOM   1814 HB2  LEU   113       8.639  35.486  31.781  1.00  0.00      QMMM H
ATOM   1815 HB3  LEU   113       8.150  34.181  30.711  1.00  0.00      QMMM H
ATOM   1816 CG   LEU   113       6.909  35.928  30.596  1.00  0.00      QMMM C
ATOM   1817 HG   LEU   113       6.494  36.672  31.271  1.00  0.00      QMMM H
ATOM   1818 CD1  LEU   113       7.755  36.630  29.541  1.00  0.00      QMMM C
ATOM   1819 HD11 LEU   113       8.196  35.906  28.856  1.00  0.00      QMMM H
ATOM   1820 HD12 LEU   113       7.119  37.311  28.979  1.00  0.00      QMMM H
ATOM   1821 HD13 LEU   113       8.533  37.217  30.028  1.00  0.00      QMMM H
ATOM   1822 CD2  LEU   113       5.772  35.221  29.871  1.00  0.00      QMMM C
ATOM   1823 HD21 LEU   113       5.075  34.799  30.594  1.00  0.00      QMMM H
ATOM   1824 HD22 LEU   113       5.232  35.945  29.266  1.00  0.00      QMMM H
ATOM   1825 HD23 LEU   113       6.166  34.439  29.224  1.00  0.00      QMMM H
ATOM   1826 C    LEU   113       7.993  33.245  33.243  1.00  0.00      QMMM C
ATOM   1827 O    LEU   113       8.028  32.069  32.885  1.00  0.00      QMMM O
ATOM   1828 N    GLY   114       8.671  33.658  34.317  1.00  0.00      QMMM N
ATOM   1829 H    GLY   114       8.643  34.661  34.482  1.00  0.00      QMMM H
ATOM   1830 CA   GLY   114       9.415  32.795  35.239  1.00  0.00      QMMM C
ATOM   1831 HA2  GLY   114      10.299  32.421  34.726  1.00  0.00      QMMM H
ATOM   1832 HA3  GLY   114       9.742  33.397  36.087  1.00  0.00      QMMM H
ATOM   1833 C    GLY   114       8.646  31.584  35.793  1.00  0.00      QMMM C
ATOM   1834 O    GLY   114       9.282  30.643  36.273  1.00  0.00      QMMM O
ATOM   1835 N    LYS   115       7.308  31.541  35.708  1.00  0.00      QMMM N
ATOM   1836 H    LYS   115       6.850  32.355  35.302  1.00  0.00      QMMM H
ATOM   1837 CA   LYS   115       6.474  30.387  36.088  1.00  0.00      QMMM C
ATOM   1838 HA   LYS   115       6.902  29.926  36.977  1.00  0.00      QMMM H
ATOM   1839 CB   LYS   115       5.049  30.867  36.449  1.00  0.00      QMMM C
ATOM   1840 HB2  LYS   115       4.671  31.510  35.655  1.00  0.00      QMMM H
ATOM   1841 HB3  LYS   115       4.394  29.994  36.465  1.00  0.00      QMMM H
ATOM   1842 CG   LYS   115       4.857  31.573  37.815  1.00  0.00      QMMM C
ATOM   1843 HG2  LYS   115       3.807  31.865  37.866  1.00  0.00      QMMM H
ATOM   1844 HG3  LYS   115       5.025  30.846  38.611  1.00  0.00      QMMM H
ATOM   1845 CD   LYS   115       5.720  32.819  38.113  1.00  0.00      QMMM C
ATOM   1846 HD2  LYS   115       6.628  32.516  38.637  1.00  0.00      QMMM H
ATOM   1847 HD3  LYS   115       6.012  33.281  37.178  1.00  0.00      QMMM H
ATOM   1848 CE   LYS   115       4.960  33.875  38.937  1.00  0.00      QMMM C
ATOM   1849 HE2  LYS   115       4.071  34.168  38.371  1.00  0.00      QMMM H
ATOM   1850 HE3  LYS   115       4.620  33.444  39.882  1.00  0.00      QMMM H
ATOM   1851 NZ   LYS   115       5.773  35.091  39.195  1.00  0.00      QMMM N
ATOM   1852 HZ1  LYS   115       6.387  35.342  38.424  1.00  0.00      QMMM H
ATOM   1853 HZ2  LYS   115       5.188  35.935  39.268  1.00  0.00      QMMM H
ATOM   1854 HZ3  LYS   115       6.332  35.059  40.030  1.00  0.00      QMMM H
ATOM   1855 C    LYS   115       6.426  29.274  35.012  1.00  0.00      QMMM C
ATOM   1856 O    LYS   115       6.149  28.136  35.394  1.00  0.00      QMMM O
ATOM   1857 N    ILE   116       6.728  29.560  33.739  1.00  0.00      QMMM N
ATOM   1858 H    ILE   116       6.994  30.521  33.547  1.00  0.00      QMMM H
ATOM   1859 CA   ILE   116       6.735  28.652  32.557  1.00  0.00      QMMM C
ATOM   1860 HA   ILE   116       5.821  28.064  32.531  1.00  0.00      QMMM H
ATOM   1861 CB   ILE   116       6.808  29.515  31.266  1.00  0.00      QMMM C
ATOM   1862 HB   ILE   116       7.732  30.084  31.317  1.00  0.00      QMMM H
ATOM   1863 CG2  ILE   116       6.837  28.709  29.953  1.00  0.00      QMMM C
ATOM   1864 HG21 ILE   116       5.869  28.243  29.774  1.00  0.00      QMMM H
ATOM   1865 HG22 ILE   116       7.064  29.364  29.113  1.00  0.00      QMMM H
ATOM   1866 HG23 ILE   116       7.610  27.945  29.964  1.00  0.00      QMMM H
ATOM   1867 CG1  ILE   116       5.626  30.509  31.192  1.00  0.00      QMMM C
ATOM   1868 HG12 ILE   116       4.699  29.955  31.039  1.00  0.00      QMMM H
ATOM   1869 HG13 ILE   116       5.539  31.057  32.129  1.00  0.00      QMMM H
ATOM   1870 CD1  ILE   116       5.763  31.564  30.093  1.00  0.00      QMMM C
ATOM   1871 HD11 ILE   116       5.633  31.116  29.109  1.00  0.00      QMMM H
ATOM   1872 HD12 ILE   116       4.988  32.314  30.239  1.00  0.00      QMMM H
ATOM   1873 HD13 ILE   116       6.739  32.046  30.154  1.00  0.00      QMMM H
ATOM   1874 C    ILE   116       7.921  27.672  32.613  1.00  0.00      QMMM C
ATOM   1875 O    ILE   116       8.983  28.031  33.136  1.00  0.00      QMMM O
ATOM   1876 N    GLU   117       7.798  26.441  32.097  1.00  0.00      QMMM N
ATOM   1877 H    GLU   117       6.926  26.192  31.633  1.00  0.00      QMMM H
ATOM   1878 CA   GLU   117       8.934  25.506  32.068  1.00  0.00      QMMM C
ATOM   1879 HA   GLU   117       9.286  25.439  33.096  1.00  0.00      QMMM H
ATOM   1880 CB   GLU   117       8.561  24.065  31.666  1.00  0.00      QMMM C
ATOM   1881 HB2  GLU   117       9.391  23.436  31.995  1.00  0.00      QMMM H
ATOM   1882 HB3  GLU   117       7.689  23.747  32.235  1.00  0.00      QMMM H
ATOM   1883 CG   GLU   117       8.337  23.776  30.171  1.00  0.00      QMMM C
ATOM   1884 HG2  GLU   117       7.359  24.151  29.866  1.00  0.00      QMMM H
ATOM   1885 HG3  GLU   117       9.093  24.285  29.571  1.00  0.00      QMMM H
ATOM   1886 CD   GLU   117       8.437  22.266  29.906  1.00  0.00      QMMM C
ATOM   1887 OE1  GLU   117       7.403  21.569  30.042  1.00  0.00      QMMM O
ATOM   1888 OE2  GLU   117       9.563  21.784  29.631  1.00  0.00      QMMM O
ATOM   1889 C    GLU   117      10.112  26.041  31.239  1.00  0.00      QMMM C
ATOM   1890 O    GLU   117       9.945  26.839  30.321  1.00  0.00      QMMM O
ATOM   1891 N    LYS   118      11.331  25.608  31.585  1.00  0.00      QMMM N
ATOM   1892 H    LYS   118      11.348  24.889  32.291  1.00  0.00      QMMM H
ATOM   1893 CA   LYS   118      12.622  25.998  30.978  1.00  0.00      QMMM C
ATOM   1894 HA   LYS   118      13.413  25.532  31.566  1.00  0.00      QMMM H
ATOM   1895 CB   LYS   118      12.731  25.404  29.558  1.00  0.00      QMMM C
ATOM   1896 HB2  LYS   118      12.006  25.879  28.894  1.00  0.00      QMMM H
ATOM   1897 HB3  LYS   118      13.729  25.602  29.168  1.00  0.00      QMMM H
ATOM   1898 CG   LYS   118      12.491  23.885  29.575  1.00  0.00      QMMM C
ATOM   1899 HG2  LYS   118      13.099  23.443  30.366  1.00  0.00      QMMM H
ATOM   1900 HG3  LYS   118      11.442  23.683  29.786  1.00  0.00      QMMM H
ATOM   1901 CD   LYS   118      12.861  23.218  28.252  1.00  0.00      QMMM C
ATOM   1902 HD2  LYS   118      12.247  23.616  27.442  1.00  0.00      QMMM H
ATOM   1903 HD3  LYS   118      13.912  23.423  28.055  1.00  0.00      QMMM H
ATOM   1904 CE   LYS   118      12.638  21.708  28.393  1.00  0.00      QMMM C
ATOM   1905 HE2  LYS   118      12.960  21.413  29.395  1.00  0.00      QMMM H
ATOM   1906 HE3  LYS   118      11.564  21.492  28.321  1.00  0.00      QMMM H
ATOM   1907 NZ   LYS   118      13.421  20.948  27.389  1.00  0.00      QMMM N
ATOM   1908 HZ1  LYS   118      14.382  21.287  27.348  1.00  0.00      QMMM H
ATOM   1909 HZ2  LYS   118      13.432  19.960  27.591  1.00  0.00      QMMM H
ATOM   1910 HZ3  LYS   118      13.064  21.057  26.446  1.00  0.00      QMMM H
ATOM   1911 C    LYS   118      12.975  27.498  31.004  1.00  0.00      QMMM C
ATOM   1912 O    LYS   118      14.153  27.823  30.875  1.00  0.00      QMMM O
ATOM   1913 N    VAL   119      12.022  28.402  31.241  1.00  0.00      QMMM N
ATOM   1914 H    VAL   119      11.070  28.059  31.177  1.00  0.00      QMMM H
ATOM   1915 CA   VAL   119      12.247  29.848  31.379  1.00  0.00      QMMM C
ATOM   1916 HA   VAL   119      12.784  30.169  30.493  1.00  0.00      QMMM H
ATOM   1917 CB   VAL   119      10.923  30.638  31.405  1.00  0.00      QMMM C
ATOM   1918 HB   VAL   119      10.275  30.245  32.189  1.00  0.00      QMMM H
ATOM   1919 CG1  VAL   119      11.162  32.131  31.664  1.00  0.00      QMMM C
ATOM   1920 HG11 VAL   119      11.905  32.512  30.965  1.00  0.00      QMMM H
ATOM   1921 HG12 VAL   119      10.233  32.683  31.525  1.00  0.00      QMMM H
ATOM   1922 HG13 VAL   119      11.501  32.297  32.685  1.00  0.00      QMMM H
ATOM   1923 CG2  VAL   119      10.217  30.523  30.051  1.00  0.00      QMMM C
ATOM   1924 HG21 VAL   119       9.949  29.488  29.843  1.00  0.00      QMMM H
ATOM   1925 HG22 VAL   119       9.305  31.118  30.064  1.00  0.00      QMMM H
ATOM   1926 HG23 VAL   119      10.861  30.896  29.254  1.00  0.00      QMMM H
ATOM   1927 C    VAL   119      13.113  30.179  32.598  1.00  0.00      QMMM C
ATOM   1928 O    VAL   119      12.838  29.727  33.719  1.00  0.00      QMMM O
ATOM   1929 N    ARG   120      14.128  31.016  32.363  1.00  0.00      QMMM N
ATOM   1930 H    ARG   120      14.235  31.292  31.387  1.00  0.00      QMMM H
ATOM   1931 CA   ARG   120      15.131  31.535  33.299  1.00  0.00      QMMM C
ATOM   1932 HA   ARG   120      14.831  31.309  34.323  1.00  0.00      QMMM H
ATOM   1933 CB   ARG   120      16.462  30.819  33.018  1.00  0.00      QMMM C
ATOM   1934 HB2  ARG   120      16.317  29.744  33.144  1.00  0.00      QMMM H
ATOM   1935 HB3  ARG   120      16.747  31.000  31.979  1.00  0.00      QMMM H
ATOM   1936 CG   ARG   120      17.603  31.277  33.940  1.00  0.00      QMMM C
ATOM   1937 HG2  ARG   120      17.760  32.351  33.837  1.00  0.00      QMMM H
ATOM   1938 HG3  ARG   120      17.365  31.042  34.978  1.00  0.00      QMMM H
ATOM   1939 CD   ARG   120      18.879  30.551  33.519  1.00  0.00      QMMM C
ATOM   1940 HD2  ARG   120      18.778  29.482  33.722  1.00  0.00      QMMM H
ATOM   1941 HD3  ARG   120      18.993  30.684  32.443  1.00  0.00      QMMM H
ATOM   1942 NE   ARG   120      20.079  31.077  34.192  1.00  0.00      QMMM N
ATOM   1943 HE   ARG   120      19.958  31.607  35.036  1.00  0.00      QMMM H
ATOM   1944 CZ   ARG   120      21.307  30.955  33.723  1.00  0.00      QMMM C
ATOM   1945 NH1  ARG   120      22.320  31.509  34.321  1.00  0.00      QMMM N
ATOM   1946 HH11 ARG   120      22.217  32.058  35.153  1.00  0.00      QMMM H
ATOM   1947 HH12 ARG   120      23.223  31.380  33.886  1.00  0.00      QMMM H
ATOM   1948 NH2  ARG   120      21.585  30.286  32.648  1.00  0.00      QMMM N
ATOM   1949 HH21 ARG   120      20.856  29.747  32.165  1.00  0.00      QMMM H
ATOM   1950 HH22 ARG   120      22.527  30.284  32.293  1.00  0.00      QMMM H
ATOM   1951 C    ARG   120      15.233  33.058  33.152  1.00  0.00      QMMM C
ATOM   1952 O    ARG   120      15.937  33.577  32.292  1.00  0.00      QMMM O
ATOM   1953 N    VAL   121      14.486  33.781  33.976  1.00  0.00      QMMM N
ATOM   1954 H    VAL   121      13.942  33.293  34.665  1.00  0.00      QMMM H
ATOM   1955 CA   VAL   121      14.482  35.252  33.999  1.00  0.00      QMMM C
ATOM   1956 HA   VAL   121      14.345  35.623  32.984  1.00  0.00      QMMM H
ATOM   1957 CB   VAL   121      13.330  35.780  34.872  1.00  0.00      QMMM C
ATOM   1958 HB   VAL   121      13.531  35.545  35.918  1.00  0.00      QMMM H
ATOM   1959 CG1  VAL   121      13.168  37.298  34.728  1.00  0.00      QMMM C
ATOM   1960 HG11 VAL   121      12.990  37.564  33.684  1.00  0.00      QMMM H
ATOM   1961 HG12 VAL   121      12.326  37.640  35.331  1.00  0.00      QMMM H
ATOM   1962 HG13 VAL   121      14.062  37.810  35.079  1.00  0.00      QMMM H
ATOM   1963 CG2  VAL   121      12.002  35.117  34.488  1.00  0.00      QMMM C
ATOM   1964 HG21 VAL   121      12.046  34.039  34.615  1.00  0.00      QMMM H
ATOM   1965 HG22 VAL   121      11.224  35.484  35.148  1.00  0.00      QMMM H
ATOM   1966 HG23 VAL   121      11.744  35.354  33.455  1.00  0.00      QMMM H
ATOM   1967 C    VAL   121      15.820  35.766  34.532  1.00  0.00      QMMM C
ATOM   1968 O    VAL   121      16.254  35.340  35.599  1.00  0.00      QMMM O
ATOM   1969 N    LEU   122      16.460  36.683  33.805  1.00  0.00      QMMM N
ATOM   1970 H    LEU   122      16.039  36.957  32.921  1.00  0.00      QMMM H
ATOM   1971 CA   LEU   122      17.694  37.370  34.199  1.00  0.00      QMMM C
ATOM   1972 HA   LEU   122      17.879  37.218  35.263  1.00  0.00      QMMM H
ATOM   1973 CB   LEU   122      18.903  36.807  33.410  1.00  0.00      QMMM C
ATOM   1974 HB2  LEU   122      18.704  36.940  32.344  1.00  0.00      QMMM H
ATOM   1975 HB3  LEU   122      19.780  37.408  33.656  1.00  0.00      QMMM H
ATOM   1976 CG   LEU   122      19.264  35.329  33.653  1.00  0.00      QMMM C
ATOM   1977 HG   LEU   122      18.422  34.696  33.375  1.00  0.00      QMMM H
ATOM   1978 CD1  LEU   122      20.470  34.942  32.791  1.00  0.00      QMMM C
ATOM   1979 HD11 LEU   122      21.355  35.495  33.110  1.00  0.00      QMMM H
ATOM   1980 HD12 LEU   122      20.659  33.873  32.867  1.00  0.00      QMMM H
ATOM   1981 HD13 LEU   122      20.275  35.188  31.750  1.00  0.00      QMMM H
ATOM   1982 CD2  LEU   122      19.659  35.039  35.104  1.00  0.00      QMMM C
ATOM   1983 HD21 LEU   122      18.812  35.217  35.764  1.00  0.00      QMMM H
ATOM   1984 HD22 LEU   122      19.958  33.999  35.206  1.00  0.00      QMMM H
ATOM   1985 HD23 LEU   122      20.483  35.688  35.403  1.00  0.00      QMMM H
ATOM   1986 C    LEU   122      17.525  38.887  34.001  1.00  0.00      QMMM C
ATOM   1987 O    LEU   122      18.228  39.490  33.193  1.00  0.00      QMMM O
ATOM   1988 N    ARG   123      16.589  39.516  34.728  1.00  0.00      QMMM N
ATOM   1989 H    ARG   123      16.069  38.961  35.390  1.00  0.00      QMMM H
ATOM   1990 CA   ARG   123      16.337  40.971  34.651  1.00  0.00      QMMM C
ATOM   1991 HA   ARG   123      16.038  41.179  33.629  1.00  0.00      QMMM H
ATOM   1992 CB   ARG   123      15.177  41.362  35.594  1.00  0.00      QMMM C
ATOM   1993 HB2  ARG   123      14.337  40.695  35.389  1.00  0.00      QMMM H
ATOM   1994 HB3  ARG   123      15.488  41.206  36.628  1.00  0.00      QMMM H
ATOM   1995 CG   ARG   123      14.678  42.815  35.435  1.00  0.00      QMMM C
ATOM   1996 HG2  ARG   123      15.442  43.504  35.799  1.00  0.00      QMMM H
ATOM   1997 HG3  ARG   123      14.487  43.027  34.386  1.00  0.00      QMMM H
ATOM   1998 CD   ARG   123      13.369  43.040  36.210  1.00  0.00      QMMM C
ATOM   1999 HD2  ARG   123      12.604  42.365  35.822  1.00  0.00      QMMM H
ATOM   2000 HD3  ARG   123      13.536  42.777  37.256  1.00  0.00      QMMM H
ATOM   2001 NE   ARG   123      12.901  44.443  36.148  1.00  0.00      QMMM N
ATOM   2002 HE   ARG   123      13.458  45.135  36.622  1.00  0.00      QMMM H
ATOM   2003 CZ   ARG   123      11.764  44.902  35.645  1.00  0.00      QMMM C
ATOM   2004 NH1  ARG   123      11.420  46.134  35.867  1.00  0.00      QMMM N
ATOM   2005 HH11 ARG   123      12.025  46.770  36.355  1.00  0.00      QMMM H
ATOM   2006 HH12 ARG   123      10.662  46.529  35.314  1.00  0.00      QMMM H
ATOM   2007 NH2  ARG   123      10.959  44.190  34.918  1.00  0.00      QMMM N
ATOM   2008 HH21 ARG   123      11.266  43.294  34.529  1.00  0.00      QMMM H
ATOM   2009 HH22 ARG   123      10.003  44.455  34.727  1.00  0.00      QMMM H
ATOM   2010 C    ARG   123      17.626  41.771  34.893  1.00  0.00      QMMM C
ATOM   2011 O    ARG   123      18.433  41.387  35.742  1.00  0.00      QMMM O
ATOM   2012 N    ASN   124      17.866  42.810  34.094  1.00  0.00      QMMM N
ATOM   2013 H    ASN   124      17.168  43.021  33.392  1.00  0.00      QMMM H
ATOM   2014 CA   ASN   124      19.074  43.632  34.157  1.00  0.00      QMMM C
ATOM   2015 HA   ASN   124      19.935  42.976  34.204  1.00  0.00      QMMM H
ATOM   2016 CB   ASN   124      19.219  44.489  32.888  1.00  0.00      QMMM C
ATOM   2017 HB2  ASN   124      18.274  44.985  32.672  1.00  0.00      QMMM H
ATOM   2018 HB3  ASN   124      19.972  45.255  33.062  1.00  0.00      QMMM H
ATOM   2019 CG   ASN   124      19.696  43.735  31.664  1.00  0.00      QMMM C
ATOM   2020 OD1  ASN   124      20.251  42.646  31.733  1.00  0.00      QMMM O
ATOM   2021 ND2  ASN   124      19.544  44.332  30.513  1.00  0.00      QMMM N
ATOM   2022 HD21 ASN   124      19.787  43.840  29.664  1.00  0.00      QMMM H
ATOM   2023 HD22 ASN   124      19.118  45.254  30.418  1.00  0.00      QMMM H
ATOM   2024 C    ASN   124      19.144  44.493  35.423  1.00  0.00      QMMM C
ATOM   2025 O    ASN   124      18.144  44.807  36.068  1.00  0.00      QMMM O
ATOM   2026 N    ASP   125      20.365  44.908  35.747  1.00  0.00      QMMM N
ATOM   2027 H    ASP   125      21.117  44.613  35.137  1.00  0.00      QMMM H
ATOM   2028 CA   ASP   125      20.784  45.582  36.982  1.00  0.00      QMMM C
ATOM   2029 HA   ASP   125      20.274  45.114  37.825  1.00  0.00      QMMM H
ATOM   2030 CB   ASP   125      22.297  45.327  37.140  1.00  0.00      QMMM C
ATOM   2031 HB2  ASP   125      22.826  45.987  36.452  1.00  0.00      QMMM H
ATOM   2032 HB3  ASP   125      22.606  45.563  38.160  1.00  0.00      QMMM H
ATOM   2033 CG   ASP   125      22.696  43.887  36.798  1.00  0.00      QMMM C
ATOM   2034 OD1  ASP   125      23.295  43.695  35.718  1.00  0.00      QMMM O
ATOM   2035 OD2  ASP   125      22.297  42.942  37.507  1.00  0.00      QMMM O
ATOM   2036 C    ASP   125      20.441  47.097  36.997  1.00  0.00      QMMM C
ATOM   2037 O    ASP   125      21.143  47.886  37.638  1.00  0.00      QMMM O
ATOM   2038 N    ARG   126      19.417  47.480  36.208  1.00  0.00      QMMM N
ATOM   2039 H    ARG   126      18.953  46.668  35.813  1.00  0.00      QMMM H
ATOM   2040 CA   ARG   126      19.005  48.766  35.580  1.00  0.00      QMMM C
ATOM   2041 HA   ARG   126      18.061  49.066  36.036  1.00  0.00      QMMM H
ATOM   2042 CB   ARG   126      20.026  49.906  35.793  1.00  0.00      QMMM C
ATOM   2043 HB2  ARG   126      19.616  50.847  35.423  1.00  0.00      QMMM H
ATOM   2044 HB3  ARG   126      20.184  50.037  36.864  1.00  0.00      QMMM H
ATOM   2045 CG   ARG   126      21.360  49.636  35.074  1.00  0.00      QMMM C
ATOM   2046 HG2  ARG   126      21.533  48.561  35.016  1.00  0.00      QMMM H
ATOM   2047 HG3  ARG   126      21.311  50.009  34.053  1.00  0.00      QMMM H
ATOM   2048 CD   ARG   126      22.556  50.276  35.781  1.00  0.00      QMMM C
ATOM   2049 HD2  ARG   126      22.643  51.319  35.469  1.00  0.00      QMMM H
ATOM   2050 HD3  ARG   126      22.406  50.253  36.862  1.00  0.00      QMMM H
ATOM   2051 NE   ARG   126      23.781  49.543  35.433  1.00  0.00      QMMM N
ATOM   2052 HE   ARG   126      24.137  49.620  34.479  1.00  0.00      QMMM H
ATOM   2053 CZ   ARG   126      24.356  48.565  36.103  1.00  0.00      QMMM C
ATOM   2054 NH1  ARG   126      23.965  48.188  37.287  1.00  0.00      QMMM N
ATOM   2055 HH11 ARG   126      23.033  48.470  37.577  1.00  0.00      QMMM H
ATOM   2056 HH12 ARG   126      24.401  47.410  37.736  1.00  0.00      QMMM H
ATOM   2057 NH2  ARG   126      25.329  47.915  35.543  1.00  0.00      QMMM N
ATOM   2058 HH21 ARG   126      25.427  48.126  34.542  1.00  0.00      QMMM H
ATOM   2059 HH22 ARG   126      25.730  47.093  35.941  1.00  0.00      QMMM H
ATOM   2060 C    ARG   126      18.718  48.529  34.083  1.00  0.00      QMMM C
ATOM   2061 O    ARG   126      18.828  47.402  33.614  1.00  0.00      QMMM O
ATOM   2062 N    ARG   127      18.367  49.571  33.322  1.00  0.00      QMMM N
ATOM   2063 H    ARG   127      18.319  50.462  33.788  1.00  0.00      QMMM H
ATOM   2064 CA   ARG   127      18.363  49.554  31.845  1.00  0.00      QMMM C
ATOM   2065 HA   ARG   127      17.872  48.642  31.493  1.00  0.00      QMMM H
ATOM   2066 CB   ARG   127      17.596  50.792  31.342  1.00  0.00      QMMM C
ATOM   2067 HB2  ARG   127      16.593  50.791  31.773  1.00  0.00      QMMM H
ATOM   2068 HB3  ARG   127      18.108  51.687  31.698  1.00  0.00      QMMM H
ATOM   2069 CG   ARG   127      17.479  50.887  29.812  1.00  0.00      QMMM C
ATOM   2070 HG2  ARG   127      17.139  51.892  29.561  1.00  0.00      QMMM H
ATOM   2071 HG3  ARG   127      18.450  50.733  29.342  1.00  0.00      QMMM H
ATOM   2072 CD   ARG   127      16.471  49.871  29.263  1.00  0.00      QMMM C
ATOM   2073 HD2  ARG   127      16.791  48.876  29.558  1.00  0.00      QMMM H
ATOM   2074 HD3  ARG   127      15.505  50.057  29.721  1.00  0.00      QMMM H
ATOM   2075 NE   ARG   127      16.364  49.922  27.793  1.00  0.00      QMMM N
ATOM   2076 HE   ARG   127      16.792  49.131  27.303  1.00  0.00      QMMM H
ATOM   2077 CZ   ARG   127      15.867  50.912  27.075  1.00  0.00      QMMM C
ATOM   2078 NH1  ARG   127      15.171  51.868  27.620  1.00  0.00      QMMM N
ATOM   2079 HH11 ARG   127      14.769  51.660  28.516  1.00  0.00      QMMM H
ATOM   2080 HH12 ARG   127      14.874  52.675  27.094  1.00  0.00      QMMM H
ATOM   2081 NH2  ARG   127      16.068  50.986  25.800  1.00  0.00      QMMM N
ATOM   2082 HH21 ARG   127      16.551  50.195  25.369  1.00  0.00      QMMM H
ATOM   2083 HH22 ARG   127      15.851  51.818  25.270  1.00  0.00      QMMM H
ATOM   2084 C    ARG   127      19.803  49.560  31.314  1.00  0.00      QMMM C
ATOM   2085 O    ARG   127      20.552  50.472  31.648  1.00  0.00      QMMM O
ATOM   2086 N    GLU   128      20.176  48.592  30.479  1.00  0.00      QMMM N
ATOM   2087 H    GLU   128      19.484  47.874  30.270  1.00  0.00      QMMM H
ATOM   2088 CA   GLU   128      21.520  48.460  29.883  1.00  0.00      QMMM C
ATOM   2089 HA   GLU   128      22.061  49.394  30.030  1.00  0.00      QMMM H
ATOM   2090 CB   GLU   128      22.296  47.331  30.590  1.00  0.00      QMMM C
ATOM   2091 HB2  GLU   128      21.649  46.455  30.664  1.00  0.00      QMMM H
ATOM   2092 HB3  GLU   128      23.161  47.045  29.991  1.00  0.00      QMMM H
ATOM   2093 CG   GLU   128      22.799  47.698  31.997  1.00  0.00      QMMM C
ATOM   2094 HG2  GLU   128      21.983  48.125  32.581  1.00  0.00      QMMM H
ATOM   2095 HG3  GLU   128      23.099  46.772  32.492  1.00  0.00      QMMM H
ATOM   2096 CD   GLU   128      24.001  48.659  31.994  1.00  0.00      QMMM C
ATOM   2097 OE1  GLU   128      24.744  48.665  33.003  1.00  0.00      QMMM O
ATOM   2098 OE2  GLU   128      24.224  49.373  30.990  1.00  0.00      QMMM O
ATOM   2099 C    GLU   128      21.531  48.241  28.357  1.00  0.00      QMMM C
ATOM   2100 O    GLU   128      22.577  48.390  27.724  1.00  0.00      QMMM O
ATOM   2101 N    GLY   129      20.388  47.954  27.731  1.00  0.00      QMMM N
ATOM   2102 H    GLY   129      19.550  47.763  28.278  1.00  0.00      QMMM H
ATOM   2103 CA   GLY   129      20.260  47.844  26.278  1.00  0.00      QMMM C
ATOM   2104 HA2  GLY   129      19.234  48.080  26.011  1.00  0.00      QMMM H
ATOM   2105 HA3  GLY   129      20.918  48.569  25.807  1.00  0.00      QMMM H
ATOM   2106 C    GLY   129      20.597  46.461  25.720  1.00  0.00      QMMM C
ATOM   2107 O    GLY   129      21.228  45.630  26.383  1.00  0.00      QMMM O
ATOM   2108 N    LEU   130      20.188  46.192  24.475  1.00  0.00      QMMM N
ATOM   2109 H    LEU   130      19.698  46.910  23.952  1.00  0.00      QMMM H
ATOM   2110 CA   LEU   130      20.172  44.826  23.937  1.00  0.00      QMMM C
ATOM   2111 HA   LEU   130      19.607  44.223  24.648  1.00  0.00      QMMM H
ATOM   2112 CB   LEU   130      19.362  44.782  22.628  1.00  0.00      QMMM C
ATOM   2113 HB2  LEU   130      18.912  43.793  22.540  1.00  0.00      QMMM H
ATOM   2114 HB3  LEU   130      18.538  45.482  22.738  1.00  0.00      QMMM H
ATOM   2115 CG   LEU   130      20.093  45.105  21.310  1.00  0.00      QMMM C
ATOM   2116 HG   LEU   130      20.767  45.949  21.440  1.00  0.00      QMMM H
ATOM   2117 CD1  LEU   130      20.877  43.904  20.778  1.00  0.00      QMMM C
ATOM   2118 HD11 LEU   130      20.294  42.996  20.922  1.00  0.00      QMMM H
ATOM   2119 HD12 LEU   130      21.074  44.033  19.719  1.00  0.00      QMMM H
ATOM   2120 HD13 LEU   130      21.833  43.798  21.279  1.00  0.00      QMMM H
ATOM   2121 CD2  LEU   130      19.062  45.452  20.238  1.00  0.00      QMMM C
ATOM   2122 HD21 LEU   130      18.453  46.294  20.562  1.00  0.00      QMMM H
ATOM   2123 HD22 LEU   130      19.576  45.725  19.321  1.00  0.00      QMMM H
ATOM   2124 HD23 LEU   130      18.420  44.591  20.071  1.00  0.00      QMMM H
ATOM   2125 C    LEU   130      21.562  44.178  23.829  1.00  0.00      QMMM C
ATOM   2126 O    LEU   130      21.686  42.973  24.025  1.00  0.00      QMMM O
ATOM   2127 N    MET   131      22.621  44.952  23.565  1.00  0.00      QMMM N
ATOM   2128 H    MET   131      22.443  45.932  23.386  1.00  0.00      QMMM H
ATOM   2129 CA   MET   131      23.988  44.432  23.408  1.00  0.00      QMMM C
ATOM   2130 HA   MET   131      23.970  43.635  22.663  1.00  0.00      QMMM H
ATOM   2131 CB   MET   131      24.956  45.522  22.917  1.00  0.00      QMMM C
ATOM   2132 HB2  MET   131      25.092  46.296  23.674  1.00  0.00      QMMM H
ATOM   2133 HB3  MET   131      25.925  45.057  22.727  1.00  0.00      QMMM H
ATOM   2134 CG   MET   131      24.474  46.174  21.624  1.00  0.00      QMMM C
ATOM   2135 HG2  MET   131      25.345  46.542  21.085  1.00  0.00      QMMM H
ATOM   2136 HG3  MET   131      23.989  45.423  21.006  1.00  0.00      QMMM H
ATOM   2137 SD   MET   131      23.334  47.556  21.849  1.00  0.00      QMMM S
ATOM   2138 CE   MET   131      23.136  48.014  20.112  1.00  0.00      QMMM C
ATOM   2139 HE1  MET   131      22.567  47.243  19.596  1.00  0.00      QMMM H
ATOM   2140 HE2  MET   131      22.601  48.958  20.051  1.00  0.00      QMMM H
ATOM   2141 HE3  MET   131      24.112  48.130  19.641  1.00  0.00      QMMM H
ATOM   2142 C    MET   131      24.497  43.819  24.713  1.00  0.00      QMMM C
ATOM   2143 O    MET   131      24.768  42.616  24.782  1.00  0.00      QMMM O
ATOM   2144 N    ARG   132      24.576  44.642  25.767  1.00  0.00      QMMM N
ATOM   2145 H    ARG   132      24.299  45.605  25.621  1.00  0.00      QMMM H
ATOM   2146 CA   ARG   132      24.940  44.203  27.119  1.00  0.00      QMMM C
ATOM   2147 HA   ARG   132      25.916  43.720  27.071  1.00  0.00      QMMM H
ATOM   2148 CB   ARG   132      25.043  45.411  28.071  1.00  0.00      QMMM C
ATOM   2149 HB2  ARG   132      24.111  45.979  28.063  1.00  0.00      QMMM H
ATOM   2150 HB3  ARG   132      25.216  45.038  29.082  1.00  0.00      QMMM H
ATOM   2151 CG   ARG   132      26.216  46.326  27.669  1.00  0.00      QMMM C
ATOM   2152 HG2  ARG   132      27.073  45.699  27.432  1.00  0.00      QMMM H
ATOM   2153 HG3  ARG   132      25.957  46.886  26.769  1.00  0.00      QMMM H
ATOM   2154 CD   ARG   132      26.661  47.292  28.778  1.00  0.00      QMMM C
ATOM   2155 HD2  ARG   132      26.698  46.757  29.728  1.00  0.00      QMMM H
ATOM   2156 HD3  ARG   132      27.672  47.639  28.564  1.00  0.00      QMMM H
ATOM   2157 NE   ARG   132      25.788  48.463  28.919  1.00  0.00      QMMM N
ATOM   2158 HE   ARG   132      25.216  48.565  29.756  1.00  0.00      QMMM H
ATOM   2159 CZ   ARG   132      25.710  49.543  28.167  1.00  0.00      QMMM C
ATOM   2160 NH1  ARG   132      26.375  49.723  27.067  1.00  0.00      QMMM N
ATOM   2161 HH11 ARG   132      26.961  49.005  26.668  1.00  0.00      QMMM H
ATOM   2162 HH12 ARG   132      26.119  50.553  26.534  1.00  0.00      QMMM H
ATOM   2163 NH2  ARG   132      24.945  50.515  28.539  1.00  0.00      QMMM N
ATOM   2164 HH21 ARG   132      24.456  50.402  29.426  1.00  0.00      QMMM H
ATOM   2165 HH22 ARG   132      24.854  51.305  27.903  1.00  0.00      QMMM H
ATOM   2166 C    ARG   132      23.991  43.119  27.628  1.00  0.00      QMMM C
ATOM   2167 O    ARG   132      24.462  42.138  28.196  1.00  0.00      QMMM O
ATOM   2168 N    SER   133      22.694  43.223  27.327  1.00  0.00      QMMM N
ATOM   2169 H    SER   133      22.392  44.085  26.887  1.00  0.00      QMMM H
ATOM   2170 CA   SER   133      21.694  42.183  27.611  1.00  0.00      QMMM C
ATOM   2171 HA   SER   133      21.662  42.043  28.692  1.00  0.00      QMMM H
ATOM   2172 CB   SER   133      20.295  42.607  27.159  1.00  0.00      QMMM C
ATOM   2173 HB2  SER   133      20.269  42.747  26.081  1.00  0.00      QMMM H
ATOM   2174 HB3  SER   133      19.583  41.828  27.426  1.00  0.00      QMMM H
ATOM   2175 OG   SER   133      19.918  43.799  27.797  1.00  0.00      QMMM O
ATOM   2176 HG   SER   133      20.332  44.553  27.331  1.00  0.00      QMMM H
ATOM   2177 C    SER   133      22.040  40.830  26.980  1.00  0.00      QMMM C
ATOM   2178 O    SER   133      22.170  39.839  27.698  1.00  0.00      QMMM O
ATOM   2179 N    ARG   134      22.223  40.763  25.655  1.00  0.00      QMMM N
ATOM   2180 H    ARG   134      22.110  41.609  25.104  1.00  0.00      QMMM H
ATOM   2181 CA   ARG   134      22.524  39.515  24.952  1.00  0.00      QMMM C
ATOM   2182 HA   ARG   134      21.673  38.834  25.110  1.00  0.00      QMMM H
ATOM   2183 CB   ARG   134      22.714  39.735  23.447  1.00  0.00      QMMM C
ATOM   2184 HB2  ARG   134      23.344  40.617  23.261  1.00  0.00      QMMM H
ATOM   2185 HB3  ARG   134      23.286  38.885  23.044  1.00  0.00      QMMM H
ATOM   2186 CG   ARG   134      21.451  39.848  22.597  1.00  0.00      QMMM C
ATOM   2187 HG2  ARG   134      20.752  39.038  22.856  1.00  0.00      QMMM H
ATOM   2188 HG3  ARG   134      20.929  40.800  22.765  1.00  0.00      QMMM H
ATOM   2189 CD   ARG   134      21.858  39.740  21.133  1.00  0.00      QMMM C
ATOM   2190 HD2  ARG   134      22.641  40.483  20.943  1.00  0.00      QMMM H
ATOM   2191 HD3  ARG   134      22.299  38.747  20.960  1.00  0.00      QMMM H
ATOM   2192 NE   ARG   134      20.805  39.986  20.175  1.00  0.00      QMMM N
ATOM   2193 HE   ARG   134      19.879  39.654  20.406  1.00  0.00      QMMM H
ATOM   2194 CZ   ARG   134      20.897  40.929  19.206  1.00  0.00      QMMM C
ATOM   2195 NH1  ARG   134      19.802  41.478  18.712  1.00  0.00      QMMM N
ATOM   2196 HH11 ARG   134      18.891  41.251  19.078  1.00  0.00      QMMM H
ATOM   2197 HH12 ARG   134      19.805  41.942  17.783  1.00  0.00      QMMM H
ATOM   2198 NH2  ARG   134      22.095  41.344  18.798  1.00  0.00      QMMM N
ATOM   2199 HH21 ARG   134      22.807  40.628  18.730  1.00  0.00      QMMM H
ATOM   2200 HH22 ARG   134      22.150  42.184  18.143  1.00  0.00      QMMM H
ATOM   2201 C    ARG   134      23.776  38.830  25.517  1.00  0.00      QMMM C
ATOM   2202 O    ARG   134      23.754  37.620  25.731  1.00  0.00      QMMM O
ATOM   2203 N    VAL   135      24.854  39.580  25.788  1.00  0.00      QMMM N
ATOM   2204 H    VAL   135      24.800  40.572  25.575  1.00  0.00      QMMM H
ATOM   2205 CA   VAL   135      26.064  39.042  26.439  1.00  0.00      QMMM C
ATOM   2206 HA   VAL   135      26.403  38.173  25.874  1.00  0.00      QMMM H
ATOM   2207 CB   VAL   135      27.214  40.065  26.447  1.00  0.00      QMMM C
ATOM   2208 HB   VAL   135      26.907  40.943  27.012  1.00  0.00      QMMM H
ATOM   2209 CG1  VAL   135      28.487  39.482  27.071  1.00  0.00      QMMM C
ATOM   2210 HG11 VAL   135      28.773  38.565  26.555  1.00  0.00      QMMM H
ATOM   2211 HG12 VAL   135      29.303  40.201  27.006  1.00  0.00      QMMM H
ATOM   2212 HG13 VAL   135      28.327  39.253  28.124  1.00  0.00      QMMM H
ATOM   2213 CG2  VAL   135      27.566  40.486  25.014  1.00  0.00      QMMM C
ATOM   2214 HG21 VAL   135      26.733  41.029  24.575  1.00  0.00      QMMM H
ATOM   2215 HG22 VAL   135      28.433  41.147  25.021  1.00  0.00      QMMM H
ATOM   2216 HG23 VAL   135      27.782  39.608  24.410  1.00  0.00      QMMM H
ATOM   2217 C    VAL   135      25.754  38.542  27.853  1.00  0.00      QMMM C
ATOM   2218 O    VAL   135      25.994  37.375  28.139  1.00  0.00      QMMM O
ATOM   2219 N    ARG   136      25.161  39.374  28.720  1.00  0.00      QMMM N
ATOM   2220 H    ARG   136      24.964  40.319  28.400  1.00  0.00      QMMM H
ATOM   2221 CA   ARG   136      24.774  39.028  30.105  1.00  0.00      QMMM C
ATOM   2222 HA   ARG   136      25.681  38.794  30.663  1.00  0.00      QMMM H
ATOM   2223 CB   ARG   136      24.126  40.277  30.731  1.00  0.00      QMMM C
ATOM   2224 HB2  ARG   136      24.823  41.109  30.609  1.00  0.00      QMMM H
ATOM   2225 HB3  ARG   136      23.214  40.519  30.183  1.00  0.00      QMMM H
ATOM   2226 CG   ARG   136      23.787  40.174  32.225  1.00  0.00      QMMM C
ATOM   2227 HG2  ARG   136      22.980  39.453  32.361  1.00  0.00      QMMM H
ATOM   2228 HG3  ARG   136      24.662  39.843  32.785  1.00  0.00      QMMM H
ATOM   2229 CD   ARG   136      23.352  41.562  32.733  1.00  0.00      QMMM C
ATOM   2230 HD2  ARG   136      24.218  42.226  32.724  1.00  0.00      QMMM H
ATOM   2231 HD3  ARG   136      22.614  41.981  32.049  1.00  0.00      QMMM H
ATOM   2232 NE   ARG   136      22.794  41.534  34.098  1.00  0.00      QMMM N
ATOM   2233 HE   ARG   136      23.241  42.124  34.805  1.00  0.00      QMMM H
ATOM   2234 CZ   ARG   136      21.618  41.073  34.475  1.00  0.00      QMMM C
ATOM   2235 NH1  ARG   136      20.775  40.593  33.608  1.00  0.00      QMMM N
ATOM   2236 HH11 ARG   136      20.893  40.928  32.661  1.00  0.00      QMMM H
ATOM   2237 HH12 ARG   136      19.851  40.288  33.873  1.00  0.00      QMMM H
ATOM   2238 NH2  ARG   136      21.235  41.144  35.714  1.00  0.00      QMMM N
ATOM   2239 HH21 ARG   136      21.805  41.671  36.388  1.00  0.00      QMMM H
ATOM   2240 HH22 ARG   136      20.258  41.008  35.937  1.00  0.00      QMMM H
ATOM   2241 C    ARG   136      23.893  37.770  30.199  1.00  0.00      QMMM C
ATOM   2242 O    ARG   136      24.015  37.015  31.160  1.00  0.00      QMMM O
ATOM   2243 N    GLY   137      23.066  37.501  29.186  1.00  0.00      QMMM N
ATOM   2244 H    GLY   137      22.978  38.228  28.485  1.00  0.00      QMMM H
ATOM   2245 CA   GLY   137      22.335  36.242  29.019  1.00  0.00      QMMM C
ATOM   2246 HA2  GLY   137      21.907  35.946  29.977  1.00  0.00      QMMM H
ATOM   2247 HA3  GLY   137      21.520  36.396  28.314  1.00  0.00      QMMM H
ATOM   2248 C    GLY   137      23.204  35.087  28.502  1.00  0.00      QMMM C
ATOM   2249 O    GLY   137      23.300  34.045  29.149  1.00  0.00      QMMM O
ATOM   2250 N    ALA   138      23.823  35.246  27.330  1.00  0.00      QMMM N
ATOM   2251 H    ALA   138      23.747  36.146  26.868  1.00  0.00      QMMM H
ATOM   2252 CA   ALA   138      24.617  34.217  26.654  1.00  0.00      QMMM C
ATOM   2253 HA   ALA   138      23.976  33.359  26.456  1.00  0.00      QMMM H
ATOM   2254 CB   ALA   138      25.089  34.782  25.313  1.00  0.00      QMMM C
ATOM   2255 HB1  ALA   138      25.679  35.685  25.475  1.00  0.00      QMMM H
ATOM   2256 HB2  ALA   138      25.709  34.046  24.805  1.00  0.00      QMMM H
ATOM   2257 HB3  ALA   138      24.225  35.018  24.693  1.00  0.00      QMMM H
ATOM   2258 C    ALA   138      25.809  33.711  27.483  1.00  0.00      QMMM C
ATOM   2259 O    ALA   138      26.044  32.504  27.564  1.00  0.00      QMMM O
ATOM   2260 N    ASP   139      26.536  34.603  28.150  1.00  0.00      QMMM N
ATOM   2261 H    ASP   139      26.333  35.588  28.004  1.00  0.00      QMMM H
ATOM   2262 CA   ASP   139      27.642  34.272  29.050  1.00  0.00      QMMM C
ATOM   2263 HA   ASP   139      28.389  33.690  28.507  1.00  0.00      QMMM H
ATOM   2264 CB   ASP   139      28.308  35.566  29.542  1.00  0.00      QMMM C
ATOM   2265 HB2  ASP   139      27.553  36.257  29.918  1.00  0.00      QMMM H
ATOM   2266 HB3  ASP   139      28.963  35.311  30.377  1.00  0.00      QMMM H
ATOM   2267 CG   ASP   139      29.162  36.254  28.471  1.00  0.00      QMMM C
ATOM   2268 OD1  ASP   139      30.079  37.013  28.858  1.00  0.00      QMMM O
ATOM   2269 OD2  ASP   139      29.065  35.931  27.262  1.00  0.00      QMMM O
ATOM   2270 C    ASP   139      27.153  33.421  30.230  1.00  0.00      QMMM C
ATOM   2271 O    ASP   139      27.733  32.379  30.534  1.00  0.00      QMMM O
ATOM   2272 N    ALA   140      26.018  33.791  30.830  1.00  0.00      QMMM N
ATOM   2273 H    ALA   140      25.578  34.642  30.505  1.00  0.00      QMMM H
ATOM   2274 CA   ALA   140      25.361  33.031  31.892  1.00  0.00      QMMM C
ATOM   2275 HA   ALA   140      26.114  32.779  32.640  1.00  0.00      QMMM H
ATOM   2276 CB   ALA   140      24.329  33.959  32.546  1.00  0.00      QMMM C
ATOM   2277 HB1  ALA   140      23.523  34.181  31.845  1.00  0.00      QMMM H
ATOM   2278 HB2  ALA   140      23.917  33.492  33.436  1.00  0.00      QMMM H
ATOM   2279 HB3  ALA   140      24.807  34.895  32.840  1.00  0.00      QMMM H
ATOM   2280 C    ALA   140      24.715  31.703  31.424  1.00  0.00      QMMM C
ATOM   2281 O    ALA   140      24.323  30.885  32.269  1.00  0.00      QMMM O
ATOM   2282 N    ALA   141      24.570  31.471  30.114  1.00  0.00      QMMM N
ATOM   2283 H    ALA   141      24.833  32.226  29.492  1.00  0.00      QMMM H
ATOM   2284 CA   ALA   141      23.901  30.304  29.531  1.00  0.00      QMMM C
ATOM   2285 HA   ALA   141      22.917  30.222  29.990  1.00  0.00      QMMM H
ATOM   2286 CB   ALA   141      23.693  30.548  28.035  1.00  0.00      QMMM C
ATOM   2287 HB1  ALA   141      24.638  30.471  27.501  1.00  0.00      QMMM H
ATOM   2288 HB2  ALA   141      23.024  29.794  27.642  1.00  0.00      QMMM H
ATOM   2289 HB3  ALA   141      23.248  31.530  27.869  1.00  0.00      QMMM H
ATOM   2290 C    ALA   141      24.629  28.965  29.773  1.00  0.00      QMMM C
ATOM   2291 O    ALA   141      25.839  28.919  29.992  1.00  0.00      QMMM O
ATOM   2292 N    GLN   142      23.877  27.867  29.701  1.00  0.00      QMMM N
ATOM   2293 H    GLN   142      22.891  28.045  29.517  1.00  0.00      QMMM H
ATOM   2294 CA   GLN   142      24.196  26.552  30.271  1.00  0.00      QMMM C
ATOM   2295 HA   GLN   142      25.218  26.564  30.654  1.00  0.00      QMMM H
ATOM   2296 CB   GLN   142      23.238  26.298  31.455  1.00  0.00      QMMM C
ATOM   2297 HB2  GLN   142      22.209  26.311  31.091  1.00  0.00      QMMM H
ATOM   2298 HB3  GLN   142      23.431  25.310  31.874  1.00  0.00      QMMM H
ATOM   2299 CG   GLN   142      23.376  27.322  32.591  1.00  0.00      QMMM C
ATOM   2300 HG2  GLN   142      23.208  28.322  32.205  1.00  0.00      QMMM H
ATOM   2301 HG3  GLN   142      22.616  27.117  33.345  1.00  0.00      QMMM H
ATOM   2302 CD   GLN   142      24.742  27.249  33.258  1.00  0.00      QMMM C
ATOM   2303 OE1  GLN   142      25.143  26.214  33.759  1.00  0.00      QMMM O
ATOM   2304 NE2  GLN   142      25.506  28.318  33.278  1.00  0.00      QMMM N
ATOM   2305 HE21 GLN   142      26.405  28.170  33.704  1.00  0.00      QMMM H
ATOM   2306 HE22 GLN   142      25.253  29.186  32.827  1.00  0.00      QMMM H
ATOM   2307 C    GLN   142      24.134  25.404  29.243  1.00  0.00      QMMM C
ATOM   2308 O    GLN   142      23.931  24.246  29.625  1.00  0.00      QMMM O
ATOM   2309 N    ALA   143      24.266  25.694  27.949  1.00  0.00      QMMM N
ATOM   2310 H    ALA   143      24.409  26.661  27.694  1.00  0.00      QMMM H
ATOM   2311 CA   ALA   143      24.219  24.716  26.859  1.00  0.00      QMMM C
ATOM   2312 HA   ALA   143      24.226  23.709  27.276  1.00  0.00      QMMM H
ATOM   2313 CB   ALA   143      22.900  24.912  26.112  1.00  0.00      QMMM C
ATOM   2314 HB1  ALA   143      22.953  25.815  25.504  1.00  0.00      QMMM H
ATOM   2315 HB2  ALA   143      22.699  24.054  25.481  1.00  0.00      QMMM H
ATOM   2316 HB3  ALA   143      22.082  25.015  26.820  1.00  0.00      QMMM H
ATOM   2317 C    ALA   143      25.435  24.823  25.920  1.00  0.00      QMMM C
ATOM   2318 O    ALA   143      26.263  25.726  26.059  1.00  0.00      QMMM O
ATOM   2319 N    LYS   144      25.556  23.902  24.950  1.00  0.00      QMMM N
ATOM   2320 H    LYS   144      24.806  23.230  24.840  1.00  0.00      QMMM H
ATOM   2321 CA   LYS   144      26.624  23.965  23.935  1.00  0.00      QMMM C
ATOM   2322 HA   LYS   144      27.557  24.206  24.441  1.00  0.00      QMMM H
ATOM   2323 CB   LYS   144      26.759  22.626  23.179  1.00  0.00      QMMM C
ATOM   2324 HB2  LYS   144      25.810  22.087  23.217  1.00  0.00      QMMM H
ATOM   2325 HB3  LYS   144      26.959  22.818  22.124  1.00  0.00      QMMM H
ATOM   2326 CG   LYS   144      27.875  21.711  23.710  1.00  0.00      QMMM C
ATOM   2327 HG2  LYS   144      27.638  21.431  24.738  1.00  0.00      QMMM H
ATOM   2328 HG3  LYS   144      27.870  20.800  23.111  1.00  0.00      QMMM H
ATOM   2329 CD   LYS   144      29.304  22.295  23.681  1.00  0.00      QMMM C
ATOM   2330 HD2  LYS   144      29.405  23.050  24.461  1.00  0.00      QMMM H
ATOM   2331 HD3  LYS   144      29.991  21.488  23.940  1.00  0.00      QMMM H
ATOM   2332 CE   LYS   144      29.743  22.869  22.321  1.00  0.00      QMMM C
ATOM   2333 HE2  LYS   144      30.692  22.403  22.038  1.00  0.00      QMMM H
ATOM   2334 HE3  LYS   144      29.008  22.605  21.556  1.00  0.00      QMMM H
ATOM   2335 NZ   LYS   144      29.927  24.340  22.366  1.00  0.00      QMMM N
ATOM   2336 HZ1  LYS   144      30.659  24.619  23.010  1.00  0.00      QMMM H
ATOM   2337 HZ2  LYS   144      30.177  24.729  21.451  1.00  0.00      QMMM H
ATOM   2338 HZ3  LYS   144      29.064  24.834  22.572  1.00  0.00      QMMM H
ATOM   2339 C    LYS   144      26.412  25.089  22.924  1.00  0.00      QMMM C
ATOM   2340 O    LYS   144      27.398  25.581  22.379  1.00  0.00      QMMM O
ATOM   2341 N    VAL   145      25.164  25.462  22.666  1.00  0.00      QMMM N
ATOM   2342 H    VAL   145      24.424  25.002  23.177  1.00  0.00      QMMM H
ATOM   2343 CA   VAL   145      24.754  26.377  21.595  1.00  0.00      QMMM C
ATOM   2344 HA   VAL   145      25.635  26.856  21.171  1.00  0.00      QMMM H
ATOM   2345 CB   VAL   145      24.050  25.585  20.462  1.00  0.00      QMMM C
ATOM   2346 HB   VAL   145      23.040  25.331  20.776  1.00  0.00      QMMM H
ATOM   2347 CG1  VAL   145      23.985  26.383  19.158  1.00  0.00      QMMM C
ATOM   2348 HG11 VAL   145      24.989  26.641  18.831  1.00  0.00      QMMM H
ATOM   2349 HG12 VAL   145      23.521  25.787  18.378  1.00  0.00      QMMM H
ATOM   2350 HG13 VAL   145      23.390  27.283  19.289  1.00  0.00      QMMM H
ATOM   2351 CG2  VAL   145      24.780  24.276  20.105  1.00  0.00      QMMM C
ATOM   2352 HG21 VAL   145      24.712  23.570  20.932  1.00  0.00      QMMM H
ATOM   2353 HG22 VAL   145      24.296  23.804  19.249  1.00  0.00      QMMM H
ATOM   2354 HG23 VAL   145      25.824  24.476  19.863  1.00  0.00      QMMM H
ATOM   2355 C    VAL   145      23.869  27.483  22.186  1.00  0.00      QMMM C
ATOM   2356 O    VAL   145      23.285  27.316  23.260  1.00  0.00      QMMM O
ATOM   2357 N    LEU   146      23.803  28.622  21.503  1.00  0.00      QMMM N
ATOM   2358 H    LEU   146      24.335  28.682  20.641  1.00  0.00      QMMM H
ATOM   2359 CA   LEU   146      22.955  29.771  21.812  1.00  0.00      QMMM C
ATOM   2360 HA   LEU   146      22.478  29.638  22.784  1.00  0.00      QMMM H
ATOM   2361 CB   LEU   146      23.824  31.042  21.827  1.00  0.00      QMMM C
ATOM   2362 HB2  LEU   146      24.283  31.147  20.841  1.00  0.00      QMMM H
ATOM   2363 HB3  LEU   146      23.183  31.912  21.983  1.00  0.00      QMMM H
ATOM   2364 CG   LEU   146      24.936  31.048  22.889  1.00  0.00      QMMM C
ATOM   2365 HG   LEU   146      25.515  30.129  22.828  1.00  0.00      QMMM H
ATOM   2366 CD1  LEU   146      25.885  32.212  22.618  1.00  0.00      QMMM C
ATOM   2367 HD11 LEU   146      25.341  33.155  22.636  1.00  0.00      QMMM H
ATOM   2368 HD12 LEU   146      26.675  32.228  23.367  1.00  0.00      QMMM H
ATOM   2369 HD13 LEU   146      26.340  32.085  21.636  1.00  0.00      QMMM H
ATOM   2370 CD2  LEU   146      24.371  31.186  24.304  1.00  0.00      QMMM C
ATOM   2371 HD21 LEU   146      23.781  30.304  24.552  1.00  0.00      QMMM H
ATOM   2372 HD22 LEU   146      25.187  31.275  25.020  1.00  0.00      QMMM H
ATOM   2373 HD23 LEU   146      23.739  32.071  24.366  1.00  0.00      QMMM H
ATOM   2374 C    LEU   146      21.860  29.910  20.752  1.00  0.00      QMMM C
ATOM   2375 O    LEU   146      22.042  29.526  19.594  1.00  0.00      QMMM O
ATOM   2376 N    THR   147      20.727  30.501  21.122  1.00  0.00      QMMM N
ATOM   2377 H    THR   147      20.609  30.685  22.113  1.00  0.00      QMMM H
ATOM   2378 CA   THR   147      19.606  30.782  20.214  1.00  0.00      QMMM C
ATOM   2379 HA   THR   147      19.978  30.876  19.196  1.00  0.00      QMMM H
ATOM   2380 CB   THR   147      18.606  29.616  20.226  1.00  0.00      QMMM C
ATOM   2381 HB   THR   147      18.259  29.436  21.242  1.00  0.00      QMMM H
ATOM   2382 CG2  THR   147      17.397  29.829  19.318  1.00  0.00      QMMM C
ATOM   2383 HG21 THR   147      17.716  30.102  18.313  1.00  0.00      QMMM H
ATOM   2384 HG22 THR   147      16.809  28.912  19.276  1.00  0.00      QMMM H
ATOM   2385 HG23 THR   147      16.767  30.625  19.714  1.00  0.00      QMMM H
ATOM   2386 OG1  THR   147      19.279  28.458  19.778  1.00  0.00      QMMM O
ATOM   2387 HG1  THR   147      20.084  28.766  19.336  1.00  0.00      QMMM H
ATOM   2388 C    THR   147      18.966  32.117  20.578  1.00  0.00      QMMM C
ATOM   2389 O    THR   147      18.074  32.183  21.420  1.00  0.00      QMMM O
ATOM   2390 N    PHE   148      19.457  33.206  19.997  1.00  0.00      QMMM N
ATOM   2391 H    PHE   148      20.096  33.082  19.221  1.00  0.00      QMMM H
ATOM   2392 CA   PHE   148      18.834  34.516  20.170  1.00  0.00      QMMM C
ATOM   2393 HA   PHE   148      18.609  34.656  21.224  1.00  0.00      QMMM H
ATOM   2394 CB   PHE   148      19.813  35.620  19.746  1.00  0.00      QMMM C
ATOM   2395 HB2  PHE   148      20.014  35.525  18.677  1.00  0.00      QMMM H
ATOM   2396 HB3  PHE   148      19.333  36.585  19.908  1.00  0.00      QMMM H
ATOM   2397 CG   PHE   148      21.130  35.622  20.504  1.00  0.00      QMMM C
ATOM   2398 CD1  PHE   148      22.276  35.051  19.924  1.00  0.00      QMMM C
ATOM   2399 HD1  PHE   148      22.201  34.602  18.945  1.00  0.00      QMMM H
ATOM   2400 CE1  PHE   148      23.505  35.064  20.610  1.00  0.00      QMMM C
ATOM   2401 HE1  PHE   148      24.383  34.626  20.155  1.00  0.00      QMMM H
ATOM   2402 CZ   PHE   148      23.586  35.636  21.891  1.00  0.00      QMMM C
ATOM   2403 HZ   PHE   148      24.531  35.639  22.417  1.00  0.00      QMMM H
ATOM   2404 CE2  PHE   148      22.437  36.186  22.487  1.00  0.00      QMMM C
ATOM   2405 HE2  PHE   148      22.489  36.602  23.482  1.00  0.00      QMMM H
ATOM   2406 CD2  PHE   148      21.213  36.186  21.791  1.00  0.00      QMMM C
ATOM   2407 HD2  PHE   148      20.328  36.608  22.248  1.00  0.00      QMMM H
ATOM   2408 C    PHE   148      17.510  34.576  19.390  1.00  0.00      QMMM C
ATOM   2409 O    PHE   148      17.404  34.008  18.298  1.00  0.00      QMMM O
ATOM   2410 N    LEU   149      16.512  35.264  19.951  1.00  0.00      QMMM N
ATOM   2411 H    LEU   149      16.702  35.725  20.832  1.00  0.00      QMMM H
ATOM   2412 CA   LEU   149      15.269  35.676  19.291  1.00  0.00      QMMM C
ATOM   2413 HA   LEU   149      15.429  35.744  18.217  1.00  0.00      QMMM H
ATOM   2414 CB   LEU   149      14.133  34.676  19.598  1.00  0.00      QMMM C
ATOM   2415 HB2  LEU   149      14.094  34.537  20.677  1.00  0.00      QMMM H
ATOM   2416 HB3  LEU   149      13.186  35.128  19.296  1.00  0.00      QMMM H
ATOM   2417 CG   LEU   149      14.229  33.289  18.938  1.00  0.00      QMMM C
ATOM   2418 HG   LEU   149      15.165  32.806  19.213  1.00  0.00      QMMM H
ATOM   2419 CD1  LEU   149      13.079  32.420  19.449  1.00  0.00      QMMM C
ATOM   2420 HD11 LEU   149      12.121  32.865  19.177  1.00  0.00      QMMM H
ATOM   2421 HD12 LEU   149      13.146  31.426  19.010  1.00  0.00      QMMM H
ATOM   2422 HD13 LEU   149      13.140  32.333  20.533  1.00  0.00      QMMM H
ATOM   2423 CD2  LEU   149      14.116  33.362  17.415  1.00  0.00      QMMM C
ATOM   2424 HD21 LEU   149      15.016  33.821  17.010  1.00  0.00      QMMM H
ATOM   2425 HD22 LEU   149      14.029  32.361  16.996  1.00  0.00      QMMM H
ATOM   2426 HD23 LEU   149      13.239  33.944  17.132  1.00  0.00      QMMM H
ATOM   2427 C    LEU   149      14.864  37.070  19.795  1.00  0.00      QMMM C
ATOM   2428 O    LEU   149      15.133  37.405  20.951  1.00  0.00      QMMM O
ATOM   2429 N    ASP   150      14.166  37.845  18.960  1.00  0.00      QMMM N
ATOM   2430 H    ASP   150      13.977  37.510  18.031  1.00  0.00      QMMM H
ATOM   2431 CA   ASP   150      13.528  39.093  19.400  1.00  0.00      QMMM C
ATOM   2432 HA   ASP   150      14.251  39.627  20.028  1.00  0.00      QMMM H
ATOM   2433 CB   ASP   150      13.153  39.999  18.224  1.00  0.00      QMMM C
ATOM   2434 HB2  ASP   150      12.679  39.429  17.418  1.00  0.00      QMMM H
ATOM   2435 HB3  ASP   150      12.418  40.758  18.516  1.00  0.00      QMMM H
ATOM   2436 CG   ASP   150      14.298  40.757  17.567  1.00  0.00      QMMM C
ATOM   2437 OD1  ASP   150      15.460  40.314  17.651  1.00  0.00      QMMM O
ATOM   2438 OD2  ASP   150      13.993  41.832  16.946  1.00  0.00      QMMM O
ATOM   2439 C    ASP   150      12.265  38.813  20.226  1.00  0.00      QMMM C
ATOM   2440 O    ASP   150      11.585  37.805  20.048  1.00  0.00      QMMM O
ATOM   2441 N    SER   151      11.892  39.765  21.074  1.00  0.00      QMMM N
ATOM   2442 H    SER   151      12.508  40.572  21.122  1.00  0.00      QMMM H
ATOM   2443 CA   SER   151      10.768  39.768  22.021  1.00  0.00      QMMM C
ATOM   2444 HA   SER   151      10.837  38.867  22.629  1.00  0.00      QMMM H
ATOM   2445 CB   SER   151      10.976  40.971  22.940  1.00  0.00      QMMM C
ATOM   2446 HB2  SER   151      10.224  40.981  23.723  1.00  0.00      QMMM H
ATOM   2447 HB3  SER   151      11.949  40.837  23.409  1.00  0.00      QMMM H
ATOM   2448 OG   SER   151      11.008  42.210  22.248  1.00  0.00      QMMM O
ATOM   2449 HG   SER   151      10.100  42.598  22.180  1.00  0.00      QMMM H
ATOM   2450 C    SER   151       9.356  39.772  21.412  1.00  0.00      QMMM C
ATOM   2451 O    SER   151       8.376  40.009  22.114  1.00  0.00      QMMM O
ATOM   2452 N    HIS   152       9.248  39.543  20.108  1.00  0.00      QMMM N
ATOM   2453 H    HIS   152      10.111  39.286  19.653  1.00  0.00      QMMM H
ATOM   2454 CA   HIS   152       8.024  39.586  19.314  1.00  0.00      QMMM C
ATOM   2455 HA   HIS   152       7.215  39.129  19.901  1.00  0.00      QMMM H
ATOM   2456 CB   HIS   152       7.663  41.053  19.006  1.00  0.00      QMMM C
ATOM   2457 HB2  HIS   152       6.846  41.105  18.279  1.00  0.00      QMMM H
ATOM   2458 HB3  HIS   152       7.266  41.516  19.921  1.00  0.00      QMMM H
ATOM   2459 CG   HIS   152       8.838  41.855  18.550  1.00  0.00      QMMM C
ATOM   2460 ND1  HIS   152       9.478  42.713  19.415  1.00  0.00      QMMM N
ATOM   2461 HD1  HIS   152       9.136  42.986  20.339  1.00  0.00      QMMM H
ATOM   2462 CE1  HIS   152      10.626  43.139  18.859  1.00  0.00      QMMM C
ATOM   2463 HE1  HIS   152      11.285  43.851  19.322  1.00  0.00      QMMM H
ATOM   2464 NE2  HIS   152      10.787  42.597  17.662  1.00  0.00      QMMM N
ATOM   2465 CD2  HIS   152       9.675  41.807  17.458  1.00  0.00      QMMM C
ATOM   2466 HD2  HIS   152       9.547  41.241  16.547  1.00  0.00      QMMM H
ATOM   2467 C    HIS   152       8.195  38.731  18.045  1.00  0.00      QMMM C
ATOM   2468 O    HIS   152       8.130  39.217  16.910  1.00  0.00      QMMM O
ATOM   2469 N    CYS   153       8.427  37.434  18.251  1.00  0.00      QMMM N
ATOM   2470 H    CYS   153       8.458  37.102  19.212  1.00  0.00      QMMM H
ATOM   2471 CA   CYS   153       8.525  36.429  17.196  1.00  0.00      QMMM C
ATOM   2472 HA   CYS   153       8.311  36.899  16.238  1.00  0.00      QMMM H
ATOM   2473 CB   CYS   153       9.942  35.847  17.149  1.00  0.00      QMMM C
ATOM   2474 HB2  CYS   153      10.130  35.258  18.044  1.00  0.00      QMMM H
ATOM   2475 HB3  CYS   153      10.013  35.194  16.285  1.00  0.00      QMMM H
ATOM   2476 SG   CYS   153      11.197  37.137  17.007  1.00  0.00      QMMM S
ATOM   2477 HG   CYS   153      11.181  37.472  18.308  1.00  0.00      QMMM H
ATOM   2478 C    CYS   153       7.505  35.303  17.397  1.00  0.00      QMMM C
ATOM   2479 O    CYS   153       7.015  35.082  18.502  1.00  0.00      QMMM O
ATOM   2480 N    GLU   154       7.206  34.558  16.335  1.00  0.00      QMMM N
ATOM   2481 H    GLU   154       7.644  34.811  15.453  1.00  0.00      QMMM H
ATOM   2482 CA   GLU   154       6.264  33.434  16.354  1.00  0.00      QMMM C
ATOM   2483 HA   GLU   154       6.199  33.054  17.373  1.00  0.00      QMMM H
ATOM   2484 CB   GLU   154       4.843  33.894  15.965  1.00  0.00      QMMM C
ATOM   2485 HB2  GLU   154       4.822  34.218  14.925  1.00  0.00      QMMM H
ATOM   2486 HB3  GLU   154       4.176  33.039  16.078  1.00  0.00      QMMM H
ATOM   2487 CG   GLU   154       4.345  35.036  16.875  1.00  0.00      QMMM C
ATOM   2488 HG2  GLU   154       4.489  34.738  17.913  1.00  0.00      QMMM H
ATOM   2489 HG3  GLU   154       4.941  35.932  16.703  1.00  0.00      QMMM H
ATOM   2490 CD   GLU   154       2.871  35.388  16.689  1.00  0.00      QMMM C
ATOM   2491 OE1  GLU   154       2.485  36.582  16.717  1.00  0.00      QMMM O
ATOM   2492 OE2  GLU   154       2.007  34.490  16.667  1.00  0.00      QMMM O
ATOM   2493 C    GLU   154       6.804  32.292  15.478  1.00  0.00      QMMM C
ATOM   2494 O    GLU   154       6.856  32.396  14.254  1.00  0.00      QMMM O
ATOM   2495 N    CYS   155       7.328  31.241  16.109  1.00  0.00      QMMM N
ATOM   2496 H    CYS   155       7.300  31.240  17.123  1.00  0.00      QMMM H
ATOM   2497 CA   CYS   155       8.039  30.142  15.448  1.00  0.00      QMMM C
ATOM   2498 HA   CYS   155       8.775  30.560  14.767  1.00  0.00      QMMM H
ATOM   2499 CB   CYS   155       8.762  29.345  16.538  1.00  0.00      QMMM C
ATOM   2500 HB2  CYS   155       8.038  29.008  17.281  1.00  0.00      QMMM H
ATOM   2501 HB3  CYS   155       9.233  28.471  16.094  1.00  0.00      QMMM H
ATOM   2502 SG   CYS   155      10.022  30.381  17.338  1.00  0.00      QMMM S
ATOM   2503 HG   CYS   155      10.888  30.425  16.318  1.00  0.00      QMMM H
ATOM   2504 C    CYS   155       7.132  29.206  14.627  1.00  0.00      QMMM C
ATOM   2505 O    CYS   155       5.976  28.986  14.984  1.00  0.00      QMMM O
ATOM   2506 N    ASN   156       7.697  28.561  13.599  1.00  0.00      QMMM N
ATOM   2507 H    ASN   156       8.653  28.782  13.344  1.00  0.00      QMMM H
ATOM   2508 CA   ASN   156       7.027  27.562  12.759  1.00  0.00      QMMM C
ATOM   2509 HA   ASN   156       6.013  27.442  13.131  1.00  0.00      QMMM H
ATOM   2510 CB   ASN   156       6.949  28.084  11.300  1.00  0.00      QMMM C
ATOM   2511 HB2  ASN   156       7.575  28.965  11.185  1.00  0.00      QMMM H
ATOM   2512 HB3  ASN   156       7.312  27.318  10.616  1.00  0.00      QMMM H
ATOM   2513 CG   ASN   156       5.550  28.469  10.845  1.00  0.00      QMMM C
ATOM   2514 OD1  ASN   156       4.566  28.360  11.560  1.00  0.00      QMMM O
ATOM   2515 ND2  ASN   156       5.408  28.917   9.623  1.00  0.00      QMMM N
ATOM   2516 HD21 ASN   156       4.440  29.110   9.384  1.00  0.00      QMMM H
ATOM   2517 HD22 ASN   156       6.152  29.047   8.953  1.00  0.00      QMMM H
ATOM   2518 C    ASN   156       7.651  26.153  12.886  1.00  0.00      QMMM C
ATOM   2519 O    ASN   156       8.650  25.943  13.577  1.00  0.00      QMMM O
ATOM   2520 N    GLU   157       7.003  25.164  12.272  1.00  0.00      QMMM N
ATOM   2521 H    GLU   157       6.169  25.414  11.738  1.00  0.00      QMMM H
ATOM   2522 CA   GLU   157       7.217  23.721  12.427  1.00  0.00      QMMM C
ATOM   2523 HA   GLU   157       6.914  23.435  13.435  1.00  0.00      QMMM H
ATOM   2524 CB   GLU   157       6.318  22.960  11.429  1.00  0.00      QMMM C
ATOM   2525 HB2  GLU   157       6.345  23.455  10.458  1.00  0.00      QMMM H
ATOM   2526 HB3  GLU   157       6.735  21.960  11.298  1.00  0.00      QMMM H
ATOM   2527 CG   GLU   157       4.855  22.764  11.866  1.00  0.00      QMMM C
ATOM   2528 HG2  GLU   157       4.375  22.102  11.142  1.00  0.00      QMMM H
ATOM   2529 HG3  GLU   157       4.856  22.249  12.830  1.00  0.00      QMMM H
ATOM   2530 CD   GLU   157       4.019  24.048  11.979  1.00  0.00      QMMM C
ATOM   2531 OE1  GLU   157       2.996  24.034  12.701  1.00  0.00      QMMM O
ATOM   2532 OE2  GLU   157       4.405  25.107  11.436  1.00  0.00      QMMM O
ATOM   2533 C    GLU   157       8.685  23.292  12.255  1.00  0.00      QMMM C
ATOM   2534 O    GLU   157       9.258  23.392  11.170  1.00  0.00      QMMM O
ATOM   2535 N    HIS   158       9.288  22.758  13.322  1.00  0.00      QMMM N
ATOM   2536 H    HIS   158       8.772  22.752  14.196  1.00  0.00      QMMM H
ATOM   2537 CA   HIS   158      10.663  22.237  13.350  1.00  0.00      QMMM C
ATOM   2538 HA   HIS   158      10.891  21.984  14.386  1.00  0.00      QMMM H
ATOM   2539 CB   HIS   158      10.750  20.926  12.550  1.00  0.00      QMMM C
ATOM   2540 HB2  HIS   158      10.535  21.115  11.499  1.00  0.00      QMMM H
ATOM   2541 HB3  HIS   158      11.771  20.547  12.611  1.00  0.00      QMMM H
ATOM   2542 CG   HIS   158       9.838  19.848  13.065  1.00  0.00      QMMM C
ATOM   2543 ND1  HIS   158      10.134  18.997  14.099  1.00  0.00      QMMM N
ATOM   2544 HD1  HIS   158      10.996  19.041  14.656  1.00  0.00      QMMM H
ATOM   2545 CE1  HIS   158       9.088  18.171  14.259  1.00  0.00      QMMM C
ATOM   2546 HE1  HIS   158       9.023  17.384  14.998  1.00  0.00      QMMM H
ATOM   2547 NE2  HIS   158       8.119  18.465  13.377  1.00  0.00      QMMM N
ATOM   2548 CD2  HIS   158       8.585  19.537  12.611  1.00  0.00      QMMM C
ATOM   2549 HD2  HIS   158       8.054  20.031  11.813  1.00  0.00      QMMM H
ATOM   2550 C    HIS   158      11.735  23.259  12.926  1.00  0.00      QMMM C
ATOM   2551 O    HIS   158      12.791  22.884  12.423  1.00  0.00      QMMM O
ATOM   2552 N    TRP   159      11.485  24.565  13.094  1.00  0.00      QMMM N
ATOM   2553 H    TRP   159      10.558  24.827  13.409  1.00  0.00      QMMM H
ATOM   2554 CA   TRP   159      12.409  25.613  12.641  1.00  0.00      QMMM C
ATOM   2555 HA   TRP   159      12.484  25.531  11.558  1.00  0.00      QMMM H
ATOM   2556 CB   TRP   159      11.856  26.999  12.998  1.00  0.00      QMMM C
ATOM   2557 HB2  TRP   159      12.405  27.742  12.423  1.00  0.00      QMMM H
ATOM   2558 HB3  TRP   159      10.811  27.053  12.697  1.00  0.00      QMMM H
ATOM   2559 CG   TRP   159      11.983  27.381  14.443  1.00  0.00      QMMM C
ATOM   2560 CD1  TRP   159      11.192  26.930  15.439  1.00  0.00      QMMM C
ATOM   2561 HD1  TRP   159      10.347  26.264  15.306  1.00  0.00      QMMM H
ATOM   2562 NE1  TRP   159      11.657  27.409  16.648  1.00  0.00      QMMM N
ATOM   2563 HE1  TRP   159      11.285  27.106  17.546  1.00  0.00      QMMM H
ATOM   2564 CE2  TRP   159      12.757  28.219  16.489  1.00  0.00      QMMM C
ATOM   2565 CZ2  TRP   159      13.563  28.922  17.395  1.00  0.00      QMMM C
ATOM   2566 HZ2  TRP   159      13.345  28.895  18.451  1.00  0.00      QMMM H
ATOM   2567 CH2  TRP   159      14.646  29.670  16.905  1.00  0.00      QMMM C
ATOM   2568 HH2  TRP   159      15.262  30.245  17.582  1.00  0.00      QMMM H
ATOM   2569 CZ3  TRP   159      14.925  29.678  15.529  1.00  0.00      QMMM C
ATOM   2570 HZ3  TRP   159      15.758  30.260  15.160  1.00  0.00      QMMM H
ATOM   2571 CE3  TRP   159      14.127  28.939  14.633  1.00  0.00      QMMM C
ATOM   2572 HE3  TRP   159      14.351  28.952  13.577  1.00  0.00      QMMM H
ATOM   2573 CD2  TRP   159      13.006  28.207  15.085  1.00  0.00      QMMM C
ATOM   2574 C    TRP   159      13.830  25.489  13.210  1.00  0.00      QMMM C
ATOM   2575 O    TRP   159      14.793  25.849  12.533  1.00  0.00      QMMM O
ATOM   2576 N    LEU   160      13.967  25.040  14.457  1.00  0.00      QMMM N
ATOM   2577 H    LEU   160      13.129  24.723  14.918  1.00  0.00      QMMM H
ATOM   2578 CA   LEU   160      15.228  25.063  15.195  1.00  0.00      QMMM C
ATOM   2579 HA   LEU   160      15.752  25.983  14.934  1.00  0.00      QMMM H
ATOM   2580 CB   LEU   160      14.882  25.105  16.692  1.00  0.00      QMMM C
ATOM   2581 HB2  LEU   160      14.198  25.936  16.858  1.00  0.00      QMMM H
ATOM   2582 HB3  LEU   160      14.352  24.188  16.947  1.00  0.00      QMMM H
ATOM   2583 CG   LEU   160      16.073  25.276  17.650  1.00  0.00      QMMM C
ATOM   2584 HG   LEU   160      16.708  24.396  17.598  1.00  0.00      QMMM H
ATOM   2585 CD1  LEU   160      16.922  26.508  17.342  1.00  0.00      QMMM C
ATOM   2586 HD11 LEU   160      16.292  27.396  17.297  1.00  0.00      QMMM H
ATOM   2587 HD12 LEU   160      17.684  26.640  18.110  1.00  0.00      QMMM H
ATOM   2588 HD13 LEU   160      17.422  26.373  16.386  1.00  0.00      QMMM H
ATOM   2589 CD2  LEU   160      15.543  25.415  19.078  1.00  0.00      QMMM C
ATOM   2590 HD21 LEU   160      14.918  24.559  19.324  1.00  0.00      QMMM H
ATOM   2591 HD22 LEU   160      16.375  25.459  19.776  1.00  0.00      QMMM H
ATOM   2592 HD23 LEU   160      14.950  26.325  19.166  1.00  0.00      QMMM H
ATOM   2593 C    LEU   160      16.146  23.891  14.812  1.00  0.00      QMMM C
ATOM   2594 O    LEU   160      17.368  24.037  14.850  1.00  0.00      QMMM O
ATOM   2595 N    GLU   161      15.577  22.759  14.391  1.00  0.00      QMMM N
ATOM   2596 H    GLU   161      14.562  22.675  14.445  1.00  0.00      QMMM H
ATOM   2597 CA   GLU   161      16.309  21.589  13.908  1.00  0.00      QMMM C
ATOM   2598 HA   GLU   161      16.948  21.258  14.726  1.00  0.00      QMMM H
ATOM   2599 CB   GLU   161      15.351  20.422  13.599  1.00  0.00      QMMM C
ATOM   2600 HB2  GLU   161      14.552  20.722  12.928  1.00  0.00      QMMM H
ATOM   2601 HB3  GLU   161      15.946  19.660  13.100  1.00  0.00      QMMM H
ATOM   2602 CG   GLU   161      14.718  19.772  14.839  1.00  0.00      QMMM C
ATOM   2603 HG2  GLU   161      14.620  18.702  14.635  1.00  0.00      QMMM H
ATOM   2604 HG3  GLU   161      15.391  19.866  15.689  1.00  0.00      QMMM H
ATOM   2605 CD   GLU   161      13.335  20.319  15.226  1.00  0.00      QMMM C
ATOM   2606 OE1  GLU   161      13.160  21.557  15.335  1.00  0.00      QMMM O
ATOM   2607 OE2  GLU   161      12.455  19.470  15.502  1.00  0.00      QMMM O
ATOM   2608 C    GLU   161      17.295  21.910  12.757  1.00  0.00      QMMM C
ATOM   2609 O    GLU   161      18.492  21.711  12.971  1.00  0.00      QMMM O
ATOM   2610 N    PRO   162      16.890  22.468  11.590  1.00  0.00      QMMM N
ATOM   2611 CA   PRO   162      17.819  22.924  10.548  1.00  0.00      QMMM C
ATOM   2612 HA   PRO   162      18.274  22.046  10.087  1.00  0.00      QMMM H
ATOM   2613 CB   PRO   162      16.963  23.651   9.506  1.00  0.00      QMMM C
ATOM   2614 HB2  PRO   162      16.897  24.712   9.750  1.00  0.00      QMMM H
ATOM   2615 HB3  PRO   162      17.357  23.518   8.498  1.00  0.00      QMMM H
ATOM   2616 CD   PRO   162      15.521  22.673  11.140  1.00  0.00      QMMM C
ATOM   2617 HD2  PRO   162      14.918  21.776  11.242  1.00  0.00      QMMM H
ATOM   2618 HD3  PRO   162      15.082  23.498  11.694  1.00  0.00      QMMM H
ATOM   2619 CG   PRO   162      15.585  23.027   9.658  1.00  0.00      QMMM C
ATOM   2620 HG2  PRO   162      15.536  22.117   9.061  1.00  0.00      QMMM H
ATOM   2621 HG3  PRO   162      14.790  23.716   9.374  1.00  0.00      QMMM H
ATOM   2622 C    PRO   162      18.932  23.870  11.018  1.00  0.00      QMMM C
ATOM   2623 O    PRO   162      20.009  23.887  10.428  1.00  0.00      QMMM O
ATOM   2624 N    LEU   163      18.691  24.693  12.042  1.00  0.00      QMMM N
ATOM   2625 H    LEU   163      17.813  24.592  12.533  1.00  0.00      QMMM H
ATOM   2626 CA   LEU   163      19.692  25.643  12.535  1.00  0.00      QMMM C
ATOM   2627 HA   LEU   163      20.210  26.087  11.684  1.00  0.00      QMMM H
ATOM   2628 CB   LEU   163      19.007  26.766  13.326  1.00  0.00      QMMM C
ATOM   2629 HB2  LEU   163      18.518  26.337  14.201  1.00  0.00      QMMM H
ATOM   2630 HB3  LEU   163      19.778  27.440  13.681  1.00  0.00      QMMM H
ATOM   2631 CG   LEU   163      17.963  27.577  12.541  1.00  0.00      QMMM C
ATOM   2632 HG   LEU   163      17.095  26.943  12.384  1.00  0.00      QMMM H
ATOM   2633 CD1  LEU   163      17.539  28.793  13.357  1.00  0.00      QMMM C
ATOM   2634 HD11 LEU   163      18.373  29.487  13.454  1.00  0.00      QMMM H
ATOM   2635 HD12 LEU   163      16.715  29.296  12.854  1.00  0.00      QMMM H
ATOM   2636 HD13 LEU   163      17.205  28.469  14.342  1.00  0.00      QMMM H
ATOM   2637 CD2  LEU   163      18.442  28.080  11.179  1.00  0.00      QMMM C
ATOM   2638 HD21 LEU   163      18.614  27.234  10.518  1.00  0.00      QMMM H
ATOM   2639 HD22 LEU   163      17.679  28.717  10.736  1.00  0.00      QMMM H
ATOM   2640 HD23 LEU   163      19.351  28.666  11.281  1.00  0.00      QMMM H
ATOM   2641 C    LEU   163      20.767  24.941  13.373  1.00  0.00      QMMM C
ATOM   2642 O    LEU   163      21.962  25.136  13.144  1.00  0.00      QMMM O
ATOM   2643 N    LEU   164      20.348  24.101  14.323  1.00  0.00      QMMM N
ATOM   2644 H    LEU   164      19.345  23.971  14.425  1.00  0.00      QMMM H
ATOM   2645 CA   LEU   164      21.261  23.280  15.121  1.00  0.00      QMMM C
ATOM   2646 HA   LEU   164      22.038  23.927  15.526  1.00  0.00      QMMM H
ATOM   2647 CB   LEU   164      20.493  22.626  16.284  1.00  0.00      QMMM C
ATOM   2648 HB2  LEU   164      19.648  22.073  15.872  1.00  0.00      QMMM H
ATOM   2649 HB3  LEU   164      21.149  21.918  16.792  1.00  0.00      QMMM H
ATOM   2650 CG   LEU   164      19.968  23.645  17.314  1.00  0.00      QMMM C
ATOM   2651 HG   LEU   164      19.391  24.419  16.808  1.00  0.00      QMMM H
ATOM   2652 CD1  LEU   164      19.057  22.949  18.317  1.00  0.00      QMMM C
ATOM   2653 HD11 LEU   164      19.597  22.149  18.827  1.00  0.00      QMMM H
ATOM   2654 HD12 LEU   164      18.696  23.672  19.047  1.00  0.00      QMMM H
ATOM   2655 HD13 LEU   164      18.209  22.539  17.776  1.00  0.00      QMMM H
ATOM   2656 CD2  LEU   164      21.086  24.313  18.110  1.00  0.00      QMMM C
ATOM   2657 HD21 LEU   164      21.802  24.767  17.434  1.00  0.00      QMMM H
ATOM   2658 HD22 LEU   164      20.665  25.099  18.732  1.00  0.00      QMMM H
ATOM   2659 HD23 LEU   164      21.601  23.579  18.731  1.00  0.00      QMMM H
ATOM   2660 C    LEU   164      22.007  22.247  14.265  1.00  0.00      QMMM C
ATOM   2661 O    LEU   164      23.184  22.006  14.518  1.00  0.00      QMMM O
ATOM   2662 N    GLU   165      21.372  21.716  13.217  1.00  0.00      QMMM N
ATOM   2663 H    GLU   165      20.378  21.906  13.124  1.00  0.00      QMMM H
ATOM   2664 CA   GLU   165      22.008  20.924  12.158  1.00  0.00      QMMM C
ATOM   2665 HA   GLU   165      22.419  20.014  12.598  1.00  0.00      QMMM H
ATOM   2666 CB   GLU   165      20.938  20.524  11.122  1.00  0.00      QMMM C
ATOM   2667 HB2  GLU   165      20.185  19.915  11.620  1.00  0.00      QMMM H
ATOM   2668 HB3  GLU   165      20.442  21.419  10.758  1.00  0.00      QMMM H
ATOM   2669 CG   GLU   165      21.467  19.758   9.902  1.00  0.00      QMMM C
ATOM   2670 HG2  GLU   165      20.622  19.483   9.268  1.00  0.00      QMMM H
ATOM   2671 HG3  GLU   165      22.117  20.416   9.319  1.00  0.00      QMMM H
ATOM   2672 CD   GLU   165      22.225  18.497  10.314  1.00  0.00      QMMM C
ATOM   2673 OE1  GLU   165      23.400  18.341   9.930  1.00  0.00      QMMM O
ATOM   2674 OE2  GLU   165      21.678  17.698  11.103  1.00  0.00      QMMM O
ATOM   2675 C    GLU   165      23.176  21.690  11.522  1.00  0.00      QMMM C
ATOM   2676 O    GLU   165      24.326  21.267  11.636  1.00  0.00      QMMM O
ATOM   2677 N    ARG   166      22.909  22.847  10.894  1.00  0.00      QMMM N
ATOM   2678 H    ARG   166      21.938  23.147  10.864  1.00  0.00      QMMM H
ATOM   2679 CA   ARG   166      23.944  23.633  10.200  1.00  0.00      QMMM C
ATOM   2680 HA   ARG   166      24.416  22.971   9.472  1.00  0.00      QMMM H
ATOM   2681 CB   ARG   166      23.318  24.831   9.456  1.00  0.00      QMMM C
ATOM   2682 HB2  ARG   166      22.747  25.425  10.172  1.00  0.00      QMMM H
ATOM   2683 HB3  ARG   166      24.112  25.467   9.063  1.00  0.00      QMMM H
ATOM   2684 CG   ARG   166      22.384  24.440   8.294  1.00  0.00      QMMM C
ATOM   2685 HG2  ARG   166      21.634  23.744   8.657  1.00  0.00      QMMM H
ATOM   2686 HG3  ARG   166      21.866  25.334   7.951  1.00  0.00      QMMM H
ATOM   2687 CD   ARG   166      23.054  23.768   7.091  1.00  0.00      QMMM C
ATOM   2688 HD2  ARG   166      23.616  22.905   7.444  1.00  0.00      QMMM H
ATOM   2689 HD3  ARG   166      22.270  23.399   6.427  1.00  0.00      QMMM H
ATOM   2690 NE   ARG   166      23.923  24.682   6.326  1.00  0.00      QMMM N
ATOM   2691 HE   ARG   166      23.970  25.664   6.609  1.00  0.00      QMMM H
ATOM   2692 CZ   ARG   166      24.752  24.349   5.354  1.00  0.00      QMMM C
ATOM   2693 NH1  ARG   166      25.457  25.246   4.739  1.00  0.00      QMMM N
ATOM   2694 HH11 ARG   166      25.458  26.204   5.112  1.00  0.00      QMMM H
ATOM   2695 HH12 ARG   166      26.114  24.984   4.038  1.00  0.00      QMMM H
ATOM   2696 NH2  ARG   166      24.922  23.120   4.971  1.00  0.00      QMMM N
ATOM   2697 HH21 ARG   166      24.719  22.444   5.711  1.00  0.00      QMMM H
ATOM   2698 HH22 ARG   166      25.784  22.889   4.509  1.00  0.00      QMMM H
ATOM   2699 C    ARG   166      25.079  24.079  11.129  1.00  0.00      QMMM C
ATOM   2700 O    ARG   166      26.227  24.068  10.692  1.00  0.00      QMMM O
ATOM   2701 N    VAL   167      24.813  24.449  12.384  1.00  0.00      QMMM N
ATOM   2702 H    VAL   167      23.836  24.464  12.662  1.00  0.00      QMMM H
ATOM   2703 CA   VAL   167      25.872  24.791  13.363  1.00  0.00      QMMM C
ATOM   2704 HA   VAL   167      26.590  25.453  12.876  1.00  0.00      QMMM H
ATOM   2705 CB   VAL   167      25.278  25.557  14.564  1.00  0.00      QMMM C
ATOM   2706 HB   VAL   167      24.420  25.008  14.955  1.00  0.00      QMMM H
ATOM   2707 CG1  VAL   167      26.263  25.796  15.716  1.00  0.00      QMMM C
ATOM   2708 HG11 VAL   167      27.157  26.300  15.346  1.00  0.00      QMMM H
ATOM   2709 HG12 VAL   167      25.790  26.407  16.483  1.00  0.00      QMMM H
ATOM   2710 HG13 VAL   167      26.548  24.846  16.170  1.00  0.00      QMMM H
ATOM   2711 CG2  VAL   167      24.816  26.942  14.092  1.00  0.00      QMMM C
ATOM   2712 HG21 VAL   167      24.070  26.828  13.309  1.00  0.00      QMMM H
ATOM   2713 HG22 VAL   167      24.369  27.493  14.917  1.00  0.00      QMMM H
ATOM   2714 HG23 VAL   167      25.660  27.512  13.701  1.00  0.00      QMMM H
ATOM   2715 C    VAL   167      26.680  23.563  13.811  1.00  0.00      QMMM C
ATOM   2716 O    VAL   167      27.875  23.686  14.077  1.00  0.00      QMMM O
ATOM   2717 N    ALA   168      26.074  22.374  13.849  1.00  0.00      QMMM N
ATOM   2718 H    ALA   168      25.084  22.320  13.630  1.00  0.00      QMMM H
ATOM   2719 CA   ALA   168      26.745  21.102  14.130  1.00  0.00      QMMM C
ATOM   2720 HA   ALA   168      27.550  21.287  14.843  1.00  0.00      QMMM H
ATOM   2721 CB   ALA   168      25.727  20.181  14.812  1.00  0.00      QMMM C
ATOM   2722 HB1  ALA   168      24.945  19.903  14.104  1.00  0.00      QMMM H
ATOM   2723 HB2  ALA   168      26.226  19.287  15.183  1.00  0.00      QMMM H
ATOM   2724 HB3  ALA   168      25.272  20.700  15.655  1.00  0.00      QMMM H
ATOM   2725 C    ALA   168      27.400  20.447  12.887  1.00  0.00      QMMM C
ATOM   2726 O    ALA   168      27.882  19.314  12.965  1.00  0.00      QMMM O
ATOM   2727 N    GLU   169      27.409  21.127  11.739  1.00  0.00      QMMM N
ATOM   2728 H    GLU   169      26.882  21.989  11.738  1.00  0.00      QMMM H
ATOM   2729 CA   GLU   169      28.092  20.748  10.492  1.00  0.00      QMMM C
ATOM   2730 HA   GLU   169      28.381  19.697  10.522  1.00  0.00      QMMM H
ATOM   2731 CB   GLU   169      27.103  20.949   9.335  1.00  0.00      QMMM C
ATOM   2732 HB2  GLU   169      26.206  20.360   9.529  1.00  0.00      QMMM H
ATOM   2733 HB3  GLU   169      26.816  21.996   9.343  1.00  0.00      QMMM H
ATOM   2734 CG   GLU   169      27.621  20.594   7.929  1.00  0.00      QMMM C
ATOM   2735 HG2  GLU   169      28.672  20.873   7.844  1.00  0.00      QMMM H
ATOM   2736 HG3  GLU   169      27.537  19.517   7.770  1.00  0.00      QMMM H
ATOM   2737 CD   GLU   169      26.826  21.357   6.860  1.00  0.00      QMMM C
ATOM   2738 OE1  GLU   169      25.633  21.664   7.083  1.00  0.00      QMMM O
ATOM   2739 OE2  GLU   169      27.414  21.903   5.898  1.00  0.00      QMMM O
ATOM   2740 C    GLU   169      29.381  21.571  10.307  1.00  0.00      QMMM C
ATOM   2741 O    GLU   169      30.464  21.000  10.232  1.00  0.00      QMMM O
ATOM   2742 N    ASP   170      29.289  22.908  10.285  1.00  0.00      QMMM N
ATOM   2743 H    ASP   170      28.368  23.316  10.391  1.00  0.00      QMMM H
ATOM   2744 CA   ASP   170      30.451  23.809  10.337  1.00  0.00      QMMM C
ATOM   2745 HA   ASP   170      31.282  23.230  10.743  1.00  0.00      QMMM H
ATOM   2746 CB   ASP   170      30.922  24.227   8.916  1.00  0.00      QMMM C
ATOM   2747 HB2  ASP   170      31.926  23.822   8.780  1.00  0.00      QMMM H
ATOM   2748 HB3  ASP   170      30.302  23.724   8.174  1.00  0.00      QMMM H
ATOM   2749 CG   ASP   170      30.999  25.725   8.575  1.00  0.00      QMMM C
ATOM   2750 OD1  ASP   170      31.591  26.497   9.362  1.00  0.00      QMMM O
ATOM   2751 OD2  ASP   170      30.494  26.109   7.482  1.00  0.00      QMMM O
ATOM   2752 C    ASP   170      30.192  24.925  11.364  1.00  0.00      QMMM C
ATOM   2753 O    ASP   170      29.354  25.807  11.170  1.00  0.00      QMMM O
ATOM   2754 N    ARG   171      30.865  24.838  12.522  1.00  0.00      QMMM N
ATOM   2755 H    ARG   171      31.464  24.032  12.628  1.00  0.00      QMMM H
ATOM   2756 CA   ARG   171      30.616  25.717  13.679  1.00  0.00      QMMM C
ATOM   2757 HA   ARG   171      29.538  25.705  13.856  1.00  0.00      QMMM H
ATOM   2758 CB   ARG   171      31.281  25.169  14.960  1.00  0.00      QMMM C
ATOM   2759 HB2  ARG   171      30.748  25.590  15.814  1.00  0.00      QMMM H
ATOM   2760 HB3  ARG   171      31.157  24.085  14.997  1.00  0.00      QMMM H
ATOM   2761 CG   ARG   171      32.772  25.527  15.114  1.00  0.00      QMMM C
ATOM   2762 HG2  ARG   171      33.342  25.100  14.287  1.00  0.00      QMMM H
ATOM   2763 HG3  ARG   171      32.890  26.611  15.099  1.00  0.00      QMMM H
ATOM   2764 CD   ARG   171      33.336  25.016  16.446  1.00  0.00      QMMM C
ATOM   2765 HD2  ARG   171      32.647  25.282  17.247  1.00  0.00      QMMM H
ATOM   2766 HD3  ARG   171      33.402  23.927  16.410  1.00  0.00      QMMM H
ATOM   2767 NE   ARG   171      34.673  25.586  16.708  1.00  0.00      QMMM N
ATOM   2768 HE   ARG   171      35.427  25.290  16.116  1.00  0.00      QMMM H
ATOM   2769 CZ   ARG   171      34.998  26.510  17.601  1.00  0.00      QMMM C
ATOM   2770 NH1  ARG   171      36.211  26.977  17.638  1.00  0.00      QMMM N
ATOM   2771 HH11 ARG   171      36.928  26.721  16.995  1.00  0.00      QMMM H
ATOM   2772 HH12 ARG   171      36.412  27.766  18.271  1.00  0.00      QMMM H
ATOM   2773 NH2  ARG   171      34.165  26.998  18.466  1.00  0.00      QMMM N
ATOM   2774 HH21 ARG   171      33.177  26.751  18.510  1.00  0.00      QMMM H
ATOM   2775 HH22 ARG   171      34.545  27.711  19.095  1.00  0.00      QMMM H
ATOM   2776 C    ARG   171      30.966  27.192  13.454  1.00  0.00      QMMM C
ATOM   2777 O    ARG   171      30.664  28.002  14.320  1.00  0.00      QMMM O
ATOM   2778 N    THR   172      31.601  27.552  12.332  1.00  0.00      QMMM N
ATOM   2779 H    THR   172      31.710  26.851  11.607  1.00  0.00      QMMM H
ATOM   2780 CA   THR   172      31.980  28.944  12.013  1.00  0.00      QMMM C
ATOM   2781 HA   THR   172      32.430  29.384  12.905  1.00  0.00      QMMM H
ATOM   2782 CB   THR   172      33.029  29.021  10.889  1.00  0.00      QMMM C
ATOM   2783 HB   THR   172      33.496  29.995  10.980  1.00  0.00      QMMM H
ATOM   2784 CG2  THR   172      34.151  27.989  10.998  1.00  0.00      QMMM C
ATOM   2785 HG21 THR   172      33.770  26.982  10.831  1.00  0.00      QMMM H
ATOM   2786 HG22 THR   172      34.907  28.209  10.243  1.00  0.00      QMMM H
ATOM   2787 HG23 THR   172      34.612  28.053  11.983  1.00  0.00      QMMM H
ATOM   2788 OG1  THR   172      32.445  28.923   9.604  1.00  0.00      QMMM O
ATOM   2789 HG1  THR   172      32.151  27.984   9.487  1.00  0.00      QMMM H
ATOM   2790 C    THR   172      30.778  29.824  11.640  1.00  0.00      QMMM C
ATOM   2791 O    THR   172      30.918  31.025  11.372  1.00  0.00      QMMM O
ATOM   2792 N    ARG   173      29.588  29.221  11.588  1.00  0.00      QMMM N
ATOM   2793 H    ARG   173      29.580  28.229  11.788  1.00  0.00      QMMM H
ATOM   2794 CA   ARG   173      28.335  29.848  11.192  1.00  0.00      QMMM C
ATOM   2795 HA   ARG   173      28.553  30.582  10.424  1.00  0.00      QMMM H
ATOM   2796 CB   ARG   173      27.399  28.778  10.617  1.00  0.00      QMMM C
ATOM   2797 HB2  ARG   173      27.195  28.039  11.395  1.00  0.00      QMMM H
ATOM   2798 HB3  ARG   173      26.467  29.252  10.326  1.00  0.00      QMMM H
ATOM   2799 CG   ARG   173      27.960  28.083   9.375  1.00  0.00      QMMM C
ATOM   2800 HG2  ARG   173      27.902  28.751   8.515  1.00  0.00      QMMM H
ATOM   2801 HG3  ARG   173      29.004  27.813   9.529  1.00  0.00      QMMM H
ATOM   2802 CD   ARG   173      27.165  26.810   9.097  1.00  0.00      QMMM C
ATOM   2803 HD2  ARG   173      27.123  26.220  10.011  1.00  0.00      QMMM H
ATOM   2804 HD3  ARG   173      26.151  27.063   8.788  1.00  0.00      QMMM H
ATOM   2805 NE   ARG   173      27.848  26.039   8.060  1.00  0.00      QMMM N
ATOM   2806 HE   ARG   173      28.780  26.346   7.817  1.00  0.00      QMMM H
ATOM   2807 CZ   ARG   173      27.523  24.890   7.521  1.00  0.00      QMMM C
ATOM   2808 NH1  ARG   173      28.289  24.391   6.601  1.00  0.00      QMMM N
ATOM   2809 HH11 ARG   173      29.221  24.774   6.544  1.00  0.00      QMMM H
ATOM   2810 HH12 ARG   173      28.082  23.445   6.267  1.00  0.00      QMMM H
ATOM   2811 NH2  ARG   173      26.488  24.223   7.912  1.00  0.00      QMMM N
ATOM   2812 HH21 ARG   173      26.125  24.479   8.815  1.00  0.00      QMMM H
ATOM   2813 HH22 ARG   173      26.248  23.320   7.508  1.00  0.00      QMMM H
ATOM   2814 C    ARG   173      27.637  30.583  12.328  1.00  0.00      QMMM C
ATOM   2815 O    ARG   173      27.820  30.315  13.513  1.00  0.00      QMMM O
ATOM   2816 N    VAL   174      26.751  31.474  11.905  1.00  0.00      QMMM N
ATOM   2817 H    VAL   174      26.688  31.581  10.904  1.00  0.00      QMMM H
ATOM   2818 CA   VAL   174      25.762  32.187  12.712  1.00  0.00      QMMM C
ATOM   2819 HA   VAL   174      25.585  31.652  13.646  1.00  0.00      QMMM H
ATOM   2820 CB   VAL   174      26.227  33.619  13.028  1.00  0.00      QMMM C
ATOM   2821 HB   VAL   174      26.181  34.211  12.122  1.00  0.00      QMMM H
ATOM   2822 CG1  VAL   174      25.309  34.263  14.055  1.00  0.00      QMMM C
ATOM   2823 HG11 VAL   174      25.393  33.719  14.992  1.00  0.00      QMMM H
ATOM   2824 HG12 VAL   174      25.596  35.302  14.217  1.00  0.00      QMMM H
ATOM   2825 HG13 VAL   174      24.278  34.241  13.703  1.00  0.00      QMMM H
ATOM   2826 CG2  VAL   174      27.655  33.677  13.582  1.00  0.00      QMMM C
ATOM   2827 HG21 VAL   174      28.373  33.440  12.798  1.00  0.00      QMMM H
ATOM   2828 HG22 VAL   174      27.868  34.675  13.963  1.00  0.00      QMMM H
ATOM   2829 HG23 VAL   174      27.759  32.959  14.393  1.00  0.00      QMMM H
ATOM   2830 C    VAL   174      24.493  32.189  11.870  1.00  0.00      QMMM C
ATOM   2831 O    VAL   174      24.472  32.829  10.818  1.00  0.00      QMMM O
ATOM   2832 N    VAL   175      23.508  31.364  12.226  1.00  0.00      QMMM N
ATOM   2833 H    VAL   175      23.584  30.886  13.120  1.00  0.00      QMMM H
ATOM   2834 CA   VAL   175      22.440  30.951  11.297  1.00  0.00      QMMM C
ATOM   2835 HA   VAL   175      22.641  31.404  10.331  1.00  0.00      QMMM H
ATOM   2836 CB   VAL   175      22.446  29.432  11.028  1.00  0.00      QMMM C
ATOM   2837 HB   VAL   175      21.712  29.225  10.249  1.00  0.00      QMMM H
ATOM   2838 CG1  VAL   175      23.814  28.963  10.530  1.00  0.00      QMMM C
ATOM   2839 HG11 VAL   175      24.507  28.887  11.367  1.00  0.00      QMMM H
ATOM   2840 HG12 VAL   175      23.720  27.988  10.051  1.00  0.00      QMMM H
ATOM   2841 HG13 VAL   175      24.207  29.677   9.810  1.00  0.00      QMMM H
ATOM   2842 CG2  VAL   175      22.123  28.563  12.242  1.00  0.00      QMMM C
ATOM   2843 HG21 VAL   175      21.120  28.774  12.588  1.00  0.00      QMMM H
ATOM   2844 HG22 VAL   175      22.180  27.511  11.967  1.00  0.00      QMMM H
ATOM   2845 HG23 VAL   175      22.822  28.770  13.050  1.00  0.00      QMMM H
ATOM   2846 C    VAL   175      21.070  31.462  11.729  1.00  0.00      QMMM C
ATOM   2847 O    VAL   175      20.617  31.165  12.835  1.00  0.00      QMMM O
ATOM   2848 N    SER   176      20.408  32.251  10.883  1.00  0.00      QMMM N
ATOM   2849 H    SER   176      20.838  32.485   9.991  1.00  0.00      QMMM H
ATOM   2850 CA   SER   176      19.023  32.675  11.114  1.00  0.00      QMMM C
ATOM   2851 HA   SER   176      18.830  32.648  12.185  1.00  0.00      QMMM H
ATOM   2852 CB   SER   176      18.821  34.131  10.663  1.00  0.00      QMMM C
ATOM   2853 HB2  SER   176      17.921  34.535  11.124  1.00  0.00      QMMM H
ATOM   2854 HB3  SER   176      19.671  34.731  10.994  1.00  0.00      QMMM H
ATOM   2855 OG   SER   176      18.676  34.248   9.264  1.00  0.00      QMMM O
ATOM   2856 HG   SER   176      17.773  33.968   9.025  1.00  0.00      QMMM H
ATOM   2857 C    SER   176      18.016  31.746  10.415  1.00  0.00      QMMM C
ATOM   2858 O    SER   176      18.345  31.111   9.402  1.00  0.00      QMMM O
ATOM   2859 N    PRO   177      16.744  31.737  10.856  1.00  0.00      QMMM N
ATOM   2860 CA   PRO   177      15.644  31.329   9.988  1.00  0.00      QMMM C
ATOM   2861 HA   PRO   177      15.804  30.318   9.629  1.00  0.00      QMMM H
ATOM   2862 CB   PRO   177      14.390  31.380  10.873  1.00  0.00      QMMM C
ATOM   2863 HB2  PRO   177      13.499  31.675  10.320  1.00  0.00      QMMM H
ATOM   2864 HB3  PRO   177      14.224  30.415  11.343  1.00  0.00      QMMM H
ATOM   2865 CD   PRO   177      16.246  32.288  12.111  1.00  0.00      QMMM C
ATOM   2866 HD2  PRO   177      16.489  31.608  12.928  1.00  0.00      QMMM H
ATOM   2867 HD3  PRO   177      16.654  33.275  12.319  1.00  0.00      QMMM H
ATOM   2868 CG   PRO   177      14.733  32.393  11.961  1.00  0.00      QMMM C
ATOM   2869 HG2  PRO   177      14.230  32.167  12.901  1.00  0.00      QMMM H
ATOM   2870 HG3  PRO   177      14.470  33.390  11.620  1.00  0.00      QMMM H
ATOM   2871 C    PRO   177      15.547  32.267   8.773  1.00  0.00      QMMM C
ATOM   2872 O    PRO   177      16.097  33.375   8.788  1.00  0.00      QMMM O
ATOM   2873 N    ILE   178      14.794  31.879   7.740  1.00  0.00      QMMM N
ATOM   2874 H    ILE   178      14.366  30.959   7.818  1.00  0.00      QMMM H
ATOM   2875 CA   ILE   178      14.094  32.895   6.949  1.00  0.00      QMMM C
ATOM   2876 HA   ILE   178      14.781  33.727   6.790  1.00  0.00      QMMM H
ATOM   2877 CB   ILE   178      13.663  32.398   5.550  1.00  0.00      QMMM C
ATOM   2878 HB   ILE   178      13.353  31.353   5.608  1.00  0.00      QMMM H
ATOM   2879 CG2  ILE   178      12.479  33.220   5.022  1.00  0.00      QMMM C
ATOM   2880 HG21 ILE   178      12.726  34.281   5.002  1.00  0.00      QMMM H
ATOM   2881 HG22 ILE   178      12.198  32.896   4.025  1.00  0.00      QMMM H
ATOM   2882 HG23 ILE   178      11.610  33.059   5.660  1.00  0.00      QMMM H
ATOM   2883 CG1  ILE   178      14.897  32.535   4.623  1.00  0.00      QMMM C
ATOM   2884 HG12 ILE   178      15.354  33.511   4.781  1.00  0.00      QMMM H
ATOM   2885 HG13 ILE   178      15.623  31.774   4.911  1.00  0.00      QMMM H
ATOM   2886 CD1  ILE   178      14.660  32.431   3.113  1.00  0.00      QMMM C
ATOM   2887 HD11 ILE   178      14.090  33.292   2.764  1.00  0.00      QMMM H
ATOM   2888 HD12 ILE   178      15.620  32.440   2.598  1.00  0.00      QMMM H
ATOM   2889 HD13 ILE   178      14.121  31.517   2.877  1.00  0.00      QMMM H
ATOM   2890 C    ILE   178      12.963  33.451   7.817  1.00  0.00      QMMM C
ATOM   2891 O    ILE   178      12.085  32.726   8.291  1.00  0.00      QMMM O
ATOM   2892 N    ILE   179      13.066  34.748   8.089  1.00  0.00      QMMM N
ATOM   2893 H    ILE   179      13.828  35.255   7.668  1.00  0.00      QMMM H
ATOM   2894 CA   ILE   179      12.210  35.467   9.021  1.00  0.00      QMMM C
ATOM   2895 HA   ILE   179      11.968  34.788   9.834  1.00  0.00      QMMM H
ATOM   2896 CB   ILE   179      12.974  36.663   9.631  1.00  0.00      QMMM C
ATOM   2897 HB   ILE   179      13.153  37.412   8.859  1.00  0.00      QMMM H
ATOM   2898 CG2  ILE   179      12.087  37.261  10.723  1.00  0.00      QMMM C
ATOM   2899 HG21 ILE   179      11.929  36.532  11.519  1.00  0.00      QMMM H
ATOM   2900 HG22 ILE   179      12.545  38.161  11.131  1.00  0.00      QMMM H
ATOM   2901 HG23 ILE   179      11.116  37.528  10.306  1.00  0.00      QMMM H
ATOM   2902 CG1  ILE   179      14.337  36.232  10.230  1.00  0.00      QMMM C
ATOM   2903 HG12 ILE   179      14.168  35.413  10.923  1.00  0.00      QMMM H
ATOM   2904 HG13 ILE   179      14.980  35.869   9.428  1.00  0.00      QMMM H
ATOM   2905 CD1  ILE   179      15.117  37.324  10.974  1.00  0.00      QMMM C
ATOM   2906 HD11 ILE   179      14.619  37.571  11.908  1.00  0.00      QMMM H
ATOM   2907 HD12 ILE   179      16.119  36.960  11.201  1.00  0.00      QMMM H
ATOM   2908 HD13 ILE   179      15.194  38.222  10.366  1.00  0.00      QMMM H
ATOM   2909 C    ILE   179      10.901  35.867   8.318  1.00  0.00      QMMM C
ATOM   2910 O    ILE   179      10.895  36.784   7.498  1.00  0.00      QMMM O
ATOM   2911 N    ASP   180       9.807  35.155   8.597  1.00  0.00      QMMM N
ATOM   2912 H    ASP   180       9.891  34.476   9.343  1.00  0.00      QMMM H
ATOM   2913 CA   ASP   180       8.491  35.434   8.006  1.00  0.00      QMMM C
ATOM   2914 HA   ASP   180       8.611  35.512   6.926  1.00  0.00      QMMM H
ATOM   2915 CB   ASP   180       7.503  34.291   8.283  1.00  0.00      QMMM C
ATOM   2916 HB2  ASP   180       7.454  34.114   9.355  1.00  0.00      QMMM H
ATOM   2917 HB3  ASP   180       6.507  34.594   7.959  1.00  0.00      QMMM H
ATOM   2918 CG   ASP   180       7.831  32.978   7.577  1.00  0.00      QMMM C
ATOM   2919 OD1  ASP   180       7.602  31.921   8.207  1.00  0.00      QMMM O
ATOM   2920 OD2  ASP   180       8.221  32.985   6.384  1.00  0.00      QMMM O
ATOM   2921 C    ASP   180       7.900  36.773   8.491  1.00  0.00      QMMM C
ATOM   2922 O    ASP   180       8.254  37.315   9.543  1.00  0.00      QMMM O
ATOM   2923 N    VAL   181       6.953  37.311   7.724  1.00  0.00      QMMM N
ATOM   2924 H    VAL   181       6.622  36.777   6.925  1.00  0.00      QMMM H
ATOM   2925 CA   VAL   181       6.374  38.639   7.948  1.00  0.00      QMMM C
ATOM   2926 HA   VAL   181       7.123  39.267   8.427  1.00  0.00      QMMM H
ATOM   2927 CB   VAL   181       5.995  39.313   6.612  1.00  0.00      QMMM C
ATOM   2928 HB   VAL   181       5.152  38.796   6.163  1.00  0.00      QMMM H
ATOM   2929 CG1  VAL   181       5.604  40.779   6.845  1.00  0.00      QMMM C
ATOM   2930 HG11 VAL   181       6.418  41.310   7.337  1.00  0.00      QMMM H
ATOM   2931 HG12 VAL   181       5.385  41.257   5.891  1.00  0.00      QMMM H
ATOM   2932 HG13 VAL   181       4.711  40.832   7.468  1.00  0.00      QMMM H
ATOM   2933 CG2  VAL   181       7.153  39.271   5.605  1.00  0.00      QMMM C
ATOM   2934 HG21 VAL   181       7.331  38.247   5.279  1.00  0.00      QMMM H
ATOM   2935 HG22 VAL   181       6.913  39.866   4.723  1.00  0.00      QMMM H
ATOM   2936 HG23 VAL   181       8.056  39.657   6.069  1.00  0.00      QMMM H
ATOM   2937 C    VAL   181       5.170  38.550   8.884  1.00  0.00      QMMM C
ATOM   2938 O    VAL   181       4.062  38.247   8.440  1.00  0.00      QMMM O
ATOM   2939 N    ILE   182       5.359  38.848  10.174  1.00  0.00      QMMM N
ATOM   2940 H    ILE   182       6.300  39.067  10.483  1.00  0.00      QMMM H
ATOM   2941 CA   ILE   182       4.237  39.252  11.033  1.00  0.00      QMMM C
ATOM   2942 HA   ILE   182       3.352  38.691  10.736  1.00  0.00      QMMM H
ATOM   2943 CB   ILE   182       4.462  38.982  12.535  1.00  0.00      QMMM C
ATOM   2944 HB   ILE   182       5.263  39.623  12.897  1.00  0.00      QMMM H
ATOM   2945 CG2  ILE   182       3.161  39.324  13.292  1.00  0.00      QMMM C
ATOM   2946 HG21 ILE   182       2.331  38.732  12.905  1.00  0.00      QMMM H
ATOM   2947 HG22 ILE   182       3.271  39.117  14.355  1.00  0.00      QMMM H
ATOM   2948 HG23 ILE   182       2.924  40.383  13.192  1.00  0.00      QMMM H
ATOM   2949 CG1  ILE   182       4.844  37.512  12.794  1.00  0.00      QMMM C
ATOM   2950 HG12 ILE   182       3.986  36.873  12.589  1.00  0.00      QMMM H
ATOM   2951 HG13 ILE   182       5.647  37.222  12.122  1.00  0.00      QMMM H
ATOM   2952 CD1  ILE   182       5.334  37.263  14.224  1.00  0.00      QMMM C
ATOM   2953 HD11 ILE   182       4.520  37.397  14.934  1.00  0.00      QMMM H
ATOM   2954 HD12 ILE   182       5.702  36.243  14.301  1.00  0.00      QMMM H
ATOM   2955 HD13 ILE   182       6.144  37.948  14.471  1.00  0.00      QMMM H
ATOM   2956 C    ILE   182       3.985  40.739  10.783  1.00  0.00      QMMM C
ATOM   2957 O    ILE   182       4.835  41.584  11.080  1.00  0.00      QMMM O
ATOM   2958 N    ASN   183       2.833  41.078  10.206  1.00  0.00      QMMM N
ATOM   2959 H    ASN   183       2.164  40.335  10.025  1.00  0.00      QMMM H
ATOM   2960 CA   ASN   183       2.442  42.478  10.092  1.00  0.00      QMMM C
ATOM   2961 HA   ASN   183       3.266  43.021   9.626  1.00  0.00      QMMM H
ATOM   2962 CB   ASN   183       1.217  42.628   9.184  1.00  0.00      QMMM C
ATOM   2963 HB2  ASN   183       1.480  42.437   8.145  1.00  0.00      QMMM H
ATOM   2964 HB3  ASN   183       0.463  41.913   9.502  1.00  0.00      QMMM H
ATOM   2965 CG   ASN   183       0.640  44.023   9.332  1.00  0.00      QMMM C
ATOM   2966 OD1  ASN   183      -0.334  44.223  10.026  1.00  0.00      QMMM O
ATOM   2967 ND2  ASN   183       1.303  45.040   8.828  1.00  0.00      QMMM N
ATOM   2968 HD21 ASN   183       0.979  45.967   9.116  1.00  0.00      QMMM H
ATOM   2969 HD22 ASN   183       2.093  44.927   8.227  1.00  0.00      QMMM H
ATOM   2970 C    ASN   183       2.211  43.094  11.488  1.00  0.00      QMMM C
ATOM   2971 O    ASN   183       1.336  42.674  12.239  1.00  0.00      QMMM O
ATOM   2972 N    MET   184       2.981  44.132  11.802  1.00  0.00      QMMM N
ATOM   2973 H    MET   184       3.707  44.365  11.145  1.00  0.00      QMMM H
ATOM   2974 CA   MET   184       2.927  44.907  13.046  1.00  0.00      QMMM C
ATOM   2975 HA   MET   184       3.014  44.214  13.882  1.00  0.00      QMMM H
ATOM   2976 CB   MET   184       4.145  45.844  13.063  1.00  0.00      QMMM C
ATOM   2977 HB2  MET   184       4.149  46.400  13.997  1.00  0.00      QMMM H
ATOM   2978 HB3  MET   184       5.065  45.259  13.027  1.00  0.00      QMMM H
ATOM   2979 CG   MET   184       4.150  46.830  11.888  1.00  0.00      QMMM C
ATOM   2980 HG2  MET   184       4.712  46.386  11.066  1.00  0.00      QMMM H
ATOM   2981 HG3  MET   184       3.132  47.007  11.544  1.00  0.00      QMMM H
ATOM   2982 SD   MET   184       4.882  48.428  12.296  1.00  0.00      QMMM S
ATOM   2983 CE   MET   184       3.505  49.155  13.222  1.00  0.00      QMMM C
ATOM   2984 HE1  MET   184       3.219  48.500  14.036  1.00  0.00      QMMM H
ATOM   2985 HE2  MET   184       3.797  50.124  13.628  1.00  0.00      QMMM H
ATOM   2986 HE3  MET   184       2.644  49.273  12.568  1.00  0.00      QMMM H
ATOM   2987 C    MET   184       1.632  45.707  13.313  1.00  0.00      QMMM C
ATOM   2988 O    MET   184       1.572  46.412  14.319  1.00  0.00      QMMM O
ATOM   2989 N    ASP   185       0.622  45.644  12.441  1.00  0.00      QMMM N
ATOM   2990 H    ASP   185       0.694  45.013  11.655  1.00  0.00      QMMM H
ATOM   2991 CA   ASP   185      -0.622  46.417  12.546  1.00  0.00      QMMM C
ATOM   2992 HA   ASP   185      -0.509  47.167  13.329  1.00  0.00      QMMM H
ATOM   2993 CB   ASP   185      -0.883  47.193  11.244  1.00  0.00      QMMM C
ATOM   2994 HB2  ASP   185      -1.098  46.512  10.425  1.00  0.00      QMMM H
ATOM   2995 HB3  ASP   185      -1.769  47.814  11.385  1.00  0.00      QMMM H
ATOM   2996 CG   ASP   185       0.291  48.097  10.865  1.00  0.00      QMMM C
ATOM   2997 OD1  ASP   185       0.386  49.219  11.415  1.00  0.00      QMMM O
ATOM   2998 OD2  ASP   185       1.135  47.726  10.010  1.00  0.00      QMMM O
ATOM   2999 C    ASP   185      -1.827  45.551  12.958  1.00  0.00      QMMM C
ATOM   3000 O    ASP   185      -2.592  45.990  13.813  1.00  0.00      QMMM O
ATOM   3001 N    ASN   186      -1.963  44.321  12.434  1.00  0.00      QMMM N
ATOM   3002 H    ASN   186      -1.351  44.093  11.657  1.00  0.00      QMMM H
ATOM   3003 CA   ASN   186      -3.028  43.358  12.782  1.00  0.00      QMMM C
ATOM   3004 HA   ASN   186      -3.460  43.658  13.735  1.00  0.00      QMMM H
ATOM   3005 CB   ASN   186      -4.158  43.428  11.736  1.00  0.00      QMMM C
ATOM   3006 HB2  ASN   186      -3.739  43.326  10.737  1.00  0.00      QMMM H
ATOM   3007 HB3  ASN   186      -4.857  42.608  11.894  1.00  0.00      QMMM H
ATOM   3008 CG   ASN   186      -4.952  44.717  11.791  1.00  0.00      QMMM C
ATOM   3009 OD1  ASN   186      -4.785  45.602  10.970  1.00  0.00      QMMM O
ATOM   3010 ND2  ASN   186      -5.873  44.861  12.717  1.00  0.00      QMMM N
ATOM   3011 HD21 ASN   186      -6.317  45.758  12.693  1.00  0.00      QMMM H
ATOM   3012 HD22 ASN   186      -6.062  44.187  13.457  1.00  0.00      QMMM H
ATOM   3013 C    ASN   186      -2.548  41.900  13.013  1.00  0.00      QMMM C
ATOM   3014 O    ASN   186      -3.372  41.009  13.214  1.00  0.00      QMMM O
ATOM   3015 N    PHE   187      -1.236  41.632  13.038  1.00  0.00      QMMM N
ATOM   3016 H    PHE   187      -0.596  42.385  12.817  1.00  0.00      QMMM H
ATOM   3017 CA   PHE   187      -0.627  40.350  13.444  1.00  0.00      QMMM C
ATOM   3018 HA   PHE   187       0.443  40.462  13.274  1.00  0.00      QMMM H
ATOM   3019 CB   PHE   187      -0.788  40.158  14.963  1.00  0.00      QMMM C
ATOM   3020 HB2  PHE   187      -1.767  40.507  15.294  1.00  0.00      QMMM H
ATOM   3021 HB3  PHE   187      -0.734  39.098  15.198  1.00  0.00      QMMM H
ATOM   3022 CG   PHE   187       0.290  40.850  15.765  1.00  0.00      QMMM C
ATOM   3023 CD1  PHE   187       0.262  42.243  15.962  1.00  0.00      QMMM C
ATOM   3024 HD1  PHE   187      -0.553  42.834  15.570  1.00  0.00      QMMM H
ATOM   3025 CE1  PHE   187       1.305  42.871  16.665  1.00  0.00      QMMM C
ATOM   3026 HE1  PHE   187       1.277  43.941  16.816  1.00  0.00      QMMM H
ATOM   3027 CZ   PHE   187       2.359  42.104  17.192  1.00  0.00      QMMM C
ATOM   3028 HZ   PHE   187       3.157  42.575  17.746  1.00  0.00      QMMM H
ATOM   3029 CE2  PHE   187       2.373  40.711  17.016  1.00  0.00      QMMM C
ATOM   3030 HE2  PHE   187       3.179  40.119  17.426  1.00  0.00      QMMM H
ATOM   3031 CD2  PHE   187       1.351  40.088  16.286  1.00  0.00      QMMM C
ATOM   3032 HD2  PHE   187       1.386  39.020  16.121  1.00  0.00      QMMM H
ATOM   3033 C    PHE   187      -0.986  39.101  12.603  1.00  0.00      QMMM C
ATOM   3034 O    PHE   187      -0.745  37.957  13.019  1.00  0.00      QMMM O
ATOM   3035 N    GLN   188      -1.481  39.291  11.379  1.00  0.00      QMMM N
ATOM   3036 H    GLN   188      -1.688  40.254  11.133  1.00  0.00      QMMM H
ATOM   3037 CA   GLN   188      -1.414  38.287  10.312  1.00  0.00      QMMM C
ATOM   3038 HA   GLN   188      -1.892  37.385  10.696  1.00  0.00      QMMM H
ATOM   3039 CB   GLN   188      -2.223  38.730   9.071  1.00  0.00      QMMM C
ATOM   3040 HB2  GLN   188      -2.256  37.876   8.394  1.00  0.00      QMMM H
ATOM   3041 HB3  GLN   188      -3.252  38.933   9.372  1.00  0.00      QMMM H
ATOM   3042 CG   GLN   188      -1.696  39.933   8.258  1.00  0.00      QMMM C
ATOM   3043 HG2  GLN   188      -0.608  39.901   8.203  1.00  0.00      QMMM H
ATOM   3044 HG3  GLN   188      -2.078  39.838   7.242  1.00  0.00      QMMM H
ATOM   3045 CD   GLN   188      -2.126  41.297   8.799  1.00  0.00      QMMM C
ATOM   3046 OE1  GLN   188      -2.001  41.600   9.968  1.00  0.00      QMMM O
ATOM   3047 NE2  GLN   188      -2.614  42.199   7.980  1.00  0.00      QMMM N
ATOM   3048 HE21 GLN   188      -2.830  43.068   8.446  1.00  0.00      QMMM H
ATOM   3049 HE22 GLN   188      -2.772  42.044   7.003  1.00  0.00      QMMM H
ATOM   3050 C    GLN   188       0.046  37.913   9.972  1.00  0.00      QMMM C
ATOM   3051 O    GLN   188       0.970  38.701  10.183  1.00  0.00      QMMM O
ATOM   3052 N    TYR   189       0.241  36.708   9.429  1.00  0.00      QMMM N
ATOM   3053 H    TYR   189      -0.572  36.158   9.200  1.00  0.00      QMMM H
ATOM   3054 CA   TYR   189       1.530  36.021   9.267  1.00  0.00      QMMM C
ATOM   3055 HA   TYR   189       2.349  36.689   9.538  1.00  0.00      QMMM H
ATOM   3056 CB   TYR   189       1.537  34.819  10.233  1.00  0.00      QMMM C
ATOM   3057 HB2  TYR   189       1.283  35.186  11.229  1.00  0.00      QMMM H
ATOM   3058 HB3  TYR   189       0.747  34.126   9.940  1.00  0.00      QMMM H
ATOM   3059 CG   TYR   189       2.836  34.037  10.334  1.00  0.00      QMMM C
ATOM   3060 CD1  TYR   189       3.238  33.169   9.298  1.00  0.00      QMMM C
ATOM   3061 HD1  TYR   189       2.629  33.044   8.414  1.00  0.00      QMMM H
ATOM   3062 CE1  TYR   189       4.436  32.436   9.417  1.00  0.00      QMMM C
ATOM   3063 HE1  TYR   189       4.753  31.756   8.649  1.00  0.00      QMMM H
ATOM   3064 CZ   TYR   189       5.232  32.544  10.573  1.00  0.00      QMMM C
ATOM   3065 OH   TYR   189       6.420  31.886  10.649  1.00  0.00      QMMM O
ATOM   3066 HH   TYR   189       6.798  31.765   9.757  1.00  0.00      QMMM H
ATOM   3067 CE2  TYR   189       4.794  33.364  11.631  1.00  0.00      QMMM C
ATOM   3068 HE2  TYR   189       5.375  33.397  12.537  1.00  0.00      QMMM H
ATOM   3069 CD2  TYR   189       3.610  34.115  11.509  1.00  0.00      QMMM C
ATOM   3070 HD2  TYR   189       3.290  34.730  12.337  1.00  0.00      QMMM H
ATOM   3071 C    TYR   189       1.706  35.581   7.805  1.00  0.00      QMMM C
ATOM   3072 O    TYR   189       0.861  34.849   7.289  1.00  0.00      QMMM O
ATOM   3073 N    VAL   190       2.766  36.032   7.123  1.00  0.00      QMMM N
ATOM   3074 H    VAL   190       3.396  36.666   7.608  1.00  0.00      QMMM H
ATOM   3075 CA   VAL   190       2.970  35.825   5.675  1.00  0.00      QMMM C
ATOM   3076 HA   VAL   190       2.245  35.088   5.331  1.00  0.00      QMMM H
ATOM   3077 CB   VAL   190       2.704  37.119   4.874  1.00  0.00      QMMM C
ATOM   3078 HB   VAL   190       3.489  37.842   5.081  1.00  0.00      QMMM H
ATOM   3079 CG1  VAL   190       2.694  36.836   3.365  1.00  0.00      QMMM C
ATOM   3080 HG11 VAL   190       1.911  36.118   3.121  1.00  0.00      QMMM H
ATOM   3081 HG12 VAL   190       2.509  37.762   2.819  1.00  0.00      QMMM H
ATOM   3082 HG13 VAL   190       3.660  36.447   3.045  1.00  0.00      QMMM H
ATOM   3083 CG2  VAL   190       1.355  37.764   5.229  1.00  0.00      QMMM C
ATOM   3084 HG21 VAL   190       1.370  38.115   6.261  1.00  0.00      QMMM H
ATOM   3085 HG22 VAL   190       1.172  38.623   4.584  1.00  0.00      QMMM H
ATOM   3086 HG23 VAL   190       0.549  37.039   5.105  1.00  0.00      QMMM H
ATOM   3087 C    VAL   190       4.367  35.271   5.366  1.00  0.00      QMMM C
ATOM   3088 O    VAL   190       5.383  35.834   5.772  1.00  0.00      QMMM O
ATOM   3089 N    GLY   191       4.408  34.162   4.621  1.00  0.00      QMMM N
ATOM   3090 H    GLY   191       3.520  33.768   4.356  1.00  0.00      QMMM H
ATOM   3091 CA   GLY   191       5.621  33.436   4.232  1.00  0.00      QMMM C
ATOM   3092 HA2  GLY   191       6.130  33.106   5.133  1.00  0.00      QMMM H
ATOM   3093 HA3  GLY   191       5.341  32.550   3.663  1.00  0.00      QMMM H
ATOM   3094 C    GLY   191       6.614  34.239   3.390  1.00  0.00      QMMM C
ATOM   3095 O    GLY   191       6.338  34.549   2.227  1.00  0.00      QMMM O
ATOM   3096 N    ALA   192       7.782  34.525   3.967  1.00  0.00      QMMM N
ATOM   3097 H    ALA   192       7.917  34.173   4.913  1.00  0.00      QMMM H
ATOM   3098 CA   ALA   192       8.937  35.122   3.298  1.00  0.00      QMMM C
ATOM   3099 HA   ALA   192       8.632  36.061   2.844  1.00  0.00      QMMM H
ATOM   3100 CB   ALA   192       9.955  35.475   4.385  1.00  0.00      QMMM C
ATOM   3101 HB1  ALA   192      10.147  34.606   5.010  1.00  0.00      QMMM H
ATOM   3102 HB2  ALA   192      10.885  35.827   3.941  1.00  0.00      QMMM H
ATOM   3103 HB3  ALA   192       9.549  36.265   5.016  1.00  0.00      QMMM H
ATOM   3104 C    ALA   192       9.530  34.218   2.186  1.00  0.00      QMMM C
ATOM   3105 O    ALA   192       9.155  33.051   2.053  1.00  0.00      QMMM O
ATOM   3106 N    SER   193      10.454  34.767   1.392  1.00  0.00      QMMM N
ATOM   3107 H    SER   193      10.591  35.762   1.541  1.00  0.00      QMMM H
ATOM   3108 CA   SER   193      11.148  34.174   0.228  1.00  0.00      QMMM C
ATOM   3109 HA   SER   193      10.406  33.939  -0.533  1.00  0.00      QMMM H
ATOM   3110 CB   SER   193      12.053  35.285  -0.332  1.00  0.00      QMMM C
ATOM   3111 HB2  SER   193      11.441  36.138  -0.626  1.00  0.00      QMMM H
ATOM   3112 HB3  SER   193      12.713  35.609   0.466  1.00  0.00      QMMM H
ATOM   3113 OG   SER   193      12.850  34.890  -1.432  1.00  0.00      QMMM O
ATOM   3114 HG   SER   193      12.428  35.179  -2.260  1.00  0.00      QMMM H
ATOM   3115 C    SER   193      11.927  32.862   0.512  1.00  0.00      QMMM C
ATOM   3116 O    SER   193      11.876  32.300   1.604  1.00  0.00      QMMM O
ATOM   3117 N    ALA   194      12.663  32.351  -0.479  1.00  0.00      QMMM N
ATOM   3118 H    ALA   194      12.639  32.874  -1.347  1.00  0.00      QMMM H
ATOM   3119 CA   ALA   194      13.660  31.282  -0.380  1.00  0.00      QMMM C
ATOM   3120 HA   ALA   194      13.724  30.951   0.655  1.00  0.00      QMMM H
ATOM   3121 CB   ALA   194      13.167  30.092  -1.214  1.00  0.00      QMMM C
ATOM   3122 HB1  ALA   194      13.138  30.367  -2.270  1.00  0.00      QMMM H
ATOM   3123 HB2  ALA   194      13.842  29.247  -1.085  1.00  0.00      QMMM H
ATOM   3124 HB3  ALA   194      12.168  29.796  -0.891  1.00  0.00      QMMM H
ATOM   3125 C    ALA   194      15.088  31.736  -0.784  1.00  0.00      QMMM C
ATOM   3126 O    ALA   194      16.001  30.913  -0.835  1.00  0.00      QMMM O
ATOM   3127 N    ASP   195      15.300  33.031  -1.061  1.00  0.00      QMMM N
ATOM   3128 H    ASP   195      14.483  33.634  -1.043  1.00  0.00      QMMM H
ATOM   3129 CA   ASP   195      16.481  33.569  -1.767  1.00  0.00      QMMM C
ATOM   3130 HA   ASP   195      17.226  32.782  -1.884  1.00  0.00      QMMM H
ATOM   3131 CB   ASP   195      16.052  34.023  -3.163  1.00  0.00      QMMM C
ATOM   3132 HB2  ASP   195      15.449  34.921  -3.042  1.00  0.00      QMMM H
ATOM   3133 HB3  ASP   195      16.934  34.285  -3.748  1.00  0.00      QMMM H
ATOM   3134 CG   ASP   195      15.247  32.990  -3.939  1.00  0.00      QMMM C
ATOM   3135 OD1  ASP   195      14.008  33.144  -4.012  1.00  0.00      QMMM O
ATOM   3136 OD2  ASP   195      15.852  32.135  -4.623  1.00  0.00      QMMM O
ATOM   3137 C    ASP   195      17.171  34.758  -1.060  1.00  0.00      QMMM C
ATOM   3138 O    ASP   195      17.965  35.479  -1.665  1.00  0.00      QMMM O
ATOM   3139 N    LEU   196      16.838  35.005   0.206  1.00  0.00      QMMM N
ATOM   3140 H    LEU   196      16.207  34.351   0.638  1.00  0.00      QMMM H
ATOM   3141 CA   LEU   196      17.323  36.141   0.994  1.00  0.00      QMMM C
ATOM   3142 HA   LEU   196      17.240  37.052   0.397  1.00  0.00      QMMM H
ATOM   3143 CB   LEU   196      16.444  36.295   2.252  1.00  0.00      QMMM C
ATOM   3144 HB2  LEU   196      16.623  35.439   2.903  1.00  0.00      QMMM H
ATOM   3145 HB3  LEU   196      16.768  37.190   2.784  1.00  0.00      QMMM H
ATOM   3146 CG   LEU   196      14.932  36.382   2.006  1.00  0.00      QMMM C
ATOM   3147 HG   LEU   196      14.600  35.470   1.512  1.00  0.00      QMMM H
ATOM   3148 CD1  LEU   196      14.215  36.463   3.351  1.00  0.00      QMMM C
ATOM   3149 HD11 LEU   196      14.512  37.371   3.877  1.00  0.00      QMMM H
ATOM   3150 HD12 LEU   196      13.137  36.457   3.196  1.00  0.00      QMMM H
ATOM   3151 HD13 LEU   196      14.484  35.605   3.963  1.00  0.00      QMMM H
ATOM   3152 CD2  LEU   196      14.543  37.586   1.145  1.00  0.00      QMMM C
ATOM   3153 HD21 LEU   196      14.949  37.470   0.140  1.00  0.00      QMMM H
ATOM   3154 HD22 LEU   196      13.460  37.665   1.072  1.00  0.00      QMMM H
ATOM   3155 HD23 LEU   196      14.939  38.498   1.585  1.00  0.00      QMMM H
ATOM   3156 C    LEU   196      18.796  35.992   1.418  1.00  0.00      QMMM C
ATOM   3157 O    LEU   196      19.097  35.177   2.291  1.00  0.00      QMMM O
ATOM   3158 N    LYS   197      19.702  36.823   0.888  1.00  0.00      QMMM N
ATOM   3159 H    LYS   197      19.374  37.452   0.160  1.00  0.00      QMMM H
ATOM   3160 CA   LYS   197      20.803  37.342   1.718  1.00  0.00      QMMM C
ATOM   3161 HA   LYS   197      21.171  36.549   2.370  1.00  0.00      QMMM H
ATOM   3162 CB   LYS   197      21.982  37.836   0.847  1.00  0.00      QMMM C
ATOM   3163 HB2  LYS   197      21.620  38.496   0.063  1.00  0.00      QMMM H
ATOM   3164 HB3  LYS   197      22.673  38.411   1.465  1.00  0.00      QMMM H
ATOM   3165 CG   LYS   197      22.774  36.681   0.216  1.00  0.00      QMMM C
ATOM   3166 HG2  LYS   197      23.221  36.083   1.011  1.00  0.00      QMMM H
ATOM   3167 HG3  LYS   197      22.098  36.046  -0.352  1.00  0.00      QMMM H
ATOM   3168 CD   LYS   197      23.885  37.200  -0.713  1.00  0.00      QMMM C
ATOM   3169 HD2  LYS   197      23.445  37.796  -1.515  1.00  0.00      QMMM H
ATOM   3170 HD3  LYS   197      24.570  37.831  -0.150  1.00  0.00      QMMM H
ATOM   3171 CE   LYS   197      24.649  36.020  -1.322  1.00  0.00      QMMM C
ATOM   3172 HE2  LYS   197      24.950  35.330  -0.527  1.00  0.00      QMMM H
ATOM   3173 HE3  LYS   197      23.977  35.480  -1.996  1.00  0.00      QMMM H
ATOM   3174 NZ   LYS   197      25.847  36.454  -2.077  1.00  0.00      QMMM N
ATOM   3175 HZ1  LYS   197      25.676  37.234  -2.713  1.00  0.00      QMMM H
ATOM   3176 HZ2  LYS   197      26.617  36.740  -1.479  1.00  0.00      QMMM H
ATOM   3177 HZ3  LYS   197      26.158  35.721  -2.706  1.00  0.00      QMMM H
ATOM   3178 C    LYS   197      20.259  38.452   2.635  1.00  0.00      QMMM C
ATOM   3179 O    LYS   197      19.111  38.889   2.528  1.00  0.00      QMMM O
ATOM   3180 N    GLY   198      21.099  38.913   3.549  1.00  0.00      QMMM N
ATOM   3181 H    GLY   198      22.020  38.490   3.566  1.00  0.00      QMMM H
ATOM   3182 CA   GLY   198      20.909  40.101   4.371  1.00  0.00      QMMM C
ATOM   3183 HA2  GLY   198      20.000  40.631   4.085  1.00  0.00      QMMM H
ATOM   3184 HA3  GLY   198      20.834  39.799   5.413  1.00  0.00      QMMM H
ATOM   3185 C    GLY   198      22.110  41.028   4.207  1.00  0.00      QMMM C
ATOM   3186 O    GLY   198      23.238  40.566   4.009  1.00  0.00      QMMM O
ATOM   3187 N    GLY   199      21.873  42.333   4.292  1.00  0.00      QMMM N
ATOM   3188 H    GLY   199      20.921  42.656   4.453  1.00  0.00      QMMM H
ATOM   3189 CA   GLY   199      22.852  43.337   3.891  1.00  0.00      QMMM C
ATOM   3190 HA2  GLY   199      23.812  43.124   4.360  1.00  0.00      QMMM H
ATOM   3191 HA3  GLY   199      22.986  43.279   2.813  1.00  0.00      QMMM H
ATOM   3192 C    GLY   199      22.448  44.759   4.266  1.00  0.00      QMMM C
ATOM   3193 O    GLY   199      21.589  44.989   5.117  1.00  0.00      QMMM O
ATOM   3194 N    PHE   200      23.139  45.727   3.675  1.00  0.00      QMMM N
ATOM   3195 H    PHE   200      23.791  45.465   2.943  1.00  0.00      QMMM H
ATOM   3196 CA   PHE   200      23.124  47.141   4.060  1.00  0.00      QMMM C
ATOM   3197 HA   PHE   200      22.151  47.404   4.476  1.00  0.00      QMMM H
ATOM   3198 CB   PHE   200      24.209  47.358   5.138  1.00  0.00      QMMM C
ATOM   3199 HB2  PHE   200      24.290  48.422   5.363  1.00  0.00      QMMM H
ATOM   3200 HB3  PHE   200      23.883  46.865   6.055  1.00  0.00      QMMM H
ATOM   3201 CG   PHE   200      25.585  46.822   4.763  1.00  0.00      QMMM C
ATOM   3202 CD1  PHE   200      26.457  47.583   3.960  1.00  0.00      QMMM C
ATOM   3203 HD1  PHE   200      26.169  48.571   3.632  1.00  0.00      QMMM H
ATOM   3204 CE1  PHE   200      27.693  47.050   3.553  1.00  0.00      QMMM C
ATOM   3205 HE1  PHE   200      28.345  47.631   2.916  1.00  0.00      QMMM H
ATOM   3206 CZ   PHE   200      28.066  45.753   3.948  1.00  0.00      QMMM C
ATOM   3207 HZ   PHE   200      29.007  45.332   3.623  1.00  0.00      QMMM H
ATOM   3208 CE2  PHE   200      27.207  44.995   4.761  1.00  0.00      QMMM C
ATOM   3209 HE2  PHE   200      27.491  43.996   5.065  1.00  0.00      QMMM H
ATOM   3210 CD2  PHE   200      25.973  45.530   5.170  1.00  0.00      QMMM C
ATOM   3211 HD2  PHE   200      25.312  44.935   5.781  1.00  0.00      QMMM H
ATOM   3212 C    PHE   200      23.369  48.038   2.839  1.00  0.00      QMMM C
ATOM   3213 O    PHE   200      23.723  47.554   1.765  1.00  0.00      QMMM O
ATOM   3214 N    ASP   201      23.214  49.348   3.006  1.00  0.00      QMMM N
ATOM   3215 H    ASP   201      22.859  49.689   3.890  1.00  0.00      QMMM H
ATOM   3216 CA   ASP   201      23.759  50.361   2.097  1.00  0.00      QMMM C
ATOM   3217 HA   ASP   201      24.254  49.875   1.255  1.00  0.00      QMMM H
ATOM   3218 CB   ASP   201      22.649  51.273   1.541  1.00  0.00      QMMM C
ATOM   3219 HB2  ASP   201      22.415  52.038   2.277  1.00  0.00      QMMM H
ATOM   3220 HB3  ASP   201      23.034  51.791   0.660  1.00  0.00      QMMM H
ATOM   3221 CG   ASP   201      21.367  50.531   1.164  1.00  0.00      QMMM C
ATOM   3222 OD1  ASP   201      20.485  50.402   2.046  1.00  0.00      QMMM O
ATOM   3223 OD2  ASP   201      21.280  50.082   0.004  1.00  0.00      QMMM O
ATOM   3224 C    ASP   201      24.802  51.190   2.862  1.00  0.00      QMMM C
ATOM   3225 O    ASP   201      25.075  50.945   4.038  1.00  0.00      QMMM O
ATOM   3226 N    TRP   202      25.332  52.254   2.259  1.00  0.00      QMMM N
ATOM   3227 H    TRP   202      25.139  52.398   1.278  1.00  0.00      QMMM H
ATOM   3228 CA   TRP   202      26.138  53.252   2.980  1.00  0.00      QMMM C
ATOM   3229 HA   TRP   202      26.924  52.719   3.513  1.00  0.00      QMMM H
ATOM   3230 CB   TRP   202      26.816  54.184   1.969  1.00  0.00      QMMM C
ATOM   3231 HB2  TRP   202      26.060  54.849   1.548  1.00  0.00      QMMM H
ATOM   3232 HB3  TRP   202      27.546  54.801   2.493  1.00  0.00      QMMM H
ATOM   3233 CG   TRP   202      27.512  53.469   0.845  1.00  0.00      QMMM C
ATOM   3234 CD1  TRP   202      27.359  53.753  -0.469  1.00  0.00      QMMM C
ATOM   3235 HD1  TRP   202      26.737  54.548  -0.864  1.00  0.00      QMMM H
ATOM   3236 NE1  TRP   202      28.082  52.849  -1.224  1.00  0.00      QMMM N
ATOM   3237 HE1  TRP   202      28.095  52.834  -2.234  1.00  0.00      QMMM H
ATOM   3238 CE2  TRP   202      28.730  51.927  -0.431  1.00  0.00      QMMM C
ATOM   3239 CZ2  TRP   202      29.533  50.816  -0.727  1.00  0.00      QMMM C
ATOM   3240 HZ2  TRP   202      29.738  50.547  -1.752  1.00  0.00      QMMM H
ATOM   3241 CH2  TRP   202      30.051  50.047   0.328  1.00  0.00      QMMM C
ATOM   3242 HH2  TRP   202      30.661  49.179   0.117  1.00  0.00      QMMM H
ATOM   3243 CZ3  TRP   202      29.781  50.411   1.659  1.00  0.00      QMMM C
ATOM   3244 HZ3  TRP   202      30.192  49.821   2.466  1.00  0.00      QMMM H
ATOM   3245 CE3  TRP   202      28.974  51.530   1.943  1.00  0.00      QMMM C
ATOM   3246 HE3  TRP   202      28.777  51.783   2.972  1.00  0.00      QMMM H
ATOM   3247 CD2  TRP   202      28.410  52.310   0.905  1.00  0.00      QMMM C
ATOM   3248 C    TRP   202      25.364  54.016   4.075  1.00  0.00      QMMM C
ATOM   3249 O    TRP   202      25.956  54.800   4.806  1.00  0.00      QMMM O
ATOM   3250 N    ASN   203      24.062  53.755   4.241  1.00  0.00      QMMM N
ATOM   3251 H    ASN   203      23.675  53.065   3.616  1.00  0.00      QMMM H
ATOM   3252 CA   ASN   203      23.275  54.113   5.426  1.00  0.00      QMMM C
ATOM   3253 HA   ASN   203      23.488  55.154   5.679  1.00  0.00      QMMM H
ATOM   3254 CB   ASN   203      21.776  54.005   5.062  1.00  0.00      QMMM C
ATOM   3255 HB2  ASN   203      21.183  54.339   5.910  1.00  0.00      QMMM H
ATOM   3256 HB3  ASN   203      21.576  54.685   4.234  1.00  0.00      QMMM H
ATOM   3257 CG   ASN   203      21.306  52.606   4.666  1.00  0.00      QMMM C
ATOM   3258 OD1  ASN   203      21.859  51.591   5.058  1.00  0.00      QMMM O
ATOM   3259 ND2  ASN   203      20.299  52.515   3.834  1.00  0.00      QMMM N
ATOM   3260 HD21 ASN   203      20.201  51.588   3.398  1.00  0.00      QMMM H
ATOM   3261 HD22 ASN   203      19.846  53.308   3.428  1.00  0.00      QMMM H
ATOM   3262 C    ASN   203      23.616  53.282   6.689  1.00  0.00      QMMM C
ATOM   3263 O    ASN   203      23.288  53.712   7.793  1.00  0.00      QMMM O
ATOM   3264 N    LEU   204      24.261  52.117   6.534  1.00  0.00      QMMM N
ATOM   3265 H    LEU   204      24.470  51.850   5.577  1.00  0.00      QMMM H
ATOM   3266 CA   LEU   204      24.517  51.081   7.545  1.00  0.00      QMMM C
ATOM   3267 HA   LEU   204      24.713  50.160   6.999  1.00  0.00      QMMM H
ATOM   3268 CB   LEU   204      25.804  51.417   8.324  1.00  0.00      QMMM C
ATOM   3269 HB2  LEU   204      25.665  52.378   8.818  1.00  0.00      QMMM H
ATOM   3270 HB3  LEU   204      25.951  50.661   9.093  1.00  0.00      QMMM H
ATOM   3271 CG   LEU   204      27.087  51.479   7.471  1.00  0.00      QMMM C
ATOM   3272 HG   LEU   204      27.008  52.294   6.751  1.00  0.00      QMMM H
ATOM   3273 CD1  LEU   204      28.284  51.750   8.382  1.00  0.00      QMMM C
ATOM   3274 HD11 LEU   204      28.447  50.915   9.060  1.00  0.00      QMMM H
ATOM   3275 HD12 LEU   204      29.179  51.900   7.783  1.00  0.00      QMMM H
ATOM   3276 HD13 LEU   204      28.099  52.645   8.969  1.00  0.00      QMMM H
ATOM   3277 CD2  LEU   204      27.374  50.177   6.716  1.00  0.00      QMMM C
ATOM   3278 HD21 LEU   204      26.626  50.018   5.942  1.00  0.00      QMMM H
ATOM   3279 HD22 LEU   204      28.346  50.232   6.231  1.00  0.00      QMMM H
ATOM   3280 HD23 LEU   204      27.363  49.333   7.403  1.00  0.00      QMMM H
ATOM   3281 C    LEU   204      23.306  50.716   8.436  1.00  0.00      QMMM C
ATOM   3282 O    LEU   204      23.458  50.434   9.625  1.00  0.00      QMMM O
ATOM   3283 N    VAL   205      22.101  50.655   7.852  1.00  0.00      QMMM N
ATOM   3284 H    VAL   205      22.053  50.910   6.869  1.00  0.00      QMMM H
ATOM   3285 CA   VAL   205      20.863  50.205   8.520  1.00  0.00      QMMM C
ATOM   3286 HA   VAL   205      21.144  49.749   9.467  1.00  0.00      QMMM H
ATOM   3287 CB   VAL   205      19.915  51.365   8.880  1.00  0.00      QMMM C
ATOM   3288 HB   VAL   205      18.959  50.926   9.147  1.00  0.00      QMMM H
ATOM   3289 CG1  VAL   205      20.414  52.126  10.107  1.00  0.00      QMMM C
ATOM   3290 HG11 VAL   205      21.347  52.628   9.863  1.00  0.00      QMMM H
ATOM   3291 HG12 VAL   205      19.676  52.867  10.414  1.00  0.00      QMMM H
ATOM   3292 HG13 VAL   205      20.580  51.436  10.935  1.00  0.00      QMMM H
ATOM   3293 CG2  VAL   205      19.673  52.390   7.766  1.00  0.00      QMMM C
ATOM   3294 HG21 VAL   205      19.341  51.899   6.852  1.00  0.00      QMMM H
ATOM   3295 HG22 VAL   205      18.920  53.110   8.082  1.00  0.00      QMMM H
ATOM   3296 HG23 VAL   205      20.601  52.922   7.567  1.00  0.00      QMMM H
ATOM   3297 C    VAL   205      20.142  49.106   7.729  1.00  0.00      QMMM C
ATOM   3298 O    VAL   205      19.441  49.384   6.760  1.00  0.00      QMMM O
ATOM   3299 N    PHE   206      20.288  47.862   8.192  1.00  0.00      QMMM N
ATOM   3300 H    PHE   206      20.814  47.787   9.054  1.00  0.00      QMMM H
ATOM   3301 CA   PHE   206      19.935  46.579   7.564  1.00  0.00      QMMM C
ATOM   3302 HA   PHE   206      20.795  46.287   6.965  1.00  0.00      QMMM H
ATOM   3303 CB   PHE   206      19.797  45.537   8.686  1.00  0.00      QMMM C
ATOM   3304 HB2  PHE   206      20.737  45.484   9.235  1.00  0.00      QMMM H
ATOM   3305 HB3  PHE   206      19.030  45.874   9.385  1.00  0.00      QMMM H
ATOM   3306 CG   PHE   206      19.433  44.143   8.211  1.00  0.00      QMMM C
ATOM   3307 CD1  PHE   206      20.431  43.245   7.797  1.00  0.00      QMMM C
ATOM   3308 HD1  PHE   206      21.463  43.549   7.803  1.00  0.00      QMMM H
ATOM   3309 CE1  PHE   206      20.090  41.957   7.353  1.00  0.00      QMMM C
ATOM   3310 HE1  PHE   206      20.872  41.276   7.055  1.00  0.00      QMMM H
ATOM   3311 CZ   PHE   206      18.739  41.572   7.285  1.00  0.00      QMMM C
ATOM   3312 HZ   PHE   206      18.468  40.590   6.925  1.00  0.00      QMMM H
ATOM   3313 CE2  PHE   206      17.736  42.478   7.674  1.00  0.00      QMMM C
ATOM   3314 HE2  PHE   206      16.699  42.190   7.613  1.00  0.00      QMMM H
ATOM   3315 CD2  PHE   206      18.083  43.756   8.141  1.00  0.00      QMMM C
ATOM   3316 HD2  PHE   206      17.317  44.459   8.424  1.00  0.00      QMMM H
ATOM   3317 C    PHE   206      18.700  46.527   6.633  1.00  0.00      QMMM C
ATOM   3318 O    PHE   206      17.633  47.090   6.922  1.00  0.00      QMMM O
ATOM   3319 N    LYS   207      18.839  45.728   5.564  1.00  0.00      QMMM N
ATOM   3320 H    LYS   207      19.751  45.282   5.466  1.00  0.00      QMMM H
ATOM   3321 CA   LYS   207      17.825  45.309   4.580  1.00  0.00      QMMM C
ATOM   3322 HA   LYS   207      16.846  45.356   5.052  1.00  0.00      QMMM H
ATOM   3323 CB   LYS   207      17.846  46.281   3.381  1.00  0.00      QMMM C
ATOM   3324 HB2  LYS   207      17.127  45.941   2.633  1.00  0.00      QMMM H
ATOM   3325 HB3  LYS   207      17.531  47.271   3.716  1.00  0.00      QMMM H
ATOM   3326 CG   LYS   207      19.236  46.402   2.733  1.00  0.00      QMMM C
ATOM   3327 HG2  LYS   207      19.858  47.047   3.357  1.00  0.00      QMMM H
ATOM   3328 HG3  LYS   207      19.704  45.421   2.680  1.00  0.00      QMMM H
ATOM   3329 CD   LYS   207      19.161  46.987   1.316  1.00  0.00      QMMM C
ATOM   3330 HD2  LYS   207      18.719  46.260   0.633  1.00  0.00      QMMM H
ATOM   3331 HD3  LYS   207      18.540  47.885   1.333  1.00  0.00      QMMM H
ATOM   3332 CE   LYS   207      20.550  47.395   0.824  1.00  0.00      QMMM C
ATOM   3333 HE2  LYS   207      20.462  47.937  -0.123  1.00  0.00      QMMM H
ATOM   3334 HE3  LYS   207      20.959  48.107   1.545  1.00  0.00      QMMM H
ATOM   3335 NZ   LYS   207      21.481  46.257   0.674  1.00  0.00      QMMM N
ATOM   3336 HZ1  LYS   207      21.379  45.760  -0.207  1.00  0.00      QMMM H
ATOM   3337 HZ2  LYS   207      22.448  46.567   0.754  1.00  0.00      QMMM H
ATOM   3338 HZ3  LYS   207      21.319  45.519   1.357  1.00  0.00      QMMM H
ATOM   3339 C    LYS   207      18.031  43.849   4.121  1.00  0.00      QMMM C
ATOM   3340 O    LYS   207      19.031  43.210   4.443  1.00  0.00      QMMM O
ATOM   3341 N    TRP   208      17.077  43.335   3.342  1.00  0.00      QMMM N
ATOM   3342 H    TRP   208      16.313  43.937   3.089  1.00  0.00      QMMM H
ATOM   3343 CA   TRP   208      17.056  41.968   2.806  1.00  0.00      QMMM C
ATOM   3344 HA   TRP   208      17.778  41.350   3.344  1.00  0.00      QMMM H
ATOM   3345 CB   TRP   208      15.677  41.349   3.031  1.00  0.00      QMMM C
ATOM   3346 HB2  TRP   208      14.917  41.966   2.548  1.00  0.00      QMMM H
ATOM   3347 HB3  TRP   208      15.664  40.373   2.550  1.00  0.00      QMMM H
ATOM   3348 CG   TRP   208      15.308  41.148   4.462  1.00  0.00      QMMM C
ATOM   3349 CD1  TRP   208      14.442  41.913   5.160  1.00  0.00      QMMM C
ATOM   3350 HD1  TRP   208      13.907  42.770   4.768  1.00  0.00      QMMM H
ATOM   3351 NE1  TRP   208      14.313  41.406   6.436  1.00  0.00      QMMM N
ATOM   3352 HE1  TRP   208      13.702  41.852   7.120  1.00  0.00      QMMM H
ATOM   3353 CE2  TRP   208      15.082  40.276   6.618  1.00  0.00      QMMM C
ATOM   3354 CZ2  TRP   208      15.282  39.416   7.706  1.00  0.00      QMMM C
ATOM   3355 HZ2  TRP   208      14.750  39.589   8.627  1.00  0.00      QMMM H
ATOM   3356 CH2  TRP   208      16.183  38.344   7.573  1.00  0.00      QMMM C
ATOM   3357 HH2  TRP   208      16.364  37.667   8.395  1.00  0.00      QMMM H
ATOM   3358 CZ3  TRP   208      16.870  38.150   6.362  1.00  0.00      QMMM C
ATOM   3359 HZ3  TRP   208      17.566  37.327   6.267  1.00  0.00      QMMM H
ATOM   3360 CE3  TRP   208      16.663  39.023   5.276  1.00  0.00      QMMM C
ATOM   3361 HE3  TRP   208      17.203  38.876   4.352  1.00  0.00      QMMM H
ATOM   3362 CD2  TRP   208      15.760  40.104   5.375  1.00  0.00      QMMM C
ATOM   3363 C    TRP   208      17.440  41.926   1.324  1.00  0.00      QMMM C
ATOM   3364 O    TRP   208      16.600  42.082   0.438  1.00  0.00      QMMM O
ATOM   3365 N    ASP   209      18.726  41.735   1.059  1.00  0.00      QMMM N
ATOM   3366 H    ASP   209      19.368  41.710   1.837  1.00  0.00      QMMM H
ATOM   3367 CA   ASP   209      19.305  41.592  -0.275  1.00  0.00      QMMM C
ATOM   3368 HA   ASP   209      18.952  42.418  -0.895  1.00  0.00      QMMM H
ATOM   3369 CB   ASP   209      20.830  41.736  -0.162  1.00  0.00      QMMM C
ATOM   3370 HB2  ASP   209      21.215  41.042   0.587  1.00  0.00      QMMM H
ATOM   3371 HB3  ASP   209      21.281  41.489  -1.125  1.00  0.00      QMMM H
ATOM   3372 CG   ASP   209      21.218  43.170   0.218  1.00  0.00      QMMM C
ATOM   3373 OD1  ASP   209      20.966  43.615   1.359  1.00  0.00      QMMM O
ATOM   3374 OD2  ASP   209      21.786  43.902  -0.622  1.00  0.00      QMMM O
ATOM   3375 C    ASP   209      18.858  40.283  -0.964  1.00  0.00      QMMM C
ATOM   3376 O    ASP   209      19.437  39.212  -0.784  1.00  0.00      QMMM O
ATOM   3377 N    TYR   210      17.788  40.361  -1.757  1.00  0.00      QMMM N
ATOM   3378 H    TYR   210      17.307  41.248  -1.777  1.00  0.00      QMMM H
ATOM   3379 CA   TYR   210      17.309  39.272  -2.616  1.00  0.00      QMMM C
ATOM   3380 HA   TYR   210      17.088  38.413  -1.980  1.00  0.00      QMMM H
ATOM   3381 CB   TYR   210      16.008  39.719  -3.307  1.00  0.00      QMMM C
ATOM   3382 HB2  TYR   210      15.483  40.412  -2.648  1.00  0.00      QMMM H
ATOM   3383 HB3  TYR   210      16.246  40.270  -4.219  1.00  0.00      QMMM H
ATOM   3384 CG   TYR   210      15.056  38.586  -3.643  1.00  0.00      QMMM C
ATOM   3385 CD1  TYR   210      13.830  38.480  -2.956  1.00  0.00      QMMM C
ATOM   3386 HD1  TYR   210      13.572  39.213  -2.204  1.00  0.00      QMMM H
ATOM   3387 CE1  TYR   210      12.954  37.412  -3.228  1.00  0.00      QMMM C
ATOM   3388 HE1  TYR   210      12.014  37.314  -2.707  1.00  0.00      QMMM H
ATOM   3389 CZ   TYR   210      13.324  36.419  -4.156  1.00  0.00      QMMM C
ATOM   3390 OH   TYR   210      12.549  35.310  -4.296  1.00  0.00      QMMM O
ATOM   3391 HH   TYR   210      13.088  34.487  -4.281  1.00  0.00      QMMM H
ATOM   3392 CE2  TYR   210      14.533  36.546  -4.870  1.00  0.00      QMMM C
ATOM   3393 HE2  TYR   210      14.803  35.786  -5.576  1.00  0.00      QMMM H
ATOM   3394 CD2  TYR   210      15.395  37.632  -4.623  1.00  0.00      QMMM C
ATOM   3395 HD2  TYR   210      16.328  37.721  -5.166  1.00  0.00      QMMM H
ATOM   3396 C    TYR   210      18.394  38.867  -3.636  1.00  0.00      QMMM C
ATOM   3397 O    TYR   210      18.864  39.710  -4.400  1.00  0.00      QMMM O
ATOM   3398 N    MET   211      18.819  37.597  -3.642  1.00  0.00      QMMM N
ATOM   3399 H    MET   211      18.422  36.962  -2.957  1.00  0.00      QMMM H
ATOM   3400 CA   MET   211      19.985  37.145  -4.418  1.00  0.00      QMMM C
ATOM   3401 HA   MET   211      20.843  37.713  -4.056  1.00  0.00      QMMM H
ATOM   3402 CB   MET   211      20.249  35.659  -4.153  1.00  0.00      QMMM C
ATOM   3403 HB2  MET   211      19.307  35.118  -4.067  1.00  0.00      QMMM H
ATOM   3404 HB3  MET   211      20.799  35.241  -4.990  1.00  0.00      QMMM H
ATOM   3405 CG   MET   211      21.101  35.469  -2.897  1.00  0.00      QMMM C
ATOM   3406 HG2  MET   211      21.988  36.096  -2.988  1.00  0.00      QMMM H
ATOM   3407 HG3  MET   211      20.536  35.805  -2.027  1.00  0.00      QMMM H
ATOM   3408 SD   MET   211      21.664  33.769  -2.624  1.00  0.00      QMMM S
ATOM   3409 CE   MET   211      20.093  33.003  -2.181  1.00  0.00      QMMM C
ATOM   3410 HE1  MET   211      19.403  33.049  -3.023  1.00  0.00      QMMM H
ATOM   3411 HE2  MET   211      20.269  31.967  -1.908  1.00  0.00      QMMM H
ATOM   3412 HE3  MET   211      19.670  33.533  -1.330  1.00  0.00      QMMM H
ATOM   3413 C    MET   211      19.920  37.400  -5.937  1.00  0.00      QMMM C
ATOM   3414 O    MET   211      18.864  37.343  -6.571  1.00  0.00      QMMM O
ATOM   3415 N    THR   212      21.105  37.623  -6.514  1.00  0.00      QMMM N
ATOM   3416 H    THR   212      21.919  37.576  -5.919  1.00  0.00      QMMM H
ATOM   3417 CA   THR   212      21.368  38.025  -7.908  1.00  0.00      QMMM C
ATOM   3418 HA   THR   212      20.746  38.893  -8.119  1.00  0.00      QMMM H
ATOM   3419 CB   THR   212      22.847  38.437  -8.040  1.00  0.00      QMMM C
ATOM   3420 HB   THR   212      23.066  38.720  -9.067  1.00  0.00      QMMM H
ATOM   3421 CG2  THR   212      23.185  39.631  -7.148  1.00  0.00      QMMM C
ATOM   3422 HG21 THR   212      23.147  39.351  -6.095  1.00  0.00      QMMM H
ATOM   3423 HG22 THR   212      24.191  39.982  -7.378  1.00  0.00      QMMM H
ATOM   3424 HG23 THR   212      22.483  40.445  -7.332  1.00  0.00      QMMM H
ATOM   3425 OG1  THR   212      23.667  37.346  -7.696  1.00  0.00      QMMM O
ATOM   3426 HG1  THR   212      24.516  37.713  -7.325  1.00  0.00      QMMM H
ATOM   3427 C    THR   212      21.042  36.937  -8.953  1.00  0.00      QMMM C
ATOM   3428 O    THR   212      20.911  35.763  -8.598  1.00  0.00      QMMM O
ATOM   3429 N    PRO   213      20.917  37.282 -10.257  1.00  0.00      QMMM N
ATOM   3430 CA   PRO   213      20.457  36.371 -11.313  1.00  0.00      QMMM C
ATOM   3431 HA   PRO   213      19.385  36.229 -11.169  1.00  0.00      QMMM H
ATOM   3432 CB   PRO   213      20.656  37.126 -12.629  1.00  0.00      QMMM C
ATOM   3433 HB2  PRO   213      21.683  37.016 -12.982  1.00  0.00      QMMM H
ATOM   3434 HB3  PRO   213      19.949  36.802 -13.393  1.00  0.00      QMMM H
ATOM   3435 CD   PRO   213      21.038  38.627 -10.816  1.00  0.00      QMMM C
ATOM   3436 HD2  PRO   213      20.519  39.371 -10.210  1.00  0.00      QMMM H
ATOM   3437 HD3  PRO   213      22.091  38.889 -10.917  1.00  0.00      QMMM H
ATOM   3438 CG   PRO   213      20.413  38.572 -12.209  1.00  0.00      QMMM C
ATOM   3439 HG2  PRO   213      19.340  38.760 -12.139  1.00  0.00      QMMM H
ATOM   3440 HG3  PRO   213      20.884  39.279 -12.893  1.00  0.00      QMMM H
ATOM   3441 C    PRO   213      21.093  34.974 -11.354  1.00  0.00      QMMM C
ATOM   3442 O    PRO   213      20.358  33.994 -11.430  1.00  0.00      QMMM O
ATOM   3443 N    GLU   214      22.422  34.841 -11.280  1.00  0.00      QMMM N
ATOM   3444 H    GLU   214      23.000  35.665 -11.225  1.00  0.00      QMMM H
ATOM   3445 CA   GLU   214      23.060  33.511 -11.282  1.00  0.00      QMMM C
ATOM   3446 HA   GLU   214      22.650  32.946 -12.119  1.00  0.00      QMMM H
ATOM   3447 CB   GLU   214      24.578  33.640 -11.492  1.00  0.00      QMMM C
ATOM   3448 HB2  GLU   214      24.756  34.137 -12.447  1.00  0.00      QMMM H
ATOM   3449 HB3  GLU   214      24.997  34.268 -10.704  1.00  0.00      QMMM H
ATOM   3450 CG   GLU   214      25.322  32.289 -11.488  1.00  0.00      QMMM C
ATOM   3451 HG2  GLU   214      26.360  32.465 -11.774  1.00  0.00      QMMM H
ATOM   3452 HG3  GLU   214      25.325  31.895 -10.470  1.00  0.00      QMMM H
ATOM   3453 CD   GLU   214      24.708  31.247 -12.437  1.00  0.00      QMMM C
ATOM   3454 OE1  GLU   214      24.170  31.621 -13.501  1.00  0.00      QMMM O
ATOM   3455 OE2  GLU   214      24.722  30.036 -12.126  1.00  0.00      QMMM O
ATOM   3456 C    GLU   214      22.744  32.710 -10.010  1.00  0.00      QMMM C
ATOM   3457 O    GLU   214      22.464  31.512 -10.077  1.00  0.00      QMMM O
ATOM   3458 N    GLN   215      22.716  33.364  -8.846  1.00  0.00      QMMM N
ATOM   3459 H    GLN   215      22.889  34.360  -8.854  1.00  0.00      QMMM H
ATOM   3460 CA   GLN   215      22.268  32.737  -7.601  1.00  0.00      QMMM C
ATOM   3461 HA   GLN   215      22.826  31.812  -7.455  1.00  0.00      QMMM H
ATOM   3462 CB   GLN   215      22.568  33.651  -6.408  1.00  0.00      QMMM C
ATOM   3463 HB2  GLN   215      22.210  34.655  -6.631  1.00  0.00      QMMM H
ATOM   3464 HB3  GLN   215      22.042  33.272  -5.532  1.00  0.00      QMMM H
ATOM   3465 CG   GLN   215      24.070  33.694  -6.086  1.00  0.00      QMMM C
ATOM   3466 HG2  GLN   215      24.397  32.705  -5.765  1.00  0.00      QMMM H
ATOM   3467 HG3  GLN   215      24.631  33.968  -6.979  1.00  0.00      QMMM H
ATOM   3468 CD   GLN   215      24.409  34.703  -4.994  1.00  0.00      QMMM C
ATOM   3469 OE1  GLN   215      24.938  34.378  -3.941  1.00  0.00      QMMM O
ATOM   3470 NE2  GLN   215      24.138  35.965  -5.222  1.00  0.00      QMMM N
ATOM   3471 HE21 GLN   215      24.859  36.561  -4.809  1.00  0.00      QMMM H
ATOM   3472 HE22 GLN   215      23.879  36.217  -6.166  1.00  0.00      QMMM H
ATOM   3473 C    GLN   215      20.783  32.343  -7.657  1.00  0.00      QMMM C
ATOM   3474 O    GLN   215      20.413  31.341  -7.055  1.00  0.00      QMMM O
ATOM   3475 N    ARG   216      19.928  33.042  -8.421  1.00  0.00      QMMM N
ATOM   3476 H    ARG   216      20.291  33.893  -8.841  1.00  0.00      QMMM H
ATOM   3477 CA   ARG   216      18.577  32.547  -8.756  1.00  0.00      QMMM C
ATOM   3478 HA   ARG   216      18.100  32.207  -7.836  1.00  0.00      QMMM H
ATOM   3479 CB   ARG   216      17.691  33.631  -9.400  1.00  0.00      QMMM C
ATOM   3480 HB2  ARG   216      18.089  33.905 -10.375  1.00  0.00      QMMM H
ATOM   3481 HB3  ARG   216      16.707  33.195  -9.575  1.00  0.00      QMMM H
ATOM   3482 CG   ARG   216      17.505  34.921  -8.585  1.00  0.00      QMMM C
ATOM   3483 HG2  ARG   216      18.423  35.500  -8.623  1.00  0.00      QMMM H
ATOM   3484 HG3  ARG   216      16.737  35.523  -9.070  1.00  0.00      QMMM H
ATOM   3485 CD   ARG   216      17.129  34.721  -7.110  1.00  0.00      QMMM C
ATOM   3486 HD2  ARG   216      18.026  34.402  -6.574  1.00  0.00      QMMM H
ATOM   3487 HD3  ARG   216      16.834  35.683  -6.690  1.00  0.00      QMMM H
ATOM   3488 NE   ARG   216      16.068  33.719  -6.873  1.00  0.00      QMMM N
ATOM   3489 HE   ARG   216      16.265  33.004  -6.171  1.00  0.00      QMMM H
ATOM   3490 CZ   ARG   216      14.818  33.666  -7.289  1.00  0.00      QMMM C
ATOM   3491 NH1  ARG   216      14.033  32.749  -6.815  1.00  0.00      QMMM N
ATOM   3492 HH11 ARG   216      14.372  32.294  -5.961  1.00  0.00      QMMM H
ATOM   3493 HH12 ARG   216      13.052  32.734  -7.003  1.00  0.00      QMMM H
ATOM   3494 NH2  ARG   216      14.319  34.522  -8.136  1.00  0.00      QMMM N
ATOM   3495 HH21 ARG   216      14.914  35.262  -8.456  1.00  0.00      QMMM H
ATOM   3496 HH22 ARG   216      13.352  34.472  -8.395  1.00  0.00      QMMM H
ATOM   3497 C    ARG   216      18.633  31.312  -9.658  1.00  0.00      QMMM C
ATOM   3498 O    ARG   216      18.032  30.295  -9.321  1.00  0.00      QMMM O
ATOM   3499 N    ARG   217      19.340  31.398 -10.791  1.00  0.00      QMMM N
ATOM   3500 H    ARG   217      19.795  32.292 -10.956  1.00  0.00      QMMM H
ATOM   3501 CA   ARG   217      19.442  30.354 -11.827  1.00  0.00      QMMM C
ATOM   3502 HA   ARG   217      18.445  30.175 -12.226  1.00  0.00      QMMM H
ATOM   3503 CB   ARG   217      20.333  30.845 -12.982  1.00  0.00      QMMM C
ATOM   3504 HB2  ARG   217      20.049  31.863 -13.254  1.00  0.00      QMMM H
ATOM   3505 HB3  ARG   217      21.373  30.861 -12.652  1.00  0.00      QMMM H
ATOM   3506 CG   ARG   217      20.178  29.952 -14.227  1.00  0.00      QMMM C
ATOM   3507 HG2  ARG   217      20.238  28.900 -13.948  1.00  0.00      QMMM H
ATOM   3508 HG3  ARG   217      19.197  30.134 -14.667  1.00  0.00      QMMM H
ATOM   3509 CD   ARG   217      21.253  30.239 -15.283  1.00  0.00      QMMM C
ATOM   3510 HD2  ARG   217      20.998  29.720 -16.207  1.00  0.00      QMMM H
ATOM   3511 HD3  ARG   217      21.268  31.311 -15.493  1.00  0.00      QMMM H
ATOM   3512 NE   ARG   217      22.584  29.822 -14.811  1.00  0.00      QMMM N
ATOM   3513 HE   ARG   217      23.128  30.515 -14.287  1.00  0.00      QMMM H
ATOM   3514 CZ   ARG   217      23.197  28.664 -14.930  1.00  0.00      QMMM C
ATOM   3515 NH1  ARG   217      24.302  28.444 -14.289  1.00  0.00      QMMM N
ATOM   3516 HH11 ARG   217      24.563  29.153 -13.588  1.00  0.00      QMMM H
ATOM   3517 HH12 ARG   217      24.820  27.595 -14.332  1.00  0.00      QMMM H
ATOM   3518 NH2  ARG   217      22.722  27.700 -15.668  1.00  0.00      QMMM N
ATOM   3519 HH21 ARG   217      21.872  27.875 -16.168  1.00  0.00      QMMM H
ATOM   3520 HH22 ARG   217      23.222  26.838 -15.749  1.00  0.00      QMMM H
ATOM   3521 C    ARG   217      19.929  29.022 -11.254  1.00  0.00      QMMM C
ATOM   3522 O    ARG   217      19.232  28.016 -11.341  1.00  0.00      QMMM O
ATOM   3523 N    SER   218      21.100  29.025 -10.622  1.00  0.00      QMMM N
ATOM   3524 H    SER   218      21.602  29.907 -10.604  1.00  0.00      QMMM H
ATOM   3525 CA   SER   218      21.685  27.863  -9.936  1.00  0.00      QMMM C
ATOM   3526 HA   SER   218      21.871  27.085 -10.676  1.00  0.00      QMMM H
ATOM   3527 CB   SER   218      23.034  28.248  -9.318  1.00  0.00      QMMM C
ATOM   3528 HB2  SER   218      23.427  27.403  -8.751  1.00  0.00      QMMM H
ATOM   3529 HB3  SER   218      23.740  28.496 -10.112  1.00  0.00      QMMM H
ATOM   3530 OG   SER   218      22.888  29.365  -8.463  1.00  0.00      QMMM O
ATOM   3531 HG   SER   218      22.875  30.161  -9.028  1.00  0.00      QMMM H
ATOM   3532 C    SER   218      20.762  27.251  -8.869  1.00  0.00      QMMM C
ATOM   3533 O    SER   218      20.719  26.030  -8.718  1.00  0.00      QMMM O
ATOM   3534 N    ARG   219      19.970  28.069  -8.161  1.00  0.00      QMMM N
ATOM   3535 H    ARG   219      20.091  29.064  -8.312  1.00  0.00      QMMM H
ATOM   3536 CA   ARG   219      18.979  27.617  -7.169  1.00  0.00      QMMM C
ATOM   3537 HA   ARG   219      19.394  26.766  -6.628  1.00  0.00      QMMM H
ATOM   3538 CB   ARG   219      18.709  28.736  -6.147  1.00  0.00      QMMM C
ATOM   3539 HB2  ARG   219      18.458  29.656  -6.676  1.00  0.00      QMMM H
ATOM   3540 HB3  ARG   219      17.856  28.468  -5.528  1.00  0.00      QMMM H
ATOM   3541 CG   ARG   219      19.909  28.966  -5.215  1.00  0.00      QMMM C
ATOM   3542 HG2  ARG   219      20.085  28.074  -4.614  1.00  0.00      QMMM H
ATOM   3543 HG3  ARG   219      20.802  29.148  -5.814  1.00  0.00      QMMM H
ATOM   3544 CD   ARG   219      19.685  30.179  -4.300  1.00  0.00      QMMM C
ATOM   3545 HD2  ARG   219      20.655  30.540  -3.955  1.00  0.00      QMMM H
ATOM   3546 HD3  ARG   219      19.230  30.987  -4.876  1.00  0.00      QMMM H
ATOM   3547 NE   ARG   219      18.823  29.874  -3.141  1.00  0.00      QMMM N
ATOM   3548 HE   ARG   219      17.839  30.089  -3.222  1.00  0.00      QMMM H
ATOM   3549 CZ   ARG   219      19.214  29.437  -1.958  1.00  0.00      QMMM C
ATOM   3550 NH1  ARG   219      18.371  29.379  -0.981  1.00  0.00      QMMM N
ATOM   3551 HH11 ARG   219      17.394  29.631  -1.132  1.00  0.00      QMMM H
ATOM   3552 HH12 ARG   219      18.656  28.997  -0.091  1.00  0.00      QMMM H
ATOM   3553 NH2  ARG   219      20.445  29.081  -1.708  1.00  0.00      QMMM N
ATOM   3554 HH21 ARG   219      21.113  29.135  -2.451  1.00  0.00      QMMM H
ATOM   3555 HH22 ARG   219      20.740  28.817  -0.772  1.00  0.00      QMMM H
ATOM   3556 C    ARG   219      17.659  27.106  -7.758  1.00  0.00      QMMM C
ATOM   3557 O    ARG   219      16.887  26.543  -6.991  1.00  0.00      QMMM O
ATOM   3558 N    GLN   220      17.378  27.213  -9.063  1.00  0.00      QMMM N
ATOM   3559 H    GLN   220      18.057  27.687  -9.648  1.00  0.00      QMMM H
ATOM   3560 CA   GLN   220      16.062  26.857  -9.637  1.00  0.00      QMMM C
ATOM   3561 HA   GLN   220      15.324  27.549  -9.228  1.00  0.00      QMMM H
ATOM   3562 CB   GLN   220      16.062  27.017 -11.167  1.00  0.00      QMMM C
ATOM   3563 HB2  GLN   220      16.969  26.578 -11.585  1.00  0.00      QMMM H
ATOM   3564 HB3  GLN   220      15.208  26.472 -11.574  1.00  0.00      QMMM H
ATOM   3565 CG   GLN   220      15.934  28.482 -11.607  1.00  0.00      QMMM C
ATOM   3566 HG2  GLN   220      15.008  28.900 -11.212  1.00  0.00      QMMM H
ATOM   3567 HG3  GLN   220      16.763  29.056 -11.203  1.00  0.00      QMMM H
ATOM   3568 CD   GLN   220      15.927  28.625 -13.126  1.00  0.00      QMMM C
ATOM   3569 OE1  GLN   220      16.843  29.144 -13.740  1.00  0.00      QMMM O
ATOM   3570 NE2  GLN   220      14.888  28.189 -13.804  1.00  0.00      QMMM N
ATOM   3571 HE21 GLN   220      14.969  28.331 -14.795  1.00  0.00      QMMM H
ATOM   3572 HE22 GLN   220      14.098  27.753 -13.367  1.00  0.00      QMMM H
ATOM   3573 C    GLN   220      15.556  25.448  -9.271  1.00  0.00      QMMM C
ATOM   3574 O    GLN   220      14.369  25.283  -9.006  1.00  0.00      QMMM O
ATOM   3575 N    GLY   221      16.434  24.439  -9.217  1.00  0.00      QMMM N
ATOM   3576 H    GLY   221      17.391  24.650  -9.459  1.00  0.00      QMMM H
ATOM   3577 CA   GLY   221      16.065  23.070  -8.820  1.00  0.00      QMMM C
ATOM   3578 HA2  GLY   221      15.052  22.850  -9.159  1.00  0.00      QMMM H
ATOM   3579 HA3  GLY   221      16.736  22.366  -9.312  1.00  0.00      QMMM H
ATOM   3580 C    GLY   221      16.126  22.796  -7.309  1.00  0.00      QMMM C
ATOM   3581 O    GLY   221      15.702  21.734  -6.855  1.00  0.00      QMMM O
ATOM   3582 N    ASN   222      16.661  23.727  -6.517  1.00  0.00      QMMM N
ATOM   3583 H    ASN   222      16.869  24.625  -6.939  1.00  0.00      QMMM H
ATOM   3584 CA   ASN   222      16.916  23.588  -5.082  1.00  0.00      QMMM C
ATOM   3585 HA   ASN   222      16.200  22.888  -4.654  1.00  0.00      QMMM H
ATOM   3586 CB   ASN   222      18.327  22.973  -4.954  1.00  0.00      QMMM C
ATOM   3587 HB2  ASN   222      18.370  22.060  -5.548  1.00  0.00      QMMM H
ATOM   3588 HB3  ASN   222      19.052  23.679  -5.360  1.00  0.00      QMMM H
ATOM   3589 CG   ASN   222      18.740  22.597  -3.540  1.00  0.00      QMMM C
ATOM   3590 OD1  ASN   222      17.957  22.174  -2.700  1.00  0.00      QMMM O
ATOM   3591 ND2  ASN   222      20.015  22.686  -3.241  1.00  0.00      QMMM N
ATOM   3592 HD21 ASN   222      20.277  22.409  -2.315  1.00  0.00      QMMM H
ATOM   3593 HD22 ASN   222      20.671  23.032  -3.919  1.00  0.00      QMMM H
ATOM   3594 C    ASN   222      16.741  24.939  -4.339  1.00  0.00      QMMM C
ATOM   3595 O    ASN   222      17.667  25.374  -3.649  1.00  0.00      QMMM O
ATOM   3596 N    PRO   223      15.590  25.639  -4.474  1.00  0.00      QMMM N
ATOM   3597 CA   PRO   223      15.443  27.018  -3.996  1.00  0.00      QMMM C
ATOM   3598 HA   PRO   223      16.254  27.631  -4.382  1.00  0.00      QMMM H
ATOM   3599 CB   PRO   223      14.119  27.522  -4.582  1.00  0.00      QMMM C
ATOM   3600 HB2  PRO   223      13.609  28.222  -3.918  1.00  0.00      QMMM H
ATOM   3601 HB3  PRO   223      14.310  27.992  -5.549  1.00  0.00      QMMM H
ATOM   3602 CD   PRO   223      14.379  25.226  -5.174  1.00  0.00      QMMM C
ATOM   3603 HD2  PRO   223      14.543  25.274  -6.251  1.00  0.00      QMMM H
ATOM   3604 HD3  PRO   223      14.069  24.224  -4.884  1.00  0.00      QMMM H
ATOM   3605 CG   PRO   223      13.307  26.245  -4.793  1.00  0.00      QMMM C
ATOM   3606 HG2  PRO   223      12.563  26.363  -5.582  1.00  0.00      QMMM H
ATOM   3607 HG3  PRO   223      12.831  25.949  -3.858  1.00  0.00      QMMM H
ATOM   3608 C    PRO   223      15.476  27.104  -2.471  1.00  0.00      QMMM C
ATOM   3609 O    PRO   223      16.115  27.984  -1.900  1.00  0.00      QMMM O
ATOM   3610 N    VAL   224      14.836  26.154  -1.791  1.00  0.00      QMMM N
ATOM   3611 H    VAL   224      14.312  25.482  -2.333  1.00  0.00      QMMM H
ATOM   3612 CA   VAL   224      14.926  25.970  -0.342  1.00  0.00      QMMM C
ATOM   3613 HA   VAL   224      15.011  26.954   0.117  1.00  0.00      QMMM H
ATOM   3614 CB   VAL   224      13.654  25.325   0.227  1.00  0.00      QMMM C
ATOM   3615 HB   VAL   224      13.899  24.935   1.208  1.00  0.00      QMMM H
ATOM   3616 CG1  VAL   224      12.563  26.377   0.407  1.00  0.00      QMMM C
ATOM   3617 HG11 VAL   224      12.326  26.842  -0.551  1.00  0.00      QMMM H
ATOM   3618 HG12 VAL   224      11.671  25.891   0.800  1.00  0.00      QMMM H
ATOM   3619 HG13 VAL   224      12.881  27.141   1.112  1.00  0.00      QMMM H
ATOM   3620 CG2  VAL   224      13.097  24.184  -0.630  1.00  0.00      QMMM C
ATOM   3621 HG21 VAL   224      13.890  23.483  -0.863  1.00  0.00      QMMM H
ATOM   3622 HG22 VAL   224      12.307  23.675  -0.079  1.00  0.00      QMMM H
ATOM   3623 HG23 VAL   224      12.666  24.570  -1.555  1.00  0.00      QMMM H
ATOM   3624 C    VAL   224      16.200  25.208   0.048  1.00  0.00      QMMM C
ATOM   3625 O    VAL   224      16.183  24.011   0.351  1.00  0.00      QMMM O
ATOM   3626 N    ALA   225      17.317  25.932   0.049  1.00  0.00      QMMM N
ATOM   3627 H    ALA   225      17.236  26.875  -0.315  1.00  0.00      QMMM H
ATOM   3628 CA   ALA   225      18.638  25.495   0.507  1.00  0.00      QMMM C
ATOM   3629 HA   ALA   225      18.520  24.624   1.151  1.00  0.00      QMMM H
ATOM   3630 CB   ALA   225      19.444  25.095  -0.734  1.00  0.00      QMMM C
ATOM   3631 HB1  ALA   225      19.559  25.954  -1.398  1.00  0.00      QMMM H
ATOM   3632 HB2  ALA   225      20.429  24.728  -0.450  1.00  0.00      QMMM H
ATOM   3633 HB3  ALA   225      18.911  24.311  -1.268  1.00  0.00      QMMM H
ATOM   3634 C    ALA   225      19.342  26.616   1.308  1.00  0.00      QMMM C
ATOM   3635 O    ALA   225      18.943  27.773   1.176  1.00  0.00      QMMM O
ATOM   3636 N    PRO   226      20.376  26.330   2.123  1.00  0.00      QMMM N
ATOM   3637 CA   PRO   226      21.124  27.352   2.868  1.00  0.00      QMMM C
ATOM   3638 HA   PRO   226      20.477  27.737   3.658  1.00  0.00      QMMM H
ATOM   3639 CB   PRO   226      22.300  26.604   3.507  1.00  0.00      QMMM C
ATOM   3640 HB2  PRO   226      23.149  26.584   2.822  1.00  0.00      QMMM H
ATOM   3641 HB3  PRO   226      22.594  27.043   4.461  1.00  0.00      QMMM H
ATOM   3642 CD   PRO   226      20.879  25.003   2.443  1.00  0.00      QMMM C
ATOM   3643 HD2  PRO   226      20.073  24.303   2.663  1.00  0.00      QMMM H
ATOM   3644 HD3  PRO   226      21.488  24.634   1.616  1.00  0.00      QMMM H
ATOM   3645 CG   PRO   226      21.758  25.186   3.676  1.00  0.00      QMMM C
ATOM   3646 HG2  PRO   226      21.145  25.130   4.577  1.00  0.00      QMMM H
ATOM   3647 HG3  PRO   226      22.553  24.443   3.703  1.00  0.00      QMMM H
ATOM   3648 C    PRO   226      21.617  28.536   2.016  1.00  0.00      QMMM C
ATOM   3649 O    PRO   226      21.771  28.428   0.795  1.00  0.00      QMMM O
ATOM   3650 N    ILE   227      21.875  29.670   2.672  1.00  0.00      QMMM N
ATOM   3651 H    ILE   227      21.597  29.721   3.646  1.00  0.00      QMMM H
ATOM   3652 CA   ILE   227      22.324  30.926   2.057  1.00  0.00      QMMM C
ATOM   3653 HA   ILE   227      22.738  30.718   1.070  1.00  0.00      QMMM H
ATOM   3654 CB   ILE   227      21.155  31.934   1.887  1.00  0.00      QMMM C
ATOM   3655 HB   ILE   227      20.840  32.278   2.871  1.00  0.00      QMMM H
ATOM   3656 CG2  ILE   227      21.677  33.144   1.087  1.00  0.00      QMMM C
ATOM   3657 HG21 ILE   227      22.065  32.823   0.122  1.00  0.00      QMMM H
ATOM   3658 HG22 ILE   227      20.884  33.872   0.927  1.00  0.00      QMMM H
ATOM   3659 HG23 ILE   227      22.469  33.654   1.636  1.00  0.00      QMMM H
ATOM   3660 CG1  ILE   227      19.917  31.314   1.206  1.00  0.00      QMMM C
ATOM   3661 HG12 ILE   227      20.160  31.093   0.172  1.00  0.00      QMMM H
ATOM   3662 HG13 ILE   227      19.646  30.386   1.705  1.00  0.00      QMMM H
ATOM   3663 CD1  ILE   227      18.664  32.190   1.262  1.00  0.00      QMMM C
ATOM   3664 HD11 ILE   227      18.804  33.088   0.669  1.00  0.00      QMMM H
ATOM   3665 HD12 ILE   227      17.819  31.638   0.858  1.00  0.00      QMMM H
ATOM   3666 HD13 ILE   227      18.445  32.462   2.295  1.00  0.00      QMMM H
ATOM   3667 C    ILE   227      23.431  31.532   2.923  1.00  0.00      QMMM C
ATOM   3668 O    ILE   227      23.134  32.199   3.912  1.00  0.00      QMMM O
ATOM   3669 N    LYS   228      24.708  31.303   2.588  1.00  0.00      QMMM N
ATOM   3670 H    LYS   228      24.887  30.758   1.759  1.00  0.00      QMMM H
ATOM   3671 CA   LYS   228      25.811  32.059   3.205  1.00  0.00      QMMM C
ATOM   3672 HA   LYS   228      25.641  32.040   4.279  1.00  0.00      QMMM H
ATOM   3673 CB   LYS   228      27.185  31.401   2.940  1.00  0.00      QMMM C
ATOM   3674 HB2  LYS   228      27.220  30.971   1.938  1.00  0.00      QMMM H
ATOM   3675 HB3  LYS   228      27.963  32.156   3.031  1.00  0.00      QMMM H
ATOM   3676 CG   LYS   228      27.419  30.318   4.012  1.00  0.00      QMMM C
ATOM   3677 HG2  LYS   228      27.376  30.816   4.978  1.00  0.00      QMMM H
ATOM   3678 HG3  LYS   228      26.602  29.602   3.943  1.00  0.00      QMMM H
ATOM   3679 CD   LYS   228      28.747  29.544   3.990  1.00  0.00      QMMM C
ATOM   3680 HD2  LYS   228      28.834  28.980   3.061  1.00  0.00      QMMM H
ATOM   3681 HD3  LYS   228      29.573  30.251   4.063  1.00  0.00      QMMM H
ATOM   3682 CE   LYS   228      28.756  28.583   5.200  1.00  0.00      QMMM C
ATOM   3683 HE2  LYS   228      28.361  29.120   6.069  1.00  0.00      QMMM H
ATOM   3684 HE3  LYS   228      28.066  27.759   4.998  1.00  0.00      QMMM H
ATOM   3685 NZ   LYS   228      30.108  28.062   5.534  1.00  0.00      QMMM N
ATOM   3686 HZ1  LYS   228      30.680  28.825   5.887  1.00  0.00      QMMM H
ATOM   3687 HZ2  LYS   228      30.090  27.385   6.301  1.00  0.00      QMMM H
ATOM   3688 HZ3  LYS   228      30.564  27.632   4.747  1.00  0.00      QMMM H
ATOM   3689 C    LYS   228      25.715  33.538   2.796  1.00  0.00      QMMM C
ATOM   3690 O    LYS   228      25.575  33.847   1.614  1.00  0.00      QMMM O
ATOM   3691 N    THR   229      25.693  34.436   3.782  1.00  0.00      QMMM N
ATOM   3692 H    THR   229      25.855  34.081   4.719  1.00  0.00      QMMM H
ATOM   3693 CA   THR   229      25.210  35.826   3.642  1.00  0.00      QMMM C
ATOM   3694 HA   THR   229      25.073  36.042   2.586  1.00  0.00      QMMM H
ATOM   3695 CB   THR   229      23.829  35.961   4.312  1.00  0.00      QMMM C
ATOM   3696 HB   THR   229      23.132  35.297   3.799  1.00  0.00      QMMM H
ATOM   3697 CG2  THR   229      23.797  35.636   5.804  1.00  0.00      QMMM C
ATOM   3698 HG21 THR   229      24.435  36.319   6.361  1.00  0.00      QMMM H
ATOM   3699 HG22 THR   229      22.783  35.745   6.176  1.00  0.00      QMMM H
ATOM   3700 HG23 THR   229      24.117  34.611   5.973  1.00  0.00      QMMM H
ATOM   3701 OG1  THR   229      23.360  37.279   4.189  1.00  0.00      QMMM O
ATOM   3702 HG1  THR   229      23.233  37.636   5.088  1.00  0.00      QMMM H
ATOM   3703 C    THR   229      26.185  36.853   4.234  1.00  0.00      QMMM C
ATOM   3704 O    THR   229      26.762  36.564   5.282  1.00  0.00      QMMM O
ATOM   3705 N    PRO   230      26.369  38.055   3.642  1.00  0.00      QMMM N
ATOM   3706 CA   PRO   230      27.185  39.132   4.216  1.00  0.00      QMMM C
ATOM   3707 HA   PRO   230      28.229  38.818   4.223  1.00  0.00      QMMM H
ATOM   3708 CB   PRO   230      27.028  40.340   3.284  1.00  0.00      QMMM C
ATOM   3709 HB2  PRO   230      26.207  40.983   3.606  1.00  0.00      QMMM H
ATOM   3710 HB3  PRO   230      27.953  40.915   3.211  1.00  0.00      QMMM H
ATOM   3711 CD   PRO   230      25.838  38.479   2.357  1.00  0.00      QMMM C
ATOM   3712 HD2  PRO   230      25.954  37.702   1.602  1.00  0.00      QMMM H
ATOM   3713 HD3  PRO   230      24.790  38.761   2.466  1.00  0.00      QMMM H
ATOM   3714 CG   PRO   230      26.660  39.699   1.957  1.00  0.00      QMMM C
ATOM   3715 HG2  PRO   230      27.576  39.371   1.470  1.00  0.00      QMMM H
ATOM   3716 HG3  PRO   230      26.091  40.379   1.322  1.00  0.00      QMMM H
ATOM   3717 C    PRO   230      26.775  39.514   5.637  1.00  0.00      QMMM C
ATOM   3718 O    PRO   230      27.633  39.669   6.504  1.00  0.00      QMMM O
ATOM   3719 N    MET   231      25.472  39.684   5.869  1.00  0.00      QMMM N
ATOM   3720 H    MET   231      24.831  39.585   5.088  1.00  0.00      QMMM H
ATOM   3721 CA   MET   231      24.895  40.130   7.135  1.00  0.00      QMMM C
ATOM   3722 HA   MET   231      25.607  39.952   7.936  1.00  0.00      QMMM H
ATOM   3723 CB   MET   231      24.658  41.649   7.022  1.00  0.00      QMMM C
ATOM   3724 HB2  MET   231      25.603  42.126   6.756  1.00  0.00      QMMM H
ATOM   3725 HB3  MET   231      23.946  41.842   6.224  1.00  0.00      QMMM H
ATOM   3726 CG   MET   231      24.135  42.324   8.291  1.00  0.00      QMMM C
ATOM   3727 HG2  MET   231      23.126  41.968   8.488  1.00  0.00      QMMM H
ATOM   3728 HG3  MET   231      24.771  42.050   9.127  1.00  0.00      QMMM H
ATOM   3729 SD   MET   231      24.081  44.128   8.209  1.00  0.00      QMMM S
ATOM   3730 CE   MET   231      23.410  44.438   9.860  1.00  0.00      QMMM C
ATOM   3731 HE1  MET   231      24.076  44.010  10.605  1.00  0.00      QMMM H
ATOM   3732 HE2  MET   231      23.318  45.512  10.026  1.00  0.00      QMMM H
ATOM   3733 HE3  MET   231      22.433  43.966   9.955  1.00  0.00      QMMM H
ATOM   3734 C    MET   231      23.625  39.331   7.467  1.00  0.00      QMMM C
ATOM   3735 O    MET   231      23.005  38.718   6.594  1.00  0.00      QMMM O
ATOM   3736 N    ILE   232      23.226  39.366   8.739  1.00  0.00      QMMM N
ATOM   3737 H    ILE   232      23.806  39.884   9.388  1.00  0.00      QMMM H
ATOM   3738 CA   ILE   232      21.926  38.909   9.250  1.00  0.00      QMMM C
ATOM   3739 HA   ILE   232      21.270  38.695   8.405  1.00  0.00      QMMM H
ATOM   3740 CB   ILE   232      22.069  37.613  10.085  1.00  0.00      QMMM C
ATOM   3741 HB   ILE   232      21.087  37.378  10.499  1.00  0.00      QMMM H
ATOM   3742 CG2  ILE   232      22.461  36.448   9.162  1.00  0.00      QMMM C
ATOM   3743 HG21 ILE   232      23.471  36.589   8.779  1.00  0.00      QMMM H
ATOM   3744 HG22 ILE   232      22.409  35.498   9.695  1.00  0.00      QMMM H
ATOM   3745 HG23 ILE   232      21.768  36.395   8.323  1.00  0.00      QMMM H
ATOM   3746 CG1  ILE   232      23.057  37.780  11.265  1.00  0.00      QMMM C
ATOM   3747 HG12 ILE   232      24.063  37.961  10.888  1.00  0.00      QMMM H
ATOM   3748 HG13 ILE   232      22.760  38.645  11.858  1.00  0.00      QMMM H
ATOM   3749 CD1  ILE   232      23.100  36.571  12.204  1.00  0.00      QMMM C
ATOM   3750 HD11 ILE   232      23.530  35.708  11.696  1.00  0.00      QMMM H
ATOM   3751 HD12 ILE   232      23.718  36.811  13.069  1.00  0.00      QMMM H
ATOM   3752 HD13 ILE   232      22.092  36.332  12.541  1.00  0.00      QMMM H
ATOM   3753 C    ILE   232      21.264  40.040  10.051  1.00  0.00      QMMM C
ATOM   3754 O    ILE   232      21.950  40.951  10.515  1.00  0.00      QMMM O
ATOM   3755 N    ALA   233      19.940  39.978  10.218  1.00  0.00      QMMM N
ATOM   3756 H    ALA   233      19.439  39.213   9.795  1.00  0.00      QMMM H
ATOM   3757 CA   ALA   233      19.150  41.083  10.773  1.00  0.00      QMMM C
ATOM   3758 HA   ALA   233      19.321  41.969  10.152  1.00  0.00      QMMM H
ATOM   3759 CB   ALA   233      17.661  40.727  10.752  1.00  0.00      QMMM C
ATOM   3760 HB1  ALA   233      17.442  39.896  11.433  1.00  0.00      QMMM H
ATOM   3761 HB2  ALA   233      17.074  41.586  11.089  1.00  0.00      QMMM H
ATOM   3762 HB3  ALA   233      17.330  40.459   9.740  1.00  0.00      QMMM H
ATOM   3763 C    ALA   233      19.576  41.518  12.180  1.00  0.00      QMMM C
ATOM   3764 O    ALA   233      19.535  42.695  12.529  1.00  0.00      QMMM O
ATOM   3765 N    GLY   234      20.014  40.517  13.002  1.00  0.00      QMMM N
ATOM   3766 H    GLY   234      20.122  39.612  12.570  1.00  0.00      QMMM H
ATOM   3767 CA   GLY   234      20.767  40.779  14.193  1.00  0.00      QMMM C
ATOM   3768 HA2  GLY   234      21.844  40.649  14.028  1.00  0.00      QMMM H
ATOM   3769 HA3  GLY   234      20.579  41.826  14.455  1.00  0.00      QMMM H
ATOM   3770 C    GLY   234      20.427  39.980  15.433  1.00  0.00      QMMM C
ATOM   3771 O    GLY   234      21.310  39.810  16.277  1.00  0.00      QMMM O
ATOM   3772 N    GLY   235      19.153  39.562  15.546  1.00  0.00      QMMM N
ATOM   3773 H    GLY   235      18.462  39.885  14.865  1.00  0.00      QMMM H
ATOM   3774 CA   GLY   235      18.674  39.050  16.815  1.00  0.00      QMMM C
ATOM   3775 HA2  GLY   235      19.552  38.965  17.464  1.00  0.00      QMMM H
ATOM   3776 HA3  GLY   235      17.988  39.781  17.248  1.00  0.00      QMMM H
ATOM   3777 C    GLY   235      17.957  37.689  16.772  1.00  0.00      QMMM C
ATOM   3778 O    GLY   235      17.860  37.040  17.809  1.00  0.00      QMMM O
ATOM   3779 N    LEU   236      17.504  37.202  15.607  1.00  0.00      QMMM N
ATOM   3780 H    LEU   236      17.566  37.805  14.797  1.00  0.00      QMMM H
ATOM   3781 CA   LEU   236      17.026  35.821  15.437  1.00  0.00      QMMM C
ATOM   3782 HA   LEU   236      16.763  35.397  16.404  1.00  0.00      QMMM H
ATOM   3783 CB   LEU   236      15.768  35.751  14.547  1.00  0.00      QMMM C
ATOM   3784 HB2  LEU   236      15.962  36.267  13.607  1.00  0.00      QMMM H
ATOM   3785 HB3  LEU   236      15.620  34.696  14.308  1.00  0.00      QMMM H
ATOM   3786 CG   LEU   236      14.452  36.265  15.155  1.00  0.00      QMMM C
ATOM   3787 HG   LEU   236      14.336  35.901  16.172  1.00  0.00      QMMM H
ATOM   3788 CD1  LEU   236      14.376  37.787  15.165  1.00  0.00      QMMM C
ATOM   3789 HD11 LEU   236      14.637  38.158  14.180  1.00  0.00      QMMM H
ATOM   3790 HD12 LEU   236      13.371  38.117  15.418  1.00  0.00      QMMM H
ATOM   3791 HD13 LEU   236      15.066  38.196  15.901  1.00  0.00      QMMM H
ATOM   3792 CD2  LEU   236      13.300  35.726  14.303  1.00  0.00      QMMM C
ATOM   3793 HD21 LEU   236      13.293  34.638  14.345  1.00  0.00      QMMM H
ATOM   3794 HD22 LEU   236      12.347  36.089  14.681  1.00  0.00      QMMM H
ATOM   3795 HD23 LEU   236      13.416  36.045  13.270  1.00  0.00      QMMM H
ATOM   3796 C    LEU   236      18.140  34.949  14.840  1.00  0.00      QMMM C
ATOM   3797 O    LEU   236      18.245  34.857  13.616  1.00  0.00      QMMM O
ATOM   3798 N    PHE   237      18.977  34.310  15.664  1.00  0.00      QMMM N
ATOM   3799 H    PHE   237      18.807  34.371  16.663  1.00  0.00      QMMM H
ATOM   3800 CA   PHE   237      19.975  33.356  15.155  1.00  0.00      QMMM C
ATOM   3801 HA   PHE   237      19.502  32.802  14.345  1.00  0.00      QMMM H
ATOM   3802 CB   PHE   237      21.182  34.103  14.557  1.00  0.00      QMMM C
ATOM   3803 HB2  PHE   237      21.792  33.386  14.006  1.00  0.00      QMMM H
ATOM   3804 HB3  PHE   237      20.823  34.815  13.815  1.00  0.00      QMMM H
ATOM   3805 CG   PHE   237      22.095  34.825  15.532  1.00  0.00      QMMM C
ATOM   3806 CD1  PHE   237      23.054  34.106  16.273  1.00  0.00      QMMM C
ATOM   3807 HD1  PHE   237      23.106  33.032  16.202  1.00  0.00      QMMM H
ATOM   3808 CE1  PHE   237      24.009  34.783  17.050  1.00  0.00      QMMM C
ATOM   3809 HE1  PHE   237      24.766  34.233  17.589  1.00  0.00      QMMM H
ATOM   3810 CZ   PHE   237      24.009  36.184  17.090  1.00  0.00      QMMM C
ATOM   3811 HZ   PHE   237      24.768  36.701  17.656  1.00  0.00      QMMM H
ATOM   3812 CE2  PHE   237      23.032  36.906  16.382  1.00  0.00      QMMM C
ATOM   3813 HE2  PHE   237      23.029  37.986  16.408  1.00  0.00      QMMM H
ATOM   3814 CD2  PHE   237      22.071  36.229  15.612  1.00  0.00      QMMM C
ATOM   3815 HD2  PHE   237      21.343  36.798  15.052  1.00  0.00      QMMM H
ATOM   3816 C    PHE   237      20.450  32.305  16.165  1.00  0.00      QMMM C
ATOM   3817 O    PHE   237      20.306  32.450  17.378  1.00  0.00      QMMM O
ATOM   3818 N    VAL   238      21.106  31.267  15.641  1.00  0.00      QMMM N
ATOM   3819 H    VAL   238      21.154  31.235  14.626  1.00  0.00      QMMM H
ATOM   3820 CA   VAL   238      21.739  30.164  16.375  1.00  0.00      QMMM C
ATOM   3821 HA   VAL   238      21.569  30.314  17.436  1.00  0.00      QMMM H
ATOM   3822 CB   VAL   238      21.099  28.826  15.965  1.00  0.00      QMMM C
ATOM   3823 HB   VAL   238      21.253  28.680  14.900  1.00  0.00      QMMM H
ATOM   3824 CG1  VAL   238      21.674  27.610  16.697  1.00  0.00      QMMM C
ATOM   3825 HG11 VAL   238      21.480  27.683  17.766  1.00  0.00      QMMM H
ATOM   3826 HG12 VAL   238      21.202  26.708  16.307  1.00  0.00      QMMM H
ATOM   3827 HG13 VAL   238      22.744  27.528  16.527  1.00  0.00      QMMM H
ATOM   3828 CG2  VAL   238      19.594  28.836  16.249  1.00  0.00      QMMM C
ATOM   3829 HG21 VAL   238      19.098  29.606  15.661  1.00  0.00      QMMM H
ATOM   3830 HG22 VAL   238      19.160  27.873  15.997  1.00  0.00      QMMM H
ATOM   3831 HG23 VAL   238      19.424  29.036  17.300  1.00  0.00      QMMM H
ATOM   3832 C    VAL   238      23.250  30.167  16.124  1.00  0.00      QMMM C
ATOM   3833 O    VAL   238      23.698  30.398  15.000  1.00  0.00      QMMM O
ATOM   3834 N    MET   239      24.042  29.946  17.176  1.00  0.00      QMMM N
ATOM   3835 H    MET   239      23.593  29.762  18.068  1.00  0.00      QMMM H
ATOM   3836 CA   MET   239      25.511  30.011  17.147  1.00  0.00      QMMM C
ATOM   3837 HA   MET   239      25.873  29.673  16.174  1.00  0.00      QMMM H
ATOM   3838 CB   MET   239      25.919  31.479  17.357  1.00  0.00      QMMM C
ATOM   3839 HB2  MET   239      25.368  32.089  16.644  1.00  0.00      QMMM H
ATOM   3840 HB3  MET   239      25.634  31.791  18.363  1.00  0.00      QMMM H
ATOM   3841 CG   MET   239      27.408  31.775  17.151  1.00  0.00      QMMM C
ATOM   3842 HG2  MET   239      27.999  31.201  17.865  1.00  0.00      QMMM H
ATOM   3843 HG3  MET   239      27.690  31.473  16.142  1.00  0.00      QMMM H
ATOM   3844 SD   MET   239      27.780  33.539  17.370  1.00  0.00      QMMM S
ATOM   3845 CE   MET   239      29.509  33.602  16.832  1.00  0.00      QMMM C
ATOM   3846 HE1  MET   239      29.567  33.427  15.760  1.00  0.00      QMMM H
ATOM   3847 HE2  MET   239      29.924  34.585  17.052  1.00  0.00      QMMM H
ATOM   3848 HE3  MET   239      30.089  32.840  17.351  1.00  0.00      QMMM H
ATOM   3849 C    MET   239      26.114  29.125  18.245  1.00  0.00      QMMM C
ATOM   3850 O    MET   239      25.600  29.093  19.363  1.00  0.00      QMMM O
ATOM   3851 N    ASP   240      27.208  28.416  17.959  1.00  0.00      QMMM N
ATOM   3852 H    ASP   240      27.600  28.493  17.031  1.00  0.00      QMMM H
ATOM   3853 CA   ASP   240      27.990  27.692  18.974  1.00  0.00      QMMM C
ATOM   3854 HA   ASP   240      27.364  26.921  19.424  1.00  0.00      QMMM H
ATOM   3855 CB   ASP   240      29.180  26.992  18.291  1.00  0.00      QMMM C
ATOM   3856 HB2  ASP   240      28.810  26.124  17.744  1.00  0.00      QMMM H
ATOM   3857 HB3  ASP   240      29.627  27.672  17.565  1.00  0.00      QMMM H
ATOM   3858 CG   ASP   240      30.264  26.536  19.274  1.00  0.00      QMMM C
ATOM   3859 OD1  ASP   240      31.462  26.649  18.944  1.00  0.00      QMMM O
ATOM   3860 OD2  ASP   240      29.925  26.092  20.396  1.00  0.00      QMMM O
ATOM   3861 C    ASP   240      28.441  28.647  20.097  1.00  0.00      QMMM C
ATOM   3862 O    ASP   240      29.042  29.686  19.820  1.00  0.00      QMMM O
ATOM   3863 N    LYS   241      28.167  28.308  21.368  1.00  0.00      QMMM N
ATOM   3864 H    LYS   241      27.748  27.400  21.533  1.00  0.00      QMMM H
ATOM   3865 CA   LYS   241      28.577  29.144  22.508  1.00  0.00      QMMM C
ATOM   3866 HA   LYS   241      28.157  30.139  22.353  1.00  0.00      QMMM H
ATOM   3867 CB   LYS   241      28.024  28.602  23.844  1.00  0.00      QMMM C
ATOM   3868 HB2  LYS   241      26.934  28.594  23.806  1.00  0.00      QMMM H
ATOM   3869 HB3  LYS   241      28.375  27.583  24.011  1.00  0.00      QMMM H
ATOM   3870 CG   LYS   241      28.493  29.494  25.010  1.00  0.00      QMMM C
ATOM   3871 HG2  LYS   241      29.550  29.291  25.192  1.00  0.00      QMMM H
ATOM   3872 HG3  LYS   241      28.392  30.541  24.717  1.00  0.00      QMMM H
ATOM   3873 CD   LYS   241      27.733  29.308  26.328  1.00  0.00      QMMM C
ATOM   3874 HD2  LYS   241      26.716  29.681  26.209  1.00  0.00      QMMM H
ATOM   3875 HD3  LYS   241      27.713  28.255  26.614  1.00  0.00      QMMM H
ATOM   3876 CE   LYS   241      28.489  30.125  27.385  1.00  0.00      QMMM C
ATOM   3877 HE2  LYS   241      29.395  29.588  27.682  1.00  0.00      QMMM H
ATOM   3878 HE3  LYS   241      28.833  31.056  26.921  1.00  0.00      QMMM H
ATOM   3879 NZ   LYS   241      27.670  30.467  28.563  1.00  0.00      QMMM N
ATOM   3880 HZ1  LYS   241      27.268  29.660  29.028  1.00  0.00      QMMM H
ATOM   3881 HZ2  LYS   241      28.211  30.991  29.248  1.00  0.00      QMMM H
ATOM   3882 HZ3  LYS   241      26.923  31.097  28.286  1.00  0.00      QMMM H
ATOM   3883 C    LYS   241      30.094  29.345  22.558  1.00  0.00      QMMM C
ATOM   3884 O    LYS   241      30.537  30.448  22.859  1.00  0.00      QMMM O
ATOM   3885 N    PHE   242      30.887  28.314  22.250  1.00  0.00      QMMM N
ATOM   3886 H    PHE   242      30.457  27.493  21.842  1.00  0.00      QMMM H
ATOM   3887 CA   PHE   242      32.350  28.441  22.264  1.00  0.00      QMMM C
ATOM   3888 HA   PHE   242      32.662  28.840  23.231  1.00  0.00      QMMM H
ATOM   3889 CB   PHE   242      33.036  27.080  22.064  1.00  0.00      QMMM C
ATOM   3890 HB2  PHE   242      32.810  26.721  21.063  1.00  0.00      QMMM H
ATOM   3891 HB3  PHE   242      34.115  27.245  22.104  1.00  0.00      QMMM H
ATOM   3892 CG   PHE   242      32.705  25.960  23.043  1.00  0.00      QMMM C
ATOM   3893 CD1  PHE   242      32.053  26.194  24.273  1.00  0.00      QMMM C
ATOM   3894 HD1  PHE   242      31.776  27.194  24.577  1.00  0.00      QMMM H
ATOM   3895 CE1  PHE   242      31.794  25.128  25.153  1.00  0.00      QMMM C
ATOM   3896 HE1  PHE   242      31.327  25.324  26.109  1.00  0.00      QMMM H
ATOM   3897 CZ   PHE   242      32.205  23.824  24.824  1.00  0.00      QMMM C
ATOM   3898 HZ   PHE   242      32.053  23.015  25.526  1.00  0.00      QMMM H
ATOM   3899 CE2  PHE   242      32.858  23.585  23.603  1.00  0.00      QMMM C
ATOM   3900 HE2  PHE   242      33.211  22.590  23.361  1.00  0.00      QMMM H
ATOM   3901 CD2  PHE   242      33.103  24.649  22.716  1.00  0.00      QMMM C
ATOM   3902 HD2  PHE   242      33.633  24.468  21.790  1.00  0.00      QMMM H
ATOM   3903 C    PHE   242      32.791  29.467  21.215  1.00  0.00      QMMM C
ATOM   3904 O    PHE   242      33.432  30.455  21.564  1.00  0.00      QMMM O
ATOM   3905 N    TYR   243      32.337  29.294  19.968  1.00  0.00      QMMM N
ATOM   3906 H    TYR   243      31.859  28.424  19.757  1.00  0.00      QMMM H
ATOM   3907 CA   TYR   243      32.544  30.235  18.869  1.00  0.00      QMMM C
ATOM   3908 HA   TYR   243      33.608  30.253  18.655  1.00  0.00      QMMM H
ATOM   3909 CB   TYR   243      31.834  29.701  17.621  1.00  0.00      QMMM C
ATOM   3910 HB2  TYR   243      32.211  28.705  17.392  1.00  0.00      QMMM H
ATOM   3911 HB3  TYR   243      30.773  29.615  17.845  1.00  0.00      QMMM H
ATOM   3912 CG   TYR   243      31.997  30.547  16.378  1.00  0.00      QMMM C
ATOM   3913 CD1  TYR   243      30.869  30.808  15.579  1.00  0.00      QMMM C
ATOM   3914 HD1  TYR   243      29.907  30.385  15.831  1.00  0.00      QMMM H
ATOM   3915 CE1  TYR   243      30.994  31.588  14.420  1.00  0.00      QMMM C
ATOM   3916 HE1  TYR   243      30.126  31.777  13.807  1.00  0.00      QMMM H
ATOM   3917 CZ   TYR   243      32.254  32.097  14.052  1.00  0.00      QMMM C
ATOM   3918 OH   TYR   243      32.374  32.800  12.904  1.00  0.00      QMMM O
ATOM   3919 HH   TYR   243      31.720  32.436  12.289  1.00  0.00      QMMM H
ATOM   3920 CE2  TYR   243      33.391  31.822  14.837  1.00  0.00      QMMM C
ATOM   3921 HE2  TYR   243      34.352  32.200  14.525  1.00  0.00      QMMM H
ATOM   3922 CD2  TYR   243      33.261  31.046  16.002  1.00  0.00      QMMM C
ATOM   3923 HD2  TYR   243      34.139  30.833  16.597  1.00  0.00      QMMM H
ATOM   3924 C    TYR   243      32.114  31.674  19.209  1.00  0.00      QMMM C
ATOM   3925 O    TYR   243      32.875  32.611  18.977  1.00  0.00      QMMM O
ATOM   3926 N    PHE   244      30.931  31.870  19.803  1.00  0.00      QMMM N
ATOM   3927 H    PHE   244      30.340  31.056  19.937  1.00  0.00      QMMM H
ATOM   3928 CA   PHE   244      30.466  33.174  20.296  1.00  0.00      QMMM C
ATOM   3929 HA   PHE   244      30.381  33.858  19.454  1.00  0.00      QMMM H
ATOM   3930 CB   PHE   244      29.076  33.014  20.929  1.00  0.00      QMMM C
ATOM   3931 HB2  PHE   244      28.377  32.683  20.161  1.00  0.00      QMMM H
ATOM   3932 HB3  PHE   244      29.116  32.228  21.681  1.00  0.00      QMMM H
ATOM   3933 CG   PHE   244      28.524  34.271  21.584  1.00  0.00      QMMM C
ATOM   3934 CD1  PHE   244      27.938  35.281  20.799  1.00  0.00      QMMM C
ATOM   3935 HD1  PHE   244      27.894  35.174  19.725  1.00  0.00      QMMM H
ATOM   3936 CE1  PHE   244      27.403  36.429  21.408  1.00  0.00      QMMM C
ATOM   3937 HE1  PHE   244      26.963  37.196  20.789  1.00  0.00      QMMM H
ATOM   3938 CZ   PHE   244      27.448  36.573  22.807  1.00  0.00      QMMM C
ATOM   3939 HZ   PHE   244      27.027  37.449  23.279  1.00  0.00      QMMM H
ATOM   3940 CE2  PHE   244      28.050  35.576  23.594  1.00  0.00      QMMM C
ATOM   3941 HE2  PHE   244      28.100  35.684  24.672  1.00  0.00      QMMM H
ATOM   3942 CD2  PHE   244      28.588  34.428  22.983  1.00  0.00      QMMM C
ATOM   3943 HD2  PHE   244      29.043  33.662  23.595  1.00  0.00      QMMM H
ATOM   3944 C    PHE   244      31.455  33.815  21.282  1.00  0.00      QMMM C
ATOM   3945 O    PHE   244      31.827  34.980  21.123  1.00  0.00      QMMM O
ATOM   3946 N    GLU   245      31.881  33.075  22.306  1.00  0.00      QMMM N
ATOM   3947 H    GLU   245      31.555  32.114  22.378  1.00  0.00      QMMM H
ATOM   3948 CA   GLU   245      32.805  33.581  23.320  1.00  0.00      QMMM C
ATOM   3949 HA   GLU   245      32.441  34.550  23.646  1.00  0.00      QMMM H
ATOM   3950 CB   GLU   245      32.817  32.666  24.553  1.00  0.00      QMMM C
ATOM   3951 HB2  GLU   245      33.051  31.640  24.265  1.00  0.00      QMMM H
ATOM   3952 HB3  GLU   245      33.592  33.026  25.231  1.00  0.00      QMMM H
ATOM   3953 CG   GLU   245      31.463  32.716  25.279  1.00  0.00      QMMM C
ATOM   3954 HG2  GLU   245      31.119  33.753  25.321  1.00  0.00      QMMM H
ATOM   3955 HG3  GLU   245      30.715  32.153  24.723  1.00  0.00      QMMM H
ATOM   3956 CD   GLU   245      31.572  32.184  26.707  1.00  0.00      QMMM C
ATOM   3957 OE1  GLU   245      32.049  32.972  27.556  1.00  0.00      QMMM O
ATOM   3958 OE2  GLU   245      31.126  31.044  26.959  1.00  0.00      QMMM O
ATOM   3959 C    GLU   245      34.220  33.832  22.777  1.00  0.00      QMMM C
ATOM   3960 O    GLU   245      34.774  34.910  23.000  1.00  0.00      QMMM O
ATOM   3961 N    GLU   246      34.808  32.888  22.035  1.00  0.00      QMMM N
ATOM   3962 H    GLU   246      34.287  32.029  21.861  1.00  0.00      QMMM H
ATOM   3963 CA   GLU   246      36.162  33.020  21.479  1.00  0.00      QMMM C
ATOM   3964 HA   GLU   246      36.804  33.338  22.299  1.00  0.00      QMMM H
ATOM   3965 CB   GLU   246      36.696  31.655  21.000  1.00  0.00      QMMM C
ATOM   3966 HB2  GLU   246      37.782  31.717  20.911  1.00  0.00      QMMM H
ATOM   3967 HB3  GLU   246      36.465  30.905  21.757  1.00  0.00      QMMM H
ATOM   3968 CG   GLU   246      36.125  31.213  19.649  1.00  0.00      QMMM C
ATOM   3969 HG2  GLU   246      35.061  31.425  19.643  1.00  0.00      QMMM H
ATOM   3970 HG3  GLU   246      36.583  31.810  18.856  1.00  0.00      QMMM H
ATOM   3971 CD   GLU   246      36.345  29.722  19.370  1.00  0.00      QMMM C
ATOM   3972 OE1  GLU   246      35.545  28.881  19.833  1.00  0.00      QMMM O
ATOM   3973 OE2  GLU   246      37.264  29.369  18.604  1.00  0.00      QMMM O
ATOM   3974 C    GLU   246      36.266  34.110  20.394  1.00  0.00      QMMM C
ATOM   3975 O    GLU   246      37.302  34.779  20.309  1.00  0.00      QMMM O
ATOM   3976 N    LEU   247      35.195  34.348  19.623  1.00  0.00      QMMM N
ATOM   3977 H    LEU   247      34.406  33.709  19.709  1.00  0.00      QMMM H
ATOM   3978 CA   LEU   247      35.045  35.477  18.696  1.00  0.00      QMMM C
ATOM   3979 HA   LEU   247      36.017  35.653  18.236  1.00  0.00      QMMM H
ATOM   3980 CB   LEU   247      34.052  35.077  17.580  1.00  0.00      QMMM C
ATOM   3981 HB2  LEU   247      34.331  34.088  17.213  1.00  0.00      QMMM H
ATOM   3982 HB3  LEU   247      33.057  34.999  18.021  1.00  0.00      QMMM H
ATOM   3983 CG   LEU   247      33.961  36.020  16.361  1.00  0.00      QMMM C
ATOM   3984 HG   LEU   247      33.567  36.984  16.668  1.00  0.00      QMMM H
ATOM   3985 CD1  LEU   247      35.308  36.231  15.664  1.00  0.00      QMMM C
ATOM   3986 HD11 LEU   247      35.763  35.267  15.439  1.00  0.00      QMMM H
ATOM   3987 HD12 LEU   247      35.167  36.782  14.734  1.00  0.00      QMMM H
ATOM   3988 HD13 LEU   247      35.970  36.809  16.306  1.00  0.00      QMMM H
ATOM   3989 CD2  LEU   247      32.984  35.467  15.333  1.00  0.00      QMMM C
ATOM   3990 HD21 LEU   247      32.029  35.240  15.805  1.00  0.00      QMMM H
ATOM   3991 HD22 LEU   247      32.824  36.208  14.553  1.00  0.00      QMMM H
ATOM   3992 HD23 LEU   247      33.387  34.560  14.886  1.00  0.00      QMMM H
ATOM   3993 C    LEU   247      34.644  36.785  19.412  1.00  0.00      QMMM C
ATOM   3994 O    LEU   247      34.433  37.803  18.759  1.00  0.00      QMMM O
ATOM   3995 N    GLY   248      34.549  36.817  20.744  1.00  0.00      QMMM N
ATOM   3996 H    GLY   248      34.693  35.949  21.252  1.00  0.00      QMMM H
ATOM   3997 CA   GLY   248      34.395  38.060  21.508  1.00  0.00      QMMM C
ATOM   3998 HA2  GLY   248      34.683  37.864  22.541  1.00  0.00      QMMM H
ATOM   3999 HA3  GLY   248      35.073  38.814  21.116  1.00  0.00      QMMM H
ATOM   4000 C    GLY   248      32.979  38.644  21.525  1.00  0.00      QMMM C
ATOM   4001 O    GLY   248      32.811  39.869  21.504  1.00  0.00      QMMM O
ATOM   4002 N    LYS   249      31.971  37.770  21.624  1.00  0.00      QMMM N
ATOM   4003 H    LYS   249      32.216  36.787  21.517  1.00  0.00      QMMM H
ATOM   4004 CA   LYS   249      30.609  38.046  22.115  1.00  0.00      QMMM C
ATOM   4005 HA   LYS   249      30.012  37.150  21.935  1.00  0.00      QMMM H
ATOM   4006 CB   LYS   249      30.677  38.263  23.652  1.00  0.00      QMMM C
ATOM   4007 HB2  LYS   249      31.247  39.174  23.844  1.00  0.00      QMMM H
ATOM   4008 HB3  LYS   249      29.671  38.405  24.043  1.00  0.00      QMMM H
ATOM   4009 CG   LYS   249      31.330  37.100  24.433  1.00  0.00      QMMM C
ATOM   4010 HG2  LYS   249      30.584  36.331  24.630  1.00  0.00      QMMM H
ATOM   4011 HG3  LYS   249      32.127  36.656  23.843  1.00  0.00      QMMM H
ATOM   4012 CD   LYS   249      31.969  37.563  25.751  1.00  0.00      QMMM C
ATOM   4013 HD2  LYS   249      32.704  38.337  25.530  1.00  0.00      QMMM H
ATOM   4014 HD3  LYS   249      31.210  37.984  26.415  1.00  0.00      QMMM H
ATOM   4015 CE   LYS   249      32.695  36.397  26.440  1.00  0.00      QMMM C
ATOM   4016 HE2  LYS   249      33.144  35.751  25.681  1.00  0.00      QMMM H
ATOM   4017 HE3  LYS   249      33.495  36.794  27.069  1.00  0.00      QMMM H
ATOM   4018 NZ   LYS   249      31.769  35.621  27.284  1.00  0.00      QMMM N
ATOM   4019 HZ1  LYS   249      30.867  35.473  26.834  1.00  0.00      QMMM H
ATOM   4020 HZ2  LYS   249      32.115  34.699  27.566  1.00  0.00      QMMM H
ATOM   4021 HZ3  LYS   249      31.475  36.151  28.106  1.00  0.00      QMMM H
ATOM   4022 C    LYS   249      29.928  39.171  21.315  1.00  0.00      QMMM C
ATOM   4023 O    LYS   249      29.759  39.033  20.102  1.00  0.00      QMMM O
ATOM   4024 N    TYR   250      29.623  40.304  21.950  1.00  0.00      QMMM N
ATOM   4025 H    TYR   250      29.869  40.347  22.927  1.00  0.00      QMMM H
ATOM   4026 CA   TYR   250      29.272  41.585  21.325  1.00  0.00      QMMM C
ATOM   4027 HA   TYR   250      29.492  41.552  20.258  1.00  0.00      QMMM H
ATOM   4028 CB   TYR   250      27.778  41.893  21.505  1.00  0.00      QMMM C
ATOM   4029 HB2  TYR   250      27.532  41.863  22.565  1.00  0.00      QMMM H
ATOM   4030 HB3  TYR   250      27.584  42.915  21.176  1.00  0.00      QMMM H
ATOM   4031 CG   TYR   250      26.829  41.001  20.739  1.00  0.00      QMMM C
ATOM   4032 CD1  TYR   250      26.149  39.957  21.397  1.00  0.00      QMMM C
ATOM   4033 HD1  TYR   250      26.342  39.760  22.441  1.00  0.00      QMMM H
ATOM   4034 CE1  TYR   250      25.187  39.197  20.707  1.00  0.00      QMMM C
ATOM   4035 HE1  TYR   250      24.652  38.404  21.206  1.00  0.00      QMMM H
ATOM   4036 CZ   TYR   250      24.894  39.502  19.362  1.00  0.00      QMMM C
ATOM   4037 OH   TYR   250      23.883  38.870  18.721  1.00  0.00      QMMM O
ATOM   4038 HH   TYR   250      23.540  38.092  19.170  1.00  0.00      QMMM H
ATOM   4039 CE2  TYR   250      25.597  40.523  18.694  1.00  0.00      QMMM C
ATOM   4040 HE2  TYR   250      25.359  40.746  17.663  1.00  0.00      QMMM H
ATOM   4041 CD2  TYR   250      26.570  41.269  19.380  1.00  0.00      QMMM C
ATOM   4042 HD2  TYR   250      27.077  42.073  18.863  1.00  0.00      QMMM H
ATOM   4043 C    TYR   250      30.107  42.719  21.934  1.00  0.00      QMMM C
ATOM   4044 O    TYR   250      30.784  42.538  22.948  1.00  0.00      QMMM O
ATOM   4045 N    ASP   251      30.053  43.899  21.321  1.00  0.00      QMMM N
ATOM   4046 H    ASP   251      29.475  44.000  20.499  1.00  0.00      QMMM H
ATOM   4047 CA   ASP   251      30.636  45.120  21.866  1.00  0.00      QMMM C
ATOM   4048 HA   ASP   251      31.628  44.890  22.253  1.00  0.00      QMMM H
ATOM   4049 CB   ASP   251      30.808  46.140  20.740  1.00  0.00      QMMM C
ATOM   4050 HB2  ASP   251      31.375  45.685  19.927  1.00  0.00      QMMM H
ATOM   4051 HB3  ASP   251      29.829  46.414  20.350  1.00  0.00      QMMM H
ATOM   4052 CG   ASP   251      31.550  47.390  21.211  1.00  0.00      QMMM C
ATOM   4053 OD1  ASP   251      31.728  48.311  20.396  1.00  0.00      QMMM O
ATOM   4054 OD2  ASP   251      32.034  47.449  22.366  1.00  0.00      QMMM O
ATOM   4055 C    ASP   251      29.796  45.691  23.024  1.00  0.00      QMMM C
ATOM   4056 O    ASP   251      28.785  46.359  22.816  1.00  0.00      QMMM O
ATOM   4057 N    MET   252      30.228  45.436  24.261  1.00  0.00      QMMM N
ATOM   4058 H    MET   252      31.024  44.822  24.338  1.00  0.00      QMMM H
ATOM   4059 CA   MET   252      29.572  45.920  25.484  1.00  0.00      QMMM C
ATOM   4060 HA   MET   252      28.559  45.517  25.513  1.00  0.00      QMMM H
ATOM   4061 CB   MET   252      30.343  45.415  26.717  1.00  0.00      QMMM C
ATOM   4062 HB2  MET   252      31.382  45.741  26.646  1.00  0.00      QMMM H
ATOM   4063 HB3  MET   252      29.914  45.857  27.616  1.00  0.00      QMMM H
ATOM   4064 CG   MET   252      30.311  43.889  26.864  1.00  0.00      QMMM C
ATOM   4065 HG2  MET   252      30.702  43.437  25.952  1.00  0.00      QMMM H
ATOM   4066 HG3  MET   252      30.970  43.601  27.684  1.00  0.00      QMMM H
ATOM   4067 SD   MET   252      28.668  43.197  27.181  1.00  0.00      QMMM S
ATOM   4068 CE   MET   252      28.469  43.546  28.949  1.00  0.00      QMMM C
ATOM   4069 HE1  MET   252      28.528  44.619  29.128  1.00  0.00      QMMM H
ATOM   4070 HE2  MET   252      27.497  43.180  29.281  1.00  0.00      QMMM H
ATOM   4071 HE3  MET   252      29.252  43.039  29.513  1.00  0.00      QMMM H
ATOM   4072 C    MET   252      29.436  47.451  25.573  1.00  0.00      QMMM C
ATOM   4073 O    MET   252      28.592  47.937  26.323  1.00  0.00      QMMM O
ATOM   4074 N    MET   253      30.248  48.221  24.841  1.00  0.00      QMMM N
ATOM   4075 H    MET   253      30.872  47.770  24.178  1.00  0.00      QMMM H
ATOM   4076 CA   MET   253      30.203  49.692  24.855  1.00  0.00      QMMM C
ATOM   4077 HA   MET   253      29.878  50.035  25.838  1.00  0.00      QMMM H
ATOM   4078 CB   MET   253      31.610  50.247  24.610  1.00  0.00      QMMM C
ATOM   4079 HB2  MET   253      31.925  49.889  23.640  1.00  0.00      QMMM H
ATOM   4080 HB3  MET   253      31.575  51.337  24.593  1.00  0.00      QMMM H
ATOM   4081 CG   MET   253      32.647  49.812  25.650  1.00  0.00      QMMM C
ATOM   4082 HG2  MET   253      32.291  50.095  26.641  1.00  0.00      QMMM H
ATOM   4083 HG3  MET   253      32.744  48.726  25.615  1.00  0.00      QMMM H
ATOM   4084 SD   MET   253      34.291  50.540  25.391  1.00  0.00      QMMM S
ATOM   4085 CE   MET   253      35.218  49.627  26.652  1.00  0.00      QMMM C
ATOM   4086 HE1  MET   253      35.157  48.558  26.447  1.00  0.00      QMMM H
ATOM   4087 HE2  MET   253      36.262  49.938  26.634  1.00  0.00      QMMM H
ATOM   4088 HE3  MET   253      34.796  49.832  27.636  1.00  0.00      QMMM H
ATOM   4089 C    MET   253      29.209  50.284  23.837  1.00  0.00      QMMM C
ATOM   4090 O    MET   253      29.118  51.506  23.720  1.00  0.00      QMMM O
ATOM   4091 N    MET   254      28.475  49.448  23.095  1.00  0.00      QMMM N
ATOM   4092 H    MET   254      28.603  48.453  23.231  1.00  0.00      QMMM H
ATOM   4093 CA   MET   254      27.275  49.865  22.364  1.00  0.00      QMMM C
ATOM   4094 HA   MET   254      27.421  50.866  21.959  1.00  0.00      QMMM H
ATOM   4095 CB   MET   254      27.009  48.891  21.213  1.00  0.00      QMMM C
ATOM   4096 HB2  MET   254      26.932  47.880  21.609  1.00  0.00      QMMM H
ATOM   4097 HB3  MET   254      26.065  49.153  20.736  1.00  0.00      QMMM H
ATOM   4098 CG   MET   254      28.115  48.928  20.162  1.00  0.00      QMMM C
ATOM   4099 HG2  MET   254      28.326  49.964  19.905  1.00  0.00      QMMM H
ATOM   4100 HG3  MET   254      29.019  48.497  20.588  1.00  0.00      QMMM H
ATOM   4101 SD   MET   254      27.677  48.033  18.654  1.00  0.00      QMMM S
ATOM   4102 CE   MET   254      29.255  48.150  17.780  1.00  0.00      QMMM C
ATOM   4103 HE1  MET   254      29.997  47.520  18.268  1.00  0.00      QMMM H
ATOM   4104 HE2  MET   254      29.118  47.831  16.749  1.00  0.00      QMMM H
ATOM   4105 HE3  MET   254      29.605  49.178  17.792  1.00  0.00      QMMM H
ATOM   4106 C    MET   254      26.049  49.889  23.286  1.00  0.00      QMMM C
ATOM   4107 O    MET   254      25.972  49.112  24.238  1.00  0.00      QMMM O
ATOM   4108 N    ASP   255      25.066  50.735  22.973  1.00  0.00      QMMM N
ATOM   4109 H    ASP   255      25.187  51.286  22.128  1.00  0.00      QMMM H
ATOM   4110 CA   ASP   255      23.852  50.926  23.778  1.00  0.00      QMMM C
ATOM   4111 HA   ASP   255      23.884  50.272  24.652  1.00  0.00      QMMM H
ATOM   4112 CB   ASP   255      23.777  52.379  24.274  1.00  0.00      QMMM C
ATOM   4113 HB2  ASP   255      23.758  53.048  23.412  1.00  0.00      QMMM H
ATOM   4114 HB3  ASP   255      22.841  52.517  24.818  1.00  0.00      QMMM H
ATOM   4115 CG   ASP   255      24.923  52.777  25.202  1.00  0.00      QMMM C
ATOM   4116 OD1  ASP   255      25.534  53.836  24.921  1.00  0.00      QMMM O
ATOM   4117 OD2  ASP   255      25.124  52.087  26.227  1.00  0.00      QMMM O
ATOM   4118 C    ASP   255      22.567  50.614  22.997  1.00  0.00      QMMM C
ATOM   4119 O    ASP   255      22.470  50.881  21.800  1.00  0.00      QMMM O
ATOM   4120 N    VAL   256      21.537  50.160  23.719  1.00  0.00      QMMM N
ATOM   4121 H    VAL   256      21.754  49.977  24.688  1.00  0.00      QMMM H
ATOM   4122 CA   VAL   256      20.127  49.987  23.305  1.00  0.00      QMMM C
ATOM   4123 HA   VAL   256      19.663  49.358  24.061  1.00  0.00      QMMM H
ATOM   4124 CB   VAL   256      19.369  51.330  23.387  1.00  0.00      QMMM C
ATOM   4125 HB   VAL   256      19.947  52.107  22.887  1.00  0.00      QMMM H
ATOM   4126 CG1  VAL   256      17.965  51.333  22.771  1.00  0.00      QMMM C
ATOM   4127 HG11 VAL   256      17.348  50.564  23.226  1.00  0.00      QMMM H
ATOM   4128 HG12 VAL   256      17.491  52.301  22.923  1.00  0.00      QMMM H
ATOM   4129 HG13 VAL   256      18.020  51.160  21.700  1.00  0.00      QMMM H
ATOM   4130 CG2  VAL   256      19.223  51.702  24.869  1.00  0.00      QMMM C
ATOM   4131 HG21 VAL   256      20.196  51.949  25.292  1.00  0.00      QMMM H
ATOM   4132 HG22 VAL   256      18.550  52.548  24.974  1.00  0.00      QMMM H
ATOM   4133 HG23 VAL   256      18.803  50.866  25.428  1.00  0.00      QMMM H
ATOM   4134 C    VAL   256      19.882  49.193  22.015  1.00  0.00      QMMM C
ATOM   4135 O    VAL   256      19.424  48.061  22.130  1.00  0.00      QMMM O
ATOM   4136 N    TRP   257      20.103  49.756  20.824  1.00  0.00      QMMM N
ATOM   4137 H    TRP   257      20.635  50.617  20.823  1.00  0.00      QMMM H
ATOM   4138 CA   TRP   257      19.770  49.156  19.524  1.00  0.00      QMMM C
ATOM   4139 HA   TRP   257      19.991  48.082  19.563  1.00  0.00      QMMM H
ATOM   4140 CB   TRP   257      18.267  49.384  19.239  1.00  0.00      QMMM C
ATOM   4141 HB2  TRP   257      17.663  48.836  19.973  1.00  0.00      QMMM H
ATOM   4142 HB3  TRP   257      18.032  50.444  19.400  1.00  0.00      QMMM H
ATOM   4143 CG   TRP   257      17.762  49.026  17.875  1.00  0.00      QMMM C
ATOM   4144 CD1  TRP   257      17.040  47.901  17.560  1.00  0.00      QMMM C
ATOM   4145 HD1  TRP   257      16.720  47.088  18.195  1.00  0.00      QMMM H
ATOM   4146 NE1  TRP   257      16.695  47.911  16.233  1.00  0.00      QMMM N
ATOM   4147 HE1  TRP   257      16.041  47.283  15.800  1.00  0.00      QMMM H
ATOM   4148 CE2  TRP   257      17.166  49.049  15.648  1.00  0.00      QMMM C
ATOM   4149 CZ2  TRP   257      17.035  49.482  14.329  1.00  0.00      QMMM C
ATOM   4150 HZ2  TRP   257      16.537  48.863  13.588  1.00  0.00      QMMM H
ATOM   4151 CH2  TRP   257      17.567  50.726  14.009  1.00  0.00      QMMM C
ATOM   4152 HH2  TRP   257      17.491  51.097  12.987  1.00  0.00      QMMM H
ATOM   4153 CZ3  TRP   257      18.212  51.505  14.993  1.00  0.00      QMMM C
ATOM   4154 HZ3  TRP   257      18.620  52.476  14.712  1.00  0.00      QMMM H
ATOM   4155 CE3  TRP   257      18.352  51.055  16.303  1.00  0.00      QMMM C
ATOM   4156 HE3  TRP   257      18.867  51.680  17.033  1.00  0.00      QMMM H
ATOM   4157 CD2  TRP   257      17.838  49.797  16.660  1.00  0.00      QMMM C
ATOM   4158 C    TRP   257      20.609  49.757  18.389  1.00  0.00      QMMM C
ATOM   4159 O    TRP   257      20.920  50.949  18.399  1.00  0.00      QMMM O
ATOM   4160 N    GLY   258      20.911  48.931  17.382  1.00  0.00      QMMM N
ATOM   4161 H    GLY   258      20.661  47.962  17.496  1.00  0.00      QMMM H
ATOM   4162 CA   GLY   258      21.435  49.345  16.080  1.00  0.00      QMMM C
ATOM   4163 HA2  GLY   258      21.056  48.677  15.307  1.00  0.00      QMMM H
ATOM   4164 HA3  GLY   258      21.086  50.352  15.851  1.00  0.00      QMMM H
ATOM   4165 C    GLY   258      22.957  49.353  16.036  1.00  0.00      QMMM C
ATOM   4166 O    GLY   258      23.563  50.279  16.566  1.00  0.00      QMMM O
ATOM   4167 N    GLY   259      23.567  48.346  15.403  1.00  0.00      QMMM N
ATOM   4168 H    GLY   259      22.995  47.598  15.023  1.00  0.00      QMMM H
ATOM   4169 CA   GLY   259      24.995  48.331  15.050  1.00  0.00      QMMM C
ATOM   4170 HA2  GLY   259      25.082  48.352  13.964  1.00  0.00      QMMM H
ATOM   4171 HA3  GLY   259      25.489  49.226  15.431  1.00  0.00      QMMM H
ATOM   4172 C    GLY   259      25.782  47.118  15.556  1.00  0.00      QMMM C
ATOM   4173 O    GLY   259      26.821  46.796  14.987  1.00  0.00      QMMM O
ATOM   4174 N    GLU   260      25.290  46.402  16.569  1.00  0.00      QMMM N
ATOM   4175 H    GLU   260      24.410  46.688  16.980  1.00  0.00      QMMM H
ATOM   4176 CA   GLU   260      25.917  45.169  17.065  1.00  0.00      QMMM C
ATOM   4177 HA   GLU   260      26.996  45.364  17.152  1.00  0.00      QMMM H
ATOM   4178 CB   GLU   260      25.373  44.854  18.475  1.00  0.00      QMMM C
ATOM   4179 HB2  GLU   260      26.158  44.361  19.070  1.00  0.00      QMMM H
ATOM   4180 HB3  GLU   260      25.149  45.801  18.980  1.00  0.00      QMMM H
ATOM   4181 CG   GLU   260      24.132  43.966  18.543  1.00  0.00      QMMM C
ATOM   4182 HG2  GLU   260      24.352  42.971  18.137  1.00  0.00      QMMM H
ATOM   4183 HG3  GLU   260      23.843  43.797  19.589  1.00  0.00      QMMM H
ATOM   4184 CD   GLU   260      22.886  44.480  17.814  1.00  0.00      QMMM C
ATOM   4185 OE1  GLU   260      22.097  43.559  17.388  1.00  0.00      QMMM O
ATOM   4186 OE2  GLU   260      22.704  45.701  17.647  1.00  0.00      QMMM O
ATOM   4187 C    GLU   260      25.721  43.987  16.093  1.00  0.00      QMMM C
ATOM   4188 O    GLU   260      26.562  43.094  15.993  1.00  0.00      QMMM O
ATOM   4189 N    ASN   261      24.601  44.009  15.363  1.00  0.00      QMMM N
ATOM   4190 H    ASN   261      23.983  44.791  15.532  1.00  0.00      QMMM H
ATOM   4191 CA   ASN   261      24.235  43.105  14.280  1.00  0.00      QMMM C
ATOM   4192 HA   ASN   261      24.288  42.079  14.647  1.00  0.00      QMMM H
ATOM   4193 CB   ASN   261      22.776  43.408  13.874  1.00  0.00      QMMM C
ATOM   4194 HB2  ASN   261      22.483  42.676  13.123  1.00  0.00      QMMM H
ATOM   4195 HB3  ASN   261      22.142  43.293  14.750  1.00  0.00      QMMM H
ATOM   4196 CG   ASN   261      22.489  44.791  13.298  1.00  0.00      QMMM C
ATOM   4197 OD1  ASN   261      23.163  45.779  13.562  1.00  0.00      QMMM O
ATOM   4198 ND2  ASN   261      21.477  44.892  12.471  1.00  0.00      QMMM N
ATOM   4199 HD21 ASN   261      21.315  45.798  12.069  1.00  0.00      QMMM H
ATOM   4200 HD22 ASN   261      20.846  44.105  12.343  1.00  0.00      QMMM H
ATOM   4201 C    ASN   261      25.212  43.228  13.103  1.00  0.00      QMMM C
ATOM   4202 O    ASN   261      25.655  42.231  12.531  1.00  0.00      QMMM O
ATOM   4203 N    LEU   262      25.571  44.468  12.783  1.00  0.00      QMMM N
ATOM   4204 H    LEU   262      25.096  45.203  13.294  1.00  0.00      QMMM H
ATOM   4205 CA   LEU   262      26.590  44.860  11.826  1.00  0.00      QMMM C
ATOM   4206 HA   LEU   262      26.389  44.363  10.876  1.00  0.00      QMMM H
ATOM   4207 CB   LEU   262      26.458  46.384  11.650  1.00  0.00      QMMM C
ATOM   4208 HB2  LEU   262      25.404  46.656  11.566  1.00  0.00      QMMM H
ATOM   4209 HB3  LEU   262      26.853  46.873  12.536  1.00  0.00      QMMM H
ATOM   4210 CG   LEU   262      27.199  46.931  10.431  1.00  0.00      QMMM C
ATOM   4211 HG   LEU   262      28.190  46.490  10.405  1.00  0.00      QMMM H
ATOM   4212 CD1  LEU   262      26.447  46.623   9.135  1.00  0.00      QMMM C
ATOM   4213 HD11 LEU   262      25.416  46.969   9.199  1.00  0.00      QMMM H
ATOM   4214 HD12 LEU   262      26.928  47.114   8.292  1.00  0.00      QMMM H
ATOM   4215 HD13 LEU   262      26.464  45.550   8.951  1.00  0.00      QMMM H
ATOM   4216 CD2  LEU   262      27.338  48.445  10.562  1.00  0.00      QMMM C
ATOM   4217 HD21 LEU   262      27.895  48.688  11.466  1.00  0.00      QMMM H
ATOM   4218 HD22 LEU   262      27.885  48.827   9.704  1.00  0.00      QMMM H
ATOM   4219 HD23 LEU   262      26.351  48.907  10.609  1.00  0.00      QMMM H
ATOM   4220 C    LEU   262      27.979  44.411  12.310  1.00  0.00      QMMM C
ATOM   4221 O    LEU   262      28.669  43.687  11.599  1.00  0.00      QMMM O
ATOM   4222 N    GLU   263      28.360  44.772  13.541  1.00  0.00      QMMM N
ATOM   4223 H    GLU   263      27.731  45.375  14.064  1.00  0.00      QMMM H
ATOM   4224 CA   GLU   263      29.653  44.434  14.155  1.00  0.00      QMMM C
ATOM   4225 HA   GLU   263      30.431  44.877  13.532  1.00  0.00      QMMM H
ATOM   4226 CB   GLU   263      29.744  45.067  15.556  1.00  0.00      QMMM C
ATOM   4227 HB2  GLU   263      29.312  46.062  15.480  1.00  0.00      QMMM H
ATOM   4228 HB3  GLU   263      29.141  44.508  16.272  1.00  0.00      QMMM H
ATOM   4229 CG   GLU   263      31.177  45.265  16.086  1.00  0.00      QMMM C
ATOM   4230 HG2  GLU   263      31.818  45.573  15.260  1.00  0.00      QMMM H
ATOM   4231 HG3  GLU   263      31.154  46.099  16.790  1.00  0.00      QMMM H
ATOM   4232 CD   GLU   263      31.810  44.073  16.822  1.00  0.00      QMMM C
ATOM   4233 OE1  GLU   263      31.152  43.047  17.107  1.00  0.00      QMMM O
ATOM   4234 OE2  GLU   263      32.996  44.170  17.216  1.00  0.00      QMMM O
ATOM   4235 C    GLU   263      29.927  42.926  14.187  1.00  0.00      QMMM C
ATOM   4236 O    GLU   263      31.002  42.509  13.759  1.00  0.00      QMMM O
ATOM   4237 N    ILE   264      28.976  42.095  14.641  1.00  0.00      QMMM N
ATOM   4238 H    ILE   264      28.115  42.502  15.000  1.00  0.00      QMMM H
ATOM   4239 CA   ILE   264      29.136  40.632  14.598  1.00  0.00      QMMM C
ATOM   4240 HA   ILE   264      30.110  40.421  15.036  1.00  0.00      QMMM H
ATOM   4241 CB   ILE   264      28.084  39.900  15.468  1.00  0.00      QMMM C
ATOM   4242 HB   ILE   264      28.042  40.422  16.426  1.00  0.00      QMMM H
ATOM   4243 CG2  ILE   264      26.670  39.916  14.866  1.00  0.00      QMMM C
ATOM   4244 HG21 ILE   264      26.623  39.307  13.962  1.00  0.00      QMMM H
ATOM   4245 HG22 ILE   264      25.947  39.531  15.584  1.00  0.00      QMMM H
ATOM   4246 HG23 ILE   264      26.388  40.936  14.622  1.00  0.00      QMMM H
ATOM   4247 CG1  ILE   264      28.542  38.448  15.741  1.00  0.00      QMMM C
ATOM   4248 HG12 ILE   264      28.407  37.844  14.843  1.00  0.00      QMMM H
ATOM   4249 HG13 ILE   264      29.604  38.446  15.985  1.00  0.00      QMMM H
ATOM   4250 CD1  ILE   264      27.801  37.781  16.908  1.00  0.00      QMMM C
ATOM   4251 HD11 ILE   264      26.746  37.662  16.666  1.00  0.00      QMMM H
ATOM   4252 HD12 ILE   264      28.230  36.796  17.090  1.00  0.00      QMMM H
ATOM   4253 HD13 ILE   264      27.903  38.385  17.810  1.00  0.00      QMMM H
ATOM   4254 C    ILE   264      29.202  40.093  13.161  1.00  0.00      QMMM C
ATOM   4255 O    ILE   264      30.019  39.216  12.888  1.00  0.00      QMMM O
ATOM   4256 N    SER   265      28.398  40.629  12.237  1.00  0.00      QMMM N
ATOM   4257 H    SER   265      27.780  41.376  12.527  1.00  0.00      QMMM H
ATOM   4258 CA   SER   265      28.376  40.197  10.831  1.00  0.00      QMMM C
ATOM   4259 HA   SER   265      28.190  39.127  10.812  1.00  0.00      QMMM H
ATOM   4260 CB   SER   265      27.251  40.892  10.059  1.00  0.00      QMMM C
ATOM   4261 HB2  SER   265      27.339  41.975  10.155  1.00  0.00      QMMM H
ATOM   4262 HB3  SER   265      27.336  40.634   9.004  1.00  0.00      QMMM H
ATOM   4263 OG   SER   265      25.991  40.468  10.547  1.00  0.00      QMMM O
ATOM   4264 HG   SER   265      25.792  41.020  11.331  1.00  0.00      QMMM H
ATOM   4265 C    SER   265      29.712  40.436  10.124  1.00  0.00      QMMM C
ATOM   4266 O    SER   265      30.275  39.516   9.529  1.00  0.00      QMMM O
ATOM   4267 N    PHE   266      30.238  41.658  10.244  1.00  0.00      QMMM N
ATOM   4268 H    PHE   266      29.692  42.349  10.751  1.00  0.00      QMMM H
ATOM   4269 CA   PHE   266      31.570  42.070   9.800  1.00  0.00      QMMM C
ATOM   4270 HA   PHE   266      31.643  42.012   8.712  1.00  0.00      QMMM H
ATOM   4271 CB   PHE   266      31.791  43.527  10.250  1.00  0.00      QMMM C
ATOM   4272 HB2  PHE   266      31.600  43.597  11.321  1.00  0.00      QMMM H
ATOM   4273 HB3  PHE   266      32.843  43.761  10.109  1.00  0.00      QMMM H
ATOM   4274 CG   PHE   266      30.994  44.633   9.570  1.00  0.00      QMMM C
ATOM   4275 CD1  PHE   266      30.062  44.387   8.540  1.00  0.00      QMMM C
ATOM   4276 HD1  PHE   266      29.844  43.384   8.210  1.00  0.00      QMMM H
ATOM   4277 CE1  PHE   266      29.416  45.460   7.898  1.00  0.00      QMMM C
ATOM   4278 HE1  PHE   266      28.710  45.264   7.105  1.00  0.00      QMMM H
ATOM   4279 CZ   PHE   266      29.711  46.785   8.267  1.00  0.00      QMMM C
ATOM   4280 HZ   PHE   266      29.238  47.610   7.754  1.00  0.00      QMMM H
ATOM   4281 CE2  PHE   266      30.597  47.033   9.328  1.00  0.00      QMMM C
ATOM   4282 HE2  PHE   266      30.792  48.047   9.644  1.00  0.00      QMMM H
ATOM   4283 CD2  PHE   266      31.225  45.959   9.980  1.00  0.00      QMMM C
ATOM   4284 HD2  PHE   266      31.903  46.151  10.795  1.00  0.00      QMMM H
ATOM   4285 C    PHE   266      32.650  41.148  10.386  1.00  0.00      QMMM C
ATOM   4286 O    PHE   266      33.373  40.461   9.660  1.00  0.00      QMMM O
ATOM   4287 N    ARG   267      32.717  41.095  11.723  1.00  0.00      QMMM N
ATOM   4288 H    ARG   267      32.057  41.685  12.223  1.00  0.00      QMMM H
ATOM   4289 CA   ARG   267      33.662  40.309  12.526  1.00  0.00      QMMM C
ATOM   4290 HA   ARG   267      34.663  40.712  12.369  1.00  0.00      QMMM H
ATOM   4291 CB   ARG   267      33.283  40.523  13.996  1.00  0.00      QMMM C
ATOM   4292 HB2  ARG   267      33.446  41.576  14.231  1.00  0.00      QMMM H
ATOM   4293 HB3  ARG   267      32.223  40.302  14.114  1.00  0.00      QMMM H
ATOM   4294 CG   ARG   267      34.040  39.666  15.013  1.00  0.00      QMMM C
ATOM   4295 HG2  ARG   267      33.632  38.657  14.988  1.00  0.00      QMMM H
ATOM   4296 HG3  ARG   267      35.097  39.626  14.749  1.00  0.00      QMMM H
ATOM   4297 CD   ARG   267      33.909  40.235  16.433  1.00  0.00      QMMM C
ATOM   4298 HD2  ARG   267      34.330  39.521  17.134  1.00  0.00      QMMM H
ATOM   4299 HD3  ARG   267      34.510  41.141  16.495  1.00  0.00      QMMM H
ATOM   4300 NE   ARG   267      32.523  40.589  16.800  1.00  0.00      QMMM N
ATOM   4301 HE   ARG   267      32.179  41.495  16.482  1.00  0.00      QMMM H
ATOM   4302 CZ   ARG   267      31.660  39.959  17.569  1.00  0.00      QMMM C
ATOM   4303 NH1  ARG   267      30.518  40.513  17.824  1.00  0.00      QMMM N
ATOM   4304 HH11 ARG   267      30.392  41.468  17.471  1.00  0.00      QMMM H
ATOM   4305 HH12 ARG   267      29.861  40.059  18.443  1.00  0.00      QMMM H
ATOM   4306 NH2  ARG   267      31.895  38.824  18.154  1.00  0.00      QMMM N
ATOM   4307 HH21 ARG   267      32.820  38.413  18.096  1.00  0.00      QMMM H
ATOM   4308 HH22 ARG   267      31.187  38.455  18.773  1.00  0.00      QMMM H
ATOM   4309 C    ARG   267      33.729  38.837  12.121  1.00  0.00      QMMM C
ATOM   4310 O    ARG   267      34.829  38.330  11.926  1.00  0.00      QMMM O
ATOM   4311 N    VAL   268      32.591  38.154  11.976  1.00  0.00      QMMM N
ATOM   4312 H    VAL   268      31.727  38.661  12.151  1.00  0.00      QMMM H
ATOM   4313 CA   VAL   268      32.517  36.747  11.535  1.00  0.00      QMMM C
ATOM   4314 HA   VAL   268      32.995  36.121  12.287  1.00  0.00      QMMM H
ATOM   4315 CB   VAL   268      31.046  36.288  11.416  1.00  0.00      QMMM C
ATOM   4316 HB   VAL   268      30.462  37.075  10.939  1.00  0.00      QMMM H
ATOM   4317 CG1  VAL   268      30.874  35.003  10.596  1.00  0.00      QMMM C
ATOM   4318 HG11 VAL   268      31.600  34.263  10.921  1.00  0.00      QMMM H
ATOM   4319 HG12 VAL   268      29.875  34.596  10.726  1.00  0.00      QMMM H
ATOM   4320 HG13 VAL   268      31.019  35.214   9.536  1.00  0.00      QMMM H
ATOM   4321 CG2  VAL   268      30.472  36.019  12.812  1.00  0.00      QMMM C
ATOM   4322 HG21 VAL   268      30.673  36.856  13.477  1.00  0.00      QMMM H
ATOM   4323 HG22 VAL   268      29.394  35.896  12.741  1.00  0.00      QMMM H
ATOM   4324 HG23 VAL   268      30.912  35.117  13.236  1.00  0.00      QMMM H
ATOM   4325 C    VAL   268      33.313  36.522  10.247  1.00  0.00      QMMM C
ATOM   4326 O    VAL   268      34.303  35.787  10.263  1.00  0.00      QMMM O
ATOM   4327 N    TRP   269      32.916  37.164   9.146  1.00  0.00      QMMM N
ATOM   4328 H    TRP   269      32.127  37.797   9.219  1.00  0.00      QMMM H
ATOM   4329 CA   TRP   269      33.545  36.975   7.837  1.00  0.00      QMMM C
ATOM   4330 HA   TRP   269      33.583  35.913   7.605  1.00  0.00      QMMM H
ATOM   4331 CB   TRP   269      32.694  37.658   6.769  1.00  0.00      QMMM C
ATOM   4332 HB2  TRP   269      32.439  38.669   7.092  1.00  0.00      QMMM H
ATOM   4333 HB3  TRP   269      33.284  37.738   5.855  1.00  0.00      QMMM H
ATOM   4334 CG   TRP   269      31.450  36.910   6.422  1.00  0.00      QMMM C
ATOM   4335 CD1  TRP   269      30.198  37.221   6.824  1.00  0.00      QMMM C
ATOM   4336 HD1  TRP   269      29.930  38.065   7.453  1.00  0.00      QMMM H
ATOM   4337 NE1  TRP   269      29.311  36.335   6.246  1.00  0.00      QMMM N
ATOM   4338 HE1  TRP   269      28.299  36.465   6.245  1.00  0.00      QMMM H
ATOM   4339 CE2  TRP   269      29.945  35.408   5.452  1.00  0.00      QMMM C
ATOM   4340 CZ2  TRP   269      29.479  34.361   4.643  1.00  0.00      QMMM C
ATOM   4341 HZ2  TRP   269      28.420  34.163   4.584  1.00  0.00      QMMM H
ATOM   4342 CH2  TRP   269      30.407  33.625   3.885  1.00  0.00      QMMM C
ATOM   4343 HH2  TRP   269      30.080  32.844   3.215  1.00  0.00      QMMM H
ATOM   4344 CZ3  TRP   269      31.779  33.912   3.983  1.00  0.00      QMMM C
ATOM   4345 HZ3  TRP   269      32.490  33.348   3.396  1.00  0.00      QMMM H
ATOM   4346 CE3  TRP   269      32.232  34.949   4.820  1.00  0.00      QMMM C
ATOM   4347 HE3  TRP   269      33.285  35.171   4.880  1.00  0.00      QMMM H
ATOM   4348 CD2  TRP   269      31.325  35.740   5.557  1.00  0.00      QMMM C
ATOM   4349 C    TRP   269      34.986  37.478   7.786  1.00  0.00      QMMM C
ATOM   4350 O    TRP   269      35.892  36.766   7.334  1.00  0.00      QMMM O
ATOM   4351 N    GLN   270      35.219  38.710   8.241  1.00  0.00      QMMM N
ATOM   4352 H    GLN   270      34.441  39.243   8.628  1.00  0.00      QMMM H
ATOM   4353 CA   GLN   270      36.547  39.315   8.216  1.00  0.00      QMMM C
ATOM   4354 HA   GLN   270      36.904  39.309   7.186  1.00  0.00      QMMM H
ATOM   4355 CB   GLN   270      36.485  40.778   8.674  1.00  0.00      QMMM C
ATOM   4356 HB2  GLN   270      35.966  40.852   9.631  1.00  0.00      QMMM H
ATOM   4357 HB3  GLN   270      37.501  41.151   8.807  1.00  0.00      QMMM H
ATOM   4358 CG   GLN   270      35.773  41.633   7.611  1.00  0.00      QMMM C
ATOM   4359 HG2  GLN   270      36.321  41.569   6.669  1.00  0.00      QMMM H
ATOM   4360 HG3  GLN   270      34.764  41.257   7.444  1.00  0.00      QMMM H
ATOM   4361 CD   GLN   270      35.673  43.097   8.007  1.00  0.00      QMMM C
ATOM   4362 OE1  GLN   270      34.616  43.608   8.322  1.00  0.00      QMMM O
ATOM   4363 NE2  GLN   270      36.765  43.822   8.004  1.00  0.00      QMMM N
ATOM   4364 HE21 GLN   270      36.621  44.815   8.161  1.00  0.00      QMMM H
ATOM   4365 HE22 GLN   270      37.661  43.437   7.731  1.00  0.00      QMMM H
ATOM   4366 C    GLN   270      37.552  38.490   9.024  1.00  0.00      QMMM C
ATOM   4367 O    GLN   270      38.684  38.322   8.569  1.00  0.00      QMMM O
ATOM   4368 N    CYS   271      37.166  37.912  10.166  1.00  0.00      QMMM N
ATOM   4369 H    CYS   271      36.227  38.085  10.518  1.00  0.00      QMMM H
ATOM   4370 CA   CYS   271      38.031  37.012  10.926  1.00  0.00      QMMM C
ATOM   4371 HA   CYS   271      39.057  37.376  10.859  1.00  0.00      QMMM H
ATOM   4372 CB   CYS   271      37.655  37.052  12.413  1.00  0.00      QMMM C
ATOM   4373 HB2  CYS   271      36.648  36.654  12.541  1.00  0.00      QMMM H
ATOM   4374 HB3  CYS   271      38.344  36.409  12.962  1.00  0.00      QMMM H
ATOM   4375 SG   CYS   271      37.702  38.705  13.164  1.00  0.00      QMMM S
ATOM   4376 C    CYS   271      38.053  35.591  10.330  1.00  0.00      QMMM C
ATOM   4377 O    CYS   271      38.962  35.273   9.562  1.00  0.00      QMMM O
ATOM   4378 N    GLY   272      37.080  34.730  10.648  1.00  0.00      QMMM N
ATOM   4379 H    GLY   272      36.257  35.089  11.118  1.00  0.00      QMMM H
ATOM   4380 CA   GLY   272      37.255  33.274  10.524  1.00  0.00      QMMM C
ATOM   4381 HA2  GLY   272      37.878  33.052   9.658  1.00  0.00      QMMM H
ATOM   4382 HA3  GLY   272      37.788  32.915  11.405  1.00  0.00      QMMM H
ATOM   4383 C    GLY   272      35.989  32.429  10.379  1.00  0.00      QMMM C
ATOM   4384 O    GLY   272      36.032  31.246  10.705  1.00  0.00      QMMM O
ATOM   4385 N    GLY   273      34.873  32.995   9.917  1.00  0.00      QMMM N
ATOM   4386 H    GLY   273      34.861  33.984   9.692  1.00  0.00      QMMM H
ATOM   4387 CA   GLY   273      33.635  32.239   9.728  1.00  0.00      QMMM C
ATOM   4388 HA2  GLY   273      33.894  31.246   9.362  1.00  0.00      QMMM H
ATOM   4389 HA3  GLY   273      33.132  32.140  10.682  1.00  0.00      QMMM H
ATOM   4390 C    GLY   273      32.665  32.821   8.711  1.00  0.00      QMMM C
ATOM   4391 O    GLY   273      33.046  33.630   7.872  1.00  0.00      QMMM O
ATOM   4392 N    SER   274      31.422  32.330   8.725  1.00  0.00      QMMM N
ATOM   4393 H    SER   274      31.167  31.698   9.479  1.00  0.00      QMMM H
ATOM   4394 CA   SER   274      30.463  32.574   7.638  1.00  0.00      QMMM C
ATOM   4395 HA   SER   274      30.604  33.592   7.279  1.00  0.00      QMMM H
ATOM   4396 CB   SER   274      30.797  31.640   6.468  1.00  0.00      QMMM C
ATOM   4397 HB2  SER   274      29.979  31.663   5.750  1.00  0.00      QMMM H
ATOM   4398 HB3  SER   274      31.698  32.013   5.980  1.00  0.00      QMMM H
ATOM   4399 OG   SER   274      31.043  30.301   6.878  1.00  0.00      QMMM O
ATOM   4400 HG   SER   274      31.526  30.322   7.719  1.00  0.00      QMMM H
ATOM   4401 C    SER   274      28.989  32.449   8.056  1.00  0.00      QMMM C
ATOM   4402 O    SER   274      28.490  31.347   8.266  1.00  0.00      QMMM O
ATOM   4403 N    LEU   275      28.286  33.580   8.192  1.00  0.00      QMMM N
ATOM   4404 H    LEU   275      28.756  34.441   7.951  1.00  0.00      QMMM H
ATOM   4405 CA   LEU   275      26.854  33.646   8.548  1.00  0.00      QMMM C
ATOM   4406 HA   LEU   275      26.711  33.226   9.543  1.00  0.00      QMMM H
ATOM   4407 CB   LEU   275      26.366  35.108   8.535  1.00  0.00      QMMM C
ATOM   4408 HB2  LEU   275      26.224  35.369   7.489  1.00  0.00      QMMM H
ATOM   4409 HB3  LEU   275      25.386  35.148   9.013  1.00  0.00      QMMM H
ATOM   4410 CG   LEU   275      27.261  36.197   9.145  1.00  0.00      QMMM C
ATOM   4411 HG   LEU   275      28.271  36.112   8.751  1.00  0.00      QMMM H
ATOM   4412 CD1  LEU   275      26.712  37.558   8.745  1.00  0.00      QMMM C
ATOM   4413 HD11 LEU   275      25.806  37.789   9.303  1.00  0.00      QMMM H
ATOM   4414 HD12 LEU   275      27.468  38.313   8.932  1.00  0.00      QMMM H
ATOM   4415 HD13 LEU   275      26.490  37.574   7.682  1.00  0.00      QMMM H
ATOM   4416 CD2  LEU   275      27.323  36.139  10.664  1.00  0.00      QMMM C
ATOM   4417 HD21 LEU   275      27.741  35.184  10.963  1.00  0.00      QMMM H
ATOM   4418 HD22 LEU   275      27.963  36.936  11.036  1.00  0.00      QMMM H
ATOM   4419 HD23 LEU   275      26.324  36.259  11.084  1.00  0.00      QMMM H
ATOM   4420 C    LEU   275      25.972  32.880   7.541  1.00  0.00      QMMM C
ATOM   4421 O    LEU   275      26.303  32.860   6.354  1.00  0.00      QMMM O
ATOM   4422 N    GLU   276      24.802  32.375   7.959  1.00  0.00      QMMM N
ATOM   4423 H    GLU   276      24.528  32.530   8.926  1.00  0.00      QMMM H
ATOM   4424 CA   GLU   276      23.790  31.821   7.037  1.00  0.00      QMMM C
ATOM   4425 HA   GLU   276      24.042  32.169   6.042  1.00  0.00      QMMM H
ATOM   4426 CB   GLU   276      23.791  30.275   6.985  1.00  0.00      QMMM C
ATOM   4427 HB2  GLU   276      23.230  29.885   7.833  1.00  0.00      QMMM H
ATOM   4428 HB3  GLU   276      23.255  29.980   6.081  1.00  0.00      QMMM H
ATOM   4429 CG   GLU   276      25.174  29.611   6.954  1.00  0.00      QMMM C
ATOM   4430 HG2  GLU   276      25.802  30.180   6.277  1.00  0.00      QMMM H
ATOM   4431 HG3  GLU   276      25.626  29.656   7.946  1.00  0.00      QMMM H
ATOM   4432 CD   GLU   276      25.126  28.153   6.474  1.00  0.00      QMMM C
ATOM   4433 OE1  GLU   276      25.887  27.795   5.548  1.00  0.00      QMMM O
ATOM   4434 OE2  GLU   276      24.352  27.332   7.009  1.00  0.00      QMMM O
ATOM   4435 C    GLU   276      22.353  32.299   7.316  1.00  0.00      QMMM C
ATOM   4436 O    GLU   276      21.994  32.642   8.441  1.00  0.00      QMMM O
ATOM   4437 N    ILE   277      21.504  32.214   6.290  1.00  0.00      QMMM N
ATOM   4438 H    ILE   277      21.913  31.995   5.387  1.00  0.00      QMMM H
ATOM   4439 CA   ILE   277      20.038  32.308   6.335  1.00  0.00      QMMM C
ATOM   4440 HA   ILE   277      19.706  32.418   7.369  1.00  0.00      QMMM H
ATOM   4441 CB   ILE   277      19.572  33.548   5.532  1.00  0.00      QMMM C
ATOM   4442 HB   ILE   277      20.067  33.530   4.562  1.00  0.00      QMMM H
ATOM   4443 CG2  ILE   277      18.056  33.524   5.292  1.00  0.00      QMMM C
ATOM   4444 HG21 ILE   277      17.525  33.442   6.241  1.00  0.00      QMMM H
ATOM   4445 HG22 ILE   277      17.748  34.438   4.786  1.00  0.00      QMMM H
ATOM   4446 HG23 ILE   277      17.798  32.688   4.645  1.00  0.00      QMMM H
ATOM   4447 CG1  ILE   277      19.941  34.869   6.244  1.00  0.00      QMMM C
ATOM   4448 HG12 ILE   277      19.176  35.123   6.974  1.00  0.00      QMMM H
ATOM   4449 HG13 ILE   277      20.879  34.746   6.780  1.00  0.00      QMMM H
ATOM   4450 CD1  ILE   277      20.094  36.055   5.285  1.00  0.00      QMMM C
ATOM   4451 HD11 ILE   277      19.148  36.274   4.793  1.00  0.00      QMMM H
ATOM   4452 HD12 ILE   277      20.412  36.936   5.845  1.00  0.00      QMMM H
ATOM   4453 HD13 ILE   277      20.845  35.822   4.532  1.00  0.00      QMMM H
ATOM   4454 C    ILE   277      19.475  30.988   5.778  1.00  0.00      QMMM C
ATOM   4455 O    ILE   277      19.933  30.504   4.738  1.00  0.00      QMMM O
ATOM   4456 N    ILE   278      18.513  30.367   6.472  1.00  0.00      QMMM N
ATOM   4457 H    ILE   278      18.256  30.796   7.358  1.00  0.00      QMMM H
ATOM   4458 CA   ILE   278      18.073  28.978   6.225  1.00  0.00      QMMM C
ATOM   4459 HA   ILE   278      18.648  28.569   5.397  1.00  0.00      QMMM H
ATOM   4460 CB   ILE   278      18.412  28.094   7.451  1.00  0.00      QMMM C
ATOM   4461 HB   ILE   278      17.827  28.456   8.296  1.00  0.00      QMMM H
ATOM   4462 CG2  ILE   278      18.018  26.622   7.210  1.00  0.00      QMMM C
ATOM   4463 HG21 ILE   278      18.466  26.251   6.289  1.00  0.00      QMMM H
ATOM   4464 HG22 ILE   278      18.367  26.010   8.044  1.00  0.00      QMMM H
ATOM   4465 HG23 ILE   278      16.936  26.523   7.154  1.00  0.00      QMMM H
ATOM   4466 CG1  ILE   278      19.898  28.171   7.880  1.00  0.00      QMMM C
ATOM   4467 HG12 ILE   278      20.126  29.183   8.214  1.00  0.00      QMMM H
ATOM   4468 HG13 ILE   278      20.051  27.517   8.738  1.00  0.00      QMMM H
ATOM   4469 CD1  ILE   278      20.921  27.774   6.811  1.00  0.00      QMMM C
ATOM   4470 HD11 ILE   278      20.904  28.472   5.979  1.00  0.00      QMMM H
ATOM   4471 HD12 ILE   278      21.910  27.798   7.261  1.00  0.00      QMMM H
ATOM   4472 HD13 ILE   278      20.727  26.767   6.446  1.00  0.00      QMMM H
ATOM   4473 C    ILE   278      16.577  28.905   5.837  1.00  0.00      QMMM C
ATOM   4474 O    ILE   278      15.727  28.873   6.723  1.00  0.00      QMMM O
ATOM   4475 N    PRO   279      16.212  28.830   4.537  1.00  0.00      QMMM N
ATOM   4476 CA   PRO   279      14.820  28.826   4.053  1.00  0.00      QMMM C
ATOM   4477 HA   PRO   279      14.403  29.811   4.243  1.00  0.00      QMMM H
ATOM   4478 CB   PRO   279      14.919  28.616   2.542  1.00  0.00      QMMM C
ATOM   4479 HB2  PRO   279      14.950  27.548   2.323  1.00  0.00      QMMM H
ATOM   4480 HB3  PRO   279      14.095  29.093   2.011  1.00  0.00      QMMM H
ATOM   4481 CD   PRO   279      17.121  28.920   3.403  1.00  0.00      QMMM C
ATOM   4482 HD2  PRO   279      17.857  29.712   3.537  1.00  0.00      QMMM H
ATOM   4483 HD3  PRO   279      17.618  27.959   3.276  1.00  0.00      QMMM H
ATOM   4484 CG   PRO   279      16.260  29.231   2.179  1.00  0.00      QMMM C
ATOM   4485 HG2  PRO   279      16.157  30.307   2.067  1.00  0.00      QMMM H
ATOM   4486 HG3  PRO   279      16.655  28.797   1.263  1.00  0.00      QMMM H
ATOM   4487 C    PRO   279      13.832  27.800   4.629  1.00  0.00      QMMM C
ATOM   4488 O    PRO   279      12.626  28.037   4.548  1.00  0.00      QMMM O
ATOM   4489 N    CYS   280      14.307  26.675   5.174  1.00  0.00      QMMM N
ATOM   4490 H    CYS   280      15.304  26.546   5.169  1.00  0.00      QMMM H
ATOM   4491 CA   CYS   280      13.466  25.659   5.829  1.00  0.00      QMMM C
ATOM   4492 HA   CYS   280      12.454  25.717   5.429  1.00  0.00      QMMM H
ATOM   4493 CB   CYS   280      14.014  24.260   5.529  1.00  0.00      QMMM C
ATOM   4494 HB2  CYS   280      15.020  24.164   5.941  1.00  0.00      QMMM H
ATOM   4495 HB3  CYS   280      13.378  23.527   6.030  1.00  0.00      QMMM H
ATOM   4496 SG   CYS   280      14.054  23.851   3.770  1.00  0.00      QMMM S
ATOM   4497 C    CYS   280      13.330  25.853   7.345  1.00  0.00      QMMM C
ATOM   4498 O    CYS   280      12.540  25.167   7.985  1.00  0.00      QMMM O
ATOM   4499 N    SER   281      14.078  26.793   7.918  1.00  0.00      QMMM N
ATOM   4500 H    SER   281      14.632  27.395   7.320  1.00  0.00      QMMM H
ATOM   4501 CA   SER   281      13.871  27.292   9.268  1.00  0.00      QMMM C
ATOM   4502 HA   SER   281      13.367  26.540   9.873  1.00  0.00      QMMM H
ATOM   4503 CB   SER   281      15.222  27.590   9.893  1.00  0.00      QMMM C
ATOM   4504 HB2  SER   281      15.822  26.681   9.926  1.00  0.00      QMMM H
ATOM   4505 HB3  SER   281      15.747  28.332   9.298  1.00  0.00      QMMM H
ATOM   4506 OG   SER   281      15.020  28.059  11.199  1.00  0.00      QMMM O
ATOM   4507 HG   SER   281      15.012  27.270  11.784  1.00  0.00      QMMM H
ATOM   4508 C    SER   281      13.009  28.551   9.187  1.00  0.00      QMMM C
ATOM   4509 O    SER   281      13.309  29.463   8.415  1.00  0.00      QMMM O
ATOM   4510 N    ARG   282      11.894  28.575   9.923  1.00  0.00      QMMM N
ATOM   4511 H    ARG   282      11.720  27.794  10.539  1.00  0.00      QMMM H
ATOM   4512 CA   ARG   282      10.842  29.589   9.802  1.00  0.00      QMMM C
ATOM   4513 HA   ARG   282      11.231  30.448   9.255  1.00  0.00      QMMM H
ATOM   4514 CB   ARG   282       9.647  29.006   9.031  1.00  0.00      QMMM C
ATOM   4515 HB2  ARG   282       9.353  28.060   9.489  1.00  0.00      QMMM H
ATOM   4516 HB3  ARG   282       8.803  29.693   9.104  1.00  0.00      QMMM H
ATOM   4517 CG   ARG   282       9.954  28.758   7.549  1.00  0.00      QMMM C
ATOM   4518 HG2  ARG   282      10.834  28.123   7.450  1.00  0.00      QMMM H
ATOM   4519 HG3  ARG   282       9.109  28.238   7.100  1.00  0.00      QMMM H
ATOM   4520 CD   ARG   282      10.173  30.066   6.787  1.00  0.00      QMMM C
ATOM   4521 HD2  ARG   282       9.254  30.646   6.814  1.00  0.00      QMMM H
ATOM   4522 HD3  ARG   282      10.964  30.650   7.253  1.00  0.00      QMMM H
ATOM   4523 NE   ARG   282      10.570  29.795   5.406  1.00  0.00      QMMM N
ATOM   4524 HE   ARG   282      11.208  29.027   5.249  1.00  0.00      QMMM H
ATOM   4525 CZ   ARG   282      10.316  30.539   4.354  1.00  0.00      QMMM C
ATOM   4526 NH1  ARG   282      10.903  30.240   3.236  1.00  0.00      QMMM N
ATOM   4527 HH11 ARG   282      11.520  29.448   3.229  1.00  0.00      QMMM H
ATOM   4528 HH12 ARG   282      10.922  30.947   2.507  1.00  0.00      QMMM H
ATOM   4529 NH2  ARG   282       9.549  31.586   4.382  1.00  0.00      QMMM N
ATOM   4530 HH21 ARG   282       9.116  31.911   5.251  1.00  0.00      QMMM H
ATOM   4531 HH22 ARG   282       9.362  32.073   3.517  1.00  0.00      QMMM H
ATOM   4532 C    ARG   282      10.406  30.121  11.156  1.00  0.00      QMMM C
ATOM   4533 O    ARG   282       9.983  29.367  12.027  1.00  0.00      QMMM O
ATOM   4534 N    VAL   283      10.526  31.431  11.322  1.00  0.00      QMMM N
ATOM   4535 H    VAL   283      10.883  31.966  10.541  1.00  0.00      QMMM H
ATOM   4536 CA   VAL   283      10.052  32.178  12.490  1.00  0.00      QMMM C
ATOM   4537 HA   VAL   283       9.229  31.642  12.960  1.00  0.00      QMMM H
ATOM   4538 CB   VAL   283      11.178  32.393  13.522  1.00  0.00      QMMM C
ATOM   4539 HB   VAL   283      11.982  32.966  13.059  1.00  0.00      QMMM H
ATOM   4540 CG1  VAL   283      10.676  33.171  14.738  1.00  0.00      QMMM C
ATOM   4541 HG11 VAL   283       9.796  32.693  15.166  1.00  0.00      QMMM H
ATOM   4542 HG12 VAL   283      11.456  33.234  15.496  1.00  0.00      QMMM H
ATOM   4543 HG13 VAL   283      10.426  34.183  14.428  1.00  0.00      QMMM H
ATOM   4544 CG2  VAL   283      11.769  31.077  14.030  1.00  0.00      QMMM C
ATOM   4545 HG21 VAL   283      12.280  30.564  13.218  1.00  0.00      QMMM H
ATOM   4546 HG22 VAL   283      12.496  31.274  14.818  1.00  0.00      QMMM H
ATOM   4547 HG23 VAL   283      10.985  30.428  14.415  1.00  0.00      QMMM H
ATOM   4548 C    VAL   283       9.530  33.513  11.993  1.00  0.00      QMMM C
ATOM   4549 O    VAL   283      10.283  34.271  11.385  1.00  0.00      QMMM O
ATOM   4550 N    GLY   284       8.254  33.807  12.217  1.00  0.00      QMMM N
ATOM   4551 H    GLY   284       7.673  33.138  12.714  1.00  0.00      QMMM H
ATOM   4552 CA   GLY   284       7.724  35.136  11.950  1.00  0.00      QMMM C
ATOM   4553 HA2  GLY   284       8.013  35.435  10.950  1.00  0.00      QMMM H
ATOM   4554 HA3  GLY   284       6.641  35.132  12.018  1.00  0.00      QMMM H
ATOM   4555 C    GLY   284       8.266  36.153  12.943  1.00  0.00      QMMM C
ATOM   4556 O    GLY   284       8.493  35.822  14.105  1.00  0.00      QMMM O
ATOM   4557 N    HIS   285       8.417  37.397  12.504  1.00  0.00      QMMM N
ATOM   4558 H    HIS   285       8.257  37.569  11.515  1.00  0.00      QMMM H
ATOM   4559 CA   HIS   285       8.874  38.504  13.338  1.00  0.00      QMMM C
ATOM   4560 HA   HIS   285       8.730  38.248  14.395  1.00  0.00      QMMM H
ATOM   4561 CB   HIS   285      10.361  38.737  13.056  1.00  0.00      QMMM C
ATOM   4562 HB2  HIS   285      10.948  37.871  13.384  1.00  0.00      QMMM H
ATOM   4563 HB3  HIS   285      10.478  38.822  11.970  1.00  0.00      QMMM H
ATOM   4564 CG   HIS   285      10.940  39.980  13.627  1.00  0.00      QMMM C
ATOM   4565 ND1  HIS   285      11.139  41.092  12.838  1.00  0.00      QMMM N
ATOM   4566 HD1  HIS   285      10.953  41.128  11.841  1.00  0.00      QMMM H
ATOM   4567 CE1  HIS   285      11.622  42.094  13.600  1.00  0.00      QMMM C
ATOM   4568 HE1  HIS   285      11.899  43.074  13.234  1.00  0.00      QMMM H
ATOM   4569 NE2  HIS   285      11.752  41.688  14.851  1.00  0.00      QMMM N
ATOM   4570 CD2  HIS   285      11.326  40.378  14.883  1.00  0.00      QMMM C
ATOM   4571 HD2  HIS   285      11.309  39.804  15.798  1.00  0.00      QMMM H
ATOM   4572 C    HIS   285       8.080  39.778  13.053  1.00  0.00      QMMM C
ATOM   4573 O    HIS   285       7.742  40.085  11.906  1.00  0.00      QMMM O
ATOM   4574 N    VAL   286       7.800  40.534  14.113  1.00  0.00      QMMM N
ATOM   4575 H    VAL   286       8.070  40.169  15.023  1.00  0.00      QMMM H
ATOM   4576 CA   VAL   286       7.095  41.815  14.051  1.00  0.00      QMMM C
ATOM   4577 HA   VAL   286       6.316  41.737  13.292  1.00  0.00      QMMM H
ATOM   4578 CB   VAL   286       6.399  42.121  15.385  1.00  0.00      QMMM C
ATOM   4579 HB   VAL   286       7.136  42.288  16.168  1.00  0.00      QMMM H
ATOM   4580 CG1  VAL   286       5.522  43.360  15.228  1.00  0.00      QMMM C
ATOM   4581 HG11 VAL   286       4.871  43.230  14.367  1.00  0.00      QMMM H
ATOM   4582 HG12 VAL   286       4.908  43.477  16.117  1.00  0.00      QMMM H
ATOM   4583 HG13 VAL   286       6.142  44.246  15.100  1.00  0.00      QMMM H
ATOM   4584 CG2  VAL   286       5.457  40.993  15.816  1.00  0.00      QMMM C
ATOM   4585 HG21 VAL   286       5.976  40.040  15.879  1.00  0.00      QMMM H
ATOM   4586 HG22 VAL   286       5.067  41.225  16.803  1.00  0.00      QMMM H
ATOM   4587 HG23 VAL   286       4.633  40.904  15.111  1.00  0.00      QMMM H
ATOM   4588 C    VAL   286       8.045  42.941  13.625  1.00  0.00      QMMM C
ATOM   4589 O    VAL   286       8.678  43.609  14.442  1.00  0.00      QMMM O
ATOM   4590 N    PHE   287       8.160  43.157  12.316  1.00  0.00      QMMM N
ATOM   4591 H    PHE   287       7.662  42.511  11.716  1.00  0.00      QMMM H
ATOM   4592 CA   PHE   287       8.990  44.207  11.714  1.00  0.00      QMMM C
ATOM   4593 HA   PHE   287       9.982  44.157  12.161  1.00  0.00      QMMM H
ATOM   4594 CB   PHE   287       9.155  43.913  10.217  1.00  0.00      QMMM C
ATOM   4595 HB2  PHE   287       8.171  43.887   9.744  1.00  0.00      QMMM H
ATOM   4596 HB3  PHE   287       9.715  44.732   9.764  1.00  0.00      QMMM H
ATOM   4597 CG   PHE   287       9.891  42.618   9.922  1.00  0.00      QMMM C
ATOM   4598 CD1  PHE   287       9.194  41.475   9.488  1.00  0.00      QMMM C
ATOM   4599 HD1  PHE   287       8.117  41.489   9.402  1.00  0.00      QMMM H
ATOM   4600 CE1  PHE   287       9.902  40.306   9.154  1.00  0.00      QMMM C
ATOM   4601 HE1  PHE   287       9.380  39.428   8.801  1.00  0.00      QMMM H
ATOM   4602 CZ   PHE   287      11.301  40.272   9.255  1.00  0.00      QMMM C
ATOM   4603 HZ   PHE   287      11.835  39.383   8.956  1.00  0.00      QMMM H
ATOM   4604 CE2  PHE   287      11.996  41.394   9.731  1.00  0.00      QMMM C
ATOM   4605 HE2  PHE   287      13.074  41.370   9.809  1.00  0.00      QMMM H
ATOM   4606 CD2  PHE   287      11.290  42.563  10.063  1.00  0.00      QMMM C
ATOM   4607 HD2  PHE   287      11.831  43.432  10.401  1.00  0.00      QMMM H
ATOM   4608 C    PHE   287       8.447  45.629  11.984  1.00  0.00      QMMM C
ATOM   4609 O    PHE   287       7.704  46.192  11.177  1.00  0.00      QMMM O
ATOM   4610 N    ARG   288       8.803  46.215  13.131  1.00  0.00      QMMM N
ATOM   4611 H    ARG   288       9.377  45.675  13.764  1.00  0.00      QMMM H
ATOM   4612 CA   ARG   288       8.366  47.550  13.548  1.00  0.00      QMMM C
ATOM   4613 HA   ARG   288       7.266  47.562  13.498  1.00  0.00      QMMM H
ATOM   4614 CB   ARG   288       8.784  47.840  14.996  1.00  0.00      QMMM C
ATOM   4615 HB2  ARG   288       9.855  47.658  15.139  1.00  0.00      QMMM H
ATOM   4616 HB3  ARG   288       8.629  48.911  15.191  1.00  0.00      QMMM H
ATOM   4617 CG   ARG   288       7.980  47.070  16.033  1.00  0.00      QMMM C
ATOM   4618 HG2  ARG   288       6.913  47.155  15.777  1.00  0.00      QMMM H
ATOM   4619 HG3  ARG   288       8.231  46.000  16.013  1.00  0.00      QMMM H
ATOM   4620 CD   ARG   288       8.116  47.578  17.469  1.00  0.00      QMMM C
ATOM   4621 HD2  ARG   288       7.945  48.665  17.491  1.00  0.00      QMMM H
ATOM   4622 HD3  ARG   288       7.312  47.118  18.052  1.00  0.00      QMMM H
ATOM   4623 NE   ARG   288       9.402  47.292  18.074  1.00  0.00      QMMM N
ATOM   4624 HE   ARG   288      10.368  47.620  17.501  1.00  0.00      QMMM H
ATOM   4625 CZ   ARG   288       9.545  46.738  19.250  1.00  0.00      QMMM C
ATOM   4626 NH1  ARG   288       8.550  46.604  20.186  1.00  0.00      QMMM N
ATOM   4627 HH11 ARG   288       7.619  46.901  19.916  1.00  0.00      QMMM H
ATOM   4628 HH12 ARG   288       8.527  45.741  20.729  1.00  0.00      QMMM H
ATOM   4629 NH2  ARG   288      10.763  46.316  19.661  1.00  0.00      QMMM N
ATOM   4630 HH21 ARG   288      11.579  46.436  19.074  1.00  0.00      QMMM H
ATOM   4631 HH22 ARG   288      10.899  46.262  20.658  1.00  0.00      QMMM H
ATOM   4632 C    ARG   288       8.889  48.680  12.639  1.00  0.00      QMMM C
ATOM   4633 O    ARG   288      10.094  48.906  12.515  1.00  0.00      QMMM O
ATOM   4634 N    LYS   289       7.969  49.474  12.071  1.00  0.00      QMMM N
ATOM   4635 H    LYS   289       7.012  49.162  12.176  1.00  0.00      QMMM H
ATOM   4636 CA   LYS   289       8.257  50.764  11.402  1.00  0.00      QMMM C
ATOM   4637 HA   LYS   289       9.216  50.663  10.889  1.00  0.00      QMMM H
ATOM   4638 CB   LYS   289       7.207  51.037  10.302  1.00  0.00      QMMM C
ATOM   4639 HB2  LYS   289       7.575  51.836   9.655  1.00  0.00      QMMM H
ATOM   4640 HB3  LYS   289       7.140  50.137   9.687  1.00  0.00      QMMM H
ATOM   4641 CG   LYS   289       5.800  51.429  10.797  1.00  0.00      QMMM C
ATOM   4642 HG2  LYS   289       5.645  51.034  11.799  1.00  0.00      QMMM H
ATOM   4643 HG3  LYS   289       5.730  52.516  10.857  1.00  0.00      QMMM H
ATOM   4644 CD   LYS   289       4.696  50.889   9.862  1.00  0.00      QMMM C
ATOM   4645 HD2  LYS   289       4.771  51.370   8.886  1.00  0.00      QMMM H
ATOM   4646 HD3  LYS   289       4.840  49.815   9.733  1.00  0.00      QMMM H
ATOM   4647 CE   LYS   289       3.301  51.134  10.458  1.00  0.00      QMMM C
ATOM   4648 HE2  LYS   289       3.343  50.914  11.526  1.00  0.00      QMMM H
ATOM   4649 HE3  LYS   289       3.043  52.191  10.354  1.00  0.00      QMMM H
ATOM   4650 NZ   LYS   289       2.253  50.282   9.837  1.00  0.00      QMMM N
ATOM   4651 HZ1  LYS   289       2.444  49.282   9.896  1.00  0.00      QMMM H
ATOM   4652 HZ2  LYS   289       1.387  50.307  10.384  1.00  0.00      QMMM H
ATOM   4653 HZ3  LYS   289       2.039  50.520   8.883  1.00  0.00      QMMM H
ATOM   4654 C    LYS   289       8.458  51.952  12.366  1.00  0.00      QMMM C
ATOM   4655 O    LYS   289       8.816  53.037  11.923  1.00  0.00      QMMM O
ATOM   4656 N    GLN   290       8.259  51.754  13.673  1.00  0.00      QMMM N
ATOM   4657 H    GLN   290       7.943  50.844  13.969  1.00  0.00      QMMM H
ATOM   4658 CA   GLN   290       8.535  52.716  14.749  1.00  0.00      QMMM C
ATOM   4659 HA   GLN   290       9.355  53.369  14.448  1.00  0.00      QMMM H
ATOM   4660 CB   GLN   290       7.273  53.574  14.981  1.00  0.00      QMMM C
ATOM   4661 HB2  GLN   290       7.039  54.090  14.048  1.00  0.00      QMMM H
ATOM   4662 HB3  GLN   290       6.431  52.924  15.225  1.00  0.00      QMMM H
ATOM   4663 CG   GLN   290       7.433  54.622  16.098  1.00  0.00      QMMM C
ATOM   4664 HG2  GLN   290       7.538  54.118  17.058  1.00  0.00      QMMM H
ATOM   4665 HG3  GLN   290       8.334  55.208  15.919  1.00  0.00      QMMM H
ATOM   4666 CD   GLN   290       6.242  55.578  16.179  1.00  0.00      QMMM C
ATOM   4667 OE1  GLN   290       5.466  55.595  17.122  1.00  0.00      QMMM O
ATOM   4668 NE2  GLN   290       6.044  56.427  15.195  1.00  0.00      QMMM N
ATOM   4669 HE21 GLN   290       5.249  57.028  15.323  1.00  0.00      QMMM H
ATOM   4670 HE22 GLN   290       6.644  56.470  14.392  1.00  0.00      QMMM H
ATOM   4671 C    GLN   290       8.949  51.958  16.023  1.00  0.00      QMMM C
ATOM   4672 O    GLN   290       8.228  51.058  16.442  1.00  0.00      QMMM O
ATOM   4673 N    HIS   291      10.090  52.304  16.627  1.00  0.00      QMMM N
ATOM   4674 H    HIS   291      10.652  53.038  16.233  1.00  0.00      QMMM H
ATOM   4675 CA   HIS   291      10.495  51.761  17.932  1.00  0.00      QMMM C
ATOM   4676 HA   HIS   291      10.327  50.678  17.912  1.00  0.00      QMMM H
ATOM   4677 CB   HIS   291      11.984  52.020  18.195  1.00  0.00      QMMM C
ATOM   4678 HB2  HIS   291      12.187  53.099  18.235  1.00  0.00      QMMM H
ATOM   4679 HB3  HIS   291      12.243  51.625  19.191  1.00  0.00      QMMM H
ATOM   4680 CG   HIS   291      12.928  51.413  17.215  1.00  0.00      QMMM C
ATOM   4681 ND1  HIS   291      12.790  50.132  16.732  1.00  0.00      QMMM N
ATOM   4682 CE1  HIS   291      13.868  49.880  16.002  1.00  0.00      QMMM C
ATOM   4683 HE1  HIS   291      14.074  48.950  15.489  1.00  0.00      QMMM H
ATOM   4684 NE2  HIS   291      14.687  50.947  15.986  1.00  0.00      QMMM N
ATOM   4685 HE2  HIS   291      15.594  50.978  15.530  1.00  0.00      QMMM H
ATOM   4686 CD2  HIS   291      14.110  51.934  16.740  1.00  0.00      QMMM C
ATOM   4687 HD2  HIS   291      14.584  52.894  16.892  1.00  0.00      QMMM H
ATOM   4688 C    HIS   291       9.713  52.420  19.087  1.00  0.00      QMMM C
ATOM   4689 O    HIS   291       9.451  53.623  19.013  1.00  0.00      QMMM O
ATOM   4690 N    PRO   292       9.396  51.691  20.176  1.00  0.00      QMMM N
ATOM   4691 CA   PRO   292       8.788  52.267  21.379  1.00  0.00      QMMM C
ATOM   4692 HA   PRO   292       8.066  53.041  21.116  1.00  0.00      QMMM H
ATOM   4693 CB   PRO   292       8.056  51.091  22.028  1.00  0.00      QMMM C
ATOM   4694 HB2  PRO   292       7.988  51.205  23.110  1.00  0.00      QMMM H
ATOM   4695 HB3  PRO   292       7.063  51.003  21.593  1.00  0.00      QMMM H
ATOM   4696 CD   PRO   292       9.432  50.235  20.260  1.00  0.00      QMMM C
ATOM   4697 HD2  PRO   292       8.776  49.815  19.496  1.00  0.00      QMMM H
ATOM   4698 HD3  PRO   292      10.445  49.852  20.135  1.00  0.00      QMMM H
ATOM   4699 CG   PRO   292       8.895  49.872  21.644  1.00  0.00      QMMM C
ATOM   4700 HG2  PRO   292       8.301  48.961  21.619  1.00  0.00      QMMM H
ATOM   4701 HG3  PRO   292       9.717  49.755  22.346  1.00  0.00      QMMM H
ATOM   4702 C    PRO   292       9.794  52.867  22.378  1.00  0.00      QMMM C
ATOM   4703 O    PRO   292       9.534  53.914  22.965  1.00  0.00      QMMM O
ATOM   4704 N    TYR   293      10.902  52.168  22.636  1.00  0.00      QMMM N
ATOM   4705 H    TYR   293      11.085  51.346  22.083  1.00  0.00      QMMM H
ATOM   4706 CA   TYR   293      11.741  52.366  23.818  1.00  0.00      QMMM C
ATOM   4707 HA   TYR   293      11.074  52.583  24.668  1.00  0.00      QMMM H
ATOM   4708 CB   TYR   293      12.471  51.045  24.139  1.00  0.00      QMMM C
ATOM   4709 HB2  TYR   293      13.201  51.212  24.944  1.00  0.00      QMMM H
ATOM   4710 HB3  TYR   293      11.733  50.335  24.537  1.00  0.00      QMMM H
ATOM   4711 CG   TYR   293      13.150  50.390  22.967  1.00  0.00      QMMM C
ATOM   4712 CD1  TYR   293      14.303  50.930  22.384  1.00  0.00      QMMM C
ATOM   4713 HD1  TYR   293      14.756  51.833  22.800  1.00  0.00      QMMM H
ATOM   4714 CE1  TYR   293      14.891  50.349  21.271  1.00  0.00      QMMM C
ATOM   4715 HE1  TYR   293      15.790  50.768  20.831  1.00  0.00      QMMM H
ATOM   4716 CZ   TYR   293      14.339  49.197  20.695  1.00  0.00      QMMM C
ATOM   4717 OH   TYR   293      14.981  48.650  19.652  1.00  0.00      QMMM O
ATOM   4718 HH   TYR   293      14.386  48.040  19.161  1.00  0.00      QMMM H
ATOM   4719 CE2  TYR   293      13.191  48.641  21.270  1.00  0.00      QMMM C
ATOM   4720 HE2  TYR   293      12.771  47.736  20.840  1.00  0.00      QMMM H
ATOM   4721 CD2  TYR   293      12.614  49.237  22.388  1.00  0.00      QMMM C
ATOM   4722 HD2  TYR   293      11.739  48.765  22.847  1.00  0.00      QMMM H
ATOM   4723 C    TYR   293      12.721  53.547  23.708  1.00  0.00      QMMM C
ATOM   4724 O    TYR   293      13.102  54.007  22.632  1.00  0.00      QMMM O
ATOM   4725 N    THR   294      13.166  54.031  24.871  1.00  0.00      QMMM N
ATOM   4726 H    THR   294      12.793  53.616  25.711  1.00  0.00      QMMM H
ATOM   4727 CA   THR   294      14.112  55.148  25.019  1.00  0.00      QMMM C
ATOM   4728 HA   THR   294      13.797  55.950  24.351  1.00  0.00      QMMM H
ATOM   4729 CB   THR   294      14.079  55.677  26.462  1.00  0.00      QMMM C
ATOM   4730 HB   THR   294      14.872  56.413  26.599  1.00  0.00      QMMM H
ATOM   4731 CG2  THR   294      12.744  56.337  26.803  1.00  0.00      QMMM C
ATOM   4732 HG21 THR   294      11.930  55.613  26.742  1.00  0.00      QMMM H
ATOM   4733 HG22 THR   294      12.780  56.747  27.813  1.00  0.00      QMMM H
ATOM   4734 HG23 THR   294      12.547  57.150  26.105  1.00  0.00      QMMM H
ATOM   4735 OG1  THR   294      14.261  54.619  27.377  1.00  0.00      QMMM O
ATOM   4736 HG1  THR   294      13.991  54.948  28.242  1.00  0.00      QMMM H
ATOM   4737 C    THR   294      15.555  54.776  24.645  1.00  0.00      QMMM C
ATOM   4738 O    THR   294      15.944  53.608  24.692  1.00  0.00      QMMM O
ATOM   4739 N    PHE   295      16.365  55.794  24.325  1.00  0.00      QMMM N
ATOM   4740 H    PHE   295      15.970  56.721  24.348  1.00  0.00      QMMM H
ATOM   4741 CA   PHE   295      17.730  55.698  23.785  1.00  0.00      QMMM C
ATOM   4742 HA   PHE   295      18.102  54.679  23.889  1.00  0.00      QMMM H
ATOM   4743 CB   PHE   295      17.686  56.030  22.283  1.00  0.00      QMMM C
ATOM   4744 HB2  PHE   295      17.071  56.918  22.131  1.00  0.00      QMMM H
ATOM   4745 HB3  PHE   295      18.694  56.297  21.966  1.00  0.00      QMMM H
ATOM   4746 CG   PHE   295      17.194  54.932  21.358  1.00  0.00      QMMM C
ATOM   4747 CD1  PHE   295      18.126  54.143  20.661  1.00  0.00      QMMM C
ATOM   4748 HD1  PHE   295      19.178  54.266  20.836  1.00  0.00      QMMM H
ATOM   4749 CE1  PHE   295      17.702  53.205  19.709  1.00  0.00      QMMM C
ATOM   4750 HE1  PHE   295      18.439  52.627  19.169  1.00  0.00      QMMM H
ATOM   4751 CZ   PHE   295      16.331  53.012  19.479  1.00  0.00      QMMM C
ATOM   4752 HZ   PHE   295      16.005  52.258  18.775  1.00  0.00      QMMM H
ATOM   4753 CE2  PHE   295      15.390  53.775  20.193  1.00  0.00      QMMM C
ATOM   4754 HE2  PHE   295      14.329  53.612  20.048  1.00  0.00      QMMM H
ATOM   4755 CD2  PHE   295      15.820  54.745  21.117  1.00  0.00      QMMM C
ATOM   4756 HD2  PHE   295      15.083  55.336  21.642  1.00  0.00      QMMM H
ATOM   4757 C    PHE   295      18.688  56.689  24.495  1.00  0.00      QMMM C
ATOM   4758 O    PHE   295      18.464  57.896  24.382  1.00  0.00      QMMM O
ATOM   4759 N    PRO   296      19.742  56.240  25.212  1.00  0.00      QMMM N
ATOM   4760 CA   PRO   296      20.779  57.078  25.834  1.00  0.00      QMMM C
ATOM   4761 HA   PRO   296      20.318  57.592  26.679  1.00  0.00      QMMM H
ATOM   4762 CB   PRO   296      21.817  56.098  26.401  1.00  0.00      QMMM C
ATOM   4763 HB2  PRO   296      22.549  55.821  25.644  1.00  0.00      QMMM H
ATOM   4764 HB3  PRO   296      22.314  56.498  27.285  1.00  0.00      QMMM H
ATOM   4765 CD   PRO   296      19.956  54.855  25.599  1.00  0.00      QMMM C
ATOM   4766 HD2  PRO   296      19.030  54.407  25.959  1.00  0.00      QMMM H
ATOM   4767 HD3  PRO   296      20.355  54.300  24.749  1.00  0.00      QMMM H
ATOM   4768 CG   PRO   296      20.980  54.869  26.731  1.00  0.00      QMMM C
ATOM   4769 HG2  PRO   296      20.473  55.012  27.686  1.00  0.00      QMMM H
ATOM   4770 HG3  PRO   296      21.581  53.958  26.746  1.00  0.00      QMMM H
ATOM   4771 C    PRO   296      21.413  58.143  24.913  1.00  0.00      QMMM C
ATOM   4772 O    PRO   296      22.347  57.868  24.155  1.00  0.00      QMMM O
ATOM   4773 N    GLY   297      20.903  59.376  24.993  1.00  0.00      QMMM N
ATOM   4774 H    GLY   297      20.116  59.500  25.615  1.00  0.00      QMMM H
ATOM   4775 CA   GLY   297      21.338  60.531  24.194  1.00  0.00      QMMM C
ATOM   4776 HA2  GLY   297      21.250  61.432  24.801  1.00  0.00      QMMM H
ATOM   4777 HA3  GLY   297      22.388  60.418  23.926  1.00  0.00      QMMM H
ATOM   4778 C    GLY   297      20.543  60.763  22.900  1.00  0.00      QMMM C
ATOM   4779 O    GLY   297      20.897  61.653  22.132  1.00  0.00      QMMM O
ATOM   4780 N    GLY   298      19.495  59.977  22.642  1.00  0.00      QMMM N
ATOM   4781 H    GLY   298      19.273  59.270  23.334  1.00  0.00      QMMM H
ATOM   4782 CA   GLY   298      18.680  59.998  21.420  1.00  0.00      QMMM C
ATOM   4783 HA2  GLY   298      17.629  59.941  21.702  1.00  0.00      QMMM H
ATOM   4784 HA3  GLY   298      18.840  60.932  20.881  1.00  0.00      QMMM H
ATOM   4785 C    GLY   298      19.004  58.835  20.475  1.00  0.00      QMMM C
ATOM   4786 O    GLY   298      20.119  58.316  20.466  1.00  0.00      QMMM O
ATOM   4787 N    SER   299      18.032  58.422  19.657  1.00  0.00      QMMM N
ATOM   4788 H    SER   299      17.152  58.919  19.647  1.00  0.00      QMMM H
ATOM   4789 CA   SER   299      18.132  57.246  18.775  1.00  0.00      QMMM C
ATOM   4790 HA   SER   299      18.365  56.379  19.385  1.00  0.00      QMMM H
ATOM   4791 CB   SER   299      16.787  56.979  18.090  1.00  0.00      QMMM C
ATOM   4792 HB2  SER   299      16.902  56.184  17.351  1.00  0.00      QMMM H
ATOM   4793 HB3  SER   299      16.063  56.658  18.840  1.00  0.00      QMMM H
ATOM   4794 OG   SER   299      16.317  58.163  17.467  1.00  0.00      QMMM O
ATOM   4795 HG   SER   299      15.469  57.975  17.049  1.00  0.00      QMMM H
ATOM   4796 C    SER   299      19.261  57.353  17.748  1.00  0.00      QMMM C
ATOM   4797 O    SER   299      20.127  56.482  17.700  1.00  0.00      QMMM O
ATOM   4798 N    GLY   300      19.300  58.440  16.971  1.00  0.00      QMMM N
ATOM   4799 H    GLY   300      18.503  59.059  17.032  1.00  0.00      QMMM H
ATOM   4800 CA   GLY   300      20.395  58.730  16.038  1.00  0.00      QMMM C
ATOM   4801 HA2  GLY   300      20.431  57.952  15.274  1.00  0.00      QMMM H
ATOM   4802 HA3  GLY   300      20.212  59.685  15.545  1.00  0.00      QMMM H
ATOM   4803 C    GLY   300      21.767  58.796  16.720  1.00  0.00      QMMM C
ATOM   4804 O    GLY   300      22.746  58.287  16.185  1.00  0.00      QMMM O
ATOM   4805 N    THR   301      21.839  59.375  17.921  1.00  0.00      QMMM N
ATOM   4806 H    THR   301      21.015  59.829  18.287  1.00  0.00      QMMM H
ATOM   4807 CA   THR   301      23.056  59.502  18.740  1.00  0.00      QMMM C
ATOM   4808 HA   THR   301      23.826  59.992  18.145  1.00  0.00      QMMM H
ATOM   4809 CB   THR   301      22.768  60.362  19.981  1.00  0.00      QMMM C
ATOM   4810 HB   THR   301      22.267  59.751  20.731  1.00  0.00      QMMM H
ATOM   4811 CG2  THR   301      24.034  60.956  20.594  1.00  0.00      QMMM C
ATOM   4812 HG21 THR   301      24.526  61.603  19.867  1.00  0.00      QMMM H
ATOM   4813 HG22 THR   301      23.770  61.547  21.472  1.00  0.00      QMMM H
ATOM   4814 HG23 THR   301      24.717  60.163  20.893  1.00  0.00      QMMM H
ATOM   4815 OG1  THR   301      21.917  61.434  19.650  1.00  0.00      QMMM O
ATOM   4816 HG1  THR   301      21.569  61.776  20.495  1.00  0.00      QMMM H
ATOM   4817 C    THR   301      23.594  58.148  19.209  1.00  0.00      QMMM C
ATOM   4818 O    THR   301      24.806  57.928  19.210  1.00  0.00      QMMM O
ATOM   4819 N    VAL   302      22.704  57.236  19.616  1.00  0.00      QMMM N
ATOM   4820 H    VAL   302      21.728  57.521  19.630  1.00  0.00      QMMM H
ATOM   4821 CA   VAL   302      23.014  55.828  19.909  1.00  0.00      QMMM C
ATOM   4822 HA   VAL   302      23.838  55.779  20.618  1.00  0.00      QMMM H
ATOM   4823 CB   VAL   302      21.803  55.118  20.541  1.00  0.00      QMMM C
ATOM   4824 HB   VAL   302      20.914  55.336  19.953  1.00  0.00      QMMM H
ATOM   4825 CG1  VAL   302      21.987  53.603  20.605  1.00  0.00      QMMM C
ATOM   4826 HG11 VAL   302      22.946  53.365  21.068  1.00  0.00      QMMM H
ATOM   4827 HG12 VAL   302      21.188  53.144  21.183  1.00  0.00      QMMM H
ATOM   4828 HG13 VAL   302      21.957  53.172  19.605  1.00  0.00      QMMM H
ATOM   4829 CG2  VAL   302      21.578  55.600  21.978  1.00  0.00      QMMM C
ATOM   4830 HG21 VAL   302      21.420  56.677  21.993  1.00  0.00      QMMM H
ATOM   4831 HG22 VAL   302      20.704  55.111  22.403  1.00  0.00      QMMM H
ATOM   4832 HG23 VAL   302      22.442  55.349  22.589  1.00  0.00      QMMM H
ATOM   4833 C    VAL   302      23.486  55.109  18.648  1.00  0.00      QMMM C
ATOM   4834 O    VAL   302      24.601  54.598  18.639  1.00  0.00      QMMM O
ATOM   4835 N    PHE   303      22.688  55.111  17.575  1.00  0.00      QMMM N
ATOM   4836 H    PHE   303      21.783  55.564  17.650  1.00  0.00      QMMM H
ATOM   4837 CA   PHE   303      23.045  54.477  16.302  1.00  0.00      QMMM C
ATOM   4838 HA   PHE   303      23.115  53.399  16.460  1.00  0.00      QMMM H
ATOM   4839 CB   PHE   303      21.952  54.738  15.256  1.00  0.00      QMMM C
ATOM   4840 HB2  PHE   303      21.063  54.164  15.521  1.00  0.00      QMMM H
ATOM   4841 HB3  PHE   303      21.684  55.794  15.277  1.00  0.00      QMMM H
ATOM   4842 CG   PHE   303      22.380  54.369  13.845  1.00  0.00      QMMM C
ATOM   4843 CD1  PHE   303      22.579  53.019  13.498  1.00  0.00      QMMM C
ATOM   4844 HD1  PHE   303      22.386  52.237  14.220  1.00  0.00      QMMM H
ATOM   4845 CE1  PHE   303      23.048  52.685  12.216  1.00  0.00      QMMM C
ATOM   4846 HE1  PHE   303      23.191  51.648  11.937  1.00  0.00      QMMM H
ATOM   4847 CZ   PHE   303      23.331  53.695  11.282  1.00  0.00      QMMM C
ATOM   4848 HZ   PHE   303      23.680  53.422  10.294  1.00  0.00      QMMM H
ATOM   4849 CE2  PHE   303      23.115  55.043  11.616  1.00  0.00      QMMM C
ATOM   4850 HE2  PHE   303      23.289  55.815  10.879  1.00  0.00      QMMM H
ATOM   4851 CD2  PHE   303      22.649  55.380  12.900  1.00  0.00      QMMM C
ATOM   4852 HD2  PHE   303      22.501  56.419  13.158  1.00  0.00      QMMM H
ATOM   4853 C    PHE   303      24.418  54.937  15.794  1.00  0.00      QMMM C
ATOM   4854 O    PHE   303      25.268  54.105  15.503  1.00  0.00      QMMM O
ATOM   4855 N    ALA   304      24.668  56.246  15.716  1.00  0.00      QMMM N
ATOM   4856 H    ALA   304      23.924  56.894  15.951  1.00  0.00      QMMM H
ATOM   4857 CA   ALA   304      25.954  56.781  15.281  1.00  0.00      QMMM C
ATOM   4858 HA   ALA   304      26.171  56.377  14.291  1.00  0.00      QMMM H
ATOM   4859 CB   ALA   304      25.838  58.302  15.153  1.00  0.00      QMMM C
ATOM   4860 HB1  ALA   304      25.609  58.747  16.122  1.00  0.00      QMMM H
ATOM   4861 HB2  ALA   304      26.778  58.701  14.773  1.00  0.00      QMMM H
ATOM   4862 HB3  ALA   304      25.043  58.551  14.448  1.00  0.00      QMMM H
ATOM   4863 C    ALA   304      27.114  56.352  16.201  1.00  0.00      QMMM C
ATOM   4864 O    ALA   304      28.155  55.938  15.699  1.00  0.00      QMMM O
ATOM   4865 N    ARG   305      26.945  56.395  17.533  1.00  0.00      QMMM N
ATOM   4866 H    ARG   305      26.048  56.724  17.873  1.00  0.00      QMMM H
ATOM   4867 CA   ARG   305      27.924  55.874  18.510  1.00  0.00      QMMM C
ATOM   4868 HA   ARG   305      28.863  56.418  18.388  1.00  0.00      QMMM H
ATOM   4869 CB   ARG   305      27.402  56.125  19.938  1.00  0.00      QMMM C
ATOM   4870 HB2  ARG   305      27.387  57.204  20.097  1.00  0.00      QMMM H
ATOM   4871 HB3  ARG   305      26.384  55.750  20.031  1.00  0.00      QMMM H
ATOM   4872 CG   ARG   305      28.256  55.471  21.035  1.00  0.00      QMMM C
ATOM   4873 HG2  ARG   305      28.096  54.391  21.037  1.00  0.00      QMMM H
ATOM   4874 HG3  ARG   305      29.307  55.665  20.819  1.00  0.00      QMMM H
ATOM   4875 CD   ARG   305      27.954  56.031  22.434  1.00  0.00      QMMM C
ATOM   4876 HD2  ARG   305      28.705  55.631  23.118  1.00  0.00      QMMM H
ATOM   4877 HD3  ARG   305      28.072  57.116  22.421  1.00  0.00      QMMM H
ATOM   4878 NE   ARG   305      26.624  55.670  22.970  1.00  0.00      QMMM N
ATOM   4879 HE   ARG   305      26.563  54.859  23.591  1.00  0.00      QMMM H
ATOM   4880 CZ   ARG   305      25.540  56.421  23.020  1.00  0.00      QMMM C
ATOM   4881 NH1  ARG   305      24.618  56.150  23.885  1.00  0.00      QMMM N
ATOM   4882 HH11 ARG   305      24.813  55.331  24.470  1.00  0.00      QMMM H
ATOM   4883 HH12 ARG   305      23.787  56.714  24.001  1.00  0.00      QMMM H
ATOM   4884 NH2  ARG   305      25.323  57.448  22.251  1.00  0.00      QMMM N
ATOM   4885 HH21 ARG   305      25.907  57.588  21.444  1.00  0.00      QMMM H
ATOM   4886 HH22 ARG   305      24.451  57.929  22.360  1.00  0.00      QMMM H
ATOM   4887 C    ARG   305      28.257  54.402  18.247  1.00  0.00      QMMM C
ATOM   4888 O    ARG   305      29.426  54.060  18.073  1.00  0.00      QMMM O
ATOM   4889 N    ASN   306      27.239  53.547  18.198  1.00  0.00      QMMM N
ATOM   4890 H    ASN   306      26.313  53.929  18.359  1.00  0.00      QMMM H
ATOM   4891 CA   ASN   306      27.357  52.112  17.945  1.00  0.00      QMMM C
ATOM   4892 HA   ASN   306      27.982  51.665  18.716  1.00  0.00      QMMM H
ATOM   4893 CB   ASN   306      25.955  51.483  18.000  1.00  0.00      QMMM C
ATOM   4894 HB2  ASN   306      25.323  51.975  17.261  1.00  0.00      QMMM H
ATOM   4895 HB3  ASN   306      26.035  50.431  17.730  1.00  0.00      QMMM H
ATOM   4896 CG   ASN   306      25.238  51.553  19.336  1.00  0.00      QMMM C
ATOM   4897 OD1  ASN   306      25.781  51.909  20.372  1.00  0.00      QMMM O
ATOM   4898 ND2  ASN   306      23.982  51.182  19.340  1.00  0.00      QMMM N
ATOM   4899 HD21 ASN   306      23.471  51.185  20.216  1.00  0.00      QMMM H
ATOM   4900 HD22 ASN   306      23.549  50.921  18.461  1.00  0.00      QMMM H
ATOM   4901 C    ASN   306      28.019  51.832  16.585  1.00  0.00      QMMM C
ATOM   4902 O    ASN   306      29.070  51.200  16.499  1.00  0.00      QMMM O
ATOM   4903 N    THR   307      27.425  52.330  15.505  1.00  0.00      QMMM N
ATOM   4904 H    THR   307      26.541  52.815  15.626  1.00  0.00      QMMM H
ATOM   4905 CA   THR   307      27.864  52.093  14.128  1.00  0.00      QMMM C
ATOM   4906 HA   THR   307      27.971  51.017  13.992  1.00  0.00      QMMM H
ATOM   4907 CB   THR   307      26.780  52.556  13.151  1.00  0.00      QMMM C
ATOM   4908 HB   THR   307      26.598  53.622  13.283  1.00  0.00      QMMM H
ATOM   4909 CG2  THR   307      27.087  52.266  11.687  1.00  0.00      QMMM C
ATOM   4910 HG21 THR   307      27.264  51.200  11.549  1.00  0.00      QMMM H
ATOM   4911 HG22 THR   307      26.240  52.571  11.075  1.00  0.00      QMMM H
ATOM   4912 HG23 THR   307      27.967  52.821  11.370  1.00  0.00      QMMM H
ATOM   4913 OG1  THR   307      25.612  51.831  13.449  1.00  0.00      QMMM O
ATOM   4914 HG1  THR   307      24.864  52.337  13.111  1.00  0.00      QMMM H
ATOM   4915 C    THR   307      29.226  52.715  13.820  1.00  0.00      QMMM C
ATOM   4916 O    THR   307      29.966  52.130  13.035  1.00  0.00      QMMM O
ATOM   4917 N    ARG   308      29.657  53.802  14.487  1.00  0.00      QMMM N
ATOM   4918 H    ARG   308      29.000  54.294  15.088  1.00  0.00      QMMM H
ATOM   4919 CA   ARG   308      31.080  54.203  14.480  1.00  0.00      QMMM C
ATOM   4920 HA   ARG   308      31.413  54.320  13.447  1.00  0.00      QMMM H
ATOM   4921 CB   ARG   308      31.354  55.505  15.241  1.00  0.00      QMMM C
ATOM   4922 HB2  ARG   308      30.799  55.526  16.180  1.00  0.00      QMMM H
ATOM   4923 HB3  ARG   308      32.417  55.508  15.489  1.00  0.00      QMMM H
ATOM   4924 CG   ARG   308      31.070  56.774  14.433  1.00  0.00      QMMM C
ATOM   4925 HG2  ARG   308      31.261  56.611  13.375  1.00  0.00      QMMM H
ATOM   4926 HG3  ARG   308      30.029  57.067  14.552  1.00  0.00      QMMM H
ATOM   4927 CD   ARG   308      31.972  57.897  14.948  1.00  0.00      QMMM C
ATOM   4928 HD2  ARG   308      31.469  58.841  14.766  1.00  0.00      QMMM H
ATOM   4929 HD3  ARG   308      32.093  57.789  16.026  1.00  0.00      QMMM H
ATOM   4930 NE   ARG   308      33.293  57.903  14.284  1.00  0.00      QMMM N
ATOM   4931 HE   ARG   308      33.517  57.125  13.677  1.00  0.00      QMMM H
ATOM   4932 CZ   ARG   308      34.114  58.934  14.195  1.00  0.00      QMMM C
ATOM   4933 NH1  ARG   308      35.168  58.903  13.438  1.00  0.00      QMMM N
ATOM   4934 HH11 ARG   308      35.463  58.012  13.025  1.00  0.00      QMMM H
ATOM   4935 HH12 ARG   308      35.789  59.686  13.418  1.00  0.00      QMMM H
ATOM   4936 NH2  ARG   308      33.921  60.029  14.866  1.00  0.00      QMMM N
ATOM   4937 HH21 ARG   308      33.149  60.052  15.522  1.00  0.00      QMMM H
ATOM   4938 HH22 ARG   308      34.419  60.869  14.610  1.00  0.00      QMMM H
ATOM   4939 C    ARG   308      31.980  53.132  15.077  1.00  0.00      QMMM C
ATOM   4940 O    ARG   308      33.010  52.832  14.490  1.00  0.00      QMMM O
ATOM   4941 N    ARG   309      31.640  52.569  16.240  1.00  0.00      QMMM N
ATOM   4942 H    ARG   309      30.757  52.851  16.655  1.00  0.00      QMMM H
ATOM   4943 CA   ARG   309      32.447  51.512  16.872  1.00  0.00      QMMM C
ATOM   4944 HA   ARG   309      33.475  51.865  16.965  1.00  0.00      QMMM H
ATOM   4945 CB   ARG   309      31.922  51.196  18.275  1.00  0.00      QMMM C
ATOM   4946 HB2  ARG   309      30.862  50.954  18.238  1.00  0.00      QMMM H
ATOM   4947 HB3  ARG   309      32.459  50.320  18.642  1.00  0.00      QMMM H
ATOM   4948 CG   ARG   309      32.140  52.371  19.243  1.00  0.00      QMMM C
ATOM   4949 HG2  ARG   309      33.205  52.582  19.311  1.00  0.00      QMMM H
ATOM   4950 HG3  ARG   309      31.643  53.265  18.874  1.00  0.00      QMMM H
ATOM   4951 CD   ARG   309      31.598  52.045  20.638  1.00  0.00      QMMM C
ATOM   4952 HD2  ARG   309      31.748  52.895  21.304  1.00  0.00      QMMM H
ATOM   4953 HD3  ARG   309      30.523  51.861  20.567  1.00  0.00      QMMM H
ATOM   4954 NE   ARG   309      32.255  50.849  21.176  1.00  0.00      QMMM N
ATOM   4955 HE   ARG   309      31.830  49.949  20.950  1.00  0.00      QMMM H
ATOM   4956 CZ   ARG   309      33.452  50.720  21.702  1.00  0.00      QMMM C
ATOM   4957 NH1  ARG   309      34.222  51.740  21.935  1.00  0.00      QMMM N
ATOM   4958 HH11 ARG   309      33.919  52.667  21.658  1.00  0.00      QMMM H
ATOM   4959 HH12 ARG   309      35.095  51.557  22.398  1.00  0.00      QMMM H
ATOM   4960 NH2  ARG   309      33.892  49.539  22.016  1.00  0.00      QMMM N
ATOM   4961 HH21 ARG   309      33.217  48.773  21.912  1.00  0.00      QMMM H
ATOM   4962 HH22 ARG   309      34.757  49.368  22.502  1.00  0.00      QMMM H
ATOM   4963 C    ARG   309      32.547  50.248  16.012  1.00  0.00      QMMM C
ATOM   4964 O    ARG   309      33.605  49.630  15.997  1.00  0.00      QMMM O
ATOM   4965 N    ALA   310      31.514  49.918  15.235  1.00  0.00      QMMM N
ATOM   4966 H    ALA   310      30.654  50.434  15.375  1.00  0.00      QMMM H
ATOM   4967 CA   ALA   310      31.623  48.953  14.141  1.00  0.00      QMMM C
ATOM   4968 HA   ALA   310      32.060  48.037  14.541  1.00  0.00      QMMM H
ATOM   4969 CB   ALA   310      30.218  48.612  13.620  1.00  0.00      QMMM C
ATOM   4970 HB1  ALA   310      29.741  49.494  13.193  1.00  0.00      QMMM H
ATOM   4971 HB2  ALA   310      30.288  47.841  12.852  1.00  0.00      QMMM H
ATOM   4972 HB3  ALA   310      29.598  48.237  14.435  1.00  0.00      QMMM H
ATOM   4973 C    ALA   310      32.563  49.462  13.021  1.00  0.00      QMMM C
ATOM   4974 O    ALA   310      33.610  48.869  12.760  1.00  0.00      QMMM O
ATOM   4975 N    ALA   311      32.204  50.566  12.361  1.00  0.00      QMMM N
ATOM   4976 H    ALA   311      31.344  51.022  12.641  1.00  0.00      QMMM H
ATOM   4977 CA   ALA   311      32.887  51.111  11.190  1.00  0.00      QMMM C
ATOM   4978 HA   ALA   311      32.815  50.371  10.393  1.00  0.00      QMMM H
ATOM   4979 CB   ALA   311      32.143  52.371  10.727  1.00  0.00      QMMM C
ATOM   4980 HB1  ALA   311      32.203  53.147  11.491  1.00  0.00      QMMM H
ATOM   4981 HB2  ALA   311      32.585  52.740   9.804  1.00  0.00      QMMM H
ATOM   4982 HB3  ALA   311      31.095  52.132  10.536  1.00  0.00      QMMM H
ATOM   4983 C    ALA   311      34.386  51.378  11.414  1.00  0.00      QMMM C
ATOM   4984 O    ALA   311      35.204  50.937  10.613  1.00  0.00      QMMM O
ATOM   4985 N    GLU   312      34.777  52.057  12.496  1.00  0.00      QMMM N
ATOM   4986 H    GLU   312      34.057  52.363  13.143  1.00  0.00      QMMM H
ATOM   4987 CA   GLU   312      36.182  52.357  12.800  1.00  0.00      QMMM C
ATOM   4988 HA   GLU   312      36.573  52.961  11.991  1.00  0.00      QMMM H
ATOM   4989 CB   GLU   312      36.341  53.124  14.127  1.00  0.00      QMMM C
ATOM   4990 HB2  GLU   312      35.785  52.608  14.912  1.00  0.00      QMMM H
ATOM   4991 HB3  GLU   312      37.394  53.104  14.411  1.00  0.00      QMMM H
ATOM   4992 CG   GLU   312      35.908  54.594  14.090  1.00  0.00      QMMM C
ATOM   4993 HG2  GLU   312      34.829  54.640  13.942  1.00  0.00      QMMM H
ATOM   4994 HG3  GLU   312      36.123  55.044  15.062  1.00  0.00      QMMM H
ATOM   4995 CD   GLU   312      36.599  55.417  12.995  1.00  0.00      QMMM C
ATOM   4996 OE1  GLU   312      37.677  55.023  12.492  1.00  0.00      QMMM O
ATOM   4997 OE2  GLU   312      35.986  56.434  12.593  1.00  0.00      QMMM O
ATOM   4998 C    GLU   312      37.067  51.114  12.867  1.00  0.00      QMMM C
ATOM   4999 O    GLU   312      38.197  51.150  12.378  1.00  0.00      QMMM O
ATOM   5000 N    VAL   313      36.550  50.051  13.488  1.00  0.00      QMMM N
ATOM   5001 H    VAL   313      35.586  50.131  13.789  1.00  0.00      QMMM H
ATOM   5002 CA   VAL   313      37.265  48.815  13.826  1.00  0.00      QMMM C
ATOM   5003 HA   VAL   313      38.295  49.057  14.083  1.00  0.00      QMMM H
ATOM   5004 CB   VAL   313      36.589  48.161  15.049  1.00  0.00      QMMM C
ATOM   5005 HB   VAL   313      35.542  47.976  14.811  1.00  0.00      QMMM H
ATOM   5006 CG1  VAL   313      37.228  46.832  15.475  1.00  0.00      QMMM C
ATOM   5007 HG11 VAL   313      38.274  46.975  15.732  1.00  0.00      QMMM H
ATOM   5008 HG12 VAL   313      36.692  46.427  16.329  1.00  0.00      QMMM H
ATOM   5009 HG13 VAL   313      37.154  46.099  14.673  1.00  0.00      QMMM H
ATOM   5010 CG2  VAL   313      36.656  49.102  16.261  1.00  0.00      QMMM C
ATOM   5011 HG21 VAL   313      36.245  50.081  16.019  1.00  0.00      QMMM H
ATOM   5012 HG22 VAL   313      36.049  48.697  17.066  1.00  0.00      QMMM H
ATOM   5013 HG23 VAL   313      37.685  49.219  16.587  1.00  0.00      QMMM H
ATOM   5014 C    VAL   313      37.312  47.833  12.656  1.00  0.00      QMMM C
ATOM   5015 O    VAL   313      38.272  47.070  12.557  1.00  0.00      QMMM O
ATOM   5016 N    TRP   314      36.307  47.847  11.774  1.00  0.00      QMMM N
ATOM   5017 H    TRP   314      35.541  48.476  11.984  1.00  0.00      QMMM H
ATOM   5018 CA   TRP   314      36.088  46.807  10.760  1.00  0.00      QMMM C
ATOM   5019 HA   TRP   314      36.902  46.082  10.797  1.00  0.00      QMMM H
ATOM   5020 CB   TRP   314      34.798  46.056  11.122  1.00  0.00      QMMM C
ATOM   5021 HB2  TRP   314      33.976  46.769  11.104  1.00  0.00      QMMM H
ATOM   5022 HB3  TRP   314      34.607  45.311  10.351  1.00  0.00      QMMM H
ATOM   5023 CG   TRP   314      34.809  45.352  12.453  1.00  0.00      QMMM C
ATOM   5024 CD1  TRP   314      34.165  45.747  13.578  1.00  0.00      QMMM C
ATOM   5025 HD1  TRP   314      33.536  46.621  13.648  1.00  0.00      QMMM H
ATOM   5026 NE1  TRP   314      34.458  44.884  14.620  1.00  0.00      QMMM N
ATOM   5027 HE1  TRP   314      34.051  44.928  15.554  1.00  0.00      QMMM H
ATOM   5028 CE2  TRP   314      35.343  43.911  14.220  1.00  0.00      QMMM C
ATOM   5029 CZ2  TRP   314      35.990  42.876  14.907  1.00  0.00      QMMM C
ATOM   5030 HZ2  TRP   314      35.862  42.784  15.974  1.00  0.00      QMMM H
ATOM   5031 CH2  TRP   314      36.787  41.976  14.183  1.00  0.00      QMMM C
ATOM   5032 HH2  TRP   314      37.280  41.160  14.691  1.00  0.00      QMMM H
ATOM   5033 CZ3  TRP   314      36.921  42.130  12.790  1.00  0.00      QMMM C
ATOM   5034 HZ3  TRP   314      37.492  41.418  12.222  1.00  0.00      QMMM H
ATOM   5035 CE3  TRP   314      36.314  43.206  12.119  1.00  0.00      QMMM C
ATOM   5036 HE3  TRP   314      36.434  43.333  11.052  1.00  0.00      QMMM H
ATOM   5037 CD2  TRP   314      35.521  44.136  12.823  1.00  0.00      QMMM C
ATOM   5038 C    TRP   314      36.051  47.322   9.310  1.00  0.00      QMMM C
ATOM   5039 O    TRP   314      36.367  46.564   8.398  1.00  0.00      QMMM O
ATOM   5040 N    MET   315      35.730  48.596   9.066  1.00  0.00      QMMM N
ATOM   5041 H    MET   315      35.559  49.212   9.852  1.00  0.00      QMMM H
ATOM   5042 CA   MET   315      35.620  49.181   7.720  1.00  0.00      QMMM C
ATOM   5043 HA   MET   315      35.637  48.390   6.975  1.00  0.00      QMMM H
ATOM   5044 CB   MET   315      34.279  49.918   7.556  1.00  0.00      QMMM C
ATOM   5045 HB2  MET   315      34.263  50.770   8.227  1.00  0.00      QMMM H
ATOM   5046 HB3  MET   315      34.223  50.280   6.532  1.00  0.00      QMMM H
ATOM   5047 CG   MET   315      33.018  49.106   7.835  1.00  0.00      QMMM C
ATOM   5048 HG2  MET   315      32.943  48.313   7.100  1.00  0.00      QMMM H
ATOM   5049 HG3  MET   315      33.093  48.654   8.824  1.00  0.00      QMMM H
ATOM   5050 SD   MET   315      31.503  50.106   7.776  1.00  0.00      QMMM S
ATOM   5051 CE   MET   315      31.351  50.379   5.992  1.00  0.00      QMMM C
ATOM   5052 HE1  MET   315      31.269  49.420   5.481  1.00  0.00      QMMM H
ATOM   5053 HE2  MET   315      30.464  50.976   5.786  1.00  0.00      QMMM H
ATOM   5054 HE3  MET   315      32.225  50.911   5.627  1.00  0.00      QMMM H
ATOM   5055 C    MET   315      36.807  50.113   7.423  1.00  0.00      QMMM C
ATOM   5056 O    MET   315      36.623  51.319   7.274  1.00  0.00      QMMM O
ATOM   5057 N    ASP   316      38.026  49.567   7.360  1.00  0.00      QMMM N
ATOM   5058 H    ASP   316      38.068  48.561   7.459  1.00  0.00      QMMM H
ATOM   5059 CA   ASP   316      39.310  50.298   7.277  1.00  0.00      QMMM C
ATOM   5060 HA   ASP   316      39.557  50.682   8.267  1.00  0.00      QMMM H
ATOM   5061 CB   ASP   316      40.423  49.325   6.850  1.00  0.00      QMMM C
[truncated: 78,245 more chars]
