# Supplementary material for: Stepwise Catalytic Mechanism via Short-Lived Intermediate Inferred from Combined QM/MM MERP and PES Calculations on Retaining Glycosyltransferase ppGalNAcT2
Source: PLoS Comput Biol. 2015 Apr 7;11(4):e1004061. doi: 10.1371/journal.pcbi.1004061 (PMC4388629; doi:10.1371/journal.pcbi.1004061)
Supplement: S1 Supporting Information — Two files are provided for each stationary point—a PDB file for the whole system and a XYZ file with only the QM region. (ZIP) [file pcbi.1004061.s010.zip › reactant-QM.xyz]

275
QMMMv2 singlepoint na bodech cesty
C        22.523900   39.514800   24.951700
H        21.673200   38.834500   25.110300
C        22.713800   39.734600   23.446500
H        23.343900   40.617500   23.261100
H        23.285600   38.885300   23.043700
C        21.450700   39.848400   22.596900
H        20.752000   39.038500   22.856400
H        20.928900   40.799600   22.765500
C        21.858400   39.740100   21.133400
H        22.641000   40.482600   20.943100
H        22.299300   38.747200   20.959600
N        20.805400   39.985900   20.175400
H        19.879300   39.654500   20.405800
C        20.897300   40.929300   19.205800
N        19.801500   41.478400   18.711500
H        18.891200   41.250500   19.077600
H        19.805400   41.942200   17.783200
N        22.094600   41.344200   18.797600
H        22.807300   40.628000   18.730500
H        22.149700   42.184100   18.143300
C        13.528200   39.093000   19.399700
H        14.251200   39.627500   20.028200
C        13.152800   39.999300   18.224000
H        12.678800   39.429300   17.417500
H        12.417600   40.758500   18.515800
C        14.297700   40.757000   17.566700
O        15.460400   40.313700   17.651300
O        13.993500   41.832100   16.945900
C         8.023600   39.586100   19.313900
H         7.214900   39.129300   19.901000
C         7.662900   41.053000   19.006200
H         6.846100   41.104900   18.279000
H         7.265600   41.516100   19.921100
C         8.838200   41.855300   18.550300
N         9.478100   42.713000   19.414900
H         9.136100   42.985600   20.338600
C        10.626200   43.138600   18.859100
H        11.284900   43.851100   19.322200
N        10.786700   42.597000   17.662000
C         9.675300   41.807500   17.457700
H         9.546600   41.241000   16.547000
C        19.149800   41.082500   10.773100
H        19.321100   41.968600   10.152000
C        17.660800   40.726700   10.752300
H        17.442400   39.896100   11.432600
H        17.074300   41.586400   11.088700
H        17.329900   40.458500    9.739900
C        19.575800   41.517800   12.180400
O        19.534900   42.695000   12.528600
N        20.013800   40.517100   13.002000
H        20.122300   39.611600   12.569600
C        20.766800   40.779400   14.192900
H        21.843800   40.649000   14.028400
H        20.579400   41.826000   14.455100
C        20.427300   39.980200   15.432600
O        21.309800   39.810200   16.276800
N        19.153200   39.561900   15.545800
H        18.461900   39.885400   14.864800
C        18.673600   39.050200   16.815200
H        19.552200   38.964500   17.464100
H        17.988100   39.780500   17.248300
C        19.769700   49.155500   19.523900
H        19.991200   48.082000   19.563300
C        18.267000   49.384300   19.239300
H        17.663500   48.835900   19.972500
H        18.032000   50.444000   19.399600
C        17.761600   49.026200   17.875200
C        17.039500   47.900800   17.559800
H        16.720100   47.088000   18.195100
N        16.695000   47.911500   16.232900
H        16.040800   47.283400   15.799900
C        17.165800   49.049000   15.647800
C        17.035500   49.481900   14.329500
H        16.536900   48.863200   13.588200
C        17.567200   50.726200   14.009500
H        17.491200   51.097200   12.987100
C        18.212200   51.504900   14.992900
H        18.620300   52.476200   14.711900
C        18.351800   51.055100   16.303000
H        18.866700   51.680000   17.032700
C        17.837900   49.796700   16.660500
C        25.917300   45.169400   17.065400
H        26.996400   45.363500   17.151800
C        25.372800   44.854200   18.474900
H        26.157600   44.361400   19.069800
H        25.149500   45.800800   18.980500
C        24.132400   43.966300   18.542500
H        24.352500   42.970700   18.136600
H        23.842700   43.796500   19.589100
C        22.886300   44.480000   17.814500
O        22.096700   43.559100   17.388400
O        22.704300   45.701300   17.647300
C         8.873900   38.504000   13.338000
H         8.730500   38.248200   14.395400
C        10.360500   38.737200   13.055600
H        10.948300   37.870900   13.384100
H        10.477800   38.821700   11.970300
C        10.939800   39.980500   13.626900
N        11.138600   41.091900   12.837800
H        10.952700   41.127600   11.841300
C        11.622300   42.093700   13.599500
H        11.899500   43.073600   13.234100
N        11.752000   41.687900   14.850600
C        11.326300   40.377700   14.882700
H        11.309400   39.803700   15.798400
C         8.365600   47.550100   13.548000
H         7.266200   47.562300   13.498400
C         8.784500   47.840400   14.996200
H         9.854900   47.657900   15.138900
H         8.628800   48.910800   15.191300
C         7.980300   47.069700   16.033300
H         6.913400   47.155000   15.777300
H         8.231300   45.999800   16.012800
C         8.115500   47.578300   17.469100
H         7.945400   48.664900   17.490700
H         7.312000   47.118400   18.052200
N         9.401700   47.292200   18.073700
H        10.367600   47.620400   17.501100
C         9.545400   46.737900   19.250100
N         8.549600   46.604300   20.185700
H         7.619000   46.900500   19.916200
H         8.527400   45.740600   20.728800
N        10.762900   46.316400   19.661400
H        11.578600   46.435700   19.074000
H        10.898900   46.262300   20.658300
C        10.495400   51.760600   17.932100
H        10.326800   50.678200   17.911500
C        11.984300   52.019500   18.194900
H        12.186500   53.099100   18.235100
H        12.243400   51.624700   19.190500
C        12.927700   51.412500   17.215200
N        12.789700   50.131900   16.732200
C        13.868200   49.879500   16.002100
H        14.074000   48.949900   15.488700
N        14.686700   50.946900   15.986100
H        15.594000   50.977700   15.529500
C        14.109700   51.934100   16.740300
H        14.584300   52.893800   16.891500
C        11.740900   52.366100   23.817800
H        11.074300   52.582800   24.668000
C        12.471400   51.044800   24.138700
H        13.201200   51.212200   24.944400
H        11.732800   50.335100   24.536700
C        13.150100   50.390300   22.967100
C        14.303100   50.929900   22.384200
H        14.755900   51.832600   22.800300
C        14.891200   50.348900   21.271500
H        15.790300   50.767800   20.830800
C        14.338900   49.197400   20.695400
O        14.980700   48.649700   19.651800
H        14.386200   48.040100   19.161300
C        13.190900   48.641300   21.270100
H        12.771000   47.735500   20.840100
C        12.614500   49.237000   22.387900
H        11.739300   48.765000   22.846900
C        14.504300   49.957200   11.129000
H        15.300400   50.013800   11.878300
C        13.154100   50.032800   11.850600
H        13.105400   49.174400   12.544300
C        12.969300   51.302800   12.666700
H        12.983500   52.181700   12.010300
H        11.999900   51.272900   13.180800
H        13.752000   51.404100   13.426300
O        12.127000   49.902500   10.861600
H        11.373200   49.524200   11.352600
C        14.621300   48.645900   10.340600
O        14.713000   48.623800    9.113000
N        14.669800   47.499400   11.060900
H        14.451300   47.482200   12.048800
C        14.734200   46.241400   10.357200
H        15.550900   46.319100    9.635600
C        15.105900   45.146200   11.343700
H        14.359100   45.147700   12.149300
C        15.139400   43.763600   10.725800
H        15.912500   43.704000    9.956400
H        15.379800   43.036100   11.503200
H        14.171300   43.510800   10.280400
O        16.375700   45.504600   11.853800
H        16.266300   45.543300   12.819000
C        13.413900   45.969700    9.654300
O        12.360000   45.820900   10.301200
N        13.439400   45.931600    8.314200
C        12.205400   45.783100    7.547700
H        11.390300   46.247000    8.110200
C        12.569700   46.520000    6.261000
H        11.907400   46.285300    5.419100
H        12.528800   47.600000    6.451200
C        14.609600   46.042500    7.438500
H        15.135000   46.969000    7.684800
H        15.281900   45.186900    7.574900
C        14.017200   46.090300    6.027400
H        14.572500   46.781500    5.384000
H        14.047900   45.096500    5.560900
MG       12.519200   43.050500   16.363400
O        13.888600   43.911000   14.991400
P        14.743700   45.147700   15.078100
O        16.207600   44.934000   14.490100
O        14.272800   46.424600   14.448200
O        15.084600   45.467600   16.666300
P        14.061400   45.488400   17.934100
O        13.043100   44.398400   17.803400
O        13.542300   46.875600   18.199800
O        15.070900   45.187900   19.140800
C        15.664100   43.867000   19.085100
H        16.716000   43.979200   18.831000
H        15.181700   43.254500   18.319000
C        17.404500   44.024200   14.318500
H        17.413900   43.814200   13.247300
C        17.302500   42.724700   15.104100
H        18.164000   42.130100   14.789500
N        16.102000   42.047600   14.713400
H        15.226100   42.536200   14.875600
C        16.023200   40.898400   14.013100
O        16.943600   40.086200   13.872500
C        14.672800   40.695000   13.357600
H        14.759800   39.896300   12.619400
H        14.338500   41.616300   12.872400
H        13.923000   40.433200   14.111200
C        17.402000   43.045000   16.583800
H        16.561800   43.713200   16.801500
O        17.402800   41.944300   17.427600
H        16.549600   41.419700   17.362000
C        18.678000   43.850200   16.813800
H        18.702100   44.124800   17.881700
O        19.781900   43.055500   16.473400
H        20.634500   43.497800   16.764300
C        18.548400   45.126700   16.010500
H        17.588000   45.573800   16.298500
O        18.489500   44.787400   14.613900
C        19.565900   46.239000   16.193600
H        19.146700   47.111200   15.667300
H        19.545900   46.499700   17.264000
O        20.851600   46.003600   15.717800
H        21.447600   45.792300   16.475800
O        11.931900   45.608900   13.072000
H        12.725400   45.971700   13.513900
H        12.111600   45.713400   12.112600
O        11.472300   47.946800   16.847800
H        12.222300   47.441100   17.229900
H        11.859500   48.921600   16.865400
O        11.095500   44.517600   15.477900
H        11.342100   44.822800   14.580900
H        10.243200   44.063500   15.357400
O        20.945200   47.809800   11.128200
H        21.509300   48.460800   11.569100
H        20.327900   47.509300   11.828500
O        17.898500   48.517800   10.166900
H        18.804100   48.417600   10.500100
H        17.377800   48.117000   10.876300
O        18.863300   46.831100   12.618900
H        18.959500   46.223300   13.369900
H        18.316000   46.317800   12.009600
H        22.299694   40.444228   25.475145
H        23.413100   39.028627   25.353022
H        14.001448   38.166841   19.073563
H        12.631316   38.894458   19.986454
H         8.937764   39.553630   19.906647
H         8.145315   38.980854   18.415589
H        19.736726   40.261770   10.360766
H        18.166282   38.085934   16.784879
H        20.016578   49.600459   20.487831
H        20.366103   49.582699   18.717733
H        25.451886   46.083611   16.697015
H        25.778486   44.334395   16.378671
H         8.532454   37.677270   12.715077
H         8.307578   39.412812   13.134432
H         8.690978   46.557075   13.237950
H         8.735454   48.349058   12.905369
H        10.194602   52.163320   16.964920
H         9.942974   52.226511   18.748098
H        11.115827   52.218476   22.937124
H        12.435251   53.202750   23.740382
H        14.628921   50.758100   10.400214
H        11.940303   44.743530    7.355038
H        15.589490   43.339693   20.036142
