# Supplementary material for: Stepwise Catalytic Mechanism via Short-Lived Intermediate Inferred from Combined QM/MM MERP and PES Calculations on Retaining Glycosyltransferase ppGalNAcT2
Source: PLoS Comput Biol. 2015 Apr 7;11(4):e1004061. doi: 10.1371/journal.pcbi.1004061 (PMC4388629; doi:10.1371/journal.pcbi.1004061)
Supplement: S1 Supporting Information — Two files are provided for each stationary point—a PDB file for the whole system and a XYZ file with only the QM region. (ZIP) [file pcbi.1004061.s010.zip › TS1-estimate.pdb]

TITLE     PDB-FILE CORRESPONDING TO pdb2adf-GENERATED ADF-INPUTFILE
REMARK    Written by M. Swart, March 2005
ATOM      1 N    LYS     1       6.041  25.433  38.761  1.00  0.00      QMMM N
ATOM      2 H1   LYS     1       5.888  24.435  38.866  1.00  0.00      QMMM H
ATOM      3 CA   LYS     1       6.182  25.733  37.316  1.00  0.00      QMMM C
ATOM      4 HA   LYS     1       6.206  26.807  37.145  1.00  0.00      QMMM H
ATOM      5 CB   LYS     1       7.450  25.085  36.717  1.00  0.00      QMMM C
ATOM      6 HB2  LYS     1       7.501  24.050  37.062  1.00  0.00      QMMM H
ATOM      7 HB3  LYS     1       7.344  25.042  35.631  1.00  0.00      QMMM H
ATOM      8 CG   LYS     1       8.799  25.766  37.039  1.00  0.00      QMMM C
ATOM      9 HG2  LYS     1       8.873  25.980  38.106  1.00  0.00      QMMM H
ATOM     10 HG3  LYS     1       9.585  25.053  36.784  1.00  0.00      QMMM H
ATOM     11 CD   LYS     1       9.042  27.050  36.227  1.00  0.00      QMMM C
ATOM     12 HD2  LYS     1       8.602  26.908  35.243  1.00  0.00      QMMM H
ATOM     13 HD3  LYS     1       8.540  27.889  36.710  1.00  0.00      QMMM H
ATOM     14 CE   LYS     1      10.538  27.377  36.042  1.00  0.00      QMMM C
ATOM     15 HE2  LYS     1      10.987  27.583  37.018  1.00  0.00      QMMM H
ATOM     16 HE3  LYS     1      11.035  26.502  35.614  1.00  0.00      QMMM H
ATOM     17 NZ   LYS     1      10.729  28.541  35.140  1.00  0.00      QMMM N
ATOM     18 HZ1  LYS     1      10.339  29.383  35.557  1.00  0.00      QMMM H
ATOM     19 HZ2  LYS     1      11.698  28.734  34.897  1.00  0.00      QMMM H
ATOM     20 HZ3  LYS     1      10.220  28.409  34.267  1.00  0.00      QMMM H
ATOM     21 C    LYS     1       4.952  25.167  36.620  1.00  0.00      QMMM C
ATOM     22 O    LYS     1       4.616  24.032  36.932  1.00  0.00      QMMM O
ATOM     23 H2   LYS     1       6.866  25.708  39.275  1.00  0.00      QMMM H
ATOM     24 H3   LYS     1       5.228  25.902  39.137  1.00  0.00      QMMM H
ATOM     25 N    VAL     2       4.292  25.939  35.761  1.00  0.00      QMMM N
ATOM     26 H    VAL     2       4.708  26.838  35.547  1.00  0.00      QMMM H
ATOM     27 CA   VAL     2       3.446  25.399  34.677  1.00  0.00      QMMM C
ATOM     28 HA   VAL     2       2.865  24.547  35.036  1.00  0.00      QMMM H
ATOM     29 CB   VAL     2       2.454  26.470  34.166  1.00  0.00      QMMM C
ATOM     30 HB   VAL     2       1.980  26.122  33.256  1.00  0.00      QMMM H
ATOM     31 CG1  VAL     2       1.358  26.716  35.207  1.00  0.00      QMMM C
ATOM     32 HG11 VAL     2       1.777  27.109  36.132  1.00  0.00      QMMM H
ATOM     33 HG12 VAL     2       0.626  27.422  34.813  1.00  0.00      QMMM H
ATOM     34 HG13 VAL     2       0.838  25.778  35.410  1.00  0.00      QMMM H
ATOM     35 CG2  VAL     2       3.098  27.813  33.816  1.00  0.00      QMMM C
ATOM     36 HG21 VAL     2       3.838  27.664  33.035  1.00  0.00      QMMM H
ATOM     37 HG22 VAL     2       2.322  28.470  33.430  1.00  0.00      QMMM H
ATOM     38 HG23 VAL     2       3.546  28.278  34.691  1.00  0.00      QMMM H
ATOM     39 C    VAL     2       4.354  24.886  33.548  1.00  0.00      QMMM C
ATOM     40 O    VAL     2       5.564  25.142  33.593  1.00  0.00      QMMM O
ATOM     41 N    ARG     3       3.825  24.171  32.549  1.00  0.00      QMMM N
ATOM     42 H    ARG     3       2.812  24.007  32.581  1.00  0.00      QMMM H
ATOM     43 CA   ARG     3       4.570  23.853  31.318  1.00  0.00      QMMM C
ATOM     44 HA   ARG     3       5.623  23.729  31.557  1.00  0.00      QMMM H
ATOM     45 CB   ARG     3       4.089  22.547  30.669  1.00  0.00      QMMM C
ATOM     46 HB2  ARG     3       3.006  22.552  30.544  1.00  0.00      QMMM H
ATOM     47 HB3  ARG     3       4.552  22.478  29.682  1.00  0.00      QMMM H
ATOM     48 CG   ARG     3       4.503  21.318  31.485  1.00  0.00      QMMM C
ATOM     49 HG2  ARG     3       5.530  21.435  31.833  1.00  0.00      QMMM H
ATOM     50 HG3  ARG     3       3.845  21.211  32.348  1.00  0.00      QMMM H
ATOM     51 CD   ARG     3       4.416  20.074  30.594  1.00  0.00      QMMM C
ATOM     52 HD2  ARG     3       3.382  19.953  30.264  1.00  0.00      QMMM H
ATOM     53 HD3  ARG     3       5.035  20.226  29.707  1.00  0.00      QMMM H
ATOM     54 NE   ARG     3       4.847  18.854  31.299  1.00  0.00      QMMM N
ATOM     55 HE   ARG     3       4.117  18.305  31.716  1.00  0.00      QMMM H
ATOM     56 CZ   ARG     3       6.081  18.389  31.392  1.00  0.00      QMMM C
ATOM     57 NH1  ARG     3       7.124  19.017  30.930  1.00  0.00      QMMM N
ATOM     58 HH11 ARG     3       7.023  19.957  30.519  1.00  0.00      QMMM H
ATOM     59 HH12 ARG     3       8.055  18.667  30.989  1.00  0.00      QMMM H
ATOM     60 NH2  ARG     3       6.294  17.241  31.972  1.00  0.00      QMMM N
ATOM     61 HH21 ARG     3       5.524  16.709  32.334  1.00  0.00      QMMM H
ATOM     62 HH22 ARG     3       7.229  16.887  32.028  1.00  0.00      QMMM H
ATOM     63 C    ARG     3       4.521  25.031  30.352  1.00  0.00      QMMM C
ATOM     64 O    ARG     3       5.437  25.849  30.369  1.00  0.00      QMMM O
ATOM     65 N    TRP     4       3.464  25.118  29.548  1.00  0.00      QMMM N
ATOM     66 H    TRP     4       2.706  24.507  29.841  1.00  0.00      QMMM H
ATOM     67 CA   TRP     4       3.108  26.257  28.701  1.00  0.00      QMMM C
ATOM     68 HA   TRP     4       3.268  27.155  29.300  1.00  0.00      QMMM H
ATOM     69 CB   TRP     4       4.019  26.402  27.466  1.00  0.00      QMMM C
ATOM     70 HB2  TRP     4       3.727  27.321  26.961  1.00  0.00      QMMM H
ATOM     71 HB3  TRP     4       5.043  26.552  27.808  1.00  0.00      QMMM H
ATOM     72 CG   TRP     4       4.025  25.312  26.433  1.00  0.00      QMMM C
ATOM     73 CD1  TRP     4       4.984  24.368  26.317  1.00  0.00      QMMM C
ATOM     74 HD1  TRP     4       5.856  24.299  26.956  1.00  0.00      QMMM H
ATOM     75 NE1  TRP     4       4.709  23.560  25.229  1.00  0.00      QMMM N
ATOM     76 HE1  TRP     4       5.351  22.879  24.840  1.00  0.00      QMMM H
ATOM     77 CE2  TRP     4       3.493  23.871  24.664  1.00  0.00      QMMM C
ATOM     78 CZ2  TRP     4       2.737  23.275  23.645  1.00  0.00      QMMM C
ATOM     79 HZ2  TRP     4       3.101  22.385  23.154  1.00  0.00      QMMM H
ATOM     80 CH2  TRP     4       1.493  23.832  23.306  1.00  0.00      QMMM C
ATOM     81 HH2  TRP     4       0.876  23.355  22.559  1.00  0.00      QMMM H
ATOM     82 CZ3  TRP     4       1.056  25.011  23.937  1.00  0.00      QMMM C
ATOM     83 HZ3  TRP     4       0.101  25.445  23.673  1.00  0.00      QMMM H
ATOM     84 CE3  TRP     4       1.841  25.614  24.939  1.00  0.00      QMMM C
ATOM     85 HE3  TRP     4       1.488  26.511  25.428  1.00  0.00      QMMM H
ATOM     86 CD2  TRP     4       3.061  25.037  25.363  1.00  0.00      QMMM C
ATOM     87 C    TRP     4       1.623  26.305  28.299  1.00  0.00      QMMM C
ATOM     88 O    TRP     4       1.095  27.410  28.344  1.00  0.00      QMMM O
ATOM     89 N    PRO     5       0.900  25.217  27.932  1.00  0.00      QMMM N
ATOM     90 CA   PRO     5      -0.520  25.331  27.550  1.00  0.00      QMMM C
ATOM     91 HA   PRO     5      -0.609  25.990  26.685  1.00  0.00      QMMM H
ATOM     92 CB   PRO     5      -0.977  23.915  27.166  1.00  0.00      QMMM C
ATOM     93 HB2  PRO     5      -1.556  23.468  27.976  1.00  0.00      QMMM H
ATOM     94 HB3  PRO     5      -1.570  23.925  26.250  1.00  0.00      QMMM H
ATOM     95 CD   PRO     5       1.310  23.817  27.894  1.00  0.00      QMMM C
ATOM     96 HD2  PRO     5       2.321  23.683  27.518  1.00  0.00      QMMM H
ATOM     97 HD3  PRO     5       1.235  23.387  28.891  1.00  0.00      QMMM H
ATOM     98 CG   PRO     5       0.311  23.114  26.982  1.00  0.00      QMMM C
ATOM     99 HG2  PRO     5       0.643  23.183  25.948  1.00  0.00      QMMM H
ATOM    100 HG3  PRO     5       0.178  22.069  27.263  1.00  0.00      QMMM H
ATOM    101 C    PRO     5      -1.391  25.880  28.693  1.00  0.00      QMMM C
ATOM    102 O    PRO     5      -2.335  26.639  28.470  1.00  0.00      QMMM O
ATOM    103 N    ASP     6      -1.007  25.465  29.900  1.00  0.00      QMMM N
ATOM    104 H    ASP     6      -0.162  24.899  29.901  1.00  0.00      QMMM H
ATOM    105 CA   ASP     6      -1.462  25.747  31.259  1.00  0.00      QMMM C
ATOM    106 HA   ASP     6      -2.552  25.762  31.267  1.00  0.00      QMMM H
ATOM    107 CB   ASP     6      -0.990  24.569  32.153  1.00  0.00      QMMM C
ATOM    108 HB2  ASP     6      -1.305  24.761  33.180  1.00  0.00      QMMM H
ATOM    109 HB3  ASP     6      -1.512  23.668  31.823  1.00  0.00      QMMM H
ATOM    110 CG   ASP     6       0.524  24.260  32.142  1.00  0.00      QMMM C
ATOM    111 OD1  ASP     6       1.198  24.442  31.099  1.00  0.00      QMMM O
ATOM    112 OD2  ASP     6       1.064  23.803  33.173  1.00  0.00      QMMM O
ATOM    113 C    ASP     6      -0.996  27.104  31.831  1.00  0.00      QMMM C
ATOM    114 O    ASP     6      -1.369  27.463  32.947  1.00  0.00      QMMM O
ATOM    115 N    PHE     7      -0.204  27.892  31.096  1.00  0.00      QMMM N
ATOM    116 H    PHE     7       0.046  27.584  30.164  1.00  0.00      QMMM H
ATOM    117 CA   PHE     7       0.122  29.264  31.491  1.00  0.00      QMMM C
ATOM    118 HA   PHE     7       0.369  29.263  32.552  1.00  0.00      QMMM H
ATOM    119 CB   PHE     7       1.364  29.753  30.734  1.00  0.00      QMMM C
ATOM    120 HB2  PHE     7       2.185  29.058  30.914  1.00  0.00      QMMM H
ATOM    121 HB3  PHE     7       1.163  29.747  29.664  1.00  0.00      QMMM H
ATOM    122 CG   PHE     7       1.804  31.146  31.141  1.00  0.00      QMMM C
ATOM    123 CD1  PHE     7       1.344  32.265  30.427  1.00  0.00      QMMM C
ATOM    124 HD1  PHE     7       0.683  32.121  29.585  1.00  0.00      QMMM H
ATOM    125 CE1  PHE     7       1.738  33.559  30.807  1.00  0.00      QMMM C
ATOM    126 HE1  PHE     7       1.380  34.416  30.263  1.00  0.00      QMMM H
ATOM    127 CZ   PHE     7       2.613  33.743  31.888  1.00  0.00      QMMM C
ATOM    128 HZ   PHE     7       2.932  34.740  32.160  1.00  0.00      QMMM H
ATOM    129 CE2  PHE     7       3.063  32.626  32.611  1.00  0.00      QMMM C
ATOM    130 HE2  PHE     7       3.724  32.759  33.449  1.00  0.00      QMMM H
ATOM    131 CD2  PHE     7       2.653  31.334  32.246  1.00  0.00      QMMM C
ATOM    132 HD2  PHE     7       3.012  30.489  32.808  1.00  0.00      QMMM H
ATOM    133 C    PHE     7      -1.085  30.203  31.304  1.00  0.00      QMMM C
ATOM    134 O    PHE     7      -1.448  30.555  30.182  1.00  0.00      QMMM O
ATOM    135 N    ASN     8      -1.711  30.623  32.409  1.00  0.00      QMMM N
ATOM    136 H    ASN     8      -1.433  30.202  33.281  1.00  0.00      QMMM H
ATOM    137 CA   ASN     8      -2.791  31.617  32.426  1.00  0.00      QMMM C
ATOM    138 HA   ASN     8      -3.535  31.307  31.690  1.00  0.00      QMMM H
ATOM    139 CB   ASN     8      -3.466  31.594  33.810  1.00  0.00      QMMM C
ATOM    140 HB2  ASN     8      -3.886  30.606  33.993  1.00  0.00      QMMM H
ATOM    141 HB3  ASN     8      -2.719  31.799  34.577  1.00  0.00      QMMM H
ATOM    142 CG   ASN     8      -4.584  32.614  33.981  1.00  0.00      QMMM C
ATOM    143 OD1  ASN     8      -4.757  33.194  35.037  1.00  0.00      QMMM O
ATOM    144 ND2  ASN     8      -5.400  32.871  32.987  1.00  0.00      QMMM N
ATOM    145 HD21 ASN     8      -6.143  33.497  33.233  1.00  0.00      QMMM H
ATOM    146 HD22 ASN     8      -5.304  32.494  32.041  1.00  0.00      QMMM H
ATOM    147 C    ASN     8      -2.307  33.026  32.012  1.00  0.00      QMMM C
ATOM    148 O    ASN     8      -2.129  33.929  32.835  1.00  0.00      QMMM O
ATOM    149 N    GLN     9      -2.108  33.233  30.710  1.00  0.00      QMMM N
ATOM    150 H    GLN     9      -2.233  32.426  30.107  1.00  0.00      QMMM H
ATOM    151 CA   GLN     9      -1.746  34.535  30.149  1.00  0.00      QMMM C
ATOM    152 HA   GLN     9      -0.864  34.884  30.677  1.00  0.00      QMMM H
ATOM    153 CB   GLN     9      -1.379  34.380  28.671  1.00  0.00      QMMM C
ATOM    154 HB2  GLN     9      -0.692  35.182  28.408  1.00  0.00      QMMM H
ATOM    155 HB3  GLN     9      -0.860  33.430  28.554  1.00  0.00      QMMM H
ATOM    156 CG   GLN     9      -2.553  34.436  27.682  1.00  0.00      QMMM C
ATOM    157 HG2  GLN     9      -3.485  34.175  28.168  1.00  0.00      QMMM H
ATOM    158 HG3  GLN     9      -2.646  35.443  27.273  1.00  0.00      QMMM H
ATOM    159 CD   GLN     9      -2.344  33.449  26.561  1.00  0.00      QMMM C
ATOM    160 OE1  GLN     9      -1.651  33.695  25.590  1.00  0.00      QMMM O
ATOM    161 NE2  GLN     9      -2.937  32.287  26.657  1.00  0.00      QMMM N
ATOM    162 HE21 GLN     9      -2.784  31.622  25.929  1.00  0.00      QMMM H
ATOM    163 HE22 GLN     9      -3.654  32.167  27.379  1.00  0.00      QMMM H
ATOM    164 C    GLN     9      -2.846  35.585  30.311  1.00  0.00      QMMM C
ATOM    165 O    GLN     9      -2.575  36.779  30.264  1.00  0.00      QMMM O
ATOM    166 N    GLU    10      -4.090  35.138  30.464  1.00  0.00      QMMM N
ATOM    167 H    GLU    10      -4.217  34.128  30.510  1.00  0.00      QMMM H
ATOM    168 CA   GLU    10      -5.292  35.958  30.394  1.00  0.00      QMMM C
ATOM    169 HA   GLU    10      -5.257  36.557  29.483  1.00  0.00      QMMM H
ATOM    170 CB   GLU    10      -6.529  35.037  30.306  1.00  0.00      QMMM C
ATOM    171 HB2  GLU    10      -6.636  34.470  31.229  1.00  0.00      QMMM H
ATOM    172 HB3  GLU    10      -7.405  35.682  30.227  1.00  0.00      QMMM H
ATOM    173 CG   GLU    10      -6.559  34.067  29.090  1.00  0.00      QMMM C
ATOM    174 HG2  GLU    10      -7.579  33.690  28.995  1.00  0.00      QMMM H
ATOM    175 HG3  GLU    10      -6.342  34.644  28.188  1.00  0.00      QMMM H
ATOM    176 CD   GLU    10      -5.611  32.844  29.148  1.00  0.00      QMMM C
ATOM    177 OE1  GLU    10      -5.337  32.228  28.085  1.00  0.00      QMMM O
ATOM    178 OE2  GLU    10      -5.079  32.539  30.241  1.00  0.00      QMMM O
ATOM    179 C    GLU    10      -5.346  36.954  31.570  1.00  0.00      QMMM C
ATOM    180 O    GLU    10      -5.847  38.063  31.411  1.00  0.00      QMMM O
ATOM    181 N    ALA    11      -4.724  36.615  32.708  1.00  0.00      QMMM N
ATOM    182 H    ALA    11      -4.350  35.678  32.755  1.00  0.00      QMMM H
ATOM    183 CA   ALA    11      -4.388  37.549  33.785  1.00  0.00      QMMM C
ATOM    184 HA   ALA    11      -5.215  38.248  33.920  1.00  0.00      QMMM H
ATOM    185 CB   ALA    11      -4.227  36.737  35.078  1.00  0.00      QMMM C
ATOM    186 HB1  ALA    11      -3.432  35.997  34.971  1.00  0.00      QMMM H
ATOM    187 HB2  ALA    11      -3.987  37.406  35.905  1.00  0.00      QMMM H
ATOM    188 HB3  ALA    11      -5.160  36.218  35.306  1.00  0.00      QMMM H
ATOM    189 C    ALA    11      -3.120  38.380  33.476  1.00  0.00      QMMM C
ATOM    190 O    ALA    11      -3.155  39.611  33.504  1.00  0.00      QMMM O
ATOM    191 N    TYR    12      -1.997  37.711  33.179  1.00  0.00      QMMM N
ATOM    192 H    TYR    12      -2.078  36.703  33.165  1.00  0.00      QMMM H
ATOM    193 CA   TYR    12      -0.671  38.304  32.925  1.00  0.00      QMMM C
ATOM    194 HA   TYR    12      -0.312  38.748  33.854  1.00  0.00      QMMM H
ATOM    195 CB   TYR    12       0.297  37.174  32.534  1.00  0.00      QMMM C
ATOM    196 HB2  TYR    12       0.491  36.562  33.415  1.00  0.00      QMMM H
ATOM    197 HB3  TYR    12      -0.209  36.534  31.817  1.00  0.00      QMMM H
ATOM    198 CG   TYR    12       1.627  37.593  31.924  1.00  0.00      QMMM C
ATOM    199 CD1  TYR    12       2.599  38.267  32.690  1.00  0.00      QMMM C
ATOM    200 HD1  TYR    12       2.410  38.534  33.719  1.00  0.00      QMMM H
ATOM    201 CE1  TYR    12       3.837  38.620  32.118  1.00  0.00      QMMM C
ATOM    202 HE1  TYR    12       4.577  39.145  32.701  1.00  0.00      QMMM H
ATOM    203 CZ   TYR    12       4.098  38.332  30.763  1.00  0.00      QMMM C
ATOM    204 OH   TYR    12       5.255  38.732  30.176  1.00  0.00      QMMM O
ATOM    205 HH   TYR    12       5.975  38.878  30.818  1.00  0.00      QMMM H
ATOM    206 CE2  TYR    12       3.124  37.663  29.996  1.00  0.00      QMMM C
ATOM    207 HE2  TYR    12       3.333  37.466  28.956  1.00  0.00      QMMM H
ATOM    208 CD2  TYR    12       1.896  37.294  30.574  1.00  0.00      QMMM C
ATOM    209 HD2  TYR    12       1.159  36.790  29.967  1.00  0.00      QMMM H
ATOM    210 C    TYR    12      -0.694  39.433  31.879  1.00  0.00      QMMM C
ATOM    211 O    TYR    12      -0.321  40.566  32.189  1.00  0.00      QMMM O
ATOM    212 N    VAL    13      -1.138  39.133  30.654  1.00  0.00      QMMM N
ATOM    213 H    VAL    13      -1.469  38.183  30.522  1.00  0.00      QMMM H
ATOM    214 CA   VAL    13      -1.389  40.094  29.566  1.00  0.00      QMMM C
ATOM    215 HA   VAL    13      -0.497  40.700  29.415  1.00  0.00      QMMM H
ATOM    216 CB   VAL    13      -1.730  39.367  28.244  1.00  0.00      QMMM C
ATOM    217 HB   VAL    13      -2.680  38.845  28.360  1.00  0.00      QMMM H
ATOM    218 CG1  VAL    13      -1.862  40.349  27.075  1.00  0.00      QMMM C
ATOM    219 HG11 VAL    13      -0.929  40.891  26.917  1.00  0.00      QMMM H
ATOM    220 HG12 VAL    13      -2.123  39.810  26.164  1.00  0.00      QMMM H
ATOM    221 HG13 VAL    13      -2.659  41.068  27.263  1.00  0.00      QMMM H
ATOM    222 CG2  VAL    13      -0.666  38.332  27.851  1.00  0.00      QMMM C
ATOM    223 HG21 VAL    13      -0.616  37.545  28.599  1.00  0.00      QMMM H
ATOM    224 HG22 VAL    13      -0.930  37.875  26.897  1.00  0.00      QMMM H
ATOM    225 HG23 VAL    13       0.307  38.808  27.765  1.00  0.00      QMMM H
ATOM    226 C    VAL    13      -2.536  41.034  29.938  1.00  0.00      QMMM C
ATOM    227 O    VAL    13      -2.426  42.243  29.727  1.00  0.00      QMMM O
ATOM    228 N    GLY    14      -3.605  40.482  30.531  1.00  0.00      QMMM N
ATOM    229 H    GLY    14      -3.585  39.481  30.668  1.00  0.00      QMMM H
ATOM    230 CA   GLY    14      -4.819  41.171  30.982  1.00  0.00      QMMM C
ATOM    231 HA2  GLY    14      -5.443  41.388  30.118  1.00  0.00      QMMM H
ATOM    232 HA3  GLY    14      -5.379  40.505  31.637  1.00  0.00      QMMM H
ATOM    233 C    GLY    14      -4.567  42.467  31.754  1.00  0.00      QMMM C
ATOM    234 O    GLY    14      -5.267  43.458  31.540  1.00  0.00      QMMM O
ATOM    235 N    GLY    15      -3.540  42.493  32.608  1.00  0.00      QMMM N
ATOM    236 H    GLY    15      -3.077  41.606  32.782  1.00  0.00      QMMM H
ATOM    237 CA   GLY    15      -3.021  43.719  33.219  1.00  0.00      QMMM C
ATOM    238 HA2  GLY    15      -3.782  44.144  33.875  1.00  0.00      QMMM H
ATOM    239 HA3  GLY    15      -2.144  43.481  33.820  1.00  0.00      QMMM H
ATOM    240 C    GLY    15      -2.633  44.776  32.176  1.00  0.00      QMMM C
ATOM    241 O    GLY    15      -3.290  45.809  32.060  1.00  0.00      QMMM O
ATOM    242 N    THR    16      -1.584  44.506  31.396  1.00  0.00      QMMM N
ATOM    243 H    THR    16      -1.165  43.589  31.483  1.00  0.00      QMMM H
ATOM    244 CA   THR    16      -0.960  45.434  30.428  1.00  0.00      QMMM C
ATOM    245 HA   THR    16      -0.729  46.365  30.946  1.00  0.00      QMMM H
ATOM    246 CB   THR    16       0.361  44.858  29.889  1.00  0.00      QMMM C
ATOM    247 HB   THR    16       0.703  45.447  29.037  1.00  0.00      QMMM H
ATOM    248 CG2  THR    16       1.457  44.905  30.952  1.00  0.00      QMMM C
ATOM    249 HG21 THR    16       1.181  44.293  31.811  1.00  0.00      QMMM H
ATOM    250 HG22 THR    16       2.390  44.535  30.530  1.00  0.00      QMMM H
ATOM    251 HG23 THR    16       1.612  45.934  31.277  1.00  0.00      QMMM H
ATOM    252 OG1  THR    16       0.198  43.515  29.479  1.00  0.00      QMMM O
ATOM    253 HG1  THR    16      -0.716  43.375  29.193  1.00  0.00      QMMM H
ATOM    254 C    THR    16      -1.798  45.837  29.211  1.00  0.00      QMMM C
ATOM    255 O    THR    16      -1.354  46.720  28.480  1.00  0.00      QMMM O
ATOM    256 N    MET    17      -2.957  45.216  28.952  1.00  0.00      QMMM N
ATOM    257 H    MET    17      -3.224  44.455  29.561  1.00  0.00      QMMM H
ATOM    258 CA   MET    17      -3.745  45.461  27.730  1.00  0.00      QMMM C
ATOM    259 HA   MET    17      -3.174  45.069  26.891  1.00  0.00      QMMM H
ATOM    260 CB   MET    17      -5.089  44.718  27.739  1.00  0.00      QMMM C
ATOM    261 HB2  MET    17      -5.674  45.033  28.601  1.00  0.00      QMMM H
ATOM    262 HB3  MET    17      -5.635  44.988  26.833  1.00  0.00      QMMM H
ATOM    263 CG   MET    17      -4.934  43.198  27.760  1.00  0.00      QMMM C
ATOM    264 HG2  MET    17      -4.200  42.913  27.005  1.00  0.00      QMMM H
ATOM    265 HG3  MET    17      -4.551  42.909  28.734  1.00  0.00      QMMM H
ATOM    266 SD   MET    17      -6.454  42.257  27.441  1.00  0.00      QMMM S
ATOM    267 CE   MET    17      -7.571  42.911  28.710  1.00  0.00      QMMM C
ATOM    268 HE1  MET    17      -7.787  43.958  28.503  1.00  0.00      QMMM H
ATOM    269 HE2  MET    17      -8.502  42.344  28.692  1.00  0.00      QMMM H
ATOM    270 HE3  MET    17      -7.112  42.818  29.693  1.00  0.00      QMMM H
ATOM    271 C    MET    17      -3.993  46.951  27.455  1.00  0.00      QMMM C
ATOM    272 O    MET    17      -4.607  47.655  28.264  1.00  0.00      QMMM O
ATOM    273 N    VAL    18      -3.545  47.428  26.294  1.00  0.00      QMMM N
ATOM    274 H    VAL    18      -3.036  46.785  25.700  1.00  0.00      QMMM H
ATOM    275 CA   VAL    18      -3.995  48.710  25.735  1.00  0.00      QMMM C
ATOM    276 HA   VAL    18      -3.823  49.491  26.476  1.00  0.00      QMMM H
ATOM    277 CB   VAL    18      -3.178  49.050  24.479  1.00  0.00      QMMM C
ATOM    278 HB   VAL    18      -3.159  48.186  23.813  1.00  0.00      QMMM H
ATOM    279 CG1  VAL    18      -3.729  50.250  23.714  1.00  0.00      QMMM C
ATOM    280 HG11 VAL    18      -3.775  51.131  24.353  1.00  0.00      QMMM H
ATOM    281 HG12 VAL    18      -3.057  50.452  22.886  1.00  0.00      QMMM H
ATOM    282 HG13 VAL    18      -4.716  50.034  23.307  1.00  0.00      QMMM H
ATOM    283 CG2  VAL    18      -1.738  49.415  24.871  1.00  0.00      QMMM C
ATOM    284 HG21 VAL    18      -1.303  48.626  25.479  1.00  0.00      QMMM H
ATOM    285 HG22 VAL    18      -1.132  49.538  23.973  1.00  0.00      QMMM H
ATOM    286 HG23 VAL    18      -1.726  50.340  25.445  1.00  0.00      QMMM H
ATOM    287 C    VAL    18      -5.507  48.635  25.471  1.00  0.00      QMMM C
ATOM    288 O    VAL    18      -6.040  47.582  25.124  1.00  0.00      QMMM O
ATOM    289 N    ARG    19      -6.221  49.739  25.712  1.00  0.00      QMMM N
ATOM    290 H    ARG    19      -5.712  50.591  25.895  1.00  0.00      QMMM H
ATOM    291 CA   ARG    19      -7.689  49.786  25.826  1.00  0.00      QMMM C
ATOM    292 HA   ARG    19      -8.121  48.907  25.344  1.00  0.00      QMMM H
ATOM    293 CB   ARG    19      -8.053  49.780  27.328  1.00  0.00      QMMM C
ATOM    294 HB2  ARG    19      -7.415  50.505  27.838  1.00  0.00      QMMM H
ATOM    295 HB3  ARG    19      -9.086  50.107  27.460  1.00  0.00      QMMM H
ATOM    296 CG   ARG    19      -7.908  48.399  28.001  1.00  0.00      QMMM C
ATOM    297 HG2  ARG    19      -8.817  47.823  27.818  1.00  0.00      QMMM H
ATOM    298 HG3  ARG    19      -7.072  47.848  27.578  1.00  0.00      QMMM H
ATOM    299 CD   ARG    19      -7.678  48.546  29.512  1.00  0.00      QMMM C
ATOM    300 HD2  ARG    19      -6.697  48.996  29.678  1.00  0.00      QMMM H
ATOM    301 HD3  ARG    19      -8.429  49.230  29.914  1.00  0.00      QMMM H
ATOM    302 NE   ARG    19      -7.789  47.258  30.230  1.00  0.00      QMMM N
ATOM    303 HE   ARG    19      -8.718  46.904  30.367  1.00  0.00      QMMM H
ATOM    304 CZ   ARG    19      -6.827  46.557  30.810  1.00  0.00      QMMM C
ATOM    305 NH1  ARG    19      -5.566  46.847  30.706  1.00  0.00      QMMM N
ATOM    306 HH11 ARG    19      -5.267  47.473  29.965  1.00  0.00      QMMM H
ATOM    307 HH12 ARG    19      -4.853  46.349  31.230  1.00  0.00      QMMM H
ATOM    308 NH2  ARG    19      -7.128  45.508  31.515  1.00  0.00      QMMM N
ATOM    309 HH21 ARG    19      -8.070  45.215  31.670  1.00  0.00      QMMM H
ATOM    310 HH22 ARG    19      -6.359  44.887  31.761  1.00  0.00      QMMM H
ATOM    311 C    ARG    19      -8.274  51.015  25.122  1.00  0.00      QMMM C
ATOM    312 O    ARG    19      -7.567  51.984  24.851  1.00  0.00      QMMM O
ATOM    313 N    SER    20      -9.585  50.982  24.879  1.00  0.00      QMMM N
ATOM    314 H    SER    20     -10.086  50.132  25.080  1.00  0.00      QMMM H
ATOM    315 CA   SER    20     -10.390  52.082  24.332  1.00  0.00      QMMM C
ATOM    316 HA   SER    20     -10.106  52.234  23.290  1.00  0.00      QMMM H
ATOM    317 CB   SER    20     -11.876  51.709  24.369  1.00  0.00      QMMM C
ATOM    318 HB2  SER    20     -12.214  51.639  25.405  1.00  0.00      QMMM H
ATOM    319 HB3  SER    20     -12.456  52.479  23.858  1.00  0.00      QMMM H
ATOM    320 OG   SER    20     -12.074  50.460  23.731  1.00  0.00      QMMM O
ATOM    321 HG   SER    20     -13.020  50.300  23.649  1.00  0.00      QMMM H
ATOM    322 C    SER    20     -10.164  53.385  25.106  1.00  0.00      QMMM C
ATOM    323 O    SER    20     -10.530  53.475  26.275  1.00  0.00      QMMM O
ATOM    324 N    GLY    21      -9.524  54.368  24.468  1.00  0.00      QMMM N
ATOM    325 H    GLY    21      -9.254  54.199  23.511  1.00  0.00      QMMM H
ATOM    326 CA   GLY    21      -9.059  55.609  25.105  1.00  0.00      QMMM C
ATOM    327 HA2  GLY    21      -9.560  56.457  24.637  1.00  0.00      QMMM H
ATOM    328 HA3  GLY    21      -9.323  55.614  26.164  1.00  0.00      QMMM H
ATOM    329 C    GLY    21      -7.546  55.842  25.004  1.00  0.00      QMMM C
ATOM    330 O    GLY    21      -7.055  56.859  25.487  1.00  0.00      QMMM O
ATOM    331 N    GLN    22      -6.799  54.928  24.376  1.00  0.00      QMMM N
ATOM    332 H    GLN    22      -7.235  54.064  24.081  1.00  0.00      QMMM H
ATOM    333 CA   GLN    22      -5.376  55.070  24.054  1.00  0.00      QMMM C
ATOM    334 HA   GLN    22      -5.071  56.107  24.188  1.00  0.00      QMMM H
ATOM    335 CB   GLN    22      -4.549  54.173  24.998  1.00  0.00      QMMM C
ATOM    336 HB2  GLN    22      -4.951  53.159  24.958  1.00  0.00      QMMM H
ATOM    337 HB3  GLN    22      -3.515  54.133  24.651  1.00  0.00      QMMM H
ATOM    338 CG   GLN    22      -4.542  54.644  26.461  1.00  0.00      QMMM C
ATOM    339 HG2  GLN    22      -5.561  54.752  26.831  1.00  0.00      QMMM H
ATOM    340 HG3  GLN    22      -4.049  53.883  27.065  1.00  0.00      QMMM H
ATOM    341 CD   GLN    22      -3.781  55.953  26.640  1.00  0.00      QMMM C
ATOM    342 OE1  GLN    22      -2.576  55.973  26.815  1.00  0.00      QMMM O
ATOM    343 NE2  GLN    22      -4.434  57.091  26.582  1.00  0.00      QMMM N
ATOM    344 HE21 GLN    22      -3.872  57.909  26.726  1.00  0.00      QMMM H
ATOM    345 HE22 GLN    22      -5.428  57.127  26.369  1.00  0.00      QMMM H
ATOM    346 C    GLN    22      -5.086  54.719  22.586  1.00  0.00      QMMM C
ATOM    347 O    GLN    22      -5.894  54.089  21.906  1.00  0.00      QMMM O
ATOM    348 N    ASP    23      -3.899  55.109  22.119  1.00  0.00      QMMM N
ATOM    349 H    ASP    23      -3.302  55.611  22.756  1.00  0.00      QMMM H
ATOM    350 CA   ASP    23      -3.268  54.617  20.890  1.00  0.00      QMMM C
ATOM    351 HA   ASP    23      -3.874  54.907  20.034  1.00  0.00      QMMM H
ATOM    352 CB   ASP    23      -1.892  55.313  20.772  1.00  0.00      QMMM C
ATOM    353 HB2  ASP    23      -2.052  56.354  20.485  1.00  0.00      QMMM H
ATOM    354 HB3  ASP    23      -1.410  55.314  21.751  1.00  0.00      QMMM H
ATOM    355 CG   ASP    23      -0.924  54.669  19.773  1.00  0.00      QMMM C
ATOM    356 OD1  ASP    23       0.305  54.860  19.937  1.00  0.00      QMMM O
ATOM    357 OD2  ASP    23      -1.392  53.964  18.857  1.00  0.00      QMMM O
ATOM    358 C    ASP    23      -3.136  53.077  20.942  1.00  0.00      QMMM C
ATOM    359 O    ASP    23      -2.466  52.586  21.851  1.00  0.00      QMMM O
ATOM    360 N    PRO    24      -3.712  52.291  20.006  1.00  0.00      QMMM N
ATOM    361 CA   PRO    24      -3.612  50.826  20.028  1.00  0.00      QMMM C
ATOM    362 HA   PRO    24      -4.022  50.457  20.964  1.00  0.00      QMMM H
ATOM    363 CB   PRO    24      -4.520  50.332  18.898  1.00  0.00      QMMM C
ATOM    364 HB2  PRO    24      -4.131  49.437  18.414  1.00  0.00      QMMM H
ATOM    365 HB3  PRO    24      -5.517  50.140  19.295  1.00  0.00      QMMM H
ATOM    366 CD   PRO    24      -4.475  52.731  18.849  1.00  0.00      QMMM C
ATOM    367 HD2  PRO    24      -5.470  53.042  19.171  1.00  0.00      QMMM H
ATOM    368 HD3  PRO    24      -3.975  53.545  18.323  1.00  0.00      QMMM H
ATOM    369 CG   PRO    24      -4.582  51.513  17.932  1.00  0.00      QMMM C
ATOM    370 HG2  PRO    24      -5.509  51.519  17.358  1.00  0.00      QMMM H
ATOM    371 HG3  PRO    24      -3.722  51.480  17.265  1.00  0.00      QMMM H
ATOM    372 C    PRO    24      -2.169  50.300  19.905  1.00  0.00      QMMM C
ATOM    373 O    PRO    24      -1.879  49.170  20.306  1.00  0.00      QMMM O
ATOM    374 N    TYR    25      -1.239  51.124  19.415  1.00  0.00      QMMM N
ATOM    375 H    TYR    25      -1.530  52.057  19.123  1.00  0.00      QMMM H
ATOM    376 CA   TYR    25       0.193  50.843  19.345  1.00  0.00      QMMM C
ATOM    377 HA   TYR    25       0.345  49.773  19.223  1.00  0.00      QMMM H
ATOM    378 CB   TYR    25       0.769  51.550  18.102  1.00  0.00      QMMM C
ATOM    379 HB2  TYR    25       0.680  52.628  18.226  1.00  0.00      QMMM H
ATOM    380 HB3  TYR    25       1.828  51.334  18.058  1.00  0.00      QMMM H
ATOM    381 CG   TYR    25       0.171  51.162  16.756  1.00  0.00      QMMM C
ATOM    382 CD1  TYR    25       0.849  50.261  15.911  1.00  0.00      QMMM C
ATOM    383 HD1  TYR    25       1.797  49.850  16.218  1.00  0.00      QMMM H
ATOM    384 CE1  TYR    25       0.303  49.907  14.661  1.00  0.00      QMMM C
ATOM    385 HE1  TYR    25       0.799  49.198  14.019  1.00  0.00      QMMM H
ATOM    386 CZ   TYR    25      -0.915  50.479  14.237  1.00  0.00      QMMM C
ATOM    387 OH   TYR    25      -1.428  50.182  13.016  1.00  0.00      QMMM O
ATOM    388 HH   TYR    25      -0.759  49.774  12.430  1.00  0.00      QMMM H
ATOM    389 CE2  TYR    25      -1.584  51.397  15.071  1.00  0.00      QMMM C
ATOM    390 HE2  TYR    25      -2.507  51.837  14.728  1.00  0.00      QMMM H
ATOM    391 CD2  TYR    25      -1.036  51.743  16.320  1.00  0.00      QMMM C
ATOM    392 HD2  TYR    25      -1.540  52.470  16.940  1.00  0.00      QMMM H
ATOM    393 C    TYR    25       0.968  51.262  20.617  1.00  0.00      QMMM C
ATOM    394 O    TYR    25       2.142  50.917  20.739  1.00  0.00      QMMM O
ATOM    395 N    ALA    26       0.351  51.982  21.567  1.00  0.00      QMMM N
ATOM    396 H    ALA    26      -0.640  52.146  21.423  1.00  0.00      QMMM H
ATOM    397 CA   ALA    26       0.990  52.842  22.577  1.00  0.00      QMMM C
ATOM    398 HA   ALA    26       1.187  53.801  22.098  1.00  0.00      QMMM H
ATOM    399 CB   ALA    26       0.001  53.118  23.721  1.00  0.00      QMMM C
ATOM    400 HB1  ALA    26      -0.385  52.183  24.127  1.00  0.00      QMMM H
ATOM    401 HB2  ALA    26       0.497  53.680  24.513  1.00  0.00      QMMM H
ATOM    402 HB3  ALA    26      -0.831  53.718  23.359  1.00  0.00      QMMM H
ATOM    403 C    ALA    26       2.351  52.364  23.115  1.00  0.00      QMMM C
ATOM    404 O    ALA    26       3.381  52.957  22.789  1.00  0.00      QMMM O
ATOM    405 N    ARG    27       2.354  51.316  23.953  1.00  0.00      QMMM N
ATOM    406 H    ARG    27       1.457  50.884  24.126  1.00  0.00      QMMM H
ATOM    407 CA   ARG    27       3.543  50.821  24.673  1.00  0.00      QMMM C
ATOM    408 HA   ARG    27       4.018  51.649  25.201  1.00  0.00      QMMM H
ATOM    409 CB   ARG    27       3.137  49.742  25.698  1.00  0.00      QMMM C
ATOM    410 HB2  ARG    27       2.548  48.988  25.181  1.00  0.00      QMMM H
ATOM    411 HB3  ARG    27       4.042  49.263  26.077  1.00  0.00      QMMM H
ATOM    412 CG   ARG    27       2.341  50.272  26.904  1.00  0.00      QMMM C
ATOM    413 HG2  ARG    27       2.976  50.949  27.478  1.00  0.00      QMMM H
ATOM    414 HG3  ARG    27       1.485  50.840  26.538  1.00  0.00      QMMM H
ATOM    415 CD   ARG    27       1.805  49.170  27.841  1.00  0.00      QMMM C
ATOM    416 HD2  ARG    27       1.204  49.654  28.613  1.00  0.00      QMMM H
ATOM    417 HD3  ARG    27       1.133  48.513  27.294  1.00  0.00      QMMM H
ATOM    418 NE   ARG    27       2.860  48.384  28.513  1.00  0.00      QMMM N
ATOM    419 HE   ARG    27       3.194  48.715  29.414  1.00  0.00      QMMM H
ATOM    420 CZ   ARG    27       3.422  47.250  28.130  1.00  0.00      QMMM C
ATOM    421 NH1  ARG    27       3.152  46.632  27.020  1.00  0.00      QMMM N
ATOM    422 HH11 ARG    27       2.481  47.005  26.348  1.00  0.00      QMMM H
ATOM    423 HH12 ARG    27       3.752  45.872  26.743  1.00  0.00      QMMM H
ATOM    424 NH2  ARG    27       4.306  46.686  28.893  1.00  0.00      QMMM N
ATOM    425 HH21 ARG    27       4.546  47.140  29.759  1.00  0.00      QMMM H
ATOM    426 HH22 ARG    27       4.825  45.901  28.523  1.00  0.00      QMMM H
ATOM    427 C    ARG    27       4.630  50.241  23.762  1.00  0.00      QMMM C
ATOM    428 O    ARG    27       5.790  50.247  24.159  1.00  0.00      QMMM O
ATOM    429 N    ASN    28       4.276  49.701  22.589  1.00  0.00      QMMM N
ATOM    430 H    ASN    28       3.305  49.800  22.328  1.00  0.00      QMMM H
ATOM    431 CA   ASN    28       5.131  48.736  21.875  1.00  0.00      QMMM C
ATOM    432 HA   ASN    28       6.131  48.776  22.302  1.00  0.00      QMMM H
ATOM    433 CB   ASN    28       4.597  47.314  22.121  1.00  0.00      QMMM C
ATOM    434 HB2  ASN    28       3.597  47.209  21.700  1.00  0.00      QMMM H
ATOM    435 HB3  ASN    28       5.252  46.581  21.648  1.00  0.00      QMMM H
ATOM    436 CG   ASN    28       4.546  47.013  23.603  1.00  0.00      QMMM C
ATOM    437 OD1  ASN    28       3.510  46.704  24.162  1.00  0.00      QMMM O
ATOM    438 ND2  ASN    28       5.645  47.186  24.294  1.00  0.00      QMMM N
ATOM    439 HD21 ASN    28       5.617  47.139  25.306  1.00  0.00      QMMM H
ATOM    440 HD22 ASN    28       6.498  47.421  23.821  1.00  0.00      QMMM H
ATOM    441 C    ASN    28       5.353  49.017  20.387  1.00  0.00      QMMM C
ATOM    442 O    ASN    28       6.252  48.429  19.795  1.00  0.00      QMMM O
ATOM    443 N    LYS    29       4.600  49.943  19.794  1.00  0.00      QMMM N
ATOM    444 H    LYS    29       3.843  50.312  20.363  1.00  0.00      QMMM H
ATOM    445 CA   LYS    29       4.725  50.502  18.437  1.00  0.00      QMMM C
ATOM    446 HA   LYS    29       3.803  51.030  18.255  1.00  0.00      QMMM H
ATOM    447 CB   LYS    29       5.824  51.575  18.406  1.00  0.00      QMMM C
ATOM    448 HB2  LYS    29       6.781  51.117  18.658  1.00  0.00      QMMM H
ATOM    449 HB3  LYS    29       5.892  51.977  17.396  1.00  0.00      QMMM H
ATOM    450 CG   LYS    29       5.559  52.749  19.370  1.00  0.00      QMMM C
ATOM    451 HG2  LYS    29       5.610  52.404  20.402  1.00  0.00      QMMM H
ATOM    452 HG3  LYS    29       6.345  53.490  19.222  1.00  0.00      QMMM H
ATOM    453 CD   LYS    29       4.193  53.416  19.143  1.00  0.00      QMMM C
ATOM    454 HD2  LYS    29       4.065  53.612  18.078  1.00  0.00      QMMM H
ATOM    455 HD3  LYS    29       3.396  52.756  19.476  1.00  0.00      QMMM H
ATOM    456 CE   LYS    29       4.081  54.720  19.929  1.00  0.00      QMMM C
ATOM    457 HE2  LYS    29       4.048  54.486  20.998  1.00  0.00      QMMM H
ATOM    458 HE3  LYS    29       4.973  55.321  19.727  1.00  0.00      QMMM H
ATOM    459 NZ   LYS    29       2.871  55.469  19.520  1.00  0.00      QMMM N
ATOM    460 HZ1  LYS    29       2.007  54.944  19.702  1.00  0.00      QMMM H
ATOM    461 HZ2  LYS    29       2.772  56.329  20.034  1.00  0.00      QMMM H
ATOM    462 HZ3  LYS    29       2.891  55.664  18.530  1.00  0.00      QMMM H
ATOM    463 C    LYS    29       4.719  49.530  17.247  1.00  0.00      QMMM C
ATOM    464 O    LYS    29       4.586  49.979  16.110  1.00  0.00      QMMM O
ATOM    465 N    PHE    30       4.637  48.223  17.487  1.00  0.00      QMMM N
ATOM    466 H    PHE    30       4.869  47.984  18.441  1.00  0.00      QMMM H
ATOM    467 CA   PHE    30       3.576  47.424  16.870  1.00  0.00      QMMM C
ATOM    468 HA   PHE    30       3.408  47.787  15.863  1.00  0.00      QMMM H
ATOM    469 CB   PHE    30       4.008  45.961  16.754  1.00  0.00      QMMM C
ATOM    470 HB2  PHE    30       3.224  45.401  16.244  1.00  0.00      QMMM H
ATOM    471 HB3  PHE    30       4.887  45.934  16.114  1.00  0.00      QMMM H
ATOM    472 CG   PHE    30       4.334  45.243  18.046  1.00  0.00      QMMM C
ATOM    473 CD1  PHE    30       3.306  44.852  18.923  1.00  0.00      QMMM C
ATOM    474 HD1  PHE    30       2.274  45.077  18.706  1.00  0.00      QMMM H
ATOM    475 CE1  PHE    30       3.608  44.110  20.074  1.00  0.00      QMMM C
ATOM    476 HE1  PHE    30       2.804  43.790  20.717  1.00  0.00      QMMM H
ATOM    477 CZ   PHE    30       4.945  43.789  20.370  1.00  0.00      QMMM C
ATOM    478 HZ   PHE    30       5.210  43.245  21.262  1.00  0.00      QMMM H
ATOM    479 CE2  PHE    30       5.972  44.179  19.500  1.00  0.00      QMMM C
ATOM    480 HE2  PHE    30       6.996  43.929  19.738  1.00  0.00      QMMM H
ATOM    481 CD2  PHE    30       5.664  44.881  18.328  1.00  0.00      QMMM C
ATOM    482 HD2  PHE    30       6.457  45.115  17.638  1.00  0.00      QMMM H
ATOM    483 C    PHE    30       2.245  47.584  17.624  1.00  0.00      QMMM C
ATOM    484 O    PHE    30       2.211  48.096  18.743  1.00  0.00      QMMM O
ATOM    485 N    ASN    31       1.144  47.159  17.006  1.00  0.00      QMMM N
ATOM    486 H    ASN    31       1.238  46.771  16.073  1.00  0.00      QMMM H
ATOM    487 CA   ASN    31      -0.199  47.199  17.578  1.00  0.00      QMMM C
ATOM    488 HA   ASN    31      -0.400  48.207  17.943  1.00  0.00      QMMM H
ATOM    489 CB   ASN    31      -1.203  46.898  16.457  1.00  0.00      QMMM C
ATOM    490 HB2  ASN    31      -0.970  47.521  15.595  1.00  0.00      QMMM H
ATOM    491 HB3  ASN    31      -1.135  45.852  16.159  1.00  0.00      QMMM H
ATOM    492 CG   ASN    31      -2.629  47.193  16.875  1.00  0.00      QMMM C
ATOM    493 OD1  ASN    31      -3.018  47.050  18.024  1.00  0.00      QMMM O
ATOM    494 ND2  ASN    31      -3.459  47.603  15.950  1.00  0.00      QMMM N
ATOM    495 HD21 ASN    31      -4.416  47.671  16.236  1.00  0.00      QMMM H
ATOM    496 HD22 ASN    31      -3.193  47.424  14.987  1.00  0.00      QMMM H
ATOM    497 C    ASN    31      -0.321  46.222  18.763  1.00  0.00      QMMM C
ATOM    498 O    ASN    31      -0.375  45.006  18.562  1.00  0.00      QMMM O
ATOM    499 N    GLN    32      -0.320  46.732  19.998  1.00  0.00      QMMM N
ATOM    500 H    GLN    32      -0.365  47.738  20.104  1.00  0.00      QMMM H
ATOM    501 CA   GLN    32      -0.425  45.880  21.182  1.00  0.00      QMMM C
ATOM    502 HA   GLN    32       0.335  45.101  21.096  1.00  0.00      QMMM H
ATOM    503 CB   GLN    32      -0.155  46.669  22.475  1.00  0.00      QMMM C
ATOM    504 HB2  GLN    32       0.671  47.366  22.325  1.00  0.00      QMMM H
ATOM    505 HB3  GLN    32      -1.047  47.234  22.751  1.00  0.00      QMMM H
ATOM    506 CG   GLN    32       0.223  45.690  23.600  1.00  0.00      QMMM C
ATOM    507 HG2  GLN    32      -0.412  44.807  23.561  1.00  0.00      QMMM H
ATOM    508 HG3  GLN    32       1.248  45.369  23.444  1.00  0.00      QMMM H
ATOM    509 CD   GLN    32       0.121  46.293  24.991  1.00  0.00      QMMM C
ATOM    510 OE1  GLN    32       0.855  47.187  25.375  1.00  0.00      QMMM O
ATOM    511 NE2  GLN    32      -0.782  45.823  25.816  1.00  0.00      QMMM N
ATOM    512 HE21 GLN    32      -0.836  46.234  26.738  1.00  0.00      QMMM H
ATOM    513 HE22 GLN    32      -1.359  45.023  25.523  1.00  0.00      QMMM H
ATOM    514 C    GLN    32      -1.790  45.184  21.245  1.00  0.00      QMMM C
ATOM    515 O    GLN    32      -1.839  43.988  21.508  1.00  0.00      QMMM O
ATOM    516 N    VAL    33      -2.885  45.901  20.962  1.00  0.00      QMMM N
ATOM    517 H    VAL    33      -2.743  46.857  20.657  1.00  0.00      QMMM H
ATOM    518 CA   VAL    33      -4.262  45.371  21.023  1.00  0.00      QMMM C
ATOM    519 HA   VAL    33      -4.460  45.053  22.048  1.00  0.00      QMMM H
ATOM    520 CB   VAL    33      -5.299  46.450  20.645  1.00  0.00      QMMM C
ATOM    521 HB   VAL    33      -5.133  46.773  19.618  1.00  0.00      QMMM H
ATOM    522 CG1  VAL    33      -6.737  45.928  20.759  1.00  0.00      QMMM C
ATOM    523 HG11 VAL    33      -6.919  45.549  21.765  1.00  0.00      QMMM H
ATOM    524 HG12 VAL    33      -7.441  46.730  20.540  1.00  0.00      QMMM H
ATOM    525 HG13 VAL    33      -6.903  45.129  20.035  1.00  0.00      QMMM H
ATOM    526 CG2  VAL    33      -5.180  47.675  21.560  1.00  0.00      QMMM C
ATOM    527 HG21 VAL    33      -4.200  48.135  21.446  1.00  0.00      QMMM H
ATOM    528 HG22 VAL    33      -5.937  48.413  21.295  1.00  0.00      QMMM H
ATOM    529 HG23 VAL    33      -5.319  47.373  22.597  1.00  0.00      QMMM H
ATOM    530 C    VAL    33      -4.424  44.137  20.134  1.00  0.00      QMMM C
ATOM    531 O    VAL    33      -4.904  43.097  20.585  1.00  0.00      QMMM O
ATOM    532 N    GLU    34      -3.987  44.222  18.877  1.00  0.00      QMMM N
ATOM    533 H    GLU    34      -3.621  45.117  18.568  1.00  0.00      QMMM H
ATOM    534 CA   GLU    34      -4.092  43.101  17.936  1.00  0.00      QMMM C
ATOM    535 HA   GLU    34      -5.105  42.706  17.995  1.00  0.00      QMMM H
ATOM    536 CB   GLU    34      -3.855  43.577  16.496  1.00  0.00      QMMM C
ATOM    537 HB2  GLU    34      -2.843  43.975  16.413  1.00  0.00      QMMM H
ATOM    538 HB3  GLU    34      -3.941  42.723  15.822  1.00  0.00      QMMM H
ATOM    539 CG   GLU    34      -4.854  44.658  16.055  1.00  0.00      QMMM C
ATOM    540 HG2  GLU    34      -4.772  45.515  16.718  1.00  0.00      QMMM H
ATOM    541 HG3  GLU    34      -4.605  44.988  15.051  1.00  0.00      QMMM H
ATOM    542 CD   GLU    34      -6.303  44.188  16.078  1.00  0.00      QMMM C
ATOM    543 OE1  GLU    34      -7.016  44.482  17.058  1.00  0.00      QMMM O
ATOM    544 OE2  GLU    34      -6.767  43.509  15.133  1.00  0.00      QMMM O
ATOM    545 C    GLU    34      -3.163  41.930  18.292  1.00  0.00      QMMM C
ATOM    546 O    GLU    34      -3.499  40.783  18.004  1.00  0.00      QMMM O
ATOM    547 N    SER    35      -2.043  42.180  18.980  1.00  0.00      QMMM N
ATOM    548 H    SER    35      -1.828  43.148  19.187  1.00  0.00      QMMM H
ATOM    549 CA   SER    35      -1.240  41.115  19.594  1.00  0.00      QMMM C
ATOM    550 HA   SER    35      -1.095  40.326  18.856  1.00  0.00      QMMM H
ATOM    551 CB   SER    35       0.138  41.644  19.991  1.00  0.00      QMMM C
ATOM    552 HB2  SER    35       0.616  42.086  19.121  1.00  0.00      QMMM H
ATOM    553 HB3  SER    35       0.040  42.410  20.761  1.00  0.00      QMMM H
ATOM    554 OG   SER    35       0.932  40.576  20.481  1.00  0.00      QMMM O
ATOM    555 HG   SER    35       0.831  40.601  21.456  1.00  0.00      QMMM H
ATOM    556 C    SER    35      -1.924  40.493  20.818  1.00  0.00      QMMM C
ATOM    557 O    SER    35      -1.854  39.278  20.998  1.00  0.00      QMMM O
ATOM    558 N    ASP    36      -2.571  41.287  21.671  1.00  0.00      QMMM N
ATOM    559 H    ASP    36      -2.549  42.288  21.492  1.00  0.00      QMMM H
ATOM    560 CA   ASP    36      -3.234  40.833  22.900  1.00  0.00      QMMM C
ATOM    561 HA   ASP    36      -2.555  40.176  23.440  1.00  0.00      QMMM H
ATOM    562 CB   ASP    36      -3.539  42.033  23.817  1.00  0.00      QMMM C
ATOM    563 HB2  ASP    36      -4.110  42.776  23.258  1.00  0.00      QMMM H
ATOM    564 HB3  ASP    36      -4.163  41.685  24.642  1.00  0.00      QMMM H
ATOM    565 CG   ASP    36      -2.294  42.701  24.427  1.00  0.00      QMMM C
ATOM    566 OD1  ASP    36      -1.179  42.125  24.366  1.00  0.00      QMMM O
ATOM    567 OD2  ASP    36      -2.451  43.796  25.012  1.00  0.00      QMMM O
ATOM    568 C    ASP    36      -4.494  39.992  22.619  1.00  0.00      QMMM C
ATOM    569 O    ASP    36      -4.817  39.100  23.403  1.00  0.00      QMMM O
ATOM    570 N    LYS    37      -5.133  40.163  21.449  1.00  0.00      QMMM N
ATOM    571 H    LYS    37      -4.842  40.975  20.911  1.00  0.00      QMMM H
ATOM    572 CA   LYS    37      -6.154  39.239  20.905  1.00  0.00      QMMM C
ATOM    573 HA   LYS    37      -7.003  39.197  21.587  1.00  0.00      QMMM H
ATOM    574 CB   LYS    37      -6.622  39.727  19.522  1.00  0.00      QMMM C
ATOM    575 HB2  LYS    37      -5.746  39.961  18.917  1.00  0.00      QMMM H
ATOM    576 HB3  LYS    37      -7.148  38.908  19.027  1.00  0.00      QMMM H
ATOM    577 CG   LYS    37      -7.570  40.933  19.523  1.00  0.00      QMMM C
ATOM    578 HG2  LYS    37      -8.478  40.679  20.071  1.00  0.00      QMMM H
ATOM    579 HG3  LYS    37      -7.091  41.789  19.995  1.00  0.00      QMMM H
ATOM    580 CD   LYS    37      -7.920  41.272  18.066  1.00  0.00      QMMM C
ATOM    581 HD2  LYS    37      -7.008  41.573  17.547  1.00  0.00      QMMM H
ATOM    582 HD3  LYS    37      -8.324  40.388  17.571  1.00  0.00      QMMM H
ATOM    583 CE   LYS    37      -8.946  42.403  17.975  1.00  0.00      QMMM C
ATOM    584 HE2  LYS    37      -9.902  42.061  18.379  1.00  0.00      QMMM H
ATOM    585 HE3  LYS    37      -8.583  43.241  18.581  1.00  0.00      QMMM H
ATOM    586 NZ   LYS    37      -9.091  42.864  16.573  1.00  0.00      QMMM N
ATOM    587 HZ1  LYS    37      -9.263  42.118  15.921  1.00  0.00      QMMM H
ATOM    588 HZ2  LYS    37      -9.760  43.611  16.489  1.00  0.00      QMMM H
ATOM    589 HZ3  LYS    37      -8.196  43.293  16.296  1.00  0.00      QMMM H
ATOM    590 C    LYS    37      -5.666  37.792  20.727  1.00  0.00      QMMM C
ATOM    591 O    LYS    37      -6.484  36.882  20.591  1.00  0.00      QMMM O
ATOM    592 N    LEU    38      -4.355  37.563  20.638  1.00  0.00      QMMM N
ATOM    593 H    LEU    38      -3.744  38.351  20.819  1.00  0.00      QMMM H
ATOM    594 CA   LEU    38      -3.770  36.357  20.051  1.00  0.00      QMMM C
ATOM    595 HA   LEU    38      -4.567  35.715  19.680  1.00  0.00      QMMM H
ATOM    596 CB   LEU    38      -2.902  36.763  18.846  1.00  0.00      QMMM C
ATOM    597 HB2  LEU    38      -2.199  37.529  19.167  1.00  0.00      QMMM H
ATOM    598 HB3  LEU    38      -2.318  35.908  18.515  1.00  0.00      QMMM H
ATOM    599 CG   LEU    38      -3.707  37.306  17.651  1.00  0.00      QMMM C
ATOM    600 HG   LEU    38      -4.390  38.088  17.977  1.00  0.00      QMMM H
ATOM    601 CD1  LEU    38      -2.739  37.899  16.637  1.00  0.00      QMMM C
ATOM    602 HD11 LEU    38      -2.032  37.148  16.303  1.00  0.00      QMMM H
ATOM    603 HD12 LEU    38      -3.291  38.304  15.788  1.00  0.00      QMMM H
ATOM    604 HD13 LEU    38      -2.194  38.718  17.106  1.00  0.00      QMMM H
ATOM    605 CD2  LEU    38      -4.506  36.204  16.948  1.00  0.00      QMMM C
ATOM    606 HD21 LEU    38      -5.283  35.827  17.611  1.00  0.00      QMMM H
ATOM    607 HD22 LEU    38      -4.992  36.620  16.065  1.00  0.00      QMMM H
ATOM    608 HD23 LEU    38      -3.846  35.392  16.649  1.00  0.00      QMMM H
ATOM    609 C    LEU    38      -3.002  35.538  21.091  1.00  0.00      QMMM C
ATOM    610 O    LEU    38      -1.855  35.850  21.421  1.00  0.00      QMMM O
ATOM    611 N    ARG    39      -3.627  34.455  21.582  1.00  0.00      QMMM N
ATOM    612 H    ARG    39      -4.588  34.329  21.297  1.00  0.00      QMMM H
ATOM    613 CA   ARG    39      -3.001  33.509  22.522  1.00  0.00      QMMM C
ATOM    614 HA   ARG    39      -2.886  34.031  23.473  1.00  0.00      QMMM H
ATOM    615 CB   ARG    39      -3.859  32.240  22.739  1.00  0.00      QMMM C
ATOM    616 HB2  ARG    39      -4.375  31.967  21.816  1.00  0.00      QMMM H
ATOM    617 HB3  ARG    39      -3.180  31.423  22.982  1.00  0.00      QMMM H
ATOM    618 CG   ARG    39      -4.875  32.377  23.889  1.00  0.00      QMMM C
ATOM    619 HG2  ARG    39      -4.421  32.930  24.705  1.00  0.00      QMMM H
ATOM    620 HG3  ARG    39      -5.718  32.974  23.541  1.00  0.00      QMMM H
ATOM    621 CD   ARG    39      -5.413  31.039  24.445  1.00  0.00      QMMM C
ATOM    622 HD2  ARG    39      -6.013  31.256  25.332  1.00  0.00      QMMM H
ATOM    623 HD3  ARG    39      -6.081  30.607  23.699  1.00  0.00      QMMM H
ATOM    624 NE   ARG    39      -4.369  30.032  24.769  1.00  0.00      QMMM N
ATOM    625 HE   ARG    39      -3.834  29.628  24.000  1.00  0.00      QMMM H
ATOM    626 CZ   ARG    39      -4.165  29.377  25.901  1.00  0.00      QMMM C
ATOM    627 NH1  ARG    39      -3.377  28.342  25.871  1.00  0.00      QMMM N
ATOM    628 HH11 ARG    39      -2.949  28.130  24.968  1.00  0.00      QMMM H
ATOM    629 HH12 ARG    39      -3.166  27.805  26.702  1.00  0.00      QMMM H
ATOM    630 NH2  ARG    39      -4.672  29.715  27.055  1.00  0.00      QMMM N
ATOM    631 HH21 ARG    39      -5.140  30.615  27.200  1.00  0.00      QMMM H
ATOM    632 HH22 ARG    39      -4.432  29.192  27.876  1.00  0.00      QMMM H
ATOM    633 C    ARG    39      -1.593  33.097  22.086  1.00  0.00      QMMM C
ATOM    634 O    ARG    39      -1.332  32.845  20.911  1.00  0.00      QMMM O
ATOM    635 N    MET    40      -0.738  32.902  23.082  1.00  0.00      QMMM N
ATOM    636 H    MET    40      -1.084  33.190  23.991  1.00  0.00      QMMM H
ATOM    637 CA   MET    40       0.645  32.418  23.062  1.00  0.00      QMMM C
ATOM    638 HA   MET    40       1.283  33.224  22.707  1.00  0.00      QMMM H
ATOM    639 CB   MET    40       1.029  32.117  24.511  1.00  0.00      QMMM C
ATOM    640 HB2  MET    40       2.082  31.854  24.555  1.00  0.00      QMMM H
ATOM    641 HB3  MET    40       0.872  33.023  25.088  1.00  0.00      QMMM H
ATOM    642 CG   MET    40       0.204  30.991  25.148  1.00  0.00      QMMM C
ATOM    643 HG2  MET    40      -0.854  31.229  25.067  1.00  0.00      QMMM H
ATOM    644 HG3  MET    40       0.379  30.062  24.609  1.00  0.00      QMMM H
ATOM    645 SD   MET    40       0.583  30.715  26.891  1.00  0.00      QMMM S
ATOM    646 CE   MET    40      -0.730  29.537  27.280  1.00  0.00      QMMM C
ATOM    647 HE1  MET    40      -0.674  28.686  26.602  1.00  0.00      QMMM H
ATOM    648 HE2  MET    40      -0.616  29.182  28.302  1.00  0.00      QMMM H
ATOM    649 HE3  MET    40      -1.696  30.026  27.195  1.00  0.00      QMMM H
ATOM    650 C    MET    40       0.930  31.181  22.203  1.00  0.00      QMMM C
ATOM    651 O    MET    40       2.079  30.899  21.883  1.00  0.00      QMMM O
ATOM    652 N    ASP    41      -0.112  30.437  21.846  1.00  0.00      QMMM N
ATOM    653 H    ASP    41      -1.012  30.718  22.201  1.00  0.00      QMMM H
ATOM    654 CA   ASP    41      -0.036  29.167  21.144  1.00  0.00      QMMM C
ATOM    655 HA   ASP    41       0.977  29.049  20.757  1.00  0.00      QMMM H
ATOM    656 CB   ASP    41      -0.240  28.064  22.193  1.00  0.00      QMMM C
ATOM    657 HB2  ASP    41       0.191  27.159  21.790  1.00  0.00      QMMM H
ATOM    658 HB3  ASP    41       0.327  28.298  23.095  1.00  0.00      QMMM H
ATOM    659 CG   ASP    41      -1.689  27.769  22.576  1.00  0.00      QMMM C
ATOM    660 OD1  ASP    41      -2.334  28.602  23.263  1.00  0.00      QMMM O
ATOM    661 OD2  ASP    41      -2.115  26.649  22.213  1.00  0.00      QMMM O
ATOM    662 C    ASP    41      -0.961  29.098  19.906  1.00  0.00      QMMM C
ATOM    663 O    ASP    41      -1.214  28.008  19.385  1.00  0.00      QMMM O
ATOM    664 N    ARG    42      -1.465  30.253  19.437  1.00  0.00      QMMM N
ATOM    665 H    ARG    42      -1.169  31.093  19.926  1.00  0.00      QMMM H
ATOM    666 CA   ARG    42      -2.388  30.412  18.295  1.00  0.00      QMMM C
ATOM    667 HA   ARG    42      -3.292  29.857  18.546  1.00  0.00      QMMM H
ATOM    668 CB   ARG    42      -2.772  31.901  18.137  1.00  0.00      QMMM C
ATOM    669 HB2  ARG    42      -3.594  31.991  17.426  1.00  0.00      QMMM H
ATOM    670 HB3  ARG    42      -3.157  32.247  19.097  1.00  0.00      QMMM H
ATOM    671 CG   ARG    42      -1.625  32.846  17.711  1.00  0.00      QMMM C
ATOM    672 HG2  ARG    42      -1.767  33.789  18.234  1.00  0.00      QMMM H
ATOM    673 HG3  ARG    42      -0.666  32.434  18.026  1.00  0.00      QMMM H
ATOM    674 CD   ARG    42      -1.575  33.143  16.204  1.00  0.00      QMMM C
ATOM    675 HD2  ARG    42      -1.280  32.233  15.684  1.00  0.00      QMMM H
ATOM    676 HD3  ARG    42      -2.569  33.436  15.864  1.00  0.00      QMMM H
ATOM    677 NE   ARG    42      -0.601  34.209  15.893  1.00  0.00      QMMM N
ATOM    678 HE   ARG    42       0.319  34.165  16.339  1.00  0.00      QMMM H
ATOM    679 CZ   ARG    42      -0.672  35.193  15.013  1.00  0.00      QMMM C
ATOM    680 NH1  ARG    42       0.257  36.095  14.940  1.00  0.00      QMMM N
ATOM    681 HH11 ARG    42       1.062  36.035  15.571  1.00  0.00      QMMM H
ATOM    682 HH12 ARG    42       0.173  36.850  14.275  1.00  0.00      QMMM H
ATOM    683 NH2  ARG    42      -1.663  35.340  14.182  1.00  0.00      QMMM N
ATOM    684 HH21 ARG    42      -2.373  34.636  14.129  1.00  0.00      QMMM H
ATOM    685 HH22 ARG    42      -1.646  36.160  13.590  1.00  0.00      QMMM H
ATOM    686 C    ARG    42      -1.878  29.827  16.971  1.00  0.00      QMMM C
ATOM    687 O    ARG    42      -0.685  29.639  16.754  1.00  0.00      QMMM O
ATOM    688 N    ALA    43      -2.814  29.597  16.052  1.00  0.00      QMMM N
ATOM    689 H    ALA    43      -3.767  29.815  16.289  1.00  0.00      QMMM H
ATOM    690 CA   ALA    43      -2.542  29.112  14.704  1.00  0.00      QMMM C
ATOM    691 HA   ALA    43      -1.908  28.227  14.779  1.00  0.00      QMMM H
ATOM    692 CB   ALA    43      -3.871  28.690  14.065  1.00  0.00      QMMM C
ATOM    693 HB1  ALA    43      -4.537  29.550  13.978  1.00  0.00      QMMM H
ATOM    694 HB2  ALA    43      -3.686  28.288  13.068  1.00  0.00      QMMM H
ATOM    695 HB3  ALA    43      -4.350  27.920  14.671  1.00  0.00      QMMM H
ATOM    696 C    ALA    43      -1.811  30.156  13.835  1.00  0.00      QMMM C
ATOM    697 O    ALA    43      -2.314  31.259  13.616  1.00  0.00      QMMM O
ATOM    698 N    ILE    44      -0.653  29.764  13.301  1.00  0.00      QMMM N
ATOM    699 H    ILE    44      -0.304  28.857  13.572  1.00  0.00      QMMM H
ATOM    700 CA   ILE    44       0.037  30.373  12.153  1.00  0.00      QMMM C
ATOM    701 HA   ILE    44      -0.664  31.044  11.659  1.00  0.00      QMMM H
ATOM    702 CB   ILE    44       1.279  31.196  12.574  1.00  0.00      QMMM C
ATOM    703 HB   ILE    44       1.876  31.384  11.679  1.00  0.00      QMMM H
ATOM    704 CG2  ILE    44       0.807  32.552  13.121  1.00  0.00      QMMM C
ATOM    705 HG21 ILE    44       0.238  32.395  14.032  1.00  0.00      QMMM H
ATOM    706 HG22 ILE    44       1.659  33.190  13.350  1.00  0.00      QMMM H
ATOM    707 HG23 ILE    44       0.182  33.058  12.386  1.00  0.00      QMMM H
ATOM    708 CG1  ILE    44       2.162  30.465  13.610  1.00  0.00      QMMM C
ATOM    709 HG12 ILE    44       1.679  30.490  14.588  1.00  0.00      QMMM H
ATOM    710 HG13 ILE    44       2.276  29.425  13.314  1.00  0.00      QMMM H
ATOM    711 CD1  ILE    44       3.570  31.051  13.740  1.00  0.00      QMMM C
ATOM    712 HD11 ILE    44       3.526  32.119  13.935  1.00  0.00      QMMM H
ATOM    713 HD12 ILE    44       4.081  30.570  14.571  1.00  0.00      QMMM H
ATOM    714 HD13 ILE    44       4.132  30.870  12.823  1.00  0.00      QMMM H
ATOM    715 C    ILE    44       0.407  29.253  11.162  1.00  0.00      QMMM C
ATOM    716 O    ILE    44       0.753  28.155  11.617  1.00  0.00      QMMM O
ATOM    717 N    PRO    45       0.272  29.479   9.840  1.00  0.00      QMMM N
ATOM    718 CA   PRO    45       0.461  28.442   8.825  1.00  0.00      QMMM C
ATOM    719 HA   PRO    45      -0.039  27.519   9.120  1.00  0.00      QMMM H
ATOM    720 CB   PRO    45      -0.195  29.013   7.563  1.00  0.00      QMMM C
ATOM    721 HB2  PRO    45       0.246  28.614   6.647  1.00  0.00      QMMM H
ATOM    722 HB3  PRO    45      -1.267  28.813   7.586  1.00  0.00      QMMM H
ATOM    723 CD   PRO    45      -0.087  30.743   9.206  1.00  0.00      QMMM C
ATOM    724 HD2  PRO    45      -1.123  30.989   9.443  1.00  0.00      QMMM H
ATOM    725 HD3  PRO    45       0.578  31.547   9.525  1.00  0.00      QMMM H
ATOM    726 CG   PRO    45       0.049  30.516   7.701  1.00  0.00      QMMM C
ATOM    727 HG2  PRO    45      -0.679  31.099   7.136  1.00  0.00      QMMM H
ATOM    728 HG3  PRO    45       1.064  30.758   7.381  1.00  0.00      QMMM H
ATOM    729 C    PRO    45       1.944  28.153   8.570  1.00  0.00      QMMM C
ATOM    730 O    PRO    45       2.787  29.029   8.756  1.00  0.00      QMMM O
ATOM    731 N    ASP    46       2.250  26.950   8.077  1.00  0.00      QMMM N
ATOM    732 H    ASP    46       1.515  26.281   7.930  1.00  0.00      QMMM H
ATOM    733 CA   ASP    46       3.588  26.605   7.586  1.00  0.00      QMMM C
ATOM    734 HA   ASP    46       4.300  26.807   8.387  1.00  0.00      QMMM H
ATOM    735 CB   ASP    46       3.655  25.097   7.278  1.00  0.00      QMMM C
ATOM    736 HB2  ASP    46       3.179  24.557   8.099  1.00  0.00      QMMM H
ATOM    737 HB3  ASP    46       3.084  24.894   6.370  1.00  0.00      QMMM H
ATOM    738 CG   ASP    46       5.077  24.534   7.117  1.00  0.00      QMMM C
ATOM    739 OD1  ASP    46       6.077  25.286   7.183  1.00  0.00      QMMM O
ATOM    740 OD2  ASP    46       5.206  23.304   6.940  1.00  0.00      QMMM O
ATOM    741 C    ASP    46       3.974  27.466   6.361  1.00  0.00      QMMM C
ATOM    742 O    ASP    46       3.133  27.930   5.587  1.00  0.00      QMMM O
ATOM    743 N    THR    47       5.274  27.675   6.193  1.00  0.00      QMMM N
ATOM    744 H    THR    47       5.852  27.180   6.866  1.00  0.00      QMMM H
ATOM    745 CA   THR    47       5.926  28.555   5.211  1.00  0.00      QMMM C
ATOM    746 HA   THR    47       5.244  28.734   4.381  1.00  0.00      QMMM H
ATOM    747 CB   THR    47       6.267  29.904   5.860  1.00  0.00      QMMM C
ATOM    748 HB   THR    47       6.928  30.472   5.204  1.00  0.00      QMMM H
ATOM    749 CG2  THR    47       5.003  30.726   6.098  1.00  0.00      QMMM C
ATOM    750 HG21 THR    47       4.364  30.231   6.830  1.00  0.00      QMMM H
ATOM    751 HG22 THR    47       5.278  31.709   6.470  1.00  0.00      QMMM H
ATOM    752 HG23 THR    47       4.450  30.835   5.167  1.00  0.00      QMMM H
ATOM    753 OG1  THR    47       6.902  29.695   7.102  1.00  0.00      QMMM O
ATOM    754 HG1  THR    47       7.169  30.581   7.454  1.00  0.00      QMMM H
ATOM    755 C    THR    47       7.195  27.943   4.612  1.00  0.00      QMMM C
ATOM    756 O    THR    47       7.818  28.533   3.725  1.00  0.00      QMMM O
ATOM    757 N    ARG    48       7.580  26.741   5.057  1.00  0.00      QMMM N
ATOM    758 H    ARG    48       6.986  26.298   5.758  1.00  0.00      QMMM H
ATOM    759 CA   ARG    48       8.699  25.943   4.545  1.00  0.00      QMMM C
ATOM    760 HA   ARG    48       9.594  26.561   4.476  1.00  0.00      QMMM H
ATOM    761 CB   ARG    48       8.960  24.792   5.532  1.00  0.00      QMMM C
ATOM    762 HB2  ARG    48       8.066  24.169   5.566  1.00  0.00      QMMM H
ATOM    763 HB3  ARG    48       9.782  24.183   5.165  1.00  0.00      QMMM H
ATOM    764 CG   ARG    48       9.307  25.270   6.955  1.00  0.00      QMMM C
ATOM    765 HG2  ARG    48      10.266  25.784   6.931  1.00  0.00      QMMM H
ATOM    766 HG3  ARG    48       8.557  25.970   7.319  1.00  0.00      QMMM H
ATOM    767 CD   ARG    48       9.379  24.113   7.954  1.00  0.00      QMMM C
ATOM    768 HD2  ARG    48      10.184  23.440   7.653  1.00  0.00      QMMM H
ATOM    769 HD3  ARG    48       9.611  24.522   8.938  1.00  0.00      QMMM H
ATOM    770 NE   ARG    48       8.103  23.376   8.008  1.00  0.00      QMMM N
ATOM    771 HE   ARG    48       7.287  23.825   7.583  1.00  0.00      QMMM H
ATOM    772 CZ   ARG    48       7.935  22.125   8.377  1.00  0.00      QMMM C
ATOM    773 NH1  ARG    48       6.842  21.490   8.086  1.00  0.00      QMMM N
ATOM    774 HH11 ARG    48       6.147  22.052   7.578  1.00  0.00      QMMM H
ATOM    775 HH12 ARG    48       6.647  20.557   8.370  1.00  0.00      QMMM H
ATOM    776 NH2  ARG    48       8.837  21.495   9.074  1.00  0.00      QMMM N
ATOM    777 HH21 ARG    48       9.468  22.124   9.559  1.00  0.00      QMMM H
ATOM    778 HH22 ARG    48       8.715  20.545   9.346  1.00  0.00      QMMM H
ATOM    779 C    ARG    48       8.365  25.420   3.142  1.00  0.00      QMMM C
ATOM    780 O    ARG    48       7.734  24.376   3.001  1.00  0.00      QMMM O
ATOM    781 N    HIS    49       8.736  26.176   2.105  1.00  0.00      QMMM N
ATOM    782 H    HIS    49       9.126  27.075   2.341  1.00  0.00      QMMM H
ATOM    783 CA   HIS    49       8.462  25.849   0.694  1.00  0.00      QMMM C
ATOM    784 HA   HIS    49       7.380  25.884   0.564  1.00  0.00      QMMM H
ATOM    785 CB   HIS    49       9.062  26.950  -0.207  1.00  0.00      QMMM C
ATOM    786 HB2  HIS    49       8.434  27.839  -0.144  1.00  0.00      QMMM H
ATOM    787 HB3  HIS    49      10.048  27.228   0.154  1.00  0.00      QMMM H
ATOM    788 CG   HIS    49       9.183  26.542  -1.650  1.00  0.00      QMMM C
ATOM    789 ND1  HIS    49      10.328  25.988  -2.222  1.00  0.00      QMMM N
ATOM    790 CE1  HIS    49       9.926  25.448  -3.382  1.00  0.00      QMMM C
ATOM    791 HE1  HIS    49      10.532  24.822  -4.023  1.00  0.00      QMMM H
ATOM    792 NE2  HIS    49       8.614  25.659  -3.566  1.00  0.00      QMMM N
ATOM    793 HE2  HIS    49       8.057  25.077  -4.203  1.00  0.00      QMMM H
ATOM    794 CD2  HIS    49       8.124  26.359  -2.488  1.00  0.00      QMMM C
ATOM    795 HD2  HIS    49       7.085  26.572  -2.281  1.00  0.00      QMMM H
ATOM    796 C    HIS    49       8.866  24.399   0.315  1.00  0.00      QMMM C
ATOM    797 O    HIS    49       9.793  23.824   0.888  1.00  0.00      QMMM O
ATOM    798 N    ASP    50       8.107  23.800  -0.612  1.00  0.00      QMMM N
ATOM    799 H    ASP    50       7.529  24.407  -1.172  1.00  0.00      QMMM H
ATOM    800 CA   ASP    50       7.806  22.362  -0.736  1.00  0.00      QMMM C
ATOM    801 HA   ASP    50       7.036  22.152   0.007  1.00  0.00      QMMM H
ATOM    802 CB   ASP    50       7.157  22.056  -2.103  1.00  0.00      QMMM C
ATOM    803 HB2  ASP    50       7.047  20.975  -2.208  1.00  0.00      QMMM H
ATOM    804 HB3  ASP    50       6.152  22.482  -2.094  1.00  0.00      QMMM H
ATOM    805 CG   ASP    50       7.907  22.602  -3.328  1.00  0.00      QMMM C
ATOM    806 OD1  ASP    50       7.276  23.355  -4.102  1.00  0.00      QMMM O
ATOM    807 OD2  ASP    50       9.117  22.317  -3.473  1.00  0.00      QMMM O
ATOM    808 C    ASP    50       8.942  21.387  -0.387  1.00  0.00      QMMM C
ATOM    809 O    ASP    50       8.782  20.553   0.511  1.00  0.00      QMMM O
ATOM    810 N    GLN    51      10.092  21.482  -1.058  1.00  0.00      QMMM N
ATOM    811 H    GLN    51      10.050  22.097  -1.870  1.00  0.00      QMMM H
ATOM    812 CA   GLN    51      11.195  20.534  -0.902  1.00  0.00      QMMM C
ATOM    813 HA   GLN    51      10.819  19.551  -1.186  1.00  0.00      QMMM H
ATOM    814 CB   GLN    51      12.391  20.868  -1.805  1.00  0.00      QMMM C
ATOM    815 HB2  GLN    51      13.054  21.517  -1.240  1.00  0.00      QMMM H
ATOM    816 HB3  GLN    51      12.933  19.940  -1.990  1.00  0.00      QMMM H
ATOM    817 CG   GLN    51      12.128  21.547  -3.155  1.00  0.00      QMMM C
ATOM    818 HG2  GLN    51      11.453  20.929  -3.747  1.00  0.00      QMMM H
ATOM    819 HG3  GLN    51      11.676  22.526  -2.995  1.00  0.00      QMMM H
ATOM    820 CD   GLN    51      13.439  21.754  -3.906  1.00  0.00      QMMM C
ATOM    821 OE1  GLN    51      14.470  22.071  -3.318  1.00  0.00      QMMM O
ATOM    822 NE2  GLN    51      13.458  21.561  -5.205  1.00  0.00      QMMM N
ATOM    823 HE21 GLN    51      14.344  21.633  -5.699  1.00  0.00      QMMM H
ATOM    824 HE22 GLN    51      12.607  21.340  -5.694  1.00  0.00      QMMM H
ATOM    825 C    GLN    51      11.724  20.431   0.537  1.00  0.00      QMMM C
ATOM    826 O    GLN    51      12.371  19.431   0.853  1.00  0.00      QMMM O
ATOM    827 N    CYS    52      11.489  21.430   1.400  1.00  0.00      QMMM N
ATOM    828 H    CYS    52      10.910  22.203   1.077  1.00  0.00      QMMM H
ATOM    829 CA   CYS    52      11.902  21.426   2.806  1.00  0.00      QMMM C
ATOM    830 HA   CYS    52      12.987  21.471   2.855  1.00  0.00      QMMM H
ATOM    831 CB   CYS    52      11.339  22.652   3.525  1.00  0.00      QMMM C
ATOM    832 HB2  CYS    52      10.279  22.756   3.282  1.00  0.00      QMMM H
ATOM    833 HB3  CYS    52      11.413  22.489   4.602  1.00  0.00      QMMM H
ATOM    834 SG   CYS    52      12.190  24.196   3.137  1.00  0.00      QMMM S
ATOM    835 C    CYS    52      11.479  20.152   3.535  1.00  0.00      QMMM C
ATOM    836 O    CYS    52      12.300  19.546   4.217  1.00  0.00      QMMM O
ATOM    837 N    GLN    53      10.249  19.690   3.305  1.00  0.00      QMMM N
ATOM    838 H    GLN    53       9.660  20.236   2.684  1.00  0.00      QMMM H
ATOM    839 CA   GLN    53       9.680  18.485   3.920  1.00  0.00      QMMM C
ATOM    840 HA   GLN    53       9.905  18.509   4.988  1.00  0.00      QMMM H
ATOM    841 CB   GLN    53       8.147  18.518   3.764  1.00  0.00      QMMM C
ATOM    842 HB2  GLN    53       7.885  18.756   2.731  1.00  0.00      QMMM H
ATOM    843 HB3  GLN    53       7.745  17.530   3.990  1.00  0.00      QMMM H
ATOM    844 CG   GLN    53       7.468  19.517   4.724  1.00  0.00      QMMM C
ATOM    845 HG2  GLN    53       6.388  19.444   4.599  1.00  0.00      QMMM H
ATOM    846 HG3  GLN    53       7.703  19.237   5.751  1.00  0.00      QMMM H
ATOM    847 CD   GLN    53       7.885  20.970   4.510  1.00  0.00      QMMM C
ATOM    848 OE1  GLN    53       8.712  21.513   5.225  1.00  0.00      QMMM O
ATOM    849 NE2  GLN    53       7.377  21.619   3.488  1.00  0.00      QMMM N
ATOM    850 HE21 GLN    53       7.607  22.609   3.420  1.00  0.00      QMMM H
ATOM    851 HE22 GLN    53       6.712  21.203   2.866  1.00  0.00      QMMM H
ATOM    852 C    GLN    53      10.311  17.175   3.396  1.00  0.00      QMMM C
ATOM    853 O    GLN    53       9.912  16.088   3.809  1.00  0.00      QMMM O
ATOM    854 N    ARG    54      11.320  17.261   2.514  1.00  0.00      QMMM N
ATOM    855 H    ARG    54      11.526  18.191   2.170  1.00  0.00      QMMM H
ATOM    856 CA   ARG    54      12.207  16.151   2.130  1.00  0.00      QMMM C
ATOM    857 HA   ARG    54      12.053  15.356   2.863  1.00  0.00      QMMM H
ATOM    858 CB   ARG    54      11.768  15.616   0.754  1.00  0.00      QMMM C
ATOM    859 HB2  ARG    54      10.680  15.679   0.692  1.00  0.00      QMMM H
ATOM    860 HB3  ARG    54      12.190  16.237  -0.039  1.00  0.00      QMMM H
ATOM    861 CG   ARG    54      12.165  14.146   0.544  1.00  0.00      QMMM C
ATOM    862 HG2  ARG    54      13.243  14.069   0.397  1.00  0.00      QMMM H
ATOM    863 HG3  ARG    54      11.886  13.572   1.429  1.00  0.00      QMMM H
ATOM    864 CD   ARG    54      11.448  13.545  -0.671  1.00  0.00      QMMM C
ATOM    865 HD2  ARG    54      10.372  13.668  -0.532  1.00  0.00      QMMM H
ATOM    866 HD3  ARG    54      11.754  14.087  -1.568  1.00  0.00      QMMM H
ATOM    867 NE   ARG    54      11.767  12.110  -0.820  1.00  0.00      QMMM N
ATOM    868 HE   ARG    54      12.533  11.764  -0.267  1.00  0.00      QMMM H
ATOM    869 CZ   ARG    54      11.138  11.226  -1.575  1.00  0.00      QMMM C
ATOM    870 NH1  ARG    54      10.128  11.555  -2.331  1.00  0.00      QMMM N
ATOM    871 HH11 ARG    54       9.824  12.512  -2.328  1.00  0.00      QMMM H
ATOM    872 HH12 ARG    54       9.651  10.875  -2.895  1.00  0.00      QMMM H
ATOM    873 NH2  ARG    54      11.515   9.979  -1.584  1.00  0.00      QMMM N
ATOM    874 HH21 ARG    54      12.282   9.676  -1.009  1.00  0.00      QMMM H
ATOM    875 HH22 ARG    54      11.031   9.309  -2.154  1.00  0.00      QMMM H
ATOM    876 C    ARG    54      13.709  16.478   2.233  1.00  0.00      QMMM C
ATOM    877 O    ARG    54      14.525  15.580   2.018  1.00  0.00      QMMM O
ATOM    878 N    LYS    55      14.106  17.702   2.620  1.00  0.00      QMMM N
ATOM    879 H    LYS    55      13.356  18.332   2.878  1.00  0.00      QMMM H
ATOM    880 CA   LYS    55      15.444  17.958   3.198  1.00  0.00      QMMM C
ATOM    881 HA   LYS    55      16.190  17.466   2.575  1.00  0.00      QMMM H
ATOM    882 CB   LYS    55      15.763  19.472   3.263  1.00  0.00      QMMM C
ATOM    883 HB2  LYS    55      15.130  19.924   4.029  1.00  0.00      QMMM H
ATOM    884 HB3  LYS    55      16.799  19.596   3.581  1.00  0.00      QMMM H
ATOM    885 CG   LYS    55      15.560  20.270   1.954  1.00  0.00      QMMM C
ATOM    886 HG2  LYS    55      14.500  20.270   1.730  1.00  0.00      QMMM H
ATOM    887 HG3  LYS    55      15.847  21.308   2.129  1.00  0.00      QMMM H
ATOM    888 CD   LYS    55      16.324  19.751   0.719  1.00  0.00      QMMM C
ATOM    889 HD2  LYS    55      17.369  20.061   0.760  1.00  0.00      QMMM H
ATOM    890 HD3  LYS    55      16.293  18.663   0.716  1.00  0.00      QMMM H
ATOM    891 CE   LYS    55      15.665  20.209  -0.593  1.00  0.00      QMMM C
ATOM    892 HE2  LYS    55      15.968  19.525  -1.390  1.00  0.00      QMMM H
ATOM    893 HE3  LYS    55      14.582  20.111  -0.476  1.00  0.00      QMMM H
ATOM    894 NZ   LYS    55      16.007  21.594  -1.006  1.00  0.00      QMMM N
ATOM    895 HZ1  LYS    55      16.958  21.670  -1.360  1.00  0.00      QMMM H
ATOM    896 HZ2  LYS    55      15.436  21.878  -1.803  1.00  0.00      QMMM H
ATOM    897 HZ3  LYS    55      15.891  22.287  -0.271  1.00  0.00      QMMM H
ATOM    898 C    LYS    55      15.531  17.273   4.578  1.00  0.00      QMMM C
ATOM    899 O    LYS    55      14.531  16.765   5.075  1.00  0.00      QMMM O
ATOM    900 N    GLN    56      16.726  17.185   5.158  1.00  0.00      QMMM N
ATOM    901 H    GLN    56      17.503  17.700   4.781  1.00  0.00      QMMM H
ATOM    902 CA   GLN    56      17.007  16.315   6.311  1.00  0.00      QMMM C
ATOM    903 HA   GLN    56      16.072  15.998   6.779  1.00  0.00      QMMM H
ATOM    904 CB   GLN    56      17.767  15.059   5.831  1.00  0.00      QMMM C
ATOM    905 HB2  GLN    56      18.744  15.369   5.458  1.00  0.00      QMMM H
ATOM    906 HB3  GLN    56      17.937  14.403   6.687  1.00  0.00      QMMM H
ATOM    907 CG   GLN    56      17.078  14.234   4.725  1.00  0.00      QMMM C
ATOM    908 HG2  GLN    56      16.960  14.842   3.828  1.00  0.00      QMMM H
ATOM    909 HG3  GLN    56      17.726  13.396   4.472  1.00  0.00      QMMM H
ATOM    910 CD   GLN    56      15.727  13.663   5.145  1.00  0.00      QMMM C
ATOM    911 OE1  GLN    56      15.573  13.064   6.192  1.00  0.00      QMMM O
ATOM    912 NE2  GLN    56      14.695  13.801   4.343  1.00  0.00      QMMM N
ATOM    913 HE21 GLN    56      13.841  13.519   4.789  1.00  0.00      QMMM H
ATOM    914 HE22 GLN    56      14.736  14.384   3.518  1.00  0.00      QMMM H
ATOM    915 C    GLN    56      17.830  17.040   7.388  1.00  0.00      QMMM C
ATOM    916 O    GLN    56      18.444  18.071   7.111  1.00  0.00      QMMM O
ATOM    917 N    TRP    57      17.872  16.462   8.589  1.00  0.00      QMMM N
ATOM    918 H    TRP    57      17.325  15.625   8.744  1.00  0.00      QMMM H
ATOM    919 CA   TRP    57      18.749  16.818   9.711  1.00  0.00      QMMM C
ATOM    920 HA   TRP    57      19.728  17.113   9.331  1.00  0.00      QMMM H
ATOM    921 CB   TRP    57      18.149  18.002  10.485  1.00  0.00      QMMM C
ATOM    922 HB2  TRP    57      18.727  18.160  11.395  1.00  0.00      QMMM H
ATOM    923 HB3  TRP    57      18.266  18.899   9.877  1.00  0.00      QMMM H
ATOM    924 CG   TRP    57      16.701  17.889  10.859  1.00  0.00      QMMM C
ATOM    925 CD1  TRP    57      16.206  17.160  11.886  1.00  0.00      QMMM C
ATOM    926 HD1  TRP    57      16.807  16.556  12.557  1.00  0.00      QMMM H
ATOM    927 NE1  TRP    57      14.833  17.321  11.944  1.00  0.00      QMMM N
ATOM    928 HE1  TRP    57      14.245  16.887  12.639  1.00  0.00      QMMM H
ATOM    929 CE2  TRP    57      14.375  18.147  10.940  1.00  0.00      QMMM C
ATOM    930 CZ2  TRP    57      13.097  18.605  10.586  1.00  0.00      QMMM C
ATOM    931 HZ2  TRP    57      12.237  18.320  11.173  1.00  0.00      QMMM H
ATOM    932 CH2  TRP    57      12.957  19.429   9.456  1.00  0.00      QMMM C
ATOM    933 HH2  TRP    57      11.980  19.786   9.162  1.00  0.00      QMMM H
ATOM    934 CZ3  TRP    57      14.088  19.775   8.695  1.00  0.00      QMMM C
ATOM    935 HZ3  TRP    57      13.968  20.391   7.815  1.00  0.00      QMMM H
ATOM    936 CE3  TRP    57      15.369  19.323   9.072  1.00  0.00      QMMM C
ATOM    937 HE3  TRP    57      16.238  19.589   8.488  1.00  0.00      QMMM H
ATOM    938 CD2  TRP    57      15.546  18.506  10.210  1.00  0.00      QMMM C
ATOM    939 C    TRP    57      18.952  15.600  10.628  1.00  0.00      QMMM C
ATOM    940 O    TRP    57      18.210  14.618  10.543  1.00  0.00      QMMM O
ATOM    941 N    ARG    58      19.967  15.646  11.494  1.00  0.00      QMMM N
ATOM    942 H    ARG    58      20.560  16.476  11.445  1.00  0.00      QMMM H
ATOM    943 CA   ARG    58      20.338  14.575  12.434  1.00  0.00      QMMM C
ATOM    944 HA   ARG    58      20.266  13.631  11.893  1.00  0.00      QMMM H
ATOM    945 CB   ARG    58      21.806  14.782  12.844  1.00  0.00      QMMM C
ATOM    946 HB2  ARG    58      22.175  13.888  13.348  1.00  0.00      QMMM H
ATOM    947 HB3  ARG    58      22.399  14.916  11.937  1.00  0.00      QMMM H
ATOM    948 CG   ARG    58      22.001  15.992  13.770  1.00  0.00      QMMM C
ATOM    949 HG2  ARG    58      21.455  16.853  13.395  1.00  0.00      QMMM H
ATOM    950 HG3  ARG    58      21.606  15.751  14.756  1.00  0.00      QMMM H
ATOM    951 CD   ARG    58      23.477  16.363  13.910  1.00  0.00      QMMM C
ATOM    952 HD2  ARG    58      23.572  17.061  14.743  1.00  0.00      QMMM H
ATOM    953 HD3  ARG    58      24.047  15.463  14.148  1.00  0.00      QMMM H
ATOM    954 NE   ARG    58      24.017  17.001  12.696  1.00  0.00      QMMM N
ATOM    955 HE   ARG    58      23.367  17.221  11.936  1.00  0.00      QMMM H
ATOM    956 CZ   ARG    58      25.253  17.431  12.549  1.00  0.00      QMMM C
ATOM    957 NH1  ARG    58      26.163  17.219  13.457  1.00  0.00      QMMM N
ATOM    958 HH11 ARG    58      25.904  16.688  14.269  1.00  0.00      QMMM H
ATOM    959 HH12 ARG    58      27.052  17.690  13.354  1.00  0.00      QMMM H
ATOM    960 NH2  ARG    58      25.619  18.110  11.510  1.00  0.00      QMMM N
ATOM    961 HH21 ARG    58      24.905  18.294  10.794  1.00  0.00      QMMM H
ATOM    962 HH22 ARG    58      26.522  18.540  11.463  1.00  0.00      QMMM H
ATOM    963 C    ARG    58      19.395  14.457  13.642  1.00  0.00      QMMM C
ATOM    964 O    ARG    58      18.515  15.287  13.864  1.00  0.00      QMMM O
ATOM    965 N    VAL    59      19.596  13.411  14.446  1.00  0.00      QMMM N
ATOM    966 H    VAL    59      20.377  12.818  14.211  1.00  0.00      QMMM H
ATOM    967 CA   VAL    59      18.744  13.073  15.605  1.00  0.00      QMMM C
ATOM    968 HA   VAL    59      17.732  13.430  15.412  1.00  0.00      QMMM H
ATOM    969 CB   VAL    59      18.674  11.541  15.796  1.00  0.00      QMMM C
ATOM    970 HB   VAL    59      19.673  11.163  16.018  1.00  0.00      QMMM H
ATOM    971 CG1  VAL    59      17.736  11.141  16.943  1.00  0.00      QMMM C
ATOM    972 HG11 VAL    59      16.737  11.542  16.767  1.00  0.00      QMMM H
ATOM    973 HG12 VAL    59      17.679  10.054  17.013  1.00  0.00      QMMM H
ATOM    974 HG13 VAL    59      18.114  11.519  17.893  1.00  0.00      QMMM H
ATOM    975 CG2  VAL    59      18.163  10.842  14.528  1.00  0.00      QMMM C
ATOM    976 HG21 VAL    59      18.853  10.998  13.699  1.00  0.00      QMMM H
ATOM    977 HG22 VAL    59      18.086   9.768  14.700  1.00  0.00      QMMM H
ATOM    978 HG23 VAL    59      17.182  11.231  14.253  1.00  0.00      QMMM H
ATOM    979 C    VAL    59      19.221  13.751  16.895  1.00  0.00      QMMM C
ATOM    980 O    VAL    59      18.402  14.237  17.676  1.00  0.00      QMMM O
ATOM    981 N    ASP    60      20.535  13.789  17.127  1.00  0.00      QMMM N
ATOM    982 H    ASP    60      21.167  13.450  16.405  1.00  0.00      QMMM H
ATOM    983 CA   ASP    60      21.193  14.342  18.316  1.00  0.00      QMMM C
ATOM    984 HA   ASP    60      20.816  13.811  19.190  1.00  0.00      QMMM H
ATOM    985 CB   ASP    60      22.708  14.074  18.233  1.00  0.00      QMMM C
ATOM    986 HB2  ASP    60      23.209  14.574  19.065  1.00  0.00      QMMM H
ATOM    987 HB3  ASP    60      22.881  13.001  18.334  1.00  0.00      QMMM H
ATOM    988 CG   ASP    60      23.299  14.547  16.904  1.00  0.00      QMMM C
ATOM    989 OD1  ASP    60      23.830  15.679  16.870  1.00  0.00      QMMM O
ATOM    990 OD2  ASP    60      23.071  13.843  15.897  1.00  0.00      QMMM O
ATOM    991 C    ASP    60      20.869  15.831  18.532  1.00  0.00      QMMM C
ATOM    992 O    ASP    60      20.236  16.163  19.536  1.00  0.00      QMMM O
ATOM    993 N    LEU    61      21.250  16.694  17.581  1.00  0.00      QMMM N
ATOM    994 H    LEU    61      21.873  16.297  16.883  1.00  0.00      QMMM H
ATOM    995 CA   LEU    61      21.085  18.152  17.541  1.00  0.00      QMMM C
ATOM    996 HA   LEU    61      21.748  18.516  16.764  1.00  0.00      QMMM H
ATOM    997 CB   LEU    61      19.662  18.515  17.086  1.00  0.00      QMMM C
ATOM    998 HB2  LEU    61      18.954  18.037  17.762  1.00  0.00      QMMM H
ATOM    999 HB3  LEU    61      19.530  19.595  17.168  1.00  0.00      QMMM H
ATOM   1000 CG   LEU    61      19.354  18.089  15.638  1.00  0.00      QMMM C
ATOM   1001 HG   LEU    61      19.639  17.051  15.486  1.00  0.00      QMMM H
ATOM   1002 CD1  LEU    61      17.858  18.226  15.390  1.00  0.00      QMMM C
ATOM   1003 HD11 LEU    61      17.558  19.251  15.587  1.00  0.00      QMMM H
ATOM   1004 HD12 LEU    61      17.638  17.977  14.351  1.00  0.00      QMMM H
ATOM   1005 HD13 LEU    61      17.308  17.540  16.030  1.00  0.00      QMMM H
ATOM   1006 CD2  LEU    61      20.066  18.972  14.612  1.00  0.00      QMMM C
ATOM   1007 HD21 LEU    61      21.147  18.905  14.722  1.00  0.00      QMMM H
ATOM   1008 HD22 LEU    61      19.809  18.637  13.607  1.00  0.00      QMMM H
ATOM   1009 HD23 LEU    61      19.752  20.008  14.721  1.00  0.00      QMMM H
ATOM   1010 C    LEU    61      21.505  18.835  18.862  1.00  0.00      QMMM C
ATOM   1011 O    LEU    61      20.673  19.002  19.761  1.00  0.00      QMMM O
ATOM   1012 N    PRO    62      22.792  19.220  19.007  1.00  0.00      QMMM N
ATOM   1013 CA   PRO    62      23.391  19.586  20.290  1.00  0.00      QMMM C
ATOM   1014 HA   PRO    62      23.349  18.716  20.946  1.00  0.00      QMMM H
ATOM   1015 CB   PRO    62      24.866  19.897  20.009  1.00  0.00      QMMM C
ATOM   1016 HB2  PRO    62      25.233  20.740  20.596  1.00  0.00      QMMM H
ATOM   1017 HB3  PRO    62      25.466  19.007  20.209  1.00  0.00      QMMM H
ATOM   1018 CD   PRO    62      23.796  19.306  17.954  1.00  0.00      QMMM C
ATOM   1019 HD2  PRO    62      24.189  18.310  17.740  1.00  0.00      QMMM H
ATOM   1020 HD3  PRO    62      23.395  19.759  17.046  1.00  0.00      QMMM H
ATOM   1021 CG   PRO    62      24.901  20.198  18.513  1.00  0.00      QMMM C
ATOM   1022 HG2  PRO    62      25.871  19.964  18.073  1.00  0.00      QMMM H
ATOM   1023 HG3  PRO    62      24.643  21.245  18.343  1.00  0.00      QMMM H
ATOM   1024 C    PRO    62      22.645  20.738  20.970  1.00  0.00      QMMM C
ATOM   1025 O    PRO    62      22.609  21.858  20.465  1.00  0.00      QMMM O
ATOM   1026 N    ALA    63      22.025  20.428  22.112  1.00  0.00      QMMM N
ATOM   1027 H    ALA    63      22.059  19.458  22.378  1.00  0.00      QMMM H
ATOM   1028 CA   ALA    63      21.048  21.279  22.781  1.00  0.00      QMMM C
ATOM   1029 HA   ALA    63      20.186  21.356  22.114  1.00  0.00      QMMM H
ATOM   1030 CB   ALA    63      20.591  20.578  24.067  1.00  0.00      QMMM C
ATOM   1031 HB1  ALA    63      21.436  20.460  24.747  1.00  0.00      QMMM H
ATOM   1032 HB2  ALA    63      19.818  21.173  24.556  1.00  0.00      QMMM H
ATOM   1033 HB3  ALA    63      20.176  19.599  23.826  1.00  0.00      QMMM H
ATOM   1034 C    ALA    63      21.541  22.713  23.056  1.00  0.00      QMMM C
ATOM   1035 O    ALA    63      22.729  22.968  23.296  1.00  0.00      QMMM O
ATOM   1036 N    THR    64      20.580  23.637  23.083  1.00  0.00      QMMM N
ATOM   1037 H    THR    64      19.628  23.306  22.958  1.00  0.00      QMMM H
ATOM   1038 CA   THR    64      20.797  25.086  23.032  1.00  0.00      QMMM C
ATOM   1039 HA   THR    64      21.864  25.282  23.114  1.00  0.00      QMMM H
ATOM   1040 CB   THR    64      20.348  25.621  21.663  1.00  0.00      QMMM C
ATOM   1041 HB   THR    64      20.837  25.029  20.893  1.00  0.00      QMMM H
ATOM   1042 CG2  THR    64      18.840  25.581  21.414  1.00  0.00      QMMM C
ATOM   1043 HG21 THR    64      18.315  26.234  22.112  1.00  0.00      QMMM H
ATOM   1044 HG22 THR    64      18.638  25.915  20.397  1.00  0.00      QMMM H
ATOM   1045 HG23 THR    64      18.471  24.563  21.517  1.00  0.00      QMMM H
ATOM   1046 OG1  THR    64      20.754  26.955  21.524  1.00  0.00      QMMM O
ATOM   1047 HG1  THR    64      20.175  27.369  20.858  1.00  0.00      QMMM H
ATOM   1048 C    THR    64      20.101  25.837  24.166  1.00  0.00      QMMM C
ATOM   1049 O    THR    64      19.086  25.389  24.712  1.00  0.00      QMMM O
ATOM   1050 N    SER    65      20.641  27.004  24.501  1.00  0.00      QMMM N
ATOM   1051 H    SER    65      21.462  27.281  23.968  1.00  0.00      QMMM H
ATOM   1052 CA   SER    65      20.051  28.001  25.391  1.00  0.00      QMMM C
ATOM   1053 HA   SER    65      19.274  27.550  26.007  1.00  0.00      QMMM H
ATOM   1054 CB   SER    65      21.122  28.593  26.307  1.00  0.00      QMMM C
ATOM   1055 HB2  SER    65      21.941  28.981  25.699  1.00  0.00      QMMM H
ATOM   1056 HB3  SER    65      20.688  29.416  26.877  1.00  0.00      QMMM H
ATOM   1057 OG   SER    65      21.624  27.622  27.206  1.00  0.00      QMMM O
ATOM   1058 HG   SER    65      21.424  27.935  28.121  1.00  0.00      QMMM H
ATOM   1059 C    SER    65      19.438  29.118  24.552  1.00  0.00      QMMM C
ATOM   1060 O    SER    65      20.164  29.868  23.895  1.00  0.00      QMMM O
ATOM   1061 N    VAL    66      18.109  29.238  24.556  1.00  0.00      QMMM N
ATOM   1062 H    VAL    66      17.568  28.621  25.154  1.00  0.00      QMMM H
ATOM   1063 CA   VAL    66      17.443  30.403  23.952  1.00  0.00      QMMM C
ATOM   1064 HA   VAL    66      17.870  30.542  22.969  1.00  0.00      QMMM H
ATOM   1065 CB   VAL    66      15.930  30.176  23.782  1.00  0.00      QMMM C
ATOM   1066 HB   VAL    66      15.492  30.006  24.758  1.00  0.00      QMMM H
ATOM   1067 CG1  VAL    66      15.206  31.365  23.137  1.00  0.00      QMMM C
ATOM   1068 HG11 VAL    66      15.631  31.583  22.157  1.00  0.00      QMMM H
ATOM   1069 HG12 VAL    66      14.147  31.136  23.017  1.00  0.00      QMMM H
ATOM   1070 HG13 VAL    66      15.288  32.249  23.769  1.00  0.00      QMMM H
ATOM   1071 CG2  VAL    66      15.650  28.941  22.916  1.00  0.00      QMMM C
ATOM   1072 HG21 VAL    66      16.093  28.053  23.365  1.00  0.00      QMMM H
ATOM   1073 HG22 VAL    66      14.576  28.787  22.840  1.00  0.00      QMMM H
ATOM   1074 HG23 VAL    66      16.060  29.082  21.916  1.00  0.00      QMMM H
ATOM   1075 C    VAL    66      17.749  31.646  24.796  1.00  0.00      QMMM C
ATOM   1076 O    VAL    66      17.762  31.550  26.021  1.00  0.00      QMMM O
ATOM   1077 N    VAL    67      18.009  32.795  24.166  1.00  0.00      QMMM N
ATOM   1078 H    VAL    67      17.984  32.769  23.151  1.00  0.00      QMMM H
ATOM   1079 CA   VAL    67      18.363  34.070  24.821  1.00  0.00      QMMM C
ATOM   1080 HA   VAL    67      18.057  34.027  25.865  1.00  0.00      QMMM H
ATOM   1081 CB   VAL    67      19.889  34.336  24.796  1.00  0.00      QMMM C
ATOM   1082 HB   VAL    67      20.214  34.476  23.766  1.00  0.00      QMMM H
ATOM   1083 CG1  VAL    67      20.247  35.592  25.607  1.00  0.00      QMMM C
ATOM   1084 HG11 VAL    67      19.919  35.477  26.640  1.00  0.00      QMMM H
ATOM   1085 HG12 VAL    67      21.325  35.755  25.585  1.00  0.00      QMMM H
ATOM   1086 HG13 VAL    67      19.767  36.471  25.176  1.00  0.00      QMMM H
ATOM   1087 CG2  VAL    67      20.714  33.182  25.383  1.00  0.00      QMMM C
ATOM   1088 HG21 VAL    67      20.593  32.292  24.768  1.00  0.00      QMMM H
ATOM   1089 HG22 VAL    67      21.771  33.446  25.386  1.00  0.00      QMMM H
ATOM   1090 HG23 VAL    67      20.390  32.965  26.398  1.00  0.00      QMMM H
ATOM   1091 C    VAL    67      17.591  35.223  24.171  1.00  0.00      QMMM C
ATOM   1092 O    VAL    67      18.038  35.803  23.184  1.00  0.00      QMMM O
ATOM   1093 N    ILE    68      16.420  35.552  24.716  1.00  0.00      QMMM N
ATOM   1094 H    ILE    68      16.147  35.067  25.565  1.00  0.00      QMMM H
ATOM   1095 CA   ILE    68      15.633  36.732  24.317  1.00  0.00      QMMM C
ATOM   1096 HA   ILE    68      15.855  36.996  23.282  1.00  0.00      QMMM H
ATOM   1097 CB   ILE    68      14.121  36.416  24.427  1.00  0.00      QMMM C
ATOM   1098 HB   ILE    68      13.936  36.082  25.446  1.00  0.00      QMMM H
ATOM   1099 CG2  ILE    68      13.235  37.650  24.166  1.00  0.00      QMMM C
ATOM   1100 HG21 ILE    68      13.471  38.080  23.189  1.00  0.00      QMMM H
ATOM   1101 HG22 ILE    68      12.182  37.367  24.175  1.00  0.00      QMMM H
ATOM   1102 HG23 ILE    68      13.381  38.405  24.938  1.00  0.00      QMMM H
ATOM   1103 CG1  ILE    68      13.704  35.290  23.449  1.00  0.00      QMMM C
ATOM   1104 HG12 ILE    68      13.464  35.725  22.479  1.00  0.00      QMMM H
ATOM   1105 HG13 ILE    68      14.525  34.591  23.299  1.00  0.00      QMMM H
ATOM   1106 CD1  ILE    68      12.503  34.476  23.947  1.00  0.00      QMMM C
ATOM   1107 HD11 ILE    68      11.625  35.112  24.053  1.00  0.00      QMMM H
ATOM   1108 HD12 ILE    68      12.285  33.684  23.231  1.00  0.00      QMMM H
ATOM   1109 HD13 ILE    68      12.740  34.018  24.908  1.00  0.00      QMMM H
ATOM   1110 C    ILE    68      16.029  37.912  25.215  1.00  0.00      QMMM C
ATOM   1111 O    ILE    68      16.273  37.725  26.411  1.00  0.00      QMMM O
ATOM   1112 N    THR    69      16.037  39.132  24.674  1.00  0.00      QMMM N
ATOM   1113 H    THR    69      15.812  39.225  23.692  1.00  0.00      QMMM H
ATOM   1114 CA   THR    69      16.147  40.380  25.455  1.00  0.00      QMMM C
ATOM   1115 HA   THR    69      16.070  40.125  26.508  1.00  0.00      QMMM H
ATOM   1116 CB   THR    69      17.496  41.111  25.275  1.00  0.00      QMMM C
ATOM   1117 HB   THR    69      17.680  41.693  26.177  1.00  0.00      QMMM H
ATOM   1118 CG2  THR    69      18.685  40.173  25.046  1.00  0.00      QMMM C
ATOM   1119 HG21 THR    69      18.568  39.646  24.099  1.00  0.00      QMMM H
ATOM   1120 HG22 THR    69      19.596  40.762  24.993  1.00  0.00      QMMM H
ATOM   1121 HG23 THR    69      18.762  39.447  25.853  1.00  0.00      QMMM H
ATOM   1122 OG1  THR    69      17.512  42.002  24.188  1.00  0.00      QMMM O
ATOM   1123 HG1  THR    69      17.084  42.832  24.489  1.00  0.00      QMMM H
ATOM   1124 C    THR    69      14.965  41.289  25.128  1.00  0.00      QMMM C
ATOM   1125 O    THR    69      14.500  41.292  23.985  1.00  0.00      QMMM O
ATOM   1126 N    PHE    70      14.432  42.022  26.107  1.00  0.00      QMMM N
ATOM   1127 H    PHE    70      14.864  42.029  27.027  1.00  0.00      QMMM H
ATOM   1128 CA   PHE    70      13.264  42.880  25.879  1.00  0.00      QMMM C
ATOM   1129 HA   PHE    70      13.336  43.286  24.875  1.00  0.00      QMMM H
ATOM   1130 CB   PHE    70      11.987  42.028  25.973  1.00  0.00      QMMM C
ATOM   1131 HB2  PHE    70      11.166  42.589  25.527  1.00  0.00      QMMM H
ATOM   1132 HB3  PHE    70      12.119  41.126  25.381  1.00  0.00      QMMM H
ATOM   1133 CG   PHE    70      11.581  41.597  27.368  1.00  0.00      QMMM C
ATOM   1134 CD1  PHE    70      10.667  42.373  28.103  1.00  0.00      QMMM C
ATOM   1135 HD1  PHE    70      10.274  43.290  27.693  1.00  0.00      QMMM H
ATOM   1136 CE1  PHE    70      10.269  41.966  29.385  1.00  0.00      QMMM C
ATOM   1137 HE1  PHE    70       9.581  42.576  29.949  1.00  0.00      QMMM H
ATOM   1138 CZ   PHE    70      10.777  40.781  29.937  1.00  0.00      QMMM C
ATOM   1139 HZ   PHE    70      10.467  40.481  30.927  1.00  0.00      QMMM H
ATOM   1140 CE2  PHE    70      11.695  40.004  29.209  1.00  0.00      QMMM C
ATOM   1141 HE2  PHE    70      12.094  39.104  29.643  1.00  0.00      QMMM H
ATOM   1142 CD2  PHE    70      12.100  40.413  27.926  1.00  0.00      QMMM C
ATOM   1143 HD2  PHE    70      12.809  39.819  27.368  1.00  0.00      QMMM H
ATOM   1144 C    PHE    70      13.181  44.071  26.834  1.00  0.00      QMMM C
ATOM   1145 O    PHE    70      13.623  43.972  27.973  1.00  0.00      QMMM O
ATOM   1146 N    HIS    71      12.526  45.158  26.412  1.00  0.00      QMMM N
ATOM   1147 H    HIS    71      12.193  45.173  25.458  1.00  0.00      QMMM H
ATOM   1148 CA   HIS    71      12.224  46.313  27.263  1.00  0.00      QMMM C
ATOM   1149 HA   HIS    71      12.365  46.032  28.308  1.00  0.00      QMMM H
ATOM   1150 CB   HIS    71      13.191  47.467  26.963  1.00  0.00      QMMM C
ATOM   1151 HB2  HIS    71      14.219  47.120  27.045  1.00  0.00      QMMM H
ATOM   1152 HB3  HIS    71      13.039  47.815  25.939  1.00  0.00      QMMM H
ATOM   1153 CG   HIS    71      12.990  48.617  27.918  1.00  0.00      QMMM C
ATOM   1154 ND1  HIS    71      13.285  48.610  29.260  1.00  0.00      QMMM N
ATOM   1155 HD1  HIS    71      13.806  47.899  29.778  1.00  0.00      QMMM H
ATOM   1156 CE1  HIS    71      12.913  49.787  29.780  1.00  0.00      QMMM C
ATOM   1157 HE1  HIS    71      13.041  50.068  30.820  1.00  0.00      QMMM H
ATOM   1158 NE2  HIS    71      12.398  50.573  28.818  1.00  0.00      QMMM N
ATOM   1159 CD2  HIS    71      12.416  49.825  27.634  1.00  0.00      QMMM C
ATOM   1160 HD2  HIS    71      12.029  50.129  26.675  1.00  0.00      QMMM H
ATOM   1161 C    HIS    71      10.772  46.779  27.087  1.00  0.00      QMMM C
ATOM   1162 O    HIS    71      10.375  47.145  25.983  1.00  0.00      QMMM O
ATOM   1163 N    ASN    72       9.989  46.795  28.174  1.00  0.00      QMMM N
ATOM   1164 H    ASN    72      10.398  46.378  29.005  1.00  0.00      QMMM H
ATOM   1165 CA   ASN    72       8.598  47.293  28.228  1.00  0.00      QMMM C
ATOM   1166 HA   ASN    72       8.197  47.042  29.210  1.00  0.00      QMMM H
ATOM   1167 CB   ASN    72       8.603  48.840  28.127  1.00  0.00      QMMM C
ATOM   1168 HB2  ASN    72       9.445  49.195  27.536  1.00  0.00      QMMM H
ATOM   1169 HB3  ASN    72       7.698  49.187  27.629  1.00  0.00      QMMM H
ATOM   1170 CG   ASN    72       8.608  49.493  29.492  1.00  0.00      QMMM C
ATOM   1171 OD1  ASN    72       7.598  49.569  30.163  1.00  0.00      QMMM O
ATOM   1172 ND2  ASN    72       9.727  49.962  29.981  1.00  0.00      QMMM N
ATOM   1173 HD21 ASN    72       9.631  50.390  30.883  1.00  0.00      QMMM H
ATOM   1174 HD22 ASN    72      10.588  50.000  29.448  1.00  0.00      QMMM H
ATOM   1175 C    ASN    72       7.614  46.600  27.251  1.00  0.00      QMMM C
ATOM   1176 O    ASN    72       6.543  47.129  26.962  1.00  0.00      QMMM O
ATOM   1177 N    GLU    73       7.964  45.415  26.746  1.00  0.00      QMMM N
ATOM   1178 H    GLU    73       8.852  45.053  27.047  1.00  0.00      QMMM H
ATOM   1179 CA   GLU    73       7.301  44.748  25.618  1.00  0.00      QMMM C
ATOM   1180 HA   GLU    73       7.372  45.437  24.781  1.00  0.00      QMMM H
ATOM   1181 CB   GLU    73       8.125  43.496  25.250  1.00  0.00      QMMM C
ATOM   1182 HB2  GLU    73       9.175  43.788  25.202  1.00  0.00      QMMM H
ATOM   1183 HB3  GLU    73       8.024  42.763  26.052  1.00  0.00      QMMM H
ATOM   1184 CG   GLU    73       7.783  42.808  23.916  1.00  0.00      QMMM C
ATOM   1185 HG2  GLU    73       8.469  41.977  23.791  1.00  0.00      QMMM H
ATOM   1186 HG3  GLU    73       6.788  42.370  23.960  1.00  0.00      QMMM H
ATOM   1187 CD   GLU    73       7.889  43.745  22.705  1.00  0.00      QMMM C
ATOM   1188 OE1  GLU    73       8.834  43.589  21.897  1.00  0.00      QMMM O
ATOM   1189 OE2  GLU    73       7.023  44.638  22.585  1.00  0.00      QMMM O
ATOM   1190 C    GLU    73       5.797  44.433  25.827  1.00  0.00      QMMM C
ATOM   1191 O    GLU    73       5.251  44.481  26.938  1.00  0.00      QMMM O
ATOM   1192 N    ALA    74       5.101  44.103  24.738  1.00  0.00      QMMM N
ATOM   1193 H    ALA    74       5.583  44.188  23.844  1.00  0.00      QMMM H
ATOM   1194 CA   ALA    74       3.780  43.491  24.769  1.00  0.00      QMMM C
ATOM   1195 HA   ALA    74       3.121  44.109  25.381  1.00  0.00      QMMM H
ATOM   1196 CB   ALA    74       3.191  43.428  23.362  1.00  0.00      QMMM C
ATOM   1197 HB1  ALA    74       3.733  42.699  22.766  1.00  0.00      QMMM H
ATOM   1198 HB2  ALA    74       2.145  43.123  23.415  1.00  0.00      QMMM H
ATOM   1199 HB3  ALA    74       3.260  44.408  22.892  1.00  0.00      QMMM H
ATOM   1200 C    ALA    74       3.871  42.087  25.373  1.00  0.00      QMMM C
ATOM   1201 O    ALA    74       4.423  41.167  24.762  1.00  0.00      QMMM O
ATOM   1202 N    ARG    75       3.298  41.910  26.567  1.00  0.00      QMMM N
ATOM   1203 H    ARG    75       2.924  42.736  27.014  1.00  0.00      QMMM H
ATOM   1204 CA   ARG    75       3.237  40.623  27.275  1.00  0.00      QMMM C
ATOM   1205 HA   ARG    75       4.245  40.342  27.588  1.00  0.00      QMMM H
ATOM   1206 CB   ARG    75       2.359  40.778  28.522  1.00  0.00      QMMM C
ATOM   1207 HB2  ARG    75       1.425  41.277  28.262  1.00  0.00      QMMM H
ATOM   1208 HB3  ARG    75       2.118  39.791  28.908  1.00  0.00      QMMM H
ATOM   1209 CG   ARG    75       3.089  41.569  29.612  1.00  0.00      QMMM C
ATOM   1210 HG2  ARG    75       4.094  41.165  29.743  1.00  0.00      QMMM H
ATOM   1211 HG3  ARG    75       3.171  42.616  29.320  1.00  0.00      QMMM H
ATOM   1212 CD   ARG    75       2.342  41.459  30.941  1.00  0.00      QMMM C
ATOM   1213 HD2  ARG    75       1.378  41.953  30.864  1.00  0.00      QMMM H
ATOM   1214 HD3  ARG    75       2.164  40.410  31.165  1.00  0.00      QMMM H
ATOM   1215 NE   ARG    75       3.122  42.067  32.020  1.00  0.00      QMMM N
ATOM   1216 HE   ARG    75       3.999  42.538  31.793  1.00  0.00      QMMM H
ATOM   1217 CZ   ARG    75       2.838  42.137  33.299  1.00  0.00      QMMM C
ATOM   1218 NH1  ARG    75       1.739  41.686  33.828  1.00  0.00      QMMM N
ATOM   1219 HH11 ARG    75       1.026  41.298  33.221  1.00  0.00      QMMM H
ATOM   1220 HH12 ARG    75       1.615  41.817  34.815  1.00  0.00      QMMM H
ATOM   1221 NH2  ARG    75       3.700  42.704  34.068  1.00  0.00      QMMM N
ATOM   1222 HH21 ARG    75       4.509  43.110  33.597  1.00  0.00      QMMM H
ATOM   1223 HH22 ARG    75       3.555  42.892  35.063  1.00  0.00      QMMM H
ATOM   1224 C    ARG    75       2.758  39.470  26.390  1.00  0.00      QMMM C
ATOM   1225 O    ARG    75       3.304  38.376  26.483  1.00  0.00      QMMM O
ATOM   1226 N    SER    76       1.790  39.721  25.506  1.00  0.00      QMMM N
ATOM   1227 H    SER    76       1.415  40.657  25.478  1.00  0.00      QMMM H
ATOM   1228 CA   SER    76       1.327  38.775  24.486  1.00  0.00      QMMM C
ATOM   1229 HA   SER    76       0.964  37.879  24.991  1.00  0.00      QMMM H
ATOM   1230 CB   SER    76       0.150  39.373  23.714  1.00  0.00      QMMM C
ATOM   1231 HB2  SER    76      -0.149  38.693  22.918  1.00  0.00      QMMM H
ATOM   1232 HB3  SER    76      -0.690  39.491  24.397  1.00  0.00      QMMM H
ATOM   1233 OG   SER    76       0.487  40.639  23.172  1.00  0.00      QMMM O
ATOM   1234 HG   SER    76      -0.152  41.289  23.591  1.00  0.00      QMMM H
ATOM   1235 C    SER    76       2.438  38.323  23.530  1.00  0.00      QMMM C
ATOM   1236 O    SER    76       2.730  37.133  23.477  1.00  0.00      QMMM O
ATOM   1237 N    ALA    77       3.070  39.236  22.786  1.00  0.00      QMMM N
ATOM   1238 H    ALA    77       2.786  40.197  22.913  1.00  0.00      QMMM H
ATOM   1239 CA   ALA    77       4.118  38.928  21.805  1.00  0.00      QMMM C
ATOM   1240 HA   ALA    77       3.708  38.232  21.071  1.00  0.00      QMMM H
ATOM   1241 CB   ALA    77       4.501  40.221  21.076  1.00  0.00      QMMM C
ATOM   1242 HB1  ALA    77       5.009  40.899  21.763  1.00  0.00      QMMM H
ATOM   1243 HB2  ALA    77       5.174  39.986  20.253  1.00  0.00      QMMM H
ATOM   1244 HB3  ALA    77       3.615  40.709  20.671  1.00  0.00      QMMM H
ATOM   1245 C    ALA    77       5.354  38.258  22.438  1.00  0.00      QMMM C
ATOM   1246 O    ALA    77       5.857  37.254  21.925  1.00  0.00      QMMM O
ATOM   1247 N    LEU    78       5.804  38.768  23.588  1.00  0.00      QMMM N
ATOM   1248 H    LEU    78       5.354  39.614  23.925  1.00  0.00      QMMM H
ATOM   1249 CA   LEU    78       6.918  38.218  24.363  1.00  0.00      QMMM C
ATOM   1250 HA   LEU    78       7.808  38.215  23.733  1.00  0.00      QMMM H
ATOM   1251 CB   LEU    78       7.151  39.152  25.561  1.00  0.00      QMMM C
ATOM   1252 HB2  LEU    78       7.370  40.153  25.190  1.00  0.00      QMMM H
ATOM   1253 HB3  LEU    78       6.227  39.207  26.140  1.00  0.00      QMMM H
ATOM   1254 CG   LEU    78       8.287  38.708  26.495  1.00  0.00      QMMM C
ATOM   1255 HG   LEU    78       8.108  37.688  26.828  1.00  0.00      QMMM H
ATOM   1256 CD1  LEU    78       9.661  38.768  25.827  1.00  0.00      QMMM C
ATOM   1257 HD11 LEU    78       9.859  39.784  25.491  1.00  0.00      QMMM H
ATOM   1258 HD12 LEU    78      10.426  38.469  26.542  1.00  0.00      QMMM H
ATOM   1259 HD13 LEU    78       9.693  38.089  24.976  1.00  0.00      QMMM H
ATOM   1260 CD2  LEU    78       8.295  39.621  27.718  1.00  0.00      QMMM C
ATOM   1261 HD21 LEU    78       7.325  39.594  28.215  1.00  0.00      QMMM H
ATOM   1262 HD22 LEU    78       9.050  39.279  28.421  1.00  0.00      QMMM H
ATOM   1263 HD23 LEU    78       8.512  40.645  27.420  1.00  0.00      QMMM H
ATOM   1264 C    LEU    78       6.652  36.767  24.791  1.00  0.00      QMMM C
ATOM   1265 O    LEU    78       7.470  35.875  24.563  1.00  0.00      QMMM O
ATOM   1266 N    LEU    79       5.484  36.512  25.380  1.00  0.00      QMMM N
ATOM   1267 H    LEU    79       4.858  37.292  25.552  1.00  0.00      QMMM H
ATOM   1268 CA   LEU    79       5.025  35.170  25.724  1.00  0.00      QMMM C
ATOM   1269 HA   LEU    79       5.753  34.711  26.394  1.00  0.00      QMMM H
ATOM   1270 CB   LEU    79       3.692  35.326  26.456  1.00  0.00      QMMM C
ATOM   1271 HB2  LEU    79       3.851  35.901  27.365  1.00  0.00      QMMM H
ATOM   1272 HB3  LEU    79       3.017  35.891  25.812  1.00  0.00      QMMM H
ATOM   1273 CG   LEU    79       3.004  34.009  26.810  1.00  0.00      QMMM C
ATOM   1274 HG   LEU    79       2.913  33.400  25.920  1.00  0.00      QMMM H
ATOM   1275 CD1  LEU    79       3.732  33.196  27.870  1.00  0.00      QMMM C
ATOM   1276 HD11 LEU    79       3.742  33.747  28.807  1.00  0.00      QMMM H
ATOM   1277 HD12 LEU    79       3.210  32.252  28.024  1.00  0.00      QMMM H
ATOM   1278 HD13 LEU    79       4.749  32.984  27.547  1.00  0.00      QMMM H
ATOM   1279 CD2  LEU    79       1.618  34.353  27.323  1.00  0.00      QMMM C
ATOM   1280 HD21 LEU    79       1.037  34.836  26.537  1.00  0.00      QMMM H
ATOM   1281 HD22 LEU    79       1.119  33.435  27.616  1.00  0.00      QMMM H
ATOM   1282 HD23 LEU    79       1.698  35.030  28.170  1.00  0.00      QMMM H
ATOM   1283 C    LEU    79       4.886  34.268  24.488  1.00  0.00      QMMM C
ATOM   1284 O    LEU    79       5.345  33.129  24.504  1.00  0.00      QMMM O
ATOM   1285 N    ARG    80       4.252  34.757  23.417  1.00  0.00      QMMM N
ATOM   1286 H    ARG    80       3.883  35.701  23.499  1.00  0.00      QMMM H
ATOM   1287 CA   ARG    80       4.039  34.025  22.158  1.00  0.00      QMMM C
ATOM   1288 HA   ARG    80       3.561  33.075  22.400  1.00  0.00      QMMM H
ATOM   1289 CB   ARG    80       3.084  34.845  21.272  1.00  0.00      QMMM C
ATOM   1290 HB2  ARG    80       2.304  35.245  21.918  1.00  0.00      QMMM H
ATOM   1291 HB3  ARG    80       3.615  35.686  20.823  1.00  0.00      QMMM H
ATOM   1292 CG   ARG    80       2.375  34.030  20.180  1.00  0.00      QMMM C
ATOM   1293 HG2  ARG    80       3.014  33.939  19.305  1.00  0.00      QMMM H
ATOM   1294 HG3  ARG    80       2.178  33.026  20.542  1.00  0.00      QMMM H
ATOM   1295 CD   ARG    80       1.027  34.662  19.801  1.00  0.00      QMMM C
ATOM   1296 HD2  ARG    80       0.513  33.980  19.127  1.00  0.00      QMMM H
ATOM   1297 HD3  ARG    80       0.416  34.780  20.696  1.00  0.00      QMMM H
ATOM   1298 NE   ARG    80       1.203  35.947  19.114  1.00  0.00      QMMM N
ATOM   1299 HE   ARG    80       1.647  35.910  18.202  1.00  0.00      QMMM H
ATOM   1300 CZ   ARG    80       0.950  37.172  19.519  1.00  0.00      QMMM C
ATOM   1301 NH1  ARG    80       1.404  38.157  18.812  1.00  0.00      QMMM N
ATOM   1302 HH11 ARG    80       1.922  37.913  17.970  1.00  0.00      QMMM H
ATOM   1303 HH12 ARG    80       1.289  39.112  19.132  1.00  0.00      QMMM H
ATOM   1304 NH2  ARG    80       0.258  37.448  20.581  1.00  0.00      QMMM N
ATOM   1305 HH21 ARG    80      -0.288  36.707  21.004  1.00  0.00      QMMM H
ATOM   1306 HH22 ARG    80      -0.090  38.390  20.699  1.00  0.00      QMMM H
ATOM   1307 C    ARG    80       5.358  33.651  21.474  1.00  0.00      QMMM C
ATOM   1308 O    ARG    80       5.444  32.571  20.897  1.00  0.00      QMMM O
ATOM   1309 N    THR    81       6.416  34.439  21.666  1.00  0.00      QMMM N
ATOM   1310 H    THR    81       6.227  35.339  22.090  1.00  0.00      QMMM H
ATOM   1311 CA   THR    81       7.806  34.057  21.356  1.00  0.00      QMMM C
ATOM   1312 HA   THR    81       7.869  33.804  20.300  1.00  0.00      QMMM H
ATOM   1313 CB   THR    81       8.789  35.214  21.619  1.00  0.00      QMMM C
ATOM   1314 HB   THR    81       8.858  35.407  22.685  1.00  0.00      QMMM H
ATOM   1315 CG2  THR    81      10.191  34.883  21.112  1.00  0.00      QMMM C
ATOM   1316 HG21 THR    81      10.162  34.700  20.041  1.00  0.00      QMMM H
ATOM   1317 HG22 THR    81      10.856  35.722  21.315  1.00  0.00      QMMM H
ATOM   1318 HG23 THR    81      10.578  33.999  21.612  1.00  0.00      QMMM H
ATOM   1319 OG1  THR    81       8.380  36.400  20.973  1.00  0.00      QMMM O
ATOM   1320 HG1  THR    81       7.513  36.666  21.323  1.00  0.00      QMMM H
ATOM   1321 C    THR    81       8.210  32.801  22.136  1.00  0.00      QMMM C
ATOM   1322 O    THR    81       8.461  31.755  21.541  1.00  0.00      QMMM O
ATOM   1323 N    VAL    82       8.221  32.868  23.472  1.00  0.00      QMMM N
ATOM   1324 H    VAL    82       7.940  33.752  23.885  1.00  0.00      QMMM H
ATOM   1325 CA   VAL    82       8.583  31.750  24.372  1.00  0.00      QMMM C
ATOM   1326 HA   VAL    82       9.635  31.510  24.219  1.00  0.00      QMMM H
ATOM   1327 CB   VAL    82       8.386  32.173  25.844  1.00  0.00      QMMM C
ATOM   1328 HB   VAL    82       7.368  32.532  25.987  1.00  0.00      QMMM H
ATOM   1329 CG1  VAL    82       8.620  31.034  26.845  1.00  0.00      QMMM C
ATOM   1330 HG11 VAL    82       9.624  30.630  26.729  1.00  0.00      QMMM H
ATOM   1331 HG12 VAL    82       8.490  31.413  27.857  1.00  0.00      QMMM H
ATOM   1332 HG13 VAL    82       7.891  30.238  26.695  1.00  0.00      QMMM H
ATOM   1333 CG2  VAL    82       9.350  33.306  26.210  1.00  0.00      QMMM C
ATOM   1334 HG21 VAL    82       9.161  34.182  25.592  1.00  0.00      QMMM H
ATOM   1335 HG22 VAL    82       9.207  33.593  27.251  1.00  0.00      QMMM H
ATOM   1336 HG23 VAL    82      10.376  32.978  26.053  1.00  0.00      QMMM H
ATOM   1337 C    VAL    82       7.791  30.470  24.078  1.00  0.00      QMMM C
ATOM   1338 O    VAL    82       8.355  29.377  24.026  1.00  0.00      QMMM O
ATOM   1339 N    VAL    83       6.475  30.587  23.916  1.00  0.00      QMMM N
ATOM   1340 H    VAL    83       6.083  31.521  23.998  1.00  0.00      QMMM H
ATOM   1341 CA   VAL    83       5.568  29.440  23.804  1.00  0.00      QMMM C
ATOM   1342 HA   VAL    83       5.959  28.634  24.425  1.00  0.00      QMMM H
ATOM   1343 CB   VAL    83       4.186  29.801  24.366  1.00  0.00      QMMM C
ATOM   1344 HB   VAL    83       3.808  30.675  23.840  1.00  0.00      QMMM H
ATOM   1345 CG1  VAL    83       3.190  28.649  24.216  1.00  0.00      QMMM C
ATOM   1346 HG11 VAL    83       3.641  27.727  24.578  1.00  0.00      QMMM H
ATOM   1347 HG12 VAL    83       2.285  28.856  24.784  1.00  0.00      QMMM H
ATOM   1348 HG13 VAL    83       2.919  28.525  23.168  1.00  0.00      QMMM H
ATOM   1349 CG2  VAL    83       4.311  30.129  25.863  1.00  0.00      QMMM C
ATOM   1350 HG21 VAL    83       4.917  31.021  26.006  1.00  0.00      QMMM H
ATOM   1351 HG22 VAL    83       3.328  30.322  26.287  1.00  0.00      QMMM H
ATOM   1352 HG23 VAL    83       4.774  29.300  26.395  1.00  0.00      QMMM H
ATOM   1353 C    VAL    83       5.501  28.879  22.383  1.00  0.00      QMMM C
ATOM   1354 O    VAL    83       5.453  27.658  22.237  1.00  0.00      QMMM O
ATOM   1355 N    SER    84       5.593  29.701  21.329  1.00  0.00      QMMM N
ATOM   1356 H    SER    84       5.625  30.704  21.475  1.00  0.00      QMMM H
ATOM   1357 CA   SER    84       5.752  29.170  19.966  1.00  0.00      QMMM C
ATOM   1358 HA   SER    84       4.929  28.477  19.791  1.00  0.00      QMMM H
ATOM   1359 CB   SER    84       5.646  30.240  18.876  1.00  0.00      QMMM C
ATOM   1360 HB2  SER    84       5.687  29.753  17.900  1.00  0.00      QMMM H
ATOM   1361 HB3  SER    84       4.689  30.756  18.964  1.00  0.00      QMMM H
ATOM   1362 OG   SER    84       6.695  31.177  18.966  1.00  0.00      QMMM O
ATOM   1363 HG   SER    84       6.458  31.793  19.686  1.00  0.00      QMMM H
ATOM   1364 C    SER    84       7.042  28.356  19.821  1.00  0.00      QMMM C
ATOM   1365 O    SER    84       6.988  27.278  19.234  1.00  0.00      QMMM O
ATOM   1366 N    VAL    85       8.159  28.761  20.446  1.00  0.00      QMMM N
ATOM   1367 H    VAL    85       8.156  29.695  20.849  1.00  0.00      QMMM H
ATOM   1368 CA   VAL    85       9.358  27.909  20.587  1.00  0.00      QMMM C
ATOM   1369 HA   VAL    85       9.730  27.686  19.587  1.00  0.00      QMMM H
ATOM   1370 CB   VAL    85      10.492  28.617  21.360  1.00  0.00      QMMM C
ATOM   1371 HB   VAL    85      10.108  28.991  22.305  1.00  0.00      QMMM H
ATOM   1372 CG1  VAL    85      11.676  27.687  21.665  1.00  0.00      QMMM C
ATOM   1373 HG11 VAL    85      12.065  27.260  20.740  1.00  0.00      QMMM H
ATOM   1374 HG12 VAL    85      12.463  28.253  22.158  1.00  0.00      QMMM H
ATOM   1375 HG13 VAL    85      11.371  26.885  22.337  1.00  0.00      QMMM H
ATOM   1376 CG2  VAL    85      11.056  29.798  20.570  1.00  0.00      QMMM C
ATOM   1377 HG21 VAL    85      10.262  30.496  20.309  1.00  0.00      QMMM H
ATOM   1378 HG22 VAL    85      11.794  30.328  21.170  1.00  0.00      QMMM H
ATOM   1379 HG23 VAL    85      11.519  29.445  19.651  1.00  0.00      QMMM H
ATOM   1380 C    VAL    85       9.003  26.567  21.240  1.00  0.00      QMMM C
ATOM   1381 O    VAL    85       9.255  25.515  20.652  1.00  0.00      QMMM O
ATOM   1382 N    LEU    86       8.406  26.576  22.437  1.00  0.00      QMMM N
ATOM   1383 H    LEU    86       8.214  27.481  22.854  1.00  0.00      QMMM H
ATOM   1384 CA   LEU    86       8.060  25.353  23.183  1.00  0.00      QMMM C
ATOM   1385 HA   LEU    86       8.950  24.728  23.225  1.00  0.00      QMMM H
ATOM   1386 CB   LEU    86       7.656  25.725  24.622  1.00  0.00      QMMM C
ATOM   1387 HB2  LEU    86       6.831  26.437  24.574  1.00  0.00      QMMM H
ATOM   1388 HB3  LEU    86       7.292  24.825  25.111  1.00  0.00      QMMM H
ATOM   1389 CG   LEU    86       8.779  26.302  25.504  1.00  0.00      QMMM C
ATOM   1390 HG   LEU    86       9.273  27.120  24.985  1.00  0.00      QMMM H
ATOM   1391 CD1  LEU    86       8.187  26.837  26.809  1.00  0.00      QMMM C
ATOM   1392 HD11 LEU    86       7.692  26.038  27.361  1.00  0.00      QMMM H
ATOM   1393 HD12 LEU    86       8.974  27.263  27.431  1.00  0.00      QMMM H
ATOM   1394 HD13 LEU    86       7.463  27.621  26.585  1.00  0.00      QMMM H
ATOM   1395 CD2  LEU    86       9.826  25.240  25.864  1.00  0.00      QMMM C
ATOM   1396 HD21 LEU    86      10.339  24.908  24.963  1.00  0.00      QMMM H
ATOM   1397 HD22 LEU    86      10.559  25.671  26.545  1.00  0.00      QMMM H
ATOM   1398 HD23 LEU    86       9.344  24.392  26.349  1.00  0.00      QMMM H
ATOM   1399 C    LEU    86       6.972  24.467  22.528  1.00  0.00      QMMM C
ATOM   1400 O    LEU    86       6.793  23.325  22.963  1.00  0.00      QMMM O
ATOM   1401 N    LYS    87       6.272  24.956  21.493  1.00  0.00      QMMM N
ATOM   1402 H    LYS    87       6.427  25.941  21.309  1.00  0.00      QMMM H
ATOM   1403 CA   LYS    87       5.219  24.246  20.742  1.00  0.00      QMMM C
ATOM   1404 HA   LYS    87       4.948  23.344  21.293  1.00  0.00      QMMM H
ATOM   1405 CB   LYS    87       3.971  25.147  20.667  1.00  0.00      QMMM C
ATOM   1406 HB2  LYS    87       3.713  25.445  21.685  1.00  0.00      QMMM H
ATOM   1407 HB3  LYS    87       4.203  26.051  20.101  1.00  0.00      QMMM H
ATOM   1408 CG   LYS    87       2.751  24.450  20.031  1.00  0.00      QMMM C
ATOM   1409 HG2  LYS    87       2.932  24.274  18.970  1.00  0.00      QMMM H
ATOM   1410 HG3  LYS    87       2.596  23.490  20.526  1.00  0.00      QMMM H
ATOM   1411 CD   LYS    87       1.490  25.311  20.201  1.00  0.00      QMMM C
ATOM   1412 HD2  LYS    87       1.430  25.582  21.250  1.00  0.00      QMMM H
ATOM   1413 HD3  LYS    87       1.588  26.223  19.607  1.00  0.00      QMMM H
ATOM   1414 CE   LYS    87       0.205  24.564  19.807  1.00  0.00      QMMM C
ATOM   1415 HE2  LYS    87       0.267  24.314  18.743  1.00  0.00      QMMM H
ATOM   1416 HE3  LYS    87       0.161  23.628  20.369  1.00  0.00      QMMM H
ATOM   1417 NZ   LYS    87      -1.027  25.361  20.065  1.00  0.00      QMMM N
ATOM   1418 HZ1  LYS    87      -1.004  26.265  19.594  1.00  0.00      QMMM H
ATOM   1419 HZ2  LYS    87      -1.866  24.888  19.770  1.00  0.00      QMMM H
ATOM   1420 HZ3  LYS    87      -1.174  25.606  21.049  1.00  0.00      QMMM H
ATOM   1421 C    LYS    87       5.678  23.773  19.358  1.00  0.00      QMMM C
ATOM   1422 O    LYS    87       5.514  22.601  19.037  1.00  0.00      QMMM O
ATOM   1423 N    LYS    88       6.210  24.678  18.529  1.00  0.00      QMMM N
ATOM   1424 H    LYS    88       6.339  25.611  18.907  1.00  0.00      QMMM H
ATOM   1425 CA   LYS    88       6.546  24.456  17.108  1.00  0.00      QMMM C
ATOM   1426 HA   LYS    88       5.864  23.715  16.686  1.00  0.00      QMMM H
ATOM   1427 CB   LYS    88       6.358  25.776  16.337  1.00  0.00      QMMM C
ATOM   1428 HB2  LYS    88       6.930  26.561  16.831  1.00  0.00      QMMM H
ATOM   1429 HB3  LYS    88       6.797  25.669  15.349  1.00  0.00      QMMM H
ATOM   1430 CG   LYS    88       4.888  26.239  16.204  1.00  0.00      QMMM C
ATOM   1431 HG2  LYS    88       4.277  25.814  17.001  1.00  0.00      QMMM H
ATOM   1432 HG3  LYS    88       4.860  27.317  16.342  1.00  0.00      QMMM H
ATOM   1433 CD   LYS    88       4.261  25.887  14.840  1.00  0.00      QMMM C
ATOM   1434 HD2  LYS    88       5.041  25.756  14.095  1.00  0.00      QMMM H
ATOM   1435 HD3  LYS    88       3.733  24.937  14.931  1.00  0.00      QMMM H
ATOM   1436 CE   LYS    88       3.298  26.970  14.321  1.00  0.00      QMMM C
ATOM   1437 HE2  LYS    88       2.420  27.001  14.968  1.00  0.00      QMMM H
ATOM   1438 HE3  LYS    88       3.802  27.942  14.367  1.00  0.00      QMMM H
ATOM   1439 NZ   LYS    88       2.892  26.702  12.918  1.00  0.00      QMMM N
ATOM   1440 HZ1  LYS    88       2.706  25.707  12.762  1.00  0.00      QMMM H
ATOM   1441 HZ2  LYS    88       2.122  27.266  12.578  1.00  0.00      QMMM H
ATOM   1442 HZ3  LYS    88       3.667  26.876  12.275  1.00  0.00      QMMM H
ATOM   1443 C    LYS    88       7.957  23.894  16.876  1.00  0.00      QMMM C
ATOM   1444 O    LYS    88       8.191  23.291  15.832  1.00  0.00      QMMM O
ATOM   1445 N    SER    89       8.875  24.026  17.840  1.00  0.00      QMMM N
ATOM   1446 H    SER    89       8.607  24.552  18.661  1.00  0.00      QMMM H
ATOM   1447 CA   SER    89      10.205  23.386  17.835  1.00  0.00      QMMM C
ATOM   1448 HA   SER    89      10.340  22.854  16.895  1.00  0.00      QMMM H
ATOM   1449 CB   SER    89      11.358  24.396  17.874  1.00  0.00      QMMM C
ATOM   1450 HB2  SER    89      12.264  23.892  18.215  1.00  0.00      QMMM H
ATOM   1451 HB3  SER    89      11.542  24.742  16.859  1.00  0.00      QMMM H
ATOM   1452 OG   SER    89      11.101  25.513  18.706  1.00  0.00      QMMM O
ATOM   1453 HG   SER    89      10.579  25.215  19.477  1.00  0.00      QMMM H
ATOM   1454 C    SER    89      10.333  22.382  18.992  1.00  0.00      QMMM C
ATOM   1455 O    SER    89      10.489  22.813  20.136  1.00  0.00      QMMM O
ATOM   1456 N    PRO    90      10.253  21.060  18.733  1.00  0.00      QMMM N
ATOM   1457 CA   PRO    90      10.327  19.988  19.728  1.00  0.00      QMMM C
ATOM   1458 HA   PRO    90       9.314  19.825  20.091  1.00  0.00      QMMM H
ATOM   1459 CB   PRO    90      10.710  18.740  18.929  1.00  0.00      QMMM C
ATOM   1460 HB2  PRO    90      11.782  18.725  18.724  1.00  0.00      QMMM H
ATOM   1461 HB3  PRO    90      10.395  17.823  19.428  1.00  0.00      QMMM H
ATOM   1462 CD   PRO    90      10.065  20.469  17.412  1.00  0.00      QMMM C
ATOM   1463 HD2  PRO    90       9.161  20.846  16.931  1.00  0.00      QMMM H
ATOM   1464 HD3  PRO    90      10.933  20.695  16.795  1.00  0.00      QMMM H
ATOM   1465 CG   PRO    90       9.954  18.959  17.623  1.00  0.00      QMMM C
ATOM   1466 HG2  PRO    90       8.906  18.682  17.749  1.00  0.00      QMMM H
ATOM   1467 HG3  PRO    90      10.405  18.399  16.805  1.00  0.00      QMMM H
ATOM   1468 C    PRO    90      11.277  20.247  20.919  1.00  0.00      QMMM C
ATOM   1469 O    PRO    90      12.500  20.211  20.748  1.00  0.00      QMMM O
ATOM   1470 N    PRO    91      10.756  20.450  22.153  1.00  0.00      QMMM N
ATOM   1471 CA   PRO    91      11.529  20.755  23.368  1.00  0.00      QMMM C
ATOM   1472 HA   PRO    91      11.924  21.763  23.237  1.00  0.00      QMMM H
ATOM   1473 CB   PRO    91      10.503  20.803  24.504  1.00  0.00      QMMM C
ATOM   1474 HB2  PRO    91      10.314  19.798  24.886  1.00  0.00      QMMM H
ATOM   1475 HB3  PRO    91      10.817  21.471  25.308  1.00  0.00      QMMM H
ATOM   1476 CD   PRO    91       9.335  20.651  22.434  1.00  0.00      QMMM C
ATOM   1477 HD2  PRO    91       8.863  21.293  21.689  1.00  0.00      QMMM H
ATOM   1478 HD3  PRO    91       8.829  19.685  22.470  1.00  0.00      QMMM H
ATOM   1479 CG   PRO    91       9.256  21.325  23.802  1.00  0.00      QMMM C
ATOM   1480 HG2  PRO    91       9.330  22.406  23.681  1.00  0.00      QMMM H
ATOM   1481 HG3  PRO    91       8.342  21.059  24.334  1.00  0.00      QMMM H
ATOM   1482 C    PRO    91      12.722  19.849  23.739  1.00  0.00      QMMM C
ATOM   1483 O    PRO    91      13.432  20.186  24.687  1.00  0.00      QMMM O
ATOM   1484 N    HIS    92      12.990  18.764  22.997  1.00  0.00      QMMM N
ATOM   1485 H    HIS    92      12.339  18.645  22.233  1.00  0.00      QMMM H
ATOM   1486 CA   HIS    92      14.286  18.061  22.870  1.00  0.00      QMMM C
ATOM   1487 HA   HIS    92      14.438  17.426  23.744  1.00  0.00      QMMM H
ATOM   1488 CB   HIS    92      14.223  17.157  21.604  1.00  0.00      QMMM C
ATOM   1489 HB2  HIS    92      13.786  16.199  21.890  1.00  0.00      QMMM H
ATOM   1490 HB3  HIS    92      13.531  17.613  20.892  1.00  0.00      QMMM H
ATOM   1491 CG   HIS    92      15.499  16.878  20.818  1.00  0.00      QMMM C
ATOM   1492 ND1  HIS    92      15.556  16.733  19.437  1.00  0.00      QMMM N
ATOM   1493 HD1  HIS    92      14.786  16.809  18.781  1.00  0.00      QMMM H
ATOM   1494 CE1  HIS    92      16.832  16.459  19.098  1.00  0.00      QMMM C
ATOM   1495 HE1  HIS    92      17.215  16.265  18.097  1.00  0.00      QMMM H
ATOM   1496 NE2  HIS    92      17.587  16.445  20.211  1.00  0.00      QMMM N
ATOM   1497 HE2  HIS    92      18.607  16.294  20.190  1.00  0.00      QMMM H
ATOM   1498 CD2  HIS    92      16.768  16.681  21.305  1.00  0.00      QMMM C
ATOM   1499 HD2  HIS    92      17.089  16.708  22.340  1.00  0.00      QMMM H
ATOM   1500 C    HIS    92      15.473  19.033  22.837  1.00  0.00      QMMM C
ATOM   1501 O    HIS    92      16.446  18.834  23.557  1.00  0.00      QMMM O
ATOM   1502 N    LEU    93      15.391  20.062  21.996  1.00  0.00      QMMM N
ATOM   1503 H    LEU    93      14.540  20.135  21.448  1.00  0.00      QMMM H
ATOM   1504 CA   LEU    93      16.500  20.968  21.673  1.00  0.00      QMMM C
ATOM   1505 HA   LEU    93      17.405  20.386  21.486  1.00  0.00      QMMM H
ATOM   1506 CB   LEU    93      16.117  21.730  20.391  1.00  0.00      QMMM C
ATOM   1507 HB2  LEU    93      15.302  22.414  20.634  1.00  0.00      QMMM H
ATOM   1508 HB3  LEU    93      16.968  22.331  20.070  1.00  0.00      QMMM H
ATOM   1509 CG   LEU    93      15.661  20.835  19.222  1.00  0.00      QMMM C
ATOM   1510 HG   LEU    93      14.838  20.198  19.541  1.00  0.00      QMMM H
ATOM   1511 CD1  LEU    93      15.128  21.702  18.097  1.00  0.00      QMMM C
ATOM   1512 HD11 LEU    93      15.931  22.257  17.618  1.00  0.00      QMMM H
ATOM   1513 HD12 LEU    93      14.651  21.065  17.363  1.00  0.00      QMMM H
ATOM   1514 HD13 LEU    93      14.367  22.383  18.474  1.00  0.00      QMMM H
ATOM   1515 CD2  LEU    93      16.771  19.929  18.695  1.00  0.00      QMMM C
ATOM   1516 HD21 LEU    93      17.139  19.280  19.486  1.00  0.00      QMMM H
ATOM   1517 HD22 LEU    93      16.387  19.322  17.877  1.00  0.00      QMMM H
ATOM   1518 HD23 LEU    93      17.601  20.525  18.326  1.00  0.00      QMMM H
ATOM   1519 C    LEU    93      16.821  21.972  22.793  1.00  0.00      QMMM C
ATOM   1520 O    LEU    93      17.950  22.440  22.916  1.00  0.00      QMMM O
ATOM   1521 N    ILE    94      15.818  22.326  23.597  1.00  0.00      QMMM N
ATOM   1522 H    ILE    94      14.947  21.839  23.455  1.00  0.00      QMMM H
ATOM   1523 CA   ILE    94      15.853  23.447  24.540  1.00  0.00      QMMM C
ATOM   1524 HA   ILE    94      16.501  24.226  24.133  1.00  0.00      QMMM H
ATOM   1525 CB   ILE    94      14.432  24.045  24.702  1.00  0.00      QMMM C
ATOM   1526 HB   ILE    94      13.817  23.315  25.231  1.00  0.00      QMMM H
ATOM   1527 CG2  ILE    94      14.470  25.321  25.561  1.00  0.00      QMMM C
ATOM   1528 HG21 ILE    94      15.119  26.070  25.105  1.00  0.00      QMMM H
ATOM   1529 HG22 ILE    94      13.465  25.733  25.650  1.00  0.00      QMMM H
ATOM   1530 HG23 ILE    94      14.843  25.105  26.561  1.00  0.00      QMMM H
ATOM   1531 CG1  ILE    94      13.703  24.328  23.365  1.00  0.00      QMMM C
ATOM   1532 HG12 ILE    94      13.537  23.388  22.839  1.00  0.00      QMMM H
ATOM   1533 HG13 ILE    94      12.717  24.743  23.583  1.00  0.00      QMMM H
ATOM   1534 CD1  ILE    94      14.422  25.284  22.406  1.00  0.00      QMMM C
ATOM   1535 HD11 ILE    94      15.408  24.899  22.147  1.00  0.00      QMMM H
ATOM   1536 HD12 ILE    94      13.833  25.382  21.494  1.00  0.00      QMMM H
ATOM   1537 HD13 ILE    94      14.520  26.268  22.860  1.00  0.00      QMMM H
ATOM   1538 C    ILE    94      16.435  23.002  25.890  1.00  0.00      QMMM C
ATOM   1539 O    ILE    94      15.772  22.280  26.642  1.00  0.00      QMMM O
ATOM   1540 N    LYS    95      17.650  23.449  26.231  1.00  0.00      QMMM N
ATOM   1541 H    LYS    95      18.139  24.010  25.535  1.00  0.00      QMMM H
ATOM   1542 CA   LYS    95      18.181  23.400  27.607  1.00  0.00      QMMM C
ATOM   1543 HA   LYS    95      18.021  22.399  28.006  1.00  0.00      QMMM H
ATOM   1544 CB   LYS    95      19.694  23.703  27.593  1.00  0.00      QMMM C
ATOM   1545 HB2  LYS    95      20.204  22.921  27.027  1.00  0.00      QMMM H
ATOM   1546 HB3  LYS    95      19.853  24.646  27.071  1.00  0.00      QMMM H
ATOM   1547 CG   LYS    95      20.363  23.834  28.978  1.00  0.00      QMMM C
ATOM   1548 HG2  LYS    95      21.422  24.030  28.820  1.00  0.00      QMMM H
ATOM   1549 HG3  LYS    95      19.944  24.697  29.498  1.00  0.00      QMMM H
ATOM   1550 CD   LYS    95      20.222  22.591  29.872  1.00  0.00      QMMM C
ATOM   1551 HD2  LYS    95      19.162  22.409  30.054  1.00  0.00      QMMM H
ATOM   1552 HD3  LYS    95      20.637  21.718  29.367  1.00  0.00      QMMM H
ATOM   1553 CE   LYS    95      20.901  22.792  31.237  1.00  0.00      QMMM C
ATOM   1554 HE2  LYS    95      20.621  23.778  31.622  1.00  0.00      QMMM H
ATOM   1555 HE3  LYS    95      20.506  22.042  31.930  1.00  0.00      QMMM H
ATOM   1556 NZ   LYS    95      22.380  22.668  31.169  1.00  0.00      QMMM N
ATOM   1557 HZ1  LYS    95      22.779  23.338  30.511  1.00  0.00      QMMM H
ATOM   1558 HZ2  LYS    95      22.809  22.856  32.067  1.00  0.00      QMMM H
ATOM   1559 HZ3  LYS    95      22.663  21.749  30.862  1.00  0.00      QMMM H
ATOM   1560 C    LYS    95      17.420  24.368  28.516  1.00  0.00      QMMM C
ATOM   1561 O    LYS    95      16.932  23.968  29.568  1.00  0.00      QMMM O
ATOM   1562 N    GLU    96      17.333  25.630  28.109  1.00  0.00      QMMM N
ATOM   1563 H    GLU    96      17.735  25.861  27.210  1.00  0.00      QMMM H
ATOM   1564 CA   GLU    96      16.700  26.732  28.843  1.00  0.00      QMMM C
ATOM   1565 HA   GLU    96      15.851  26.346  29.406  1.00  0.00      QMMM H
ATOM   1566 CB   GLU    96      17.704  27.330  29.853  1.00  0.00      QMMM C
ATOM   1567 HB2  GLU    96      17.183  28.036  30.501  1.00  0.00      QMMM H
ATOM   1568 HB3  GLU    96      18.097  26.524  30.476  1.00  0.00      QMMM H
ATOM   1569 CG   GLU    96      18.871  28.052  29.163  1.00  0.00      QMMM C
ATOM   1570 HG2  GLU    96      19.257  27.404  28.376  1.00  0.00      QMMM H
ATOM   1571 HG3  GLU    96      18.507  28.967  28.694  1.00  0.00      QMMM H
ATOM   1572 CD   GLU    96      20.027  28.398  30.107  1.00  0.00      QMMM C
ATOM   1573 OE1  GLU    96      19.807  28.676  31.305  1.00  0.00      QMMM O
ATOM   1574 OE2  GLU    96      21.181  28.397  29.622  1.00  0.00      QMMM O
ATOM   1575 C    GLU    96      16.183  27.816  27.881  1.00  0.00      QMMM C
ATOM   1576 O    GLU    96      16.560  27.844  26.707  1.00  0.00      QMMM O
ATOM   1577 N    ILE    97      15.367  28.736  28.402  1.00  0.00      QMMM N
ATOM   1578 H    ILE    97      15.094  28.612  29.372  1.00  0.00      QMMM H
ATOM   1579 CA   ILE    97      14.931  29.967  27.731  1.00  0.00      QMMM C
ATOM   1580 HA   ILE    97      15.529  30.099  26.833  1.00  0.00      QMMM H
ATOM   1581 CB   ILE    97      13.443  29.911  27.299  1.00  0.00      QMMM C
ATOM   1582 HB   ILE    97      12.824  29.820  28.191  1.00  0.00      QMMM H
ATOM   1583 CG2  ILE    97      13.062  31.217  26.574  1.00  0.00      QMMM C
ATOM   1584 HG21 ILE    97      13.630  31.320  25.651  1.00  0.00      QMMM H
ATOM   1585 HG22 ILE    97      11.999  31.223  26.338  1.00  0.00      QMMM H
ATOM   1586 HG23 ILE    97      13.253  32.085  27.205  1.00  0.00      QMMM H
ATOM   1587 CG1  ILE    97      13.171  28.676  26.407  1.00  0.00      QMMM C
ATOM   1588 HG12 ILE    97      13.835  28.692  25.543  1.00  0.00      QMMM H
ATOM   1589 HG13 ILE    97      13.392  27.777  26.981  1.00  0.00      QMMM H
ATOM   1590 CD1  ILE    97      11.730  28.535  25.904  1.00  0.00      QMMM C
ATOM   1591 HD11 ILE    97      11.481  29.341  25.213  1.00  0.00      QMMM H
ATOM   1592 HD12 ILE    97      11.635  27.592  25.368  1.00  0.00      QMMM H
ATOM   1593 HD13 ILE    97      11.039  28.543  26.747  1.00  0.00      QMMM H
ATOM   1594 C    ILE    97      15.256  31.151  28.643  1.00  0.00      QMMM C
ATOM   1595 O    ILE    97      14.494  31.490  29.549  1.00  0.00      QMMM O
ATOM   1596 N    ILE    98      16.431  31.741  28.449  1.00  0.00      QMMM N
ATOM   1597 H    ILE    98      16.979  31.447  27.647  1.00  0.00      QMMM H
ATOM   1598 CA   ILE    98      16.847  32.965  29.126  1.00  0.00      QMMM C
ATOM   1599 HA   ILE    98      16.647  32.837  30.183  1.00  0.00      QMMM H
ATOM   1600 CB   ILE    98      18.365  33.197  28.970  1.00  0.00      QMMM C
ATOM   1601 HB   ILE    98      18.643  33.063  27.927  1.00  0.00      QMMM H
ATOM   1602 CG2  ILE    98      18.757  34.623  29.391  1.00  0.00      QMMM C
ATOM   1603 HG21 ILE    98      18.410  34.826  30.405  1.00  0.00      QMMM H
ATOM   1604 HG22 ILE    98      19.835  34.754  29.335  1.00  0.00      QMMM H
ATOM   1605 HG23 ILE    98      18.310  35.344  28.709  1.00  0.00      QMMM H
ATOM   1606 CG1  ILE    98      19.105  32.154  29.835  1.00  0.00      QMMM C
ATOM   1607 HG12 ILE    98      18.897  32.349  30.887  1.00  0.00      QMMM H
ATOM   1608 HG13 ILE    98      18.731  31.160  29.597  1.00  0.00      QMMM H
ATOM   1609 CD1  ILE    98      20.620  32.127  29.632  1.00  0.00      QMMM C
ATOM   1610 HD11 ILE    98      21.076  33.023  30.049  1.00  0.00      QMMM H
ATOM   1611 HD12 ILE    98      21.024  31.262  30.151  1.00  0.00      QMMM H
ATOM   1612 HD13 ILE    98      20.857  32.044  28.572  1.00  0.00      QMMM H
ATOM   1613 C    ILE    98      16.012  34.146  28.626  1.00  0.00      QMMM C
ATOM   1614 O    ILE    98      15.920  34.393  27.423  1.00  0.00      QMMM O
ATOM   1615 N    LEU    99      15.443  34.888  29.577  1.00  0.00      QMMM N
ATOM   1616 H    LEU    99      15.593  34.580  30.531  1.00  0.00      QMMM H
ATOM   1617 CA   LEU    99      14.724  36.140  29.354  1.00  0.00      QMMM C
ATOM   1618 HA   LEU    99      14.692  36.363  28.286  1.00  0.00      QMMM H
ATOM   1619 CB   LEU    99      13.277  36.027  29.866  1.00  0.00      QMMM C
ATOM   1620 HB2  LEU    99      13.294  35.821  30.935  1.00  0.00      QMMM H
ATOM   1621 HB3  LEU    99      12.796  36.993  29.722  1.00  0.00      QMMM H
ATOM   1622 CG   LEU    99      12.418  34.954  29.182  1.00  0.00      QMMM C
ATOM   1623 HG   LEU    99      12.823  33.966  29.398  1.00  0.00      QMMM H
ATOM   1624 CD1  LEU    99      11.000  35.041  29.740  1.00  0.00      QMMM C
ATOM   1625 HD11 LEU    99      10.563  36.002  29.474  1.00  0.00      QMMM H
ATOM   1626 HD12 LEU    99      10.390  34.240  29.323  1.00  0.00      QMMM H
ATOM   1627 HD13 LEU    99      11.019  34.949  30.825  1.00  0.00      QMMM H
ATOM   1628 CD2  LEU    99      12.344  35.138  27.671  1.00  0.00      QMMM C
ATOM   1629 HD21 LEU    99      13.314  34.914  27.233  1.00  0.00      QMMM H
ATOM   1630 HD22 LEU    99      11.622  34.445  27.251  1.00  0.00      QMMM H
ATOM   1631 HD23 LEU    99      12.049  36.158  27.421  1.00  0.00      QMMM H
ATOM   1632 C    LEU    99      15.475  37.290  30.027  1.00  0.00      QMMM C
ATOM   1633 O    LEU    99      15.336  37.511  31.234  1.00  0.00      QMMM O
ATOM   1634 N    VAL   100      16.299  37.997  29.254  1.00  0.00      QMMM N
ATOM   1635 H    VAL   100      16.346  37.761  28.265  1.00  0.00      QMMM H
ATOM   1636 CA   VAL   100      17.000  39.207  29.700  1.00  0.00      QMMM C
ATOM   1637 HA   VAL   100      17.247  39.081  30.754  1.00  0.00      QMMM H
ATOM   1638 CB   VAL   100      18.332  39.442  28.961  1.00  0.00      QMMM C
ATOM   1639 HB   VAL   100      18.148  39.872  27.980  1.00  0.00      QMMM H
ATOM   1640 CG1  VAL   100      19.186  40.407  29.784  1.00  0.00      QMMM C
ATOM   1641 HG11 VAL   100      19.322  40.029  30.796  1.00  0.00      QMMM H
ATOM   1642 HG12 VAL   100      20.164  40.523  29.329  1.00  0.00      QMMM H
ATOM   1643 HG13 VAL   100      18.700  41.383  29.828  1.00  0.00      QMMM H
ATOM   1644 CG2  VAL   100      19.144  38.155  28.765  1.00  0.00      QMMM C
ATOM   1645 HG21 VAL   100      18.626  37.504  28.062  1.00  0.00      QMMM H
ATOM   1646 HG22 VAL   100      20.115  38.396  28.338  1.00  0.00      QMMM H
ATOM   1647 HG23 VAL   100      19.281  37.649  29.721  1.00  0.00      QMMM H
ATOM   1648 C    VAL   100      16.057  40.409  29.596  1.00  0.00      QMMM C
ATOM   1649 O    VAL   100      16.080  41.187  28.646  1.00  0.00      QMMM O
ATOM   1650 N    ASP   101      15.175  40.504  30.584  1.00  0.00      QMMM N
ATOM   1651 H    ASP   101      15.193  39.758  31.262  1.00  0.00      QMMM H
ATOM   1652 CA   ASP   101      14.307  41.650  30.850  1.00  0.00      QMMM C
ATOM   1653 HA   ASP   101      13.683  41.856  29.977  1.00  0.00      QMMM H
ATOM   1654 CB   ASP   101      13.398  41.243  32.020  1.00  0.00      QMMM C
ATOM   1655 HB2  ASP   101      12.833  40.356  31.735  1.00  0.00      QMMM H
ATOM   1656 HB3  ASP   101      14.014  40.946  32.865  1.00  0.00      QMMM H
ATOM   1657 CG   ASP   101      12.416  42.307  32.505  1.00  0.00      QMMM C
ATOM   1658 OD1  ASP   101      11.671  41.970  33.451  1.00  0.00      QMMM O
ATOM   1659 OD2  ASP   101      12.429  43.462  32.020  1.00  0.00      QMMM O
ATOM   1660 C    ASP   101      15.159  42.899  31.140  1.00  0.00      QMMM C
ATOM   1661 O    ASP   101      15.754  43.025  32.210  1.00  0.00      QMMM O
ATOM   1662 N    ASP   102      15.279  43.813  30.184  1.00  0.00      QMMM N
ATOM   1663 H    ASP   102      14.756  43.657  29.327  1.00  0.00      QMMM H
ATOM   1664 CA   ASP   102      16.076  45.043  30.235  1.00  0.00      QMMM C
ATOM   1665 HA   ASP   102      17.022  44.798  30.708  1.00  0.00      QMMM H
ATOM   1666 CB   ASP   102      16.376  45.474  28.790  1.00  0.00      QMMM C
ATOM   1667 HB2  ASP   102      16.719  44.605  28.225  1.00  0.00      QMMM H
ATOM   1668 HB3  ASP   102      15.457  45.832  28.332  1.00  0.00      QMMM H
ATOM   1669 CG   ASP   102      17.449  46.553  28.674  1.00  0.00      QMMM C
ATOM   1670 OD1  ASP   102      17.456  47.268  27.648  1.00  0.00      QMMM O
ATOM   1671 OD2  ASP   102      18.294  46.689  29.592  1.00  0.00      QMMM O
ATOM   1672 C    ASP   102      15.411  46.134  31.105  1.00  0.00      QMMM C
ATOM   1673 O    ASP   102      15.234  47.284  30.708  1.00  0.00      QMMM O
ATOM   1674 N    TYR   103      15.005  45.738  32.311  1.00  0.00      QMMM N
ATOM   1675 H    TYR   103      15.177  44.753  32.474  1.00  0.00      QMMM H
ATOM   1676 CA   TYR   103      14.198  46.450  33.301  1.00  0.00      QMMM C
ATOM   1677 HA   TYR   103      13.846  45.671  33.972  1.00  0.00      QMMM H
ATOM   1678 CB   TYR   103      15.081  47.372  34.157  1.00  0.00      QMMM C
ATOM   1679 HB2  TYR   103      16.084  46.948  34.210  1.00  0.00      QMMM H
ATOM   1680 HB3  TYR   103      15.171  48.351  33.684  1.00  0.00      QMMM H
ATOM   1681 CG   TYR   103      14.562  47.521  35.575  1.00  0.00      QMMM C
ATOM   1682 CD1  TYR   103      15.108  46.727  36.604  1.00  0.00      QMMM C
ATOM   1683 HD1  TYR   103      15.927  46.053  36.387  1.00  0.00      QMMM H
ATOM   1684 CE1  TYR   103      14.606  46.819  37.917  1.00  0.00      QMMM C
ATOM   1685 HE1  TYR   103      15.040  46.220  38.704  1.00  0.00      QMMM H
ATOM   1686 CZ   TYR   103      13.551  47.713  38.203  1.00  0.00      QMMM C
ATOM   1687 OH   TYR   103      13.042  47.798  39.458  1.00  0.00      QMMM O
ATOM   1688 HH   TYR   103      13.601  47.386  40.119  1.00  0.00      QMMM H
ATOM   1689 CE2  TYR   103      12.997  48.498  37.171  1.00  0.00      QMMM C
ATOM   1690 HE2  TYR   103      12.190  49.180  37.405  1.00  0.00      QMMM H
ATOM   1691 CD2  TYR   103      13.506  48.407  35.861  1.00  0.00      QMMM C
ATOM   1692 HD2  TYR   103      13.081  49.018  35.072  1.00  0.00      QMMM H
ATOM   1693 C    TYR   103      12.922  47.101  32.729  1.00  0.00      QMMM C
ATOM   1694 O    TYR   103      12.810  48.320  32.593  1.00  0.00      QMMM O
ATOM   1695 N    SER   104      11.950  46.251  32.399  1.00  0.00      QMMM N
ATOM   1696 H    SER   104      12.174  45.259  32.460  1.00  0.00      QMMM H
ATOM   1697 CA   SER   104      10.646  46.580  31.803  1.00  0.00      QMMM C
ATOM   1698 HA   SER   104      10.813  47.319  31.020  1.00  0.00      QMMM H
ATOM   1699 CB   SER   104      10.096  45.310  31.145  1.00  0.00      QMMM C
ATOM   1700 HB2  SER   104       9.935  44.535  31.896  1.00  0.00      QMMM H
ATOM   1701 HB3  SER   104       9.156  45.519  30.636  1.00  0.00      QMMM H
ATOM   1702 OG   SER   104      11.031  44.864  30.187  1.00  0.00      QMMM O
ATOM   1703 HG   SER   104      11.656  44.283  30.680  1.00  0.00      QMMM H
ATOM   1704 C    SER   104       9.617  47.194  32.776  1.00  0.00      QMMM C
ATOM   1705 O    SER   104       9.936  47.535  33.916  1.00  0.00      QMMM O
ATOM   1706 N    ASN   105       8.375  47.343  32.306  1.00  0.00      QMMM N
ATOM   1707 H    ASN   105       8.160  46.824  31.470  1.00  0.00      QMMM H
ATOM   1708 CA   ASN   105       7.205  47.983  32.918  1.00  0.00      QMMM C
ATOM   1709 HA   ASN   105       7.346  49.065  32.891  1.00  0.00      QMMM H
ATOM   1710 CB   ASN   105       5.992  47.601  32.035  1.00  0.00      QMMM C
ATOM   1711 HB2  ASN   105       6.301  47.568  30.993  1.00  0.00      QMMM H
ATOM   1712 HB3  ASN   105       5.647  46.601  32.299  1.00  0.00      QMMM H
ATOM   1713 CG   ASN   105       4.790  48.521  32.104  1.00  0.00      QMMM C
ATOM   1714 OD1  ASN   105       4.055  48.640  31.131  1.00  0.00      QMMM O
ATOM   1715 ND2  ASN   105       4.503  49.145  33.223  1.00  0.00      QMMM N
ATOM   1716 HD21 ASN   105       3.685  49.724  33.214  1.00  0.00      QMMM H
ATOM   1717 HD22 ASN   105       5.075  49.020  34.053  1.00  0.00      QMMM H
ATOM   1718 C    ASN   105       6.943  47.566  34.376  1.00  0.00      QMMM C
ATOM   1719 O    ASN   105       6.512  48.388  35.182  1.00  0.00      QMMM O
ATOM   1720 N    ASP   106       7.144  46.287  34.679  1.00  0.00      QMMM N
ATOM   1721 H    ASP   106       7.378  45.689  33.885  1.00  0.00      QMMM H
ATOM   1722 CA   ASP   106       6.824  45.605  35.936  1.00  0.00      QMMM C
ATOM   1723 HA   ASP   106       6.891  46.299  36.773  1.00  0.00      QMMM H
ATOM   1724 CB   ASP   106       5.364  45.122  35.802  1.00  0.00      QMMM C
ATOM   1725 HB2  ASP   106       4.711  45.996  35.826  1.00  0.00      QMMM H
ATOM   1726 HB3  ASP   106       5.256  44.667  34.818  1.00  0.00      QMMM H
ATOM   1727 CG   ASP   106       4.851  44.111  36.837  1.00  0.00      QMMM C
ATOM   1728 OD1  ASP   106       3.732  43.595  36.604  1.00  0.00      QMMM O
ATOM   1729 OD2  ASP   106       5.582  43.781  37.793  1.00  0.00      QMMM O
ATOM   1730 C    ASP   106       7.826  44.442  36.116  1.00  0.00      QMMM C
ATOM   1731 O    ASP   106       8.118  43.760  35.131  1.00  0.00      QMMM O
ATOM   1732 N    PRO   107       8.408  44.195  37.307  1.00  0.00      QMMM N
ATOM   1733 CA   PRO   107       9.173  42.976  37.598  1.00  0.00      QMMM C
ATOM   1734 HA   PRO   107      10.153  43.064  37.133  1.00  0.00      QMMM H
ATOM   1735 CB   PRO   107       9.359  42.978  39.118  1.00  0.00      QMMM C
ATOM   1736 HB2  PRO   107       8.497  42.514  39.603  1.00  0.00      QMMM H
ATOM   1737 HB3  PRO   107      10.281  42.477  39.413  1.00  0.00      QMMM H
ATOM   1738 CD   PRO   107       8.367  45.055  38.481  1.00  0.00      QMMM C
ATOM   1739 HD2  PRO   107       8.636  46.082  38.231  1.00  0.00      QMMM H
ATOM   1740 HD3  PRO   107       7.375  45.026  38.931  1.00  0.00      QMMM H
ATOM   1741 CG   PRO   107       9.386  44.467  39.455  1.00  0.00      QMMM C
ATOM   1742 HG2  PRO   107      10.376  44.875  39.240  1.00  0.00      QMMM H
ATOM   1743 HG3  PRO   107       9.108  44.654  40.492  1.00  0.00      QMMM H
ATOM   1744 C    PRO   107       8.533  41.665  37.104  1.00  0.00      QMMM C
ATOM   1745 O    PRO   107       9.244  40.794  36.594  1.00  0.00      QMMM O
ATOM   1746 N    GLU   108       7.209  41.517  37.214  1.00  0.00      QMMM N
ATOM   1747 H    GLU   108       6.665  42.293  37.603  1.00  0.00      QMMM H
ATOM   1748 CA   GLU   108       6.465  40.353  36.716  1.00  0.00      QMMM C
ATOM   1749 HA   GLU   108       6.999  39.457  37.018  1.00  0.00      QMMM H
ATOM   1750 CB   GLU   108       5.068  40.275  37.368  1.00  0.00      QMMM C
ATOM   1751 HB2  GLU   108       4.644  41.275  37.416  1.00  0.00      QMMM H
ATOM   1752 HB3  GLU   108       4.397  39.682  36.750  1.00  0.00      QMMM H
ATOM   1753 CG   GLU   108       5.075  39.673  38.787  1.00  0.00      QMMM C
ATOM   1754 HG2  GLU   108       5.843  40.168  39.386  1.00  0.00      QMMM H
ATOM   1755 HG3  GLU   108       4.110  39.888  39.251  1.00  0.00      QMMM H
ATOM   1756 CD   GLU   108       5.300  38.150  38.810  1.00  0.00      QMMM C
ATOM   1757 OE1  GLU   108       4.332  37.356  38.836  1.00  0.00      QMMM O
ATOM   1758 OE2  GLU   108       6.459  37.682  38.829  1.00  0.00      QMMM O
ATOM   1759 C    GLU   108       6.385  40.264  35.179  1.00  0.00      QMMM C
ATOM   1760 O    GLU   108       6.029  39.195  34.686  1.00  0.00      QMMM O
ATOM   1761 N    ASP   109       6.799  41.277  34.398  1.00  0.00      QMMM N
ATOM   1762 H    ASP   109       7.132  42.124  34.850  1.00  0.00      QMMM H
ATOM   1763 CA   ASP   109       6.955  41.151  32.933  1.00  0.00      QMMM C
ATOM   1764 HA   ASP   109       5.975  41.003  32.480  1.00  0.00      QMMM H
ATOM   1765 CB   ASP   109       7.612  42.385  32.291  1.00  0.00      QMMM C
ATOM   1766 HB2  ASP   109       8.549  42.611  32.802  1.00  0.00      QMMM H
ATOM   1767 HB3  ASP   109       7.853  42.127  31.261  1.00  0.00      QMMM H
ATOM   1768 CG   ASP   109       6.739  43.632  32.232  1.00  0.00      QMMM C
ATOM   1769 OD1  ASP   109       5.496  43.492  32.170  1.00  0.00      QMMM O
ATOM   1770 OD2  ASP   109       7.317  44.738  32.191  1.00  0.00      QMMM O
ATOM   1771 C    ASP   109       7.815  39.932  32.584  1.00  0.00      QMMM C
ATOM   1772 O    ASP   109       7.387  39.053  31.833  1.00  0.00      QMMM O
ATOM   1773 N    GLY   110       9.008  39.861  33.181  1.00  0.00      QMMM N
ATOM   1774 H    GLY   110       9.288  40.659  33.741  1.00  0.00      QMMM H
ATOM   1775 CA   GLY   110       9.854  38.677  33.170  1.00  0.00      QMMM C
ATOM   1776 HA2  GLY   110       9.814  38.205  32.187  1.00  0.00      QMMM H
ATOM   1777 HA3  GLY   110      10.882  38.976  33.370  1.00  0.00      QMMM H
ATOM   1778 C    GLY   110       9.424  37.656  34.224  1.00  0.00      QMMM C
ATOM   1779 O    GLY   110       9.257  36.478  33.910  1.00  0.00      QMMM O
ATOM   1780 N    ALA   111       9.277  38.062  35.489  1.00  0.00      QMMM N
ATOM   1781 H    ALA   111       9.362  39.053  35.708  1.00  0.00      QMMM H
ATOM   1782 CA   ALA   111       9.125  37.119  36.601  1.00  0.00      QMMM C
ATOM   1783 HA   ALA   111       9.927  36.391  36.515  1.00  0.00      QMMM H
ATOM   1784 CB   ALA   111       9.383  37.846  37.926  1.00  0.00      QMMM C
ATOM   1785 HB1  ALA   111       8.666  38.649  38.076  1.00  0.00      QMMM H
ATOM   1786 HB2  ALA   111       9.297  37.144  38.755  1.00  0.00      QMMM H
ATOM   1787 HB3  ALA   111      10.386  38.275  37.923  1.00  0.00      QMMM H
ATOM   1788 C    ALA   111       7.824  36.280  36.580  1.00  0.00      QMMM C
ATOM   1789 O    ALA   111       7.833  35.164  37.117  1.00  0.00      QMMM O
ATOM   1790 N    LEU   112       6.748  36.697  35.894  1.00  0.00      QMMM N
ATOM   1791 H    LEU   112       6.748  37.632  35.494  1.00  0.00      QMMM H
ATOM   1792 CA   LEU   112       5.570  35.847  35.662  1.00  0.00      QMMM C
ATOM   1793 HA   LEU   112       5.414  35.274  36.566  1.00  0.00      QMMM H
ATOM   1794 CB   LEU   112       4.288  36.680  35.469  1.00  0.00      QMMM C
ATOM   1795 HB2  LEU   112       4.447  37.643  35.944  1.00  0.00      QMMM H
ATOM   1796 HB3  LEU   112       4.112  36.853  34.409  1.00  0.00      QMMM H
ATOM   1797 CG   LEU   112       3.039  36.061  36.139  1.00  0.00      QMMM C
ATOM   1798 HG   LEU   112       3.311  35.689  37.124  1.00  0.00      QMMM H
ATOM   1799 CD1  LEU   112       1.929  37.094  36.333  1.00  0.00      QMMM C
ATOM   1800 HD11 LEU   112       1.540  37.430  35.378  1.00  0.00      QMMM H
ATOM   1801 HD12 LEU   112       1.119  36.656  36.915  1.00  0.00      QMMM H
ATOM   1802 HD13 LEU   112       2.320  37.946  36.893  1.00  0.00      QMMM H
ATOM   1803 CD2  LEU   112       2.450  34.893  35.351  1.00  0.00      QMMM C
ATOM   1804 HD21 LEU   112       3.146  34.061  35.339  1.00  0.00      QMMM H
ATOM   1805 HD22 LEU   112       1.526  34.558  35.822  1.00  0.00      QMMM H
ATOM   1806 HD23 LEU   112       2.231  35.208  34.333  1.00  0.00      QMMM H
ATOM   1807 C    LEU   112       5.833  34.827  34.545  1.00  0.00      QMMM C
ATOM   1808 O    LEU   112       5.556  33.645  34.741  1.00  0.00      QMMM O
ATOM   1809 N    LEU   113       6.510  35.199  33.451  1.00  0.00      QMMM N
ATOM   1810 H    LEU   113       6.754  36.178  33.357  1.00  0.00      QMMM H
ATOM   1811 CA   LEU   113       7.058  34.217  32.494  1.00  0.00      QMMM C
ATOM   1812 HA   LEU   113       6.230  33.637  32.087  1.00  0.00      QMMM H
ATOM   1813 CB   LEU   113       7.784  34.914  31.330  1.00  0.00      QMMM C
ATOM   1814 HB2  LEU   113       8.643  35.457  31.719  1.00  0.00      QMMM H
ATOM   1815 HB3  LEU   113       8.160  34.149  30.649  1.00  0.00      QMMM H
ATOM   1816 CG   LEU   113       6.915  35.893  30.530  1.00  0.00      QMMM C
ATOM   1817 HG   LEU   113       6.498  36.637  31.204  1.00  0.00      QMMM H
ATOM   1818 CD1  LEU   113       7.760  36.595  29.474  1.00  0.00      QMMM C
ATOM   1819 HD11 LEU   113       8.205  35.871  28.792  1.00  0.00      QMMM H
ATOM   1820 HD12 LEU   113       7.124  37.273  28.908  1.00  0.00      QMMM H
ATOM   1821 HD13 LEU   113       8.535  37.186  29.960  1.00  0.00      QMMM H
ATOM   1822 CD2  LEU   113       5.780  35.182  29.806  1.00  0.00      QMMM C
ATOM   1823 HD21 LEU   113       5.083  34.761  30.528  1.00  0.00      QMMM H
ATOM   1824 HD22 LEU   113       5.239  35.905  29.198  1.00  0.00      QMMM H
ATOM   1825 HD23 LEU   113       6.176  34.400  29.161  1.00  0.00      QMMM H
ATOM   1826 C    LEU   113       8.000  33.213  33.182  1.00  0.00      QMMM C
ATOM   1827 O    LEU   113       8.038  32.038  32.825  1.00  0.00      QMMM O
ATOM   1828 N    GLY   114       8.676  33.629  34.257  1.00  0.00      QMMM N
ATOM   1829 H    GLY   114       8.644  34.632  34.421  1.00  0.00      QMMM H
ATOM   1830 CA   GLY   114       9.419  32.769  35.181  1.00  0.00      QMMM C
ATOM   1831 HA2  GLY   114      10.305  32.396  34.670  1.00  0.00      QMMM H
ATOM   1832 HA3  GLY   114       9.744  33.372  36.028  1.00  0.00      QMMM H
ATOM   1833 C    GLY   114       8.652  31.556  35.735  1.00  0.00      QMMM C
ATOM   1834 O    GLY   114       9.289  30.617  36.218  1.00  0.00      QMMM O
ATOM   1835 N    LYS   115       7.315  31.509  35.647  1.00  0.00      QMMM N
ATOM   1836 H    LYS   115       6.855  32.321  35.238  1.00  0.00      QMMM H
ATOM   1837 CA   LYS   115       6.483  30.353  36.027  1.00  0.00      QMMM C
ATOM   1838 HA   LYS   115       6.911  29.895  36.917  1.00  0.00      QMMM H
ATOM   1839 CB   LYS   115       5.056  30.831  36.386  1.00  0.00      QMMM C
ATOM   1840 HB2  LYS   115       4.678  31.473  35.592  1.00  0.00      QMMM H
ATOM   1841 HB3  LYS   115       4.403  29.957  36.403  1.00  0.00      QMMM H
ATOM   1842 CG   LYS   115       4.862  31.537  37.752  1.00  0.00      QMMM C
ATOM   1843 HG2  LYS   115       3.811  31.828  37.802  1.00  0.00      QMMM H
ATOM   1844 HG3  LYS   115       5.030  30.811  38.549  1.00  0.00      QMMM H
ATOM   1845 CD   LYS   115       5.722  32.784  38.050  1.00  0.00      QMMM C
ATOM   1846 HD2  LYS   115       6.631  32.484  38.574  1.00  0.00      QMMM H
ATOM   1847 HD3  LYS   115       6.013  33.247  37.115  1.00  0.00      QMMM H
ATOM   1848 CE   LYS   115       4.960  33.839  38.874  1.00  0.00      QMMM C
ATOM   1849 HE2  LYS   115       4.070  34.130  38.308  1.00  0.00      QMMM H
ATOM   1850 HE3  LYS   115       4.622  33.407  39.820  1.00  0.00      QMMM H
ATOM   1851 NZ   LYS   115       5.770  35.057  39.132  1.00  0.00      QMMM N
ATOM   1852 HZ1  LYS   115       6.384  35.309  38.360  1.00  0.00      QMMM H
ATOM   1853 HZ2  LYS   115       5.184  35.900  39.205  1.00  0.00      QMMM H
ATOM   1854 HZ3  LYS   115       6.330  35.026  39.966  1.00  0.00      QMMM H
ATOM   1855 C    LYS   115       6.438  29.239  34.954  1.00  0.00      QMMM C
ATOM   1856 O    LYS   115       6.163  28.101  35.336  1.00  0.00      QMMM O
ATOM   1857 N    ILE   116       6.742  29.524  33.680  1.00  0.00      QMMM N
ATOM   1858 H    ILE   116       7.007  30.485  33.488  1.00  0.00      QMMM H
ATOM   1859 CA   ILE   116       6.753  28.615  32.499  1.00  0.00      QMMM C
ATOM   1860 HA   ILE   116       5.840  28.026  32.472  1.00  0.00      QMMM H
ATOM   1861 CB   ILE   116       6.828  29.477  31.208  1.00  0.00      QMMM C
ATOM   1862 HB   ILE   116       7.751  30.047  31.260  1.00  0.00      QMMM H
ATOM   1863 CG2  ILE   116       6.861  28.670  29.895  1.00  0.00      QMMM C
ATOM   1864 HG21 ILE   116       5.894  28.202  29.715  1.00  0.00      QMMM H
ATOM   1865 HG22 ILE   116       7.088  29.325  29.056  1.00  0.00      QMMM H
ATOM   1866 HG23 ILE   116       7.635  27.907  29.909  1.00  0.00      QMMM H
ATOM   1867 CG1  ILE   116       5.644  30.469  31.131  1.00  0.00      QMMM C
ATOM   1868 HG12 ILE   116       4.719  29.915  30.974  1.00  0.00      QMMM H
ATOM   1869 HG13 ILE   116       5.553  31.017  32.067  1.00  0.00      QMMM H
ATOM   1870 CD1  ILE   116       5.785  31.526  30.033  1.00  0.00      QMMM C
ATOM   1871 HD11 ILE   116       5.658  31.077  29.048  1.00  0.00      QMMM H
ATOM   1872 HD12 ILE   116       5.009  32.275  30.178  1.00  0.00      QMMM H
ATOM   1873 HD13 ILE   116       6.761  32.007  30.097  1.00  0.00      QMMM H
ATOM   1874 C    ILE   116       7.941  27.637  32.559  1.00  0.00      QMMM C
ATOM   1875 O    ILE   116       9.001  27.998  33.085  1.00  0.00      QMMM O
ATOM   1876 N    GLU   117       7.821  26.406  32.043  1.00  0.00      QMMM N
ATOM   1877 H    GLU   117       6.951  26.155  31.576  1.00  0.00      QMMM H
ATOM   1878 CA   GLU   117       8.959  25.473  32.017  1.00  0.00      QMMM C
ATOM   1879 HA   GLU   117       9.309  25.407  33.045  1.00  0.00      QMMM H
ATOM   1880 CB   GLU   117       8.591  24.031  31.614  1.00  0.00      QMMM C
ATOM   1881 HB2  GLU   117       9.422  23.405  31.944  1.00  0.00      QMMM H
ATOM   1882 HB3  GLU   117       7.718  23.711  32.181  1.00  0.00      QMMM H
ATOM   1883 CG   GLU   117       8.370  23.743  30.117  1.00  0.00      QMMM C
ATOM   1884 HG2  GLU   117       7.392  24.115  29.812  1.00  0.00      QMMM H
ATOM   1885 HG3  GLU   117       9.126  24.254  29.520  1.00  0.00      QMMM H
ATOM   1886 CD   GLU   117       8.475  22.233  29.852  1.00  0.00      QMMM C
ATOM   1887 OE1  GLU   117       7.443  21.532  29.987  1.00  0.00      QMMM O
ATOM   1888 OE2  GLU   117       9.603  21.755  29.578  1.00  0.00      QMMM O
ATOM   1889 C    GLU   117      10.138  26.011  31.190  1.00  0.00      QMMM C
ATOM   1890 O    GLU   117       9.971  26.809  30.272  1.00  0.00      QMMM O
ATOM   1891 N    LYS   118      11.357  25.581  31.539  1.00  0.00      QMMM N
ATOM   1892 H    LYS   118      11.374  24.862  32.245  1.00  0.00      QMMM H
ATOM   1893 CA   LYS   118      12.650  25.974  30.935  1.00  0.00      QMMM C
ATOM   1894 HA   LYS   118      13.440  25.509  31.524  1.00  0.00      QMMM H
ATOM   1895 CB   LYS   118      12.763  25.382  29.515  1.00  0.00      QMMM C
ATOM   1896 HB2  LYS   118      12.039  25.856  28.850  1.00  0.00      QMMM H
ATOM   1897 HB3  LYS   118      13.762  25.582  29.128  1.00  0.00      QMMM H
ATOM   1898 CG   LYS   118      12.525  23.863  29.530  1.00  0.00      QMMM C
ATOM   1899 HG2  LYS   118      13.133  23.420  30.321  1.00  0.00      QMMM H
ATOM   1900 HG3  LYS   118      11.476  23.658  29.739  1.00  0.00      QMMM H
ATOM   1901 CD   LYS   118      12.898  23.198  28.206  1.00  0.00      QMMM C
ATOM   1902 HD2  LYS   118      12.284  23.597  27.396  1.00  0.00      QMMM H
ATOM   1903 HD3  LYS   118      13.949  23.405  28.011  1.00  0.00      QMMM H
ATOM   1904 CE   LYS   118      12.677  21.688  28.343  1.00  0.00      QMMM C
ATOM   1905 HE2  LYS   118      12.998  21.391  29.345  1.00  0.00      QMMM H
ATOM   1906 HE3  LYS   118      11.604  21.470  28.270  1.00  0.00      QMMM H
ATOM   1907 NZ   LYS   118      13.462  20.930  27.340  1.00  0.00      QMMM N
ATOM   1908 HZ1  LYS   118      14.422  21.270  27.300  1.00  0.00      QMMM H
ATOM   1909 HZ2  LYS   118      13.474  19.943  27.540  1.00  0.00      QMMM H
ATOM   1910 HZ3  LYS   118      13.106  21.041  26.395  1.00  0.00      QMMM H
ATOM   1911 C    LYS   118      12.999  27.475  30.963  1.00  0.00      QMMM C
ATOM   1912 O    LYS   118      14.176  27.802  30.839  1.00  0.00      QMMM O
ATOM   1913 N    VAL   119      12.043  28.377  31.197  1.00  0.00      QMMM N
ATOM   1914 H    VAL   119      11.092  28.031  31.129  1.00  0.00      QMMM H
ATOM   1915 CA   VAL   119      12.264  29.824  31.335  1.00  0.00      QMMM C
ATOM   1916 HA   VAL   119      12.804  30.145  30.450  1.00  0.00      QMMM H
ATOM   1917 CB   VAL   119      10.938  30.610  31.355  1.00  0.00      QMMM C
ATOM   1918 HB   VAL   119      10.288  30.217  32.137  1.00  0.00      QMMM H
ATOM   1919 CG1  VAL   119      11.173  32.104  31.612  1.00  0.00      QMMM C
ATOM   1920 HG11 VAL   119      11.917  32.486  30.915  1.00  0.00      QMMM H
ATOM   1921 HG12 VAL   119      10.244  32.654  31.470  1.00  0.00      QMMM H
ATOM   1922 HG13 VAL   119      11.509  32.272  32.634  1.00  0.00      QMMM H
ATOM   1923 CG2  VAL   119      10.236  30.492  29.998  1.00  0.00      QMMM C
ATOM   1924 HG21 VAL   119       9.971  29.456  29.791  1.00  0.00      QMMM H
ATOM   1925 HG22 VAL   119       9.322  31.085  30.009  1.00  0.00      QMMM H
ATOM   1926 HG23 VAL   119      10.882  30.867  29.203  1.00  0.00      QMMM H
ATOM   1927 C    VAL   119      13.125  30.158  32.556  1.00  0.00      QMMM C
ATOM   1928 O    VAL   119      12.849  29.705  33.676  1.00  0.00      QMMM O
ATOM   1929 N    ARG   120      14.138  30.998  32.323  1.00  0.00      QMMM N
ATOM   1930 H    ARG   120      14.246  31.274  31.348  1.00  0.00      QMMM H
ATOM   1931 CA   ARG   120      15.138  31.520  33.261  1.00  0.00      QMMM C
ATOM   1932 HA   ARG   120      14.835  31.296  34.284  1.00  0.00      QMMM H
ATOM   1933 CB   ARG   120      16.471  30.808  32.984  1.00  0.00      QMMM C
ATOM   1934 HB2  ARG   120      16.329  29.733  33.111  1.00  0.00      QMMM H
ATOM   1935 HB3  ARG   120      16.757  30.988  31.945  1.00  0.00      QMMM H
ATOM   1936 CG   ARG   120      17.608  31.270  33.907  1.00  0.00      QMMM C
ATOM   1937 HG2  ARG   120      17.761  32.344  33.805  1.00  0.00      QMMM H
ATOM   1938 HG3  ARG   120      17.370  31.035  34.945  1.00  0.00      QMMM H
ATOM   1939 CD   ARG   120      18.888  30.548  33.489  1.00  0.00      QMMM C
ATOM   1940 HD2  ARG   120      18.790  29.479  33.692  1.00  0.00      QMMM H
ATOM   1941 HD3  ARG   120      19.003  30.682  32.414  1.00  0.00      QMMM H
ATOM   1942 NE   ARG   120      20.085  31.079  34.164  1.00  0.00      QMMM N
ATOM   1943 HE   ARG   120      19.960  31.609  35.008  1.00  0.00      QMMM H
ATOM   1944 CZ   ARG   120      21.314  30.962  33.697  1.00  0.00      QMMM C
ATOM   1945 NH1  ARG   120      22.323  31.520  34.298  1.00  0.00      QMMM N
ATOM   1946 HH11 ARG   120      22.217  32.069  35.129  1.00  0.00      QMMM H
ATOM   1947 HH12 ARG   120      23.228  31.394  33.864  1.00  0.00      QMMM H
ATOM   1948 NH2  ARG   120      21.597  30.294  32.623  1.00  0.00      QMMM N
ATOM   1949 HH21 ARG   120      20.870  29.751  32.139  1.00  0.00      QMMM H
ATOM   1950 HH22 ARG   120      22.539  30.295  32.270  1.00  0.00      QMMM H
ATOM   1951 C    ARG   120      15.236  33.043  33.112  1.00  0.00      QMMM C
ATOM   1952 O    ARG   120      15.940  33.563  32.252  1.00  0.00      QMMM O
ATOM   1953 N    VAL   121      14.485  33.766  33.933  1.00  0.00      QMMM N
ATOM   1954 H    VAL   121      13.941  33.277  34.622  1.00  0.00      QMMM H
ATOM   1955 CA   VAL   121      14.477  35.236  33.954  1.00  0.00      QMMM C
ATOM   1956 HA   VAL   121      14.342  35.605  32.937  1.00  0.00      QMMM H
ATOM   1957 CB   VAL   121      13.320  35.762  34.822  1.00  0.00      QMMM C
ATOM   1958 HB   VAL   121      13.518  35.526  35.869  1.00  0.00      QMMM H
ATOM   1959 CG1  VAL   121      13.155  37.280  34.678  1.00  0.00      QMMM C
ATOM   1960 HG11 VAL   121      12.981  37.545  33.634  1.00  0.00      QMMM H
ATOM   1961 HG12 VAL   121      12.310  37.619  35.278  1.00  0.00      QMMM H
ATOM   1962 HG13 VAL   121      14.047  37.794  35.034  1.00  0.00      QMMM H
ATOM   1963 CG2  VAL   121      11.996  35.096  34.432  1.00  0.00      QMMM C
ATOM   1964 HG21 VAL   121      12.043  34.017  34.557  1.00  0.00      QMMM H
ATOM   1965 HG22 VAL   121      11.215  35.459  35.090  1.00  0.00      QMMM H
ATOM   1966 HG23 VAL   121      11.741  35.334  33.399  1.00  0.00      QMMM H
ATOM   1967 C    VAL   121      15.811  35.756  34.489  1.00  0.00      QMMM C
ATOM   1968 O    VAL   121      16.244  35.332  35.558  1.00  0.00      QMMM O
ATOM   1969 N    LEU   122      16.450  36.674  33.764  1.00  0.00      QMMM N
ATOM   1970 H    LEU   122      16.030  36.946  32.879  1.00  0.00      QMMM H
ATOM   1971 CA   LEU   122      17.681  37.366  34.160  1.00  0.00      QMMM C
ATOM   1972 HA   LEU   122      17.863  37.214  35.225  1.00  0.00      QMMM H
ATOM   1973 CB   LEU   122      18.893  36.807  33.374  1.00  0.00      QMMM C
ATOM   1974 HB2  LEU   122      18.697  36.940  32.308  1.00  0.00      QMMM H
ATOM   1975 HB3  LEU   122      19.768  37.411  33.622  1.00  0.00      QMMM H
ATOM   1976 CG   LEU   122      19.258  35.330  33.619  1.00  0.00      QMMM C
ATOM   1977 HG   LEU   122      18.419  34.694  33.339  1.00  0.00      QMMM H
ATOM   1978 CD1  LEU   122      20.467  34.948  32.759  1.00  0.00      QMMM C
ATOM   1979 HD11 LEU   122      21.350  35.504  33.079  1.00  0.00      QMMM H
ATOM   1980 HD12 LEU   122      20.661  33.879  32.836  1.00  0.00      QMMM H
ATOM   1981 HD13 LEU   122      20.274  35.192  31.718  1.00  0.00      QMMM H
ATOM   1982 CD2  LEU   122      19.651  35.041  35.070  1.00  0.00      QMMM C
ATOM   1983 HD21 LEU   122      18.803  35.217  35.729  1.00  0.00      QMMM H
ATOM   1984 HD22 LEU   122      19.954  34.003  35.172  1.00  0.00      QMMM H
ATOM   1985 HD23 LEU   122      20.472  35.693  35.371  1.00  0.00      QMMM H
ATOM   1986 C    LEU   122      17.506  38.882  33.963  1.00  0.00      QMMM C
ATOM   1987 O    LEU   122      18.211  39.489  33.160  1.00  0.00      QMMM O
ATOM   1988 N    ARG   123      16.564  39.506  34.687  1.00  0.00      QMMM N
ATOM   1989 H    ARG   123      16.044  38.949  35.345  1.00  0.00      QMMM H
ATOM   1990 CA   ARG   123      16.306  40.960  34.609  1.00  0.00      QMMM C
ATOM   1991 HA   ARG   123      16.008  41.167  33.586  1.00  0.00      QMMM H
ATOM   1992 CB   ARG   123      15.140  41.346  35.548  1.00  0.00      QMMM C
ATOM   1993 HB2  ARG   123      14.304  40.676  35.339  1.00  0.00      QMMM H
ATOM   1994 HB3  ARG   123      15.448  41.190  36.583  1.00  0.00      QMMM H
ATOM   1995 CG   ARG   123      14.637  42.797  35.389  1.00  0.00      QMMM C
ATOM   1996 HG2  ARG   123      15.398  43.488  35.755  1.00  0.00      QMMM H
ATOM   1997 HG3  ARG   123      14.448  43.009  34.339  1.00  0.00      QMMM H
ATOM   1998 CD   ARG   123      13.326  43.018  36.161  1.00  0.00      QMMM C
ATOM   1999 HD2  ARG   123      12.564  42.341  35.770  1.00  0.00      QMMM H
ATOM   2000 HD3  ARG   123      13.490  42.754  37.207  1.00  0.00      QMMM H
ATOM   2001 NE   ARG   123      12.854  44.419  36.099  1.00  0.00      QMMM N
ATOM   2002 HE   ARG   123      13.407  45.112  36.577  1.00  0.00      QMMM H
ATOM   2003 CZ   ARG   123      11.719  44.877  35.589  1.00  0.00      QMMM C
ATOM   2004 NH1  ARG   123      11.371  46.107  35.812  1.00  0.00      QMMM N
ATOM   2005 HH11 ARG   123      11.972  46.745  36.304  1.00  0.00      QMMM H
ATOM   2006 HH12 ARG   123      10.615  46.501  35.256  1.00  0.00      QMMM H
ATOM   2007 NH2  ARG   123      10.920  44.164  34.857  1.00  0.00      QMMM N
ATOM   2008 HH21 ARG   123      11.230  43.268  34.470  1.00  0.00      QMMM H
ATOM   2009 HH22 ARG   123       9.964  44.427  34.664  1.00  0.00      QMMM H
ATOM   2010 C    ARG   123      17.589  41.767  34.855  1.00  0.00      QMMM C
ATOM   2011 O    ARG   123      18.394  41.388  35.708  1.00  0.00      QMMM O
ATOM   2012 N    ASN   124      17.827  42.807  34.058  1.00  0.00      QMMM N
ATOM   2013 H    ASN   124      17.129  43.013  33.352  1.00  0.00      QMMM H
ATOM   2014 CA   ASN   124      19.028  43.637  34.126  1.00  0.00      QMMM C
ATOM   2015 HA   ASN   124      19.894  42.988  34.179  1.00  0.00      QMMM H
ATOM   2016 CB   ASN   124      19.174  44.493  32.857  1.00  0.00      QMMM C
ATOM   2017 HB2  ASN   124      18.228  44.985  32.635  1.00  0.00      QMMM H
ATOM   2018 HB3  ASN   124      19.923  45.263  33.033  1.00  0.00      QMMM H
ATOM   2019 CG   ASN   124      19.660  43.740  31.636  1.00  0.00      QMMM C
ATOM   2020 OD1  ASN   124      20.217  42.652  31.708  1.00  0.00      QMMM O
ATOM   2021 ND2  ASN   124      19.513  44.336  30.484  1.00  0.00      QMMM N
ATOM   2022 HD21 ASN   124      19.757  43.843  29.636  1.00  0.00      QMMM H
ATOM   2023 HD22 ASN   124      19.083  45.257  30.386  1.00  0.00      QMMM H
ATOM   2024 C    ASN   124      19.085  44.501  35.391  1.00  0.00      QMMM C
ATOM   2025 O    ASN   124      18.080  44.807  36.031  1.00  0.00      QMMM O
ATOM   2026 N    ASP   125      20.301  44.928  35.719  1.00  0.00      QMMM N
ATOM   2027 H    ASP   125      21.058  44.639  35.113  1.00  0.00      QMMM H
ATOM   2028 CA   ASP   125      20.708  45.608  36.955  1.00  0.00      QMMM C
ATOM   2029 HA   ASP   125      20.198  45.137  37.796  1.00  0.00      QMMM H
ATOM   2030 CB   ASP   125      22.222  45.366  37.120  1.00  0.00      QMMM C
ATOM   2031 HB2  ASP   125      22.749  46.030  36.434  1.00  0.00      QMMM H
ATOM   2032 HB3  ASP   125      22.525  45.605  38.141  1.00  0.00      QMMM H
ATOM   2033 CG   ASP   125      22.635  43.929  36.780  1.00  0.00      QMMM C
ATOM   2034 OD1  ASP   125      23.234  43.740  35.701  1.00  0.00      QMMM O
ATOM   2035 OD2  ASP   125      22.244  42.981  37.491  1.00  0.00      QMMM O
ATOM   2036 C    ASP   125      20.351  47.120  36.965  1.00  0.00      QMMM C
ATOM   2037 O    ASP   125      21.040  47.915  37.612  1.00  0.00      QMMM O
ATOM   2038 N    ARG   126      19.329  47.493  36.169  1.00  0.00      QMMM N
ATOM   2039 H    ARG   126      18.876  46.676  35.771  1.00  0.00      QMMM H
ATOM   2040 CA   ARG   126      18.910  48.774  35.536  1.00  0.00      QMMM C
ATOM   2041 HA   ARG   126      17.960  49.066  35.984  1.00  0.00      QMMM H
ATOM   2042 CB   ARG   126      19.918  49.924  35.757  1.00  0.00      QMMM C
ATOM   2043 HB2  ARG   126      19.502  50.860  35.383  1.00  0.00      QMMM H
ATOM   2044 HB3  ARG   126      20.067  50.057  36.828  1.00  0.00      QMMM H
ATOM   2045 CG   ARG   126      21.261  49.666  35.048  1.00  0.00      QMMM C
ATOM   2046 HG2  ARG   126      21.443  48.593  34.991  1.00  0.00      QMMM H
ATOM   2047 HG3  ARG   126      21.216  50.040  34.027  1.00  0.00      QMMM H
ATOM   2048 CD   ARG   126      22.445  50.315  35.765  1.00  0.00      QMMM C
ATOM   2049 HD2  ARG   126      22.527  51.358  35.454  1.00  0.00      QMMM H
ATOM   2050 HD3  ARG   126      22.287  50.291  36.844  1.00  0.00      QMMM H
ATOM   2051 NE   ARG   126      23.679  49.591  35.427  1.00  0.00      QMMM N
ATOM   2052 HE   ARG   126      24.040  49.669  34.475  1.00  0.00      QMMM H
ATOM   2053 CZ   ARG   126      24.257  48.620  36.103  1.00  0.00      QMMM C
ATOM   2054 NH1  ARG   126      23.861  48.242  37.285  1.00  0.00      QMMM N
ATOM   2055 HH11 ARG   126      22.925  48.516  37.567  1.00  0.00      QMMM H
ATOM   2056 HH12 ARG   126      24.301  47.468  37.739  1.00  0.00      QMMM H
ATOM   2057 NH2  ARG   126      25.239  47.977  35.551  1.00  0.00      QMMM N
ATOM   2058 HH21 ARG   126      25.341  48.185  34.550  1.00  0.00      QMMM H
ATOM   2059 HH22 ARG   126      25.644  47.159  35.954  1.00  0.00      QMMM H
ATOM   2060 C    ARG   126      18.638  48.534  34.036  1.00  0.00      QMMM C
ATOM   2061 O    ARG   126      18.771  47.410  33.568  1.00  0.00      QMMM O
ATOM   2062 N    ARG   127      18.277  49.571  33.274  1.00  0.00      QMMM N
ATOM   2063 H    ARG   127      18.210  50.461  33.740  1.00  0.00      QMMM H
ATOM   2064 CA   ARG   127      18.285  49.555  31.797  1.00  0.00      QMMM C
ATOM   2065 HA   ARG   127      17.802  48.639  31.441  1.00  0.00      QMMM H
ATOM   2066 CB   ARG   127      17.514  50.787  31.286  1.00  0.00      QMMM C
ATOM   2067 HB2  ARG   127      16.508  50.781  31.709  1.00  0.00      QMMM H
ATOM   2068 HB3  ARG   127      18.019  51.686  31.644  1.00  0.00      QMMM H
ATOM   2069 CG   ARG   127      17.409  50.879  29.754  1.00  0.00      QMMM C
ATOM   2070 HG2  ARG   127      17.068  51.882  29.499  1.00  0.00      QMMM H
ATOM   2071 HG3  ARG   127      18.385  50.729  29.292  1.00  0.00      QMMM H
ATOM   2072 CD   ARG   127      16.411  49.858  29.200  1.00  0.00      QMMM C
ATOM   2073 HD2  ARG   127      16.736  48.864  29.492  1.00  0.00      QMMM H
ATOM   2074 HD3  ARG   127      15.442  50.036  29.656  1.00  0.00      QMMM H
ATOM   2075 NE   ARG   127      16.304  49.913  27.730  1.00  0.00      QMMM N
ATOM   2076 HE   ARG   127      16.734  49.126  27.236  1.00  0.00      QMMM H
ATOM   2077 CZ   ARG   127      15.798  50.901  27.014  1.00  0.00      QMMM C
ATOM   2078 NH1  ARG   127      15.103  51.855  27.562  1.00  0.00      QMMM N
ATOM   2079 HH11 ARG   127      14.705  51.647  28.460  1.00  0.00      QMMM H
ATOM   2080 HH12 ARG   127      14.798  52.660  27.037  1.00  0.00      QMMM H
ATOM   2081 NH2  ARG   127      15.989  50.974  25.737  1.00  0.00      QMMM N
ATOM   2082 HH21 ARG   127      16.472  50.184  25.305  1.00  0.00      QMMM H
ATOM   2083 HH22 ARG   127      15.763  51.805  25.210  1.00  0.00      QMMM H
ATOM   2084 C    ARG   127      19.730  49.568  31.277  1.00  0.00      QMMM C
ATOM   2085 O    ARG   127      20.469  50.488  31.614  1.00  0.00      QMMM O
ATOM   2086 N    GLU   128      20.115  48.601  30.449  1.00  0.00      QMMM N
ATOM   2087 H    GLU   128      19.429  47.877  30.238  1.00  0.00      QMMM H
ATOM   2088 CA   GLU   128      21.463  48.477  29.861  1.00  0.00      QMMM C
ATOM   2089 HA   GLU   128      21.996  49.415  30.008  1.00  0.00      QMMM H
ATOM   2090 CB   GLU   128      22.244  47.356  30.575  1.00  0.00      QMMM C
ATOM   2091 HB2  GLU   128      21.605  46.475  30.645  1.00  0.00      QMMM H
ATOM   2092 HB3  GLU   128      23.116  47.078  29.983  1.00  0.00      QMMM H
ATOM   2093 CG   GLU   128      22.732  47.730  31.986  1.00  0.00      QMMM C
ATOM   2094 HG2  GLU   128      21.908  48.150  32.563  1.00  0.00      QMMM H
ATOM   2095 HG3  GLU   128      23.037  46.807  32.485  1.00  0.00      QMMM H
ATOM   2096 CD   GLU   128      23.926  48.701  31.991  1.00  0.00      QMMM C
ATOM   2097 OE1  GLU   128      24.663  48.713  33.005  1.00  0.00      QMMM O
ATOM   2098 OE2  GLU   128      24.150  49.417  30.989  1.00  0.00      QMMM O
ATOM   2099 C    GLU   128      21.483  48.255  28.335  1.00  0.00      QMMM C
ATOM   2100 O    GLU   128      22.530  48.409  27.706  1.00  0.00      QMMM O
ATOM   2101 N    GLY   129      20.343  47.961  27.705  1.00  0.00      QMMM N
ATOM   2102 H    GLY   129      19.504  47.766  28.249  1.00  0.00      QMMM H
ATOM   2103 CA   GLY   129      20.219  47.852  26.252  1.00  0.00      QMMM C
ATOM   2104 HA2  GLY   129      19.195  48.090  25.980  1.00  0.00      QMMM H
ATOM   2105 HA3  GLY   129      20.881  48.575  25.783  1.00  0.00      QMMM H
ATOM   2106 C    GLY   129      20.557  46.469  25.695  1.00  0.00      QMMM C
ATOM   2107 O    GLY   129      21.186  45.637  26.360  1.00  0.00      QMMM O
ATOM   2108 N    LEU   130      20.154  46.202  24.447  1.00  0.00      QMMM N
ATOM   2109 H    LEU   130      19.668  46.923  23.924  1.00  0.00      QMMM H
ATOM   2110 CA   LEU   130      20.144  44.840  23.900  1.00  0.00      QMMM C
ATOM   2111 HA   LEU   130      19.572  44.231  24.600  1.00  0.00      QMMM H
ATOM   2112 CB   LEU   130      19.350  44.809  22.580  1.00  0.00      QMMM C
ATOM   2113 HB2  LEU   130      18.879  43.830  22.490  1.00  0.00      QMMM H
ATOM   2114 HB3  LEU   130      18.540  45.527  22.676  1.00  0.00      QMMM H
ATOM   2115 CG   LEU   130      20.101  45.113  21.269  1.00  0.00      QMMM C
ATOM   2116 HG   LEU   130      20.788  45.946  21.404  1.00  0.00      QMMM H
ATOM   2117 CD1  LEU   130      20.870  43.893  20.758  1.00  0.00      QMMM C
ATOM   2118 HD11 LEU   130      20.278  42.994  20.921  1.00  0.00      QMMM H
ATOM   2119 HD12 LEU   130      21.065  43.998  19.697  1.00  0.00      QMMM H
ATOM   2120 HD13 LEU   130      21.826  43.788  21.260  1.00  0.00      QMMM H
ATOM   2121 CD2  LEU   130      19.096  45.475  20.175  1.00  0.00      QMMM C
ATOM   2122 HD21 LEU   130      18.494  46.325  20.492  1.00  0.00      QMMM H
ATOM   2123 HD22 LEU   130      19.631  45.742  19.268  1.00  0.00      QMMM H
ATOM   2124 HD23 LEU   130      18.442  44.625  19.994  1.00  0.00      QMMM H
ATOM   2125 C    LEU   130      21.538  44.197  23.805  1.00  0.00      QMMM C
ATOM   2126 O    LEU   130      21.667  42.992  23.998  1.00  0.00      QMMM O
ATOM   2127 N    MET   131      22.594  44.978  23.551  1.00  0.00      QMMM N
ATOM   2128 H    MET   131      22.409  45.958  23.378  1.00  0.00      QMMM H
ATOM   2129 CA   MET   131      23.967  44.471  23.404  1.00  0.00      QMMM C
ATOM   2130 HA   MET   131      23.961  43.676  22.657  1.00  0.00      QMMM H
ATOM   2131 CB   MET   131      24.927  45.572  22.923  1.00  0.00      QMMM C
ATOM   2132 HB2  MET   131      25.057  46.340  23.687  1.00  0.00      QMMM H
ATOM   2133 HB3  MET   131      25.899  45.116  22.728  1.00  0.00      QMMM H
ATOM   2134 CG   MET   131      24.439  46.233  21.636  1.00  0.00      QMMM C
ATOM   2135 HG2  MET   131      25.307  46.607  21.098  1.00  0.00      QMMM H
ATOM   2136 HG3  MET   131      23.954  45.485  21.014  1.00  0.00      QMMM H
ATOM   2137 SD   MET   131      23.295  47.610  21.874  1.00  0.00      QMMM S
ATOM   2138 CE   MET   131      23.087  48.075  20.140  1.00  0.00      QMMM C
ATOM   2139 HE1  MET   131      22.519  47.304  19.623  1.00  0.00      QMMM H
ATOM   2140 HE2  MET   131      22.548  49.017  20.085  1.00  0.00      QMMM H
ATOM   2141 HE3  MET   131      24.061  48.197  19.665  1.00  0.00      QMMM H
ATOM   2142 C    MET   131      24.472  43.859  24.711  1.00  0.00      QMMM C
ATOM   2143 O    MET   131      24.750  42.658  24.779  1.00  0.00      QMMM O
ATOM   2144 N    ARG   132      24.541  44.681  25.767  1.00  0.00      QMMM N
ATOM   2145 H    ARG   132      24.258  45.642  25.621  1.00  0.00      QMMM H
ATOM   2146 CA   ARG   132      24.903  44.243  27.120  1.00  0.00      QMMM C
ATOM   2147 HA   ARG   132      25.882  43.766  27.074  1.00  0.00      QMMM H
ATOM   2148 CB   ARG   132      24.995  45.450  28.073  1.00  0.00      QMMM C
ATOM   2149 HB2  ARG   132      24.060  46.012  28.062  1.00  0.00      QMMM H
ATOM   2150 HB3  ARG   132      25.167  45.078  29.084  1.00  0.00      QMMM H
ATOM   2151 CG   ARG   132      26.163  46.373  27.675  1.00  0.00      QMMM C
ATOM   2152 HG2  ARG   132      27.025  45.752  27.439  1.00  0.00      QMMM H
ATOM   2153 HG3  ARG   132      25.903  46.933  26.776  1.00  0.00      QMMM H
ATOM   2154 CD   ARG   132      26.601  47.340  28.787  1.00  0.00      QMMM C
ATOM   2155 HD2  ARG   132      26.635  46.805  29.737  1.00  0.00      QMMM H
ATOM   2156 HD3  ARG   132      27.611  47.691  28.577  1.00  0.00      QMMM H
ATOM   2157 NE   ARG   132      25.723  48.509  28.924  1.00  0.00      QMMM N
ATOM   2158 HE   ARG   132      25.147  48.609  29.757  1.00  0.00      QMMM H
ATOM   2159 CZ   ARG   132      25.648  49.590  28.174  1.00  0.00      QMMM C
ATOM   2160 NH1  ARG   132      26.319  49.774  27.079  1.00  0.00      QMMM N
ATOM   2161 HH11 ARG   132      26.907  49.057  26.681  1.00  0.00      QMMM H
ATOM   2162 HH12 ARG   132      26.067  50.606  26.547  1.00  0.00      QMMM H
ATOM   2163 NH2  ARG   132      24.881  50.562  28.544  1.00  0.00      QMMM N
ATOM   2164 HH21 ARG   132      24.390  50.447  29.430  1.00  0.00      QMMM H
ATOM   2165 HH22 ARG   132      24.795  51.354  27.912  1.00  0.00      QMMM H
ATOM   2166 C    ARG   132      23.959  43.152  27.624  1.00  0.00      QMMM C
ATOM   2167 O    ARG   132      24.435  42.172  28.190  1.00  0.00      QMMM O
ATOM   2168 N    SER   133      22.662  43.250  27.320  1.00  0.00      QMMM N
ATOM   2169 H    SER   133      22.355  44.112  26.883  1.00  0.00      QMMM H
ATOM   2170 CA   SER   133      21.668  42.203  27.596  1.00  0.00      QMMM C
ATOM   2171 HA   SER   133      21.628  42.062  28.676  1.00  0.00      QMMM H
ATOM   2172 CB   SER   133      20.269  42.616  27.131  1.00  0.00      QMMM C
ATOM   2173 HB2  SER   133      20.250  42.757  26.054  1.00  0.00      QMMM H
ATOM   2174 HB3  SER   133      19.562  41.830  27.392  1.00  0.00      QMMM H
ATOM   2175 OG   SER   133      19.876  43.804  27.768  1.00  0.00      QMMM O
ATOM   2176 HG   SER   133      20.283  44.561  27.303  1.00  0.00      QMMM H
ATOM   2177 C    SER   133      22.029  40.854  26.966  1.00  0.00      QMMM C
ATOM   2178 O    SER   133      22.162  39.863  27.684  1.00  0.00      QMMM O
ATOM   2179 N    ARG   134      22.221  40.791  25.643  1.00  0.00      QMMM N
ATOM   2180 H    ARG   134      22.105  41.636  25.091  1.00  0.00      QMMM H
ATOM   2181 CA   ARG   134      22.531  39.544  24.941  1.00  0.00      QMMM C
ATOM   2182 HA   ARG   134      21.684  38.860  25.098  1.00  0.00      QMMM H
ATOM   2183 CB   ARG   134      22.720  39.765  23.436  1.00  0.00      QMMM C
ATOM   2184 HB2  ARG   134      23.340  40.654  23.249  1.00  0.00      QMMM H
ATOM   2185 HB3  ARG   134      23.301  38.921  23.034  1.00  0.00      QMMM H
ATOM   2186 CG   ARG   134      21.454  39.863  22.589  1.00  0.00      QMMM C
ATOM   2187 HG2  ARG   134      20.765  39.047  22.852  1.00  0.00      QMMM H
ATOM   2188 HG3  ARG   134      20.924  40.810  22.756  1.00  0.00      QMMM H
ATOM   2189 CD   ARG   134      21.861  39.755  21.127  1.00  0.00      QMMM C
ATOM   2190 HD2  ARG   134      22.641  40.499  20.935  1.00  0.00      QMMM H
ATOM   2191 HD3  ARG   134      22.303  38.763  20.950  1.00  0.00      QMMM H
ATOM   2192 NE   ARG   134      20.805  40.000  20.172  1.00  0.00      QMMM N
ATOM   2193 HE   ARG   134      19.879  39.668  20.402  1.00  0.00      QMMM H
ATOM   2194 CZ   ARG   134      20.905  40.927  19.191  1.00  0.00      QMMM C
ATOM   2195 NH1  ARG   134      19.813  41.480  18.686  1.00  0.00      QMMM N
ATOM   2196 HH11 ARG   134      18.900  41.254  19.048  1.00  0.00      QMMM H
ATOM   2197 HH12 ARG   134      19.826  41.899  17.747  1.00  0.00      QMMM H
ATOM   2198 NH2  ARG   134      22.105  41.332  18.784  1.00  0.00      QMMM N
ATOM   2199 HH21 ARG   134      22.819  40.617  18.732  1.00  0.00      QMMM H
ATOM   2200 HH22 ARG   134      22.172  42.171  18.135  1.00  0.00      QMMM H
ATOM   2201 C    ARG   134      23.785  38.865  25.509  1.00  0.00      QMMM C
ATOM   2202 O    ARG   134      23.769  37.653  25.716  1.00  0.00      QMMM O
ATOM   2203 N    VAL   135      24.857  39.620  25.788  1.00  0.00      QMMM N
ATOM   2204 H    VAL   135      24.798  40.612  25.582  1.00  0.00      QMMM H
ATOM   2205 CA   VAL   135      26.066  39.086  26.445  1.00  0.00      QMMM C
ATOM   2206 HA   VAL   135      26.412  38.219  25.879  1.00  0.00      QMMM H
ATOM   2207 CB   VAL   135      27.211  40.113  26.462  1.00  0.00      QMMM C
ATOM   2208 HB   VAL   135      26.897  40.987  27.030  1.00  0.00      QMMM H
ATOM   2209 CG1  VAL   135      28.484  39.534  27.088  1.00  0.00      QMMM C
ATOM   2210 HG11 VAL   135      28.778  38.621  26.569  1.00  0.00      QMMM H
ATOM   2211 HG12 VAL   135      29.297  40.257  27.032  1.00  0.00      QMMM H
ATOM   2212 HG13 VAL   135      28.320  39.298  28.140  1.00  0.00      QMMM H
ATOM   2213 CG2  VAL   135      27.567  40.544  25.033  1.00  0.00      QMMM C
ATOM   2214 HG21 VAL   135      26.734  41.087  24.595  1.00  0.00      QMMM H
ATOM   2215 HG22 VAL   135      28.432  41.207  25.045  1.00  0.00      QMMM H
ATOM   2216 HG23 VAL   135      27.787  39.669  24.425  1.00  0.00      QMMM H
ATOM   2217 C    VAL   135      25.750  38.581  27.856  1.00  0.00      QMMM C
ATOM   2218 O    VAL   135      25.990  37.413  28.140  1.00  0.00      QMMM O
ATOM   2219 N    ARG   136      25.150  39.410  28.721  1.00  0.00      QMMM N
ATOM   2220 H    ARG   136      24.952  40.355  28.402  1.00  0.00      QMMM H
ATOM   2221 CA   ARG   136      24.759  39.062  30.104  1.00  0.00      QMMM C
ATOM   2222 HA   ARG   136      25.664  38.831  30.666  1.00  0.00      QMMM H
ATOM   2223 CB   ARG   136      24.105  40.310  30.728  1.00  0.00      QMMM C
ATOM   2224 HB2  ARG   136      24.798  41.144  30.606  1.00  0.00      QMMM H
ATOM   2225 HB3  ARG   136      23.192  40.547  30.177  1.00  0.00      QMMM H
ATOM   2226 CG   ARG   136      23.762  40.207  32.221  1.00  0.00      QMMM C
ATOM   2227 HG2  ARG   136      22.959  39.483  32.356  1.00  0.00      QMMM H
ATOM   2228 HG3  ARG   136      24.638  39.880  32.783  1.00  0.00      QMMM H
ATOM   2229 CD   ARG   136      23.321  41.594  32.725  1.00  0.00      QMMM C
ATOM   2230 HD2  ARG   136      24.184  42.262  32.718  1.00  0.00      QMMM H
ATOM   2231 HD3  ARG   136      22.583  42.009  32.039  1.00  0.00      QMMM H
ATOM   2232 NE   ARG   136      22.759  41.566  34.089  1.00  0.00      QMMM N
ATOM   2233 HE   ARG   136      23.199  42.163  34.795  1.00  0.00      QMMM H
ATOM   2234 CZ   ARG   136      21.586  41.098  34.464  1.00  0.00      QMMM C
ATOM   2235 NH1  ARG   136      20.748  40.610  33.596  1.00  0.00      QMMM N
ATOM   2236 HH11 ARG   136      20.866  40.941  32.648  1.00  0.00      QMMM H
ATOM   2237 HH12 ARG   136      19.825  40.300  33.859  1.00  0.00      QMMM H
ATOM   2238 NH2  ARG   136      21.198  41.171  35.702  1.00  0.00      QMMM N
ATOM   2239 HH21 ARG   136      21.762  41.704  36.376  1.00  0.00      QMMM H
ATOM   2240 HH22 ARG   136      20.222  41.027  35.922  1.00  0.00      QMMM H
ATOM   2241 C    ARG   136      23.881  37.801  30.194  1.00  0.00      QMMM C
ATOM   2242 O    ARG   136      24.001  37.047  31.155  1.00  0.00      QMMM O
ATOM   2243 N    GLY   137      23.059  37.530  29.178  1.00  0.00      QMMM N
ATOM   2244 H    GLY   137      22.972  38.257  28.476  1.00  0.00      QMMM H
ATOM   2245 CA   GLY   137      22.333  36.269  29.007  1.00  0.00      QMMM C
ATOM   2246 HA2  GLY   137      21.903  35.970  29.964  1.00  0.00      QMMM H
ATOM   2247 HA3  GLY   137      21.519  36.421  28.300  1.00  0.00      QMMM H
ATOM   2248 C    GLY   137      23.205  35.116  28.491  1.00  0.00      QMMM C
ATOM   2249 O    GLY   137      23.303  34.075  29.137  1.00  0.00      QMMM O
ATOM   2250 N    ALA   138      23.825  35.277  27.319  1.00  0.00      QMMM N
ATOM   2251 H    ALA   138      23.750  36.177  26.857  1.00  0.00      QMMM H
ATOM   2252 CA   ALA   138      24.620  34.248  26.644  1.00  0.00      QMMM C
ATOM   2253 HA   ALA   138      23.979  33.388  26.450  1.00  0.00      QMMM H
ATOM   2254 CB   ALA   138      25.088  34.810  25.301  1.00  0.00      QMMM C
ATOM   2255 HB1  ALA   138      25.679  35.712  25.460  1.00  0.00      QMMM H
ATOM   2256 HB2  ALA   138      25.705  34.071  24.792  1.00  0.00      QMMM H
ATOM   2257 HB3  ALA   138      24.221  35.045  24.684  1.00  0.00      QMMM H
ATOM   2258 C    ALA   138      25.815  33.745  27.472  1.00  0.00      QMMM C
ATOM   2259 O    ALA   138      26.055  32.539  27.550  1.00  0.00      QMMM O
ATOM   2260 N    ASP   139      26.537  34.639  28.141  1.00  0.00      QMMM N
ATOM   2261 H    ASP   139      26.330  35.624  27.998  1.00  0.00      QMMM H
ATOM   2262 CA   ASP   139      27.645  34.310  29.041  1.00  0.00      QMMM C
ATOM   2263 HA   ASP   139      28.394  33.732  28.496  1.00  0.00      QMMM H
ATOM   2264 CB   ASP   139      28.307  35.605  29.536  1.00  0.00      QMMM C
ATOM   2265 HB2  ASP   139      27.549  36.292  29.913  1.00  0.00      QMMM H
ATOM   2266 HB3  ASP   139      28.962  35.349  30.371  1.00  0.00      QMMM H
ATOM   2267 CG   ASP   139      29.160  36.297  28.467  1.00  0.00      QMMM C
ATOM   2268 OD1  ASP   139      30.075  37.056  28.857  1.00  0.00      QMMM O
ATOM   2269 OD2  ASP   139      29.064  35.977  27.257  1.00  0.00      QMMM O
ATOM   2270 C    ASP   139      27.157  33.454  30.218  1.00  0.00      QMMM C
ATOM   2271 O    ASP   139      27.741  32.413  30.521  1.00  0.00      QMMM O
ATOM   2272 N    ALA   140      26.020  33.819  30.817  1.00  0.00      QMMM N
ATOM   2273 H    ALA   140      25.577  34.669  30.493  1.00  0.00      QMMM H
ATOM   2274 CA   ALA   140      25.366  33.055  31.877  1.00  0.00      QMMM C
ATOM   2275 HA   ALA   140      26.119  32.804  32.626  1.00  0.00      QMMM H
ATOM   2276 CB   ALA   140      24.330  33.978  32.532  1.00  0.00      QMMM C
ATOM   2277 HB1  ALA   140      23.524  34.198  31.831  1.00  0.00      QMMM H
ATOM   2278 HB2  ALA   140      23.919  33.509  33.422  1.00  0.00      QMMM H
ATOM   2279 HB3  ALA   140      24.805  34.916  32.828  1.00  0.00      QMMM H
ATOM   2280 C    ALA   140      24.724  31.725  31.407  1.00  0.00      QMMM C
ATOM   2281 O    ALA   140      24.333  30.905  32.250  1.00  0.00      QMMM O
ATOM   2282 N    ALA   141      24.582  31.494  30.096  1.00  0.00      QMMM N
ATOM   2283 H    ALA   141      24.845  32.250  29.476  1.00  0.00      QMMM H
ATOM   2284 CA   ALA   141      23.918  30.324  29.512  1.00  0.00      QMMM C
ATOM   2285 HA   ALA   141      22.934  30.239  29.969  1.00  0.00      QMMM H
ATOM   2286 CB   ALA   141      23.713  30.569  28.015  1.00  0.00      QMMM C
ATOM   2287 HB1  ALA   141      24.659  30.496  27.484  1.00  0.00      QMMM H
ATOM   2288 HB2  ALA   141      23.047  29.812  27.619  1.00  0.00      QMMM H
ATOM   2289 HB3  ALA   141      23.265  31.549  27.849  1.00  0.00      QMMM H
ATOM   2290 C    ALA   141      24.650  28.988  29.755  1.00  0.00      QMMM C
ATOM   2291 O    ALA   141      25.861  28.946  29.974  1.00  0.00      QMMM O
ATOM   2292 N    GLN   142      23.903  27.888  29.683  1.00  0.00      QMMM N
ATOM   2293 H    GLN   142      22.916  28.062  29.498  1.00  0.00      QMMM H
ATOM   2294 CA   GLN   142      24.226  26.574  30.253  1.00  0.00      QMMM C
ATOM   2295 HA   GLN   142      25.248  26.588  30.635  1.00  0.00      QMMM H
ATOM   2296 CB   GLN   142      23.269  26.316  31.438  1.00  0.00      QMMM C
ATOM   2297 HB2  GLN   142      22.240  26.328  31.075  1.00  0.00      QMMM H
ATOM   2298 HB3  GLN   142      23.465  25.329  31.856  1.00  0.00      QMMM H
ATOM   2299 CG   GLN   142      23.405  27.340  32.574  1.00  0.00      QMMM C
ATOM   2300 HG2  GLN   142      23.233  28.340  32.189  1.00  0.00      QMMM H
ATOM   2301 HG3  GLN   142      22.648  27.132  33.329  1.00  0.00      QMMM H
ATOM   2302 CD   GLN   142      24.773  27.273  33.239  1.00  0.00      QMMM C
ATOM   2303 OE1  GLN   142      25.179  26.238  33.736  1.00  0.00      QMMM O
ATOM   2304 NE2  GLN   142      25.532  28.345  33.259  1.00  0.00      QMMM N
ATOM   2305 HE21 GLN   142      26.432  28.200  33.684  1.00  0.00      QMMM H
ATOM   2306 HE22 GLN   142      25.274  29.213  32.810  1.00  0.00      QMMM H
ATOM   2307 C    GLN   142      24.167  25.425  29.225  1.00  0.00      QMMM C
ATOM   2308 O    GLN   142      23.963  24.267  29.606  1.00  0.00      QMMM O
ATOM   2309 N    ALA   143      24.303  25.715  27.931  1.00  0.00      QMMM N
ATOM   2310 H    ALA   143      24.446  26.682  27.677  1.00  0.00      QMMM H
ATOM   2311 CA   ALA   143      24.261  24.737  26.842  1.00  0.00      QMMM C
ATOM   2312 HA   ALA   143      24.271  23.729  27.259  1.00  0.00      QMMM H
ATOM   2313 CB   ALA   143      22.942  24.928  26.093  1.00  0.00      QMMM C
ATOM   2314 HB1  ALA   143      22.992  25.832  25.485  1.00  0.00      QMMM H
ATOM   2315 HB2  ALA   143      22.747  24.069  25.460  1.00  0.00      QMMM H
ATOM   2316 HB3  ALA   143      22.122  25.026  26.799  1.00  0.00      QMMM H
ATOM   2317 C    ALA   143      25.478  24.849  25.904  1.00  0.00      QMMM C
ATOM   2318 O    ALA   143      26.300  25.756  26.042  1.00  0.00      QMMM O
ATOM   2319 N    LYS   144      25.605  23.926  24.936  1.00  0.00      QMMM N
ATOM   2320 H    LYS   144      24.860  23.249  24.828  1.00  0.00      QMMM H
ATOM   2321 CA   LYS   144      26.675  23.992  23.922  1.00  0.00      QMMM C
ATOM   2322 HA   LYS   144      27.606  24.238  24.430  1.00  0.00      QMMM H
ATOM   2323 CB   LYS   144      26.816  22.652  23.169  1.00  0.00      QMMM C
ATOM   2324 HB2  LYS   144      25.871  22.108  23.209  1.00  0.00      QMMM H
ATOM   2325 HB3  LYS   144      27.014  22.844  22.113  1.00  0.00      QMMM H
ATOM   2326 CG   LYS   144      27.939  21.745  23.700  1.00  0.00      QMMM C
ATOM   2327 HG2  LYS   144      27.705  21.465  24.728  1.00  0.00      QMMM H
ATOM   2328 HG3  LYS   144      27.939  20.833  23.102  1.00  0.00      QMMM H
ATOM   2329 CD   LYS   144      29.364  22.338  23.669  1.00  0.00      QMMM C
ATOM   2330 HD2  LYS   144      29.461  23.095  24.448  1.00  0.00      QMMM H
ATOM   2331 HD3  LYS   144      30.057  21.536  23.929  1.00  0.00      QMMM H
ATOM   2332 CE   LYS   144      29.799  22.912  22.307  1.00  0.00      QMMM C
ATOM   2333 HE2  LYS   144      30.748  22.448  22.022  1.00  0.00      QMMM H
ATOM   2334 HE3  LYS   144      29.062  22.647  21.544  1.00  0.00      QMMM H
ATOM   2335 NZ   LYS   144      29.979  24.384  22.352  1.00  0.00      QMMM N
ATOM   2336 HZ1  LYS   144      30.711  24.665  22.994  1.00  0.00      QMMM H
ATOM   2337 HZ2  LYS   144      30.225  24.773  21.436  1.00  0.00      QMMM H
ATOM   2338 HZ3  LYS   144      29.115  24.875  22.559  1.00  0.00      QMMM H
ATOM   2339 C    LYS   144      26.459  25.114  22.910  1.00  0.00      QMMM C
ATOM   2340 O    LYS   144      27.444  25.611  22.367  1.00  0.00      QMMM O
ATOM   2341 N    VAL   145      25.209  25.479  22.648  1.00  0.00      QMMM N
ATOM   2342 H    VAL   145      24.471  25.016  23.158  1.00  0.00      QMMM H
ATOM   2343 CA   VAL   145      24.797  26.392  21.576  1.00  0.00      QMMM C
ATOM   2344 HA   VAL   145      25.677  26.875  21.153  1.00  0.00      QMMM H
ATOM   2345 CB   VAL   145      24.099  25.596  20.442  1.00  0.00      QMMM C
ATOM   2346 HB   VAL   145      23.090  25.336  20.755  1.00  0.00      QMMM H
ATOM   2347 CG1  VAL   145      24.030  26.395  19.139  1.00  0.00      QMMM C
ATOM   2348 HG11 VAL   145      25.032  26.661  18.814  1.00  0.00      QMMM H
ATOM   2349 HG12 VAL   145      23.571  25.797  18.357  1.00  0.00      QMMM H
ATOM   2350 HG13 VAL   145      23.427  27.291  19.269  1.00  0.00      QMMM H
ATOM   2351 CG2  VAL   145      24.836  24.293  20.085  1.00  0.00      QMMM C
ATOM   2352 HG21 VAL   145      24.773  23.586  20.911  1.00  0.00      QMMM H
ATOM   2353 HG22 VAL   145      24.356  23.818  19.228  1.00  0.00      QMMM H
ATOM   2354 HG23 VAL   145      25.879  24.498  19.844  1.00  0.00      QMMM H
ATOM   2355 C    VAL   145      23.906  27.494  22.166  1.00  0.00      QMMM C
ATOM   2356 O    VAL   145      23.320  27.323  23.238  1.00  0.00      QMMM O
ATOM   2357 N    LEU   146      23.836  28.632  21.483  1.00  0.00      QMMM N
ATOM   2358 H    LEU   146      24.370  28.695  20.621  1.00  0.00      QMMM H
ATOM   2359 CA   LEU   146      22.981  29.776  21.790  1.00  0.00      QMMM C
ATOM   2360 HA   LEU   146      22.502  29.640  22.760  1.00  0.00      QMMM H
ATOM   2361 CB   LEU   146      23.843  31.053  21.808  1.00  0.00      QMMM C
ATOM   2362 HB2  LEU   146      24.305  31.160  20.824  1.00  0.00      QMMM H
ATOM   2363 HB3  LEU   146      23.196  31.919  21.962  1.00  0.00      QMMM H
ATOM   2364 CG   LEU   146      24.950  31.065  22.875  1.00  0.00      QMMM C
ATOM   2365 HG   LEU   146      25.533  30.148  22.818  1.00  0.00      QMMM H
ATOM   2366 CD1  LEU   146      25.896  32.231  22.606  1.00  0.00      QMMM C
ATOM   2367 HD11 LEU   146      25.349  33.173  22.621  1.00  0.00      QMMM H
ATOM   2368 HD12 LEU   146      26.684  32.251  23.358  1.00  0.00      QMMM H
ATOM   2369 HD13 LEU   146      26.355  32.105  21.625  1.00  0.00      QMMM H
ATOM   2370 CD2  LEU   146      24.379  31.205  24.287  1.00  0.00      QMMM C
ATOM   2371 HD21 LEU   146      23.789  30.322  24.534  1.00  0.00      QMMM H
ATOM   2372 HD22 LEU   146      25.192  31.296  25.006  1.00  0.00      QMMM H
ATOM   2373 HD23 LEU   146      23.746  32.090  24.345  1.00  0.00      QMMM H
ATOM   2374 C    LEU   146      21.889  29.908  20.725  1.00  0.00      QMMM C
ATOM   2375 O    LEU   146      22.082  29.536  19.566  1.00  0.00      QMMM O
ATOM   2376 N    THR   147      20.748  30.482  21.096  1.00  0.00      QMMM N
ATOM   2377 H    THR   147      20.624  30.657  22.088  1.00  0.00      QMMM H
ATOM   2378 CA   THR   147      19.626  30.758  20.187  1.00  0.00      QMMM C
ATOM   2379 HA   THR   147      19.998  30.855  19.169  1.00  0.00      QMMM H
ATOM   2380 CB   THR   147      18.630  29.589  20.198  1.00  0.00      QMMM C
ATOM   2381 HB   THR   147      18.284  29.407  21.214  1.00  0.00      QMMM H
ATOM   2382 CG2  THR   147      17.420  29.799  19.290  1.00  0.00      QMMM C
ATOM   2383 HG21 THR   147      17.737  30.071  18.285  1.00  0.00      QMMM H
ATOM   2384 HG22 THR   147      16.833  28.882  19.251  1.00  0.00      QMMM H
ATOM   2385 HG23 THR   147      16.788  30.595  19.686  1.00  0.00      QMMM H
ATOM   2386 OG1  THR   147      19.307  28.435  19.747  1.00  0.00      QMMM O
ATOM   2387 HG1  THR   147      20.099  28.747  19.285  1.00  0.00      QMMM H
ATOM   2388 C    THR   147      18.984  32.091  20.552  1.00  0.00      QMMM C
ATOM   2389 O    THR   147      18.084  32.155  21.385  1.00  0.00      QMMM O
ATOM   2390 N    PHE   148      19.482  33.182  19.982  1.00  0.00      QMMM N
ATOM   2391 H    PHE   148      20.125  33.060  19.208  1.00  0.00      QMMM H
ATOM   2392 CA   PHE   148      18.858  34.490  20.154  1.00  0.00      QMMM C
ATOM   2393 HA   PHE   148      18.626  34.627  21.207  1.00  0.00      QMMM H
ATOM   2394 CB   PHE   148      19.842  35.594  19.741  1.00  0.00      QMMM C
ATOM   2395 HB2  PHE   148      20.051  35.502  18.674  1.00  0.00      QMMM H
ATOM   2396 HB3  PHE   148      19.360  36.559  19.901  1.00  0.00      QMMM H
ATOM   2397 CG   PHE   148      21.155  35.599  20.506  1.00  0.00      QMMM C
ATOM   2398 CD1  PHE   148      22.300  35.012  19.939  1.00  0.00      QMMM C
ATOM   2399 HD1  PHE   148      22.224  34.543  18.969  1.00  0.00      QMMM H
ATOM   2400 CE1  PHE   148      23.528  35.036  20.626  1.00  0.00      QMMM C
ATOM   2401 HE1  PHE   148      24.405  34.586  20.182  1.00  0.00      QMMM H
ATOM   2402 CZ   PHE   148      23.609  35.636  21.893  1.00  0.00      QMMM C
ATOM   2403 HZ   PHE   148      24.554  35.649  22.420  1.00  0.00      QMMM H
ATOM   2404 CE2  PHE   148      22.461  36.201  22.477  1.00  0.00      QMMM C
ATOM   2405 HE2  PHE   148      22.513  36.637  23.464  1.00  0.00      QMMM H
ATOM   2406 CD2  PHE   148      21.237  36.189  21.781  1.00  0.00      QMMM C
ATOM   2407 HD2  PHE   148      20.353  36.623  22.228  1.00  0.00      QMMM H
ATOM   2408 C    PHE   148      17.539  34.551  19.364  1.00  0.00      QMMM C
ATOM   2409 O    PHE   148      17.436  33.979  18.275  1.00  0.00      QMMM O
ATOM   2410 N    LEU   149      16.541  35.248  19.915  1.00  0.00      QMMM N
ATOM   2411 H    LEU   149      16.727  35.713  20.794  1.00  0.00      QMMM H
ATOM   2412 CA   LEU   149      15.304  35.661  19.242  1.00  0.00      QMMM C
ATOM   2413 HA   LEU   149      15.471  35.715  18.168  1.00  0.00      QMMM H
ATOM   2414 CB   LEU   149      14.160  34.672  19.553  1.00  0.00      QMMM C
ATOM   2415 HB2  LEU   149      14.120  34.535  20.632  1.00  0.00      QMMM H
ATOM   2416 HB3  LEU   149      13.217  35.130  19.250  1.00  0.00      QMMM H
ATOM   2417 CG   LEU   149      14.245  33.283  18.896  1.00  0.00      QMMM C
ATOM   2418 HG   LEU   149      15.179  32.794  19.170  1.00  0.00      QMMM H
ATOM   2419 CD1  LEU   149      13.091  32.422  19.409  1.00  0.00      QMMM C
ATOM   2420 HD11 LEU   149      12.135  32.872  19.139  1.00  0.00      QMMM H
ATOM   2421 HD12 LEU   149      13.151  31.427  18.971  1.00  0.00      QMMM H
ATOM   2422 HD13 LEU   149      13.153  32.335  20.493  1.00  0.00      QMMM H
ATOM   2423 CD2  LEU   149      14.131  33.354  17.372  1.00  0.00      QMMM C
ATOM   2424 HD21 LEU   149      15.032  33.807  16.964  1.00  0.00      QMMM H
ATOM   2425 HD22 LEU   149      14.036  32.353  16.956  1.00  0.00      QMMM H
ATOM   2426 HD23 LEU   149      13.256  33.940  17.090  1.00  0.00      QMMM H
ATOM   2427 C    LEU   149      14.909  37.064  19.725  1.00  0.00      QMMM C
ATOM   2428 O    LEU   149      15.183  37.415  20.876  1.00  0.00      QMMM O
ATOM   2429 N    ASP   150      14.217  37.830  18.877  1.00  0.00      QMMM N
ATOM   2430 H    ASP   150      14.011  37.472  17.960  1.00  0.00      QMMM H
ATOM   2431 CA   ASP   150      13.578  39.083  19.298  1.00  0.00      QMMM C
ATOM   2432 HA   ASP   150      14.298  39.624  19.924  1.00  0.00      QMMM H
ATOM   2433 CB   ASP   150      13.216  39.977  18.108  1.00  0.00      QMMM C
ATOM   2434 HB2  ASP   150      12.789  39.395  17.284  1.00  0.00      QMMM H
ATOM   2435 HB3  ASP   150      12.447  40.713  18.370  1.00  0.00      QMMM H
ATOM   2436 CG   ASP   150      14.354  40.781  17.491  1.00  0.00      QMMM C
ATOM   2437 OD1  ASP   150      15.538  40.431  17.698  1.00  0.00      QMMM O
ATOM   2438 OD2  ASP   150      14.031  41.785  16.780  1.00  0.00      QMMM O
ATOM   2439 C    ASP   150      12.310  38.811  20.124  1.00  0.00      QMMM C
ATOM   2440 O    ASP   150      11.637  37.795  19.959  1.00  0.00      QMMM O
ATOM   2441 N    SER   151      11.932  39.771  20.961  1.00  0.00      QMMM N
ATOM   2442 H    SER   151      12.547  40.579  21.003  1.00  0.00      QMMM H
ATOM   2443 CA   SER   151      10.820  39.770  21.922  1.00  0.00      QMMM C
ATOM   2444 HA   SER   151      10.911  38.879  22.542  1.00  0.00      QMMM H
ATOM   2445 CB   SER   151      11.018  40.988  22.825  1.00  0.00      QMMM C
ATOM   2446 HB2  SER   151      10.269  41.001  23.610  1.00  0.00      QMMM H
ATOM   2447 HB3  SER   151      11.994  40.877  23.292  1.00  0.00      QMMM H
ATOM   2448 OG   SER   151      11.028  42.217  22.112  1.00  0.00      QMMM O
ATOM   2449 HG   SER   151      10.116  42.599  22.062  1.00  0.00      QMMM H
ATOM   2450 C    SER   151       9.399  39.744  21.335  1.00  0.00      QMMM C
ATOM   2451 O    SER   151       8.425  39.943  22.057  1.00  0.00      QMMM O
ATOM   2452 N    HIS   152       9.276  39.528  20.030  1.00  0.00      QMMM N
ATOM   2453 H    HIS   152      10.139  39.314  19.554  1.00  0.00      QMMM H
ATOM   2454 CA   HIS   152       8.039  39.566  19.254  1.00  0.00      QMMM C
ATOM   2455 HA   HIS   152       7.238  39.112  19.854  1.00  0.00      QMMM H
ATOM   2456 CB   HIS   152       7.676  41.032  18.945  1.00  0.00      QMMM C
ATOM   2457 HB2  HIS   152       6.847  41.081  18.231  1.00  0.00      QMMM H
ATOM   2458 HB3  HIS   152       7.292  41.497  19.865  1.00  0.00      QMMM H
ATOM   2459 CG   HIS   152       8.848  41.830  18.473  1.00  0.00      QMMM C
ATOM   2460 ND1  HIS   152       9.478  42.714  19.319  1.00  0.00      QMMM N
ATOM   2461 HD1  HIS   152       9.131  43.008  20.234  1.00  0.00      QMMM H
ATOM   2462 CE1  HIS   152      10.637  43.115  18.766  1.00  0.00      QMMM C
ATOM   2463 HE1  HIS   152      11.290  43.841  19.215  1.00  0.00      QMMM H
ATOM   2464 NE2  HIS   152      10.814  42.535  17.590  1.00  0.00      QMMM N
ATOM   2465 CD2  HIS   152       9.701  41.746  17.394  1.00  0.00      QMMM C
ATOM   2466 HD2  HIS   152       9.578  41.157  16.496  1.00  0.00      QMMM H
ATOM   2467 C    HIS   152       8.191  38.706  17.987  1.00  0.00      QMMM C
ATOM   2468 O    HIS   152       8.111  39.187  16.850  1.00  0.00      QMMM O
ATOM   2469 N    CYS   153       8.425  37.410  18.194  1.00  0.00      QMMM N
ATOM   2470 H    CYS   153       8.465  37.079  19.154  1.00  0.00      QMMM H
ATOM   2471 CA   CYS   153       8.527  36.407  17.138  1.00  0.00      QMMM C
ATOM   2472 HA   CYS   153       8.306  36.875  16.181  1.00  0.00      QMMM H
ATOM   2473 CB   CYS   153       9.951  35.841  17.085  1.00  0.00      QMMM C
ATOM   2474 HB2  CYS   153      10.153  35.261  17.983  1.00  0.00      QMMM H
ATOM   2475 HB3  CYS   153      10.024  35.184  16.225  1.00  0.00      QMMM H
ATOM   2476 SG   CYS   153      11.189  37.148  16.925  1.00  0.00      QMMM S
ATOM   2477 HG   CYS   153      11.179  37.487  18.226  1.00  0.00      QMMM H
ATOM   2478 C    CYS   153       7.517  35.272  17.340  1.00  0.00      QMMM C
ATOM   2479 O    CYS   153       7.033  35.044  18.445  1.00  0.00      QMMM O
ATOM   2480 N    GLU   154       7.217  34.529  16.276  1.00  0.00      QMMM N
ATOM   2481 H    GLU   154       7.649  34.788  15.393  1.00  0.00      QMMM H
ATOM   2482 CA   GLU   154       6.279  33.402  16.295  1.00  0.00      QMMM C
ATOM   2483 HA   GLU   154       6.216  33.021  17.314  1.00  0.00      QMMM H
ATOM   2484 CB   GLU   154       4.855  33.857  15.909  1.00  0.00      QMMM C
ATOM   2485 HB2  GLU   154       4.830  34.177  14.868  1.00  0.00      QMMM H
ATOM   2486 HB3  GLU   154       4.191  33.000  16.026  1.00  0.00      QMMM H
ATOM   2487 CG   GLU   154       4.355  35.001  16.816  1.00  0.00      QMMM C
ATOM   2488 HG2  GLU   154       4.503  34.708  17.855  1.00  0.00      QMMM H
ATOM   2489 HG3  GLU   154       4.947  35.898  16.638  1.00  0.00      QMMM H
ATOM   2490 CD   GLU   154       2.879  35.346  16.632  1.00  0.00      QMMM C
ATOM   2491 OE1  GLU   154       2.487  36.538  16.662  1.00  0.00      QMMM O
ATOM   2492 OE2  GLU   154       2.019  34.444  16.608  1.00  0.00      QMMM O
ATOM   2493 C    GLU   154       6.821  32.263  15.417  1.00  0.00      QMMM C
ATOM   2494 O    GLU   154       6.868  32.366  14.193  1.00  0.00      QMMM O
ATOM   2495 N    CYS   155       7.351  31.214  16.047  1.00  0.00      QMMM N
ATOM   2496 H    CYS   155       7.325  31.214  17.062  1.00  0.00      QMMM H
ATOM   2497 CA   CYS   155       8.067  30.119  15.387  1.00  0.00      QMMM C
ATOM   2498 HA   CYS   155       8.801  30.540  14.705  1.00  0.00      QMMM H
ATOM   2499 CB   CYS   155       8.796  29.328  16.477  1.00  0.00      QMMM C
ATOM   2500 HB2  CYS   155       8.074  28.988  17.222  1.00  0.00      QMMM H
ATOM   2501 HB3  CYS   155       9.270  28.455  16.034  1.00  0.00      QMMM H
ATOM   2502 SG   CYS   155      10.051  30.371  17.274  1.00  0.00      QMMM S
ATOM   2503 HG   CYS   155      10.917  30.417  16.253  1.00  0.00      QMMM H
ATOM   2504 C    CYS   155       7.165  29.177  14.568  1.00  0.00      QMMM C
ATOM   2505 O    CYS   155       6.014  28.945  14.931  1.00  0.00      QMMM O
ATOM   2506 N    ASN   156       7.730  28.540  13.536  1.00  0.00      QMMM N
ATOM   2507 H    ASN   156       8.683  28.770  13.277  1.00  0.00      QMMM H
ATOM   2508 CA   ASN   156       7.066  27.536  12.697  1.00  0.00      QMMM C
ATOM   2509 HA   ASN   156       6.052  27.414  13.068  1.00  0.00      QMMM H
ATOM   2510 CB   ASN   156       6.988  28.053  11.237  1.00  0.00      QMMM C
ATOM   2511 HB2  ASN   156       7.617  28.932  11.118  1.00  0.00      QMMM H
ATOM   2512 HB3  ASN   156       7.349  27.284  10.554  1.00  0.00      QMMM H
ATOM   2513 CG   ASN   156       5.590  28.441  10.781  1.00  0.00      QMMM C
ATOM   2514 OD1  ASN   156       4.604  28.325  11.493  1.00  0.00      QMMM O
ATOM   2515 ND2  ASN   156       5.451  28.897   9.561  1.00  0.00      QMMM N
ATOM   2516 HD21 ASN   156       4.483  29.092   9.322  1.00  0.00      QMMM H
ATOM   2517 HD22 ASN   156       6.195  29.033   8.894  1.00  0.00      QMMM H
ATOM   2518 C    ASN   156       7.695  26.130  12.829  1.00  0.00      QMMM C
ATOM   2519 O    ASN   156       8.694  25.925  13.523  1.00  0.00      QMMM O
ATOM   2520 N    GLU   157       7.052  25.137  12.216  1.00  0.00      QMMM N
ATOM   2521 H    GLU   157       6.218  25.383  11.680  1.00  0.00      QMMM H
ATOM   2522 CA   GLU   157       7.271  23.695  12.373  1.00  0.00      QMMM C
ATOM   2523 HA   GLU   157       6.970  23.410  13.382  1.00  0.00      QMMM H
ATOM   2524 CB   GLU   157       6.375  22.929  11.377  1.00  0.00      QMMM C
ATOM   2525 HB2  GLU   157       6.401  23.421  10.405  1.00  0.00      QMMM H
ATOM   2526 HB3  GLU   157       6.795  21.931  11.249  1.00  0.00      QMMM H
ATOM   2527 CG   GLU   157       4.912  22.730  11.814  1.00  0.00      QMMM C
ATOM   2528 HG2  GLU   157       4.436  22.061  11.093  1.00  0.00      QMMM H
ATOM   2529 HG3  GLU   157       4.914  22.221  12.781  1.00  0.00      QMMM H
ATOM   2530 CD   GLU   157       4.070  24.010  11.917  1.00  0.00      QMMM C
ATOM   2531 OE1  GLU   157       3.042  23.995  12.632  1.00  0.00      QMMM O
ATOM   2532 OE2  GLU   157       4.456  25.070  11.375  1.00  0.00      QMMM O
ATOM   2533 C    GLU   157       8.741  23.273  12.201  1.00  0.00      QMMM C
ATOM   2534 O    GLU   157       9.314  23.377  11.115  1.00  0.00      QMMM O
ATOM   2535 N    HIS   158       9.347  22.743  13.267  1.00  0.00      QMMM N
ATOM   2536 H    HIS   158       8.831  22.732  14.141  1.00  0.00      QMMM H
ATOM   2537 CA   HIS   158      10.725  22.230  13.295  1.00  0.00      QMMM C
ATOM   2538 HA   HIS   158      10.954  21.976  14.330  1.00  0.00      QMMM H
ATOM   2539 CB   HIS   158      10.821  20.921  12.492  1.00  0.00      QMMM C
ATOM   2540 HB2  HIS   158      10.607  21.110  11.441  1.00  0.00      QMMM H
ATOM   2541 HB3  HIS   158      11.844  20.547  12.555  1.00  0.00      QMMM H
ATOM   2542 CG   HIS   158       9.913  19.836  13.002  1.00  0.00      QMMM C
ATOM   2543 ND1  HIS   158      10.210  18.986  14.037  1.00  0.00      QMMM N
ATOM   2544 HD1  HIS   158      11.070  19.035  14.598  1.00  0.00      QMMM H
ATOM   2545 CE1  HIS   158       9.169  18.154  14.192  1.00  0.00      QMMM C
ATOM   2546 HE1  HIS   158       9.106  17.366  14.930  1.00  0.00      QMMM H
ATOM   2547 NE2  HIS   158       8.202  18.443  13.307  1.00  0.00      QMMM N
ATOM   2548 CD2  HIS   158       8.664  19.519  12.544  1.00  0.00      QMMM C
ATOM   2549 HD2  HIS   158       8.133  20.010  11.744  1.00  0.00      QMMM H
ATOM   2550 C    HIS   158      11.792  23.259  12.873  1.00  0.00      QMMM C
ATOM   2551 O    HIS   158      12.851  22.890  12.373  1.00  0.00      QMMM O
ATOM   2552 N    TRP   159      11.533  24.563  13.042  1.00  0.00      QMMM N
ATOM   2553 H    TRP   159      10.604  24.820  13.355  1.00  0.00      QMMM H
ATOM   2554 CA   TRP   159      12.453  25.617  12.592  1.00  0.00      QMMM C
ATOM   2555 HA   TRP   159      12.531  25.537  11.510  1.00  0.00      QMMM H
ATOM   2556 CB   TRP   159      11.893  27.000  12.951  1.00  0.00      QMMM C
ATOM   2557 HB2  TRP   159      12.438  27.746  12.377  1.00  0.00      QMMM H
ATOM   2558 HB3  TRP   159      10.848  27.049  12.650  1.00  0.00      QMMM H
ATOM   2559 CG   TRP   159      12.018  27.380  14.397  1.00  0.00      QMMM C
ATOM   2560 CD1  TRP   159      11.231  26.921  15.392  1.00  0.00      QMMM C
ATOM   2561 HD1  TRP   159      10.390  26.251  15.257  1.00  0.00      QMMM H
ATOM   2562 NE1  TRP   159      11.695  27.397  16.602  1.00  0.00      QMMM N
ATOM   2563 HE1  TRP   159      11.325  27.088  17.499  1.00  0.00      QMMM H
ATOM   2564 CE2  TRP   159      12.791  28.214  16.445  1.00  0.00      QMMM C
ATOM   2565 CZ2  TRP   159      13.596  28.915  17.353  1.00  0.00      QMMM C
ATOM   2566 HZ2  TRP   159      13.381  28.881  18.409  1.00  0.00      QMMM H
ATOM   2567 CH2  TRP   159      14.674  29.671  16.866  1.00  0.00      QMMM C
ATOM   2568 HH2  TRP   159      15.289  30.244  17.544  1.00  0.00      QMMM H
ATOM   2569 CZ3  TRP   159      14.950  29.687  15.488  1.00  0.00      QMMM C
ATOM   2570 HZ3  TRP   159      15.780  30.275  15.121  1.00  0.00      QMMM H
ATOM   2571 CE3  TRP   159      14.154  28.949  14.590  1.00  0.00      QMMM C
ATOM   2572 HE3  TRP   159      14.376  28.968  13.534  1.00  0.00      QMMM H
ATOM   2573 CD2  TRP   159      13.038  28.210  15.041  1.00  0.00      QMMM C
ATOM   2574 C    TRP   159      13.874  25.500  13.164  1.00  0.00      QMMM C
ATOM   2575 O    TRP   159      14.836  25.871  12.491  1.00  0.00      QMMM O
ATOM   2576 N    LEU   160      14.012  25.044  14.409  1.00  0.00      QMMM N
ATOM   2577 H    LEU   160      13.175  24.718  14.866  1.00  0.00      QMMM H
ATOM   2578 CA   LEU   160      15.271  25.072  15.149  1.00  0.00      QMMM C
ATOM   2579 HA   LEU   160      15.790  25.995  14.893  1.00  0.00      QMMM H
ATOM   2580 CB   LEU   160      14.922  25.107  16.647  1.00  0.00      QMMM C
ATOM   2581 HB2  LEU   160      14.234  25.934  16.815  1.00  0.00      QMMM H
ATOM   2582 HB3  LEU   160      14.396  24.186  16.898  1.00  0.00      QMMM H
ATOM   2583 CG   LEU   160      16.112  25.280  17.606  1.00  0.00      QMMM C
ATOM   2584 HG   LEU   160      16.749  24.402  17.554  1.00  0.00      QMMM H
ATOM   2585 CD1  LEU   160      16.958  26.515  17.301  1.00  0.00      QMMM C
ATOM   2586 HD11 LEU   160      16.326  27.401  17.256  1.00  0.00      QMMM H
ATOM   2587 HD12 LEU   160      17.719  26.647  18.070  1.00  0.00      QMMM H
ATOM   2588 HD13 LEU   160      17.459  26.381  16.346  1.00  0.00      QMMM H
ATOM   2589 CD2  LEU   160      15.581  25.415  19.034  1.00  0.00      QMMM C
ATOM   2590 HD21 LEU   160      14.959  24.557  19.279  1.00  0.00      QMMM H
ATOM   2591 HD22 LEU   160      16.413  25.463  19.733  1.00  0.00      QMMM H
ATOM   2592 HD23 LEU   160      14.984  26.324  19.123  1.00  0.00      QMMM H
ATOM   2593 C    LEU   160      16.195  23.906  14.766  1.00  0.00      QMMM C
ATOM   2594 O    LEU   160      17.417  24.059  14.804  1.00  0.00      QMMM O
ATOM   2595 N    GLU   161      15.633  22.771  14.344  1.00  0.00      QMMM N
ATOM   2596 H    GLU   161      14.618  22.681  14.397  1.00  0.00      QMMM H
ATOM   2597 CA   GLU   161      16.372  21.605  13.862  1.00  0.00      QMMM C
ATOM   2598 HA   GLU   161      17.011  21.278  14.681  1.00  0.00      QMMM H
ATOM   2599 CB   GLU   161      15.421  20.432  13.554  1.00  0.00      QMMM C
ATOM   2600 HB2  GLU   161      14.622  20.726  12.879  1.00  0.00      QMMM H
ATOM   2601 HB3  GLU   161      16.021  19.671  13.059  1.00  0.00      QMMM H
ATOM   2602 CG   GLU   161      14.788  19.783  14.794  1.00  0.00      QMMM C
ATOM   2603 HG2  GLU   161      14.698  18.712  14.594  1.00  0.00      QMMM H
ATOM   2604 HG3  GLU   161      15.459  19.884  15.645  1.00  0.00      QMMM H
ATOM   2605 CD   GLU   161      13.401  20.323  15.176  1.00  0.00      QMMM C
ATOM   2606 OE1  GLU   161      13.221  21.560  15.285  1.00  0.00      QMMM O
ATOM   2607 OE2  GLU   161      12.524  19.470  15.448  1.00  0.00      QMMM O
ATOM   2608 C    GLU   161      17.357  21.930  12.712  1.00  0.00      QMMM C
ATOM   2609 O    GLU   161      18.555  21.734  12.926  1.00  0.00      QMMM O
ATOM   2610 N    PRO   162      16.951  22.490  11.546  1.00  0.00      QMMM N
ATOM   2611 CA   PRO   162      17.879  22.950  10.505  1.00  0.00      QMMM C
ATOM   2612 HA   PRO   162      18.337  22.075  10.044  1.00  0.00      QMMM H
ATOM   2613 CB   PRO   162      17.020  23.676   9.464  1.00  0.00      QMMM C
ATOM   2614 HB2  PRO   162      16.951  24.736   9.709  1.00  0.00      QMMM H
ATOM   2615 HB3  PRO   162      17.415  23.545   8.456  1.00  0.00      QMMM H
ATOM   2616 CD   PRO   162      15.581  22.693  11.097  1.00  0.00      QMMM C
ATOM   2617 HD2  PRO   162      14.979  21.795  11.200  1.00  0.00      QMMM H
ATOM   2618 HD3  PRO   162      15.143  23.518  11.652  1.00  0.00      QMMM H
ATOM   2619 CG   PRO   162      15.645  23.046   9.615  1.00  0.00      QMMM C
ATOM   2620 HG2  PRO   162      15.599  22.137   9.018  1.00  0.00      QMMM H
ATOM   2621 HG3  PRO   162      14.847  23.733   9.331  1.00  0.00      QMMM H
ATOM   2622 C    PRO   162      18.988  23.899  10.979  1.00  0.00      QMMM C
ATOM   2623 O    PRO   162      20.066  23.920  10.391  1.00  0.00      QMMM O
ATOM   2624 N    LEU   163      18.742  24.721  12.003  1.00  0.00      QMMM N
ATOM   2625 H    LEU   163      17.863  24.616  12.492  1.00  0.00      QMMM H
ATOM   2626 CA   LEU   163      19.739  25.673  12.498  1.00  0.00      QMMM C
ATOM   2627 HA   LEU   163      20.256  26.121  11.649  1.00  0.00      QMMM H
ATOM   2628 CB   LEU   163      19.047  26.793  13.290  1.00  0.00      QMMM C
ATOM   2629 HB2  LEU   163      18.558  26.361  14.163  1.00  0.00      QMMM H
ATOM   2630 HB3  LEU   163      19.816  27.469  13.648  1.00  0.00      QMMM H
ATOM   2631 CG   LEU   163      18.002  27.602  12.504  1.00  0.00      QMMM C
ATOM   2632 HG   LEU   163      17.137  26.966  12.344  1.00  0.00      QMMM H
ATOM   2633 CD1  LEU   163      17.573  28.815  13.323  1.00  0.00      QMMM C
ATOM   2634 HD11 LEU   163      18.405  29.512  13.424  1.00  0.00      QMMM H
ATOM   2635 HD12 LEU   163      16.748  29.317  12.821  1.00  0.00      QMMM H
ATOM   2636 HD13 LEU   163      17.238  28.487  14.307  1.00  0.00      QMMM H
ATOM   2637 CD2  LEU   163      18.483  28.111  11.145  1.00  0.00      QMMM C
ATOM   2638 HD21 LEU   163      18.659  27.267  10.483  1.00  0.00      QMMM H
ATOM   2639 HD22 LEU   163      17.719  28.746  10.702  1.00  0.00      QMMM H
ATOM   2640 HD23 LEU   163      19.390  28.699  11.251  1.00  0.00      QMMM H
ATOM   2641 C    LEU   163      20.814  24.975  13.338  1.00  0.00      QMMM C
ATOM   2642 O    LEU   163      22.009  25.175  13.113  1.00  0.00      QMMM O
ATOM   2643 N    LEU   164      20.396  24.131  14.287  1.00  0.00      QMMM N
ATOM   2644 H    LEU   164      19.394  23.998  14.385  1.00  0.00      QMMM H
ATOM   2645 CA   LEU   164      21.311  23.312  15.085  1.00  0.00      QMMM C
ATOM   2646 HA   LEU   164      22.082  23.961  15.494  1.00  0.00      QMMM H
ATOM   2647 CB   LEU   164      20.541  22.651  16.242  1.00  0.00      QMMM C
ATOM   2648 HB2  LEU   164      19.698  22.099  15.825  1.00  0.00      QMMM H
ATOM   2649 HB3  LEU   164      21.197  21.940  16.747  1.00  0.00      QMMM H
ATOM   2650 CG   LEU   164      20.014  23.663  17.277  1.00  0.00      QMMM C
ATOM   2651 HG   LEU   164      19.440  24.441  16.775  1.00  0.00      QMMM H
ATOM   2652 CD1  LEU   164      19.098  22.960  18.272  1.00  0.00      QMMM C
ATOM   2653 HD11 LEU   164      19.634  22.156  18.778  1.00  0.00      QMMM H
ATOM   2654 HD12 LEU   164      18.732  23.678  19.004  1.00  0.00      QMMM H
ATOM   2655 HD13 LEU   164      18.252  22.553  17.723  1.00  0.00      QMMM H
ATOM   2656 CD2  LEU   164      21.130  24.321  18.084  1.00  0.00      QMMM C
ATOM   2657 HD21 LEU   164      21.851  24.777  17.415  1.00  0.00      QMMM H
ATOM   2658 HD22 LEU   164      20.708  25.104  18.710  1.00  0.00      QMMM H
ATOM   2659 HD23 LEU   164      21.639  23.581  18.702  1.00  0.00      QMMM H
ATOM   2660 C    LEU   164      22.064  22.285  14.228  1.00  0.00      QMMM C
ATOM   2661 O    LEU   164      23.242  22.052  14.481  1.00  0.00      QMMM O
ATOM   2662 N    GLU   165      21.433  21.751  13.179  1.00  0.00      QMMM N
ATOM   2663 H    GLU   165      20.438  21.935  13.086  1.00  0.00      QMMM H
ATOM   2664 CA   GLU   165      22.073  20.962  12.121  1.00  0.00      QMMM C
ATOM   2665 HA   GLU   165      22.487  20.053  12.561  1.00  0.00      QMMM H
ATOM   2666 CB   GLU   165      21.007  20.558  11.083  1.00  0.00      QMMM C
ATOM   2667 HB2  GLU   165      20.256  19.947  11.579  1.00  0.00      QMMM H
ATOM   2668 HB3  GLU   165      20.509  21.451  10.717  1.00  0.00      QMMM H
ATOM   2669 CG   GLU   165      21.542  19.794   9.864  1.00  0.00      QMMM C
ATOM   2670 HG2  GLU   165      20.699  19.515   9.229  1.00  0.00      QMMM H
ATOM   2671 HG3  GLU   165      22.189  20.455   9.282  1.00  0.00      QMMM H
ATOM   2672 CD   GLU   165      22.304  18.537  10.278  1.00  0.00      QMMM C
ATOM   2673 OE1  GLU   165      23.480  18.385   9.896  1.00  0.00      QMMM O
ATOM   2674 OE2  GLU   165      21.760  17.736  11.067  1.00  0.00      QMMM O
ATOM   2675 C    GLU   165      23.240  21.733  11.487  1.00  0.00      QMMM C
ATOM   2676 O    GLU   165      24.391  21.314  11.603  1.00  0.00      QMMM O
ATOM   2677 N    ARG   166      22.969  22.889  10.860  1.00  0.00      QMMM N
ATOM   2678 H    ARG   166      21.997  23.185  10.829  1.00  0.00      QMMM H
ATOM   2679 CA   ARG   166      24.002  23.680  10.169  1.00  0.00      QMMM C
ATOM   2680 HA   ARG   166      24.479  23.021   9.441  1.00  0.00      QMMM H
ATOM   2681 CB   ARG   166      23.374  24.877   9.426  1.00  0.00      QMMM C
ATOM   2682 HB2  ARG   166      22.799  25.467  10.142  1.00  0.00      QMMM H
ATOM   2683 HB3  ARG   166      24.166  25.516   9.036  1.00  0.00      QMMM H
ATOM   2684 CG   ARG   166      22.442  24.484   8.261  1.00  0.00      QMMM C
ATOM   2685 HG2  ARG   166      21.695  23.785   8.623  1.00  0.00      QMMM H
ATOM   2686 HG3  ARG   166      21.922  25.376   7.920  1.00  0.00      QMMM H
ATOM   2687 CD   ARG   166      23.117  23.815   7.059  1.00  0.00      QMMM C
ATOM   2688 HD2  ARG   166      23.681  22.954   7.412  1.00  0.00      QMMM H
ATOM   2689 HD3  ARG   166      22.335  23.445   6.394  1.00  0.00      QMMM H
ATOM   2690 NE   ARG   166      23.985  24.733   6.297  1.00  0.00      QMMM N
ATOM   2691 HE   ARG   166      24.028  25.715   6.582  1.00  0.00      QMMM H
ATOM   2692 CZ   ARG   166      24.816  24.404   5.326  1.00  0.00      QMMM C
ATOM   2693 NH1  ARG   166      25.520  25.304   4.714  1.00  0.00      QMMM N
ATOM   2694 HH11 ARG   166      25.519  26.261   5.090  1.00  0.00      QMMM H
ATOM   2695 HH12 ARG   166      26.179  25.045   4.014  1.00  0.00      QMMM H
ATOM   2696 NH2  ARG   166      24.991  23.176   4.941  1.00  0.00      QMMM N
ATOM   2697 HH21 ARG   166      24.788  22.500   5.680  1.00  0.00      QMMM H
ATOM   2698 HH22 ARG   166      25.854  22.950   4.480  1.00  0.00      QMMM H
ATOM   2699 C    ARG   166      25.134  24.128  11.101  1.00  0.00      QMMM C
ATOM   2700 O    ARG   166      26.283  24.123  10.667  1.00  0.00      QMMM O
ATOM   2701 N    VAL   167      24.864  24.495  12.357  1.00  0.00      QMMM N
ATOM   2702 H    VAL   167      23.887  24.505  12.633  1.00  0.00      QMMM H
ATOM   2703 CA   VAL   167      25.920  24.840  13.338  1.00  0.00      QMMM C
ATOM   2704 HA   VAL   167      26.638  25.504  12.852  1.00  0.00      QMMM H
ATOM   2705 CB   VAL   167      25.321  25.605  14.537  1.00  0.00      QMMM C
ATOM   2706 HB   VAL   167      24.463  25.054  14.925  1.00  0.00      QMMM H
ATOM   2707 CG1  VAL   167      26.302  25.845  15.693  1.00  0.00      QMMM C
ATOM   2708 HG11 VAL   167      27.196  26.351  15.327  1.00  0.00      QMMM H
ATOM   2709 HG12 VAL   167      25.825  26.455  16.458  1.00  0.00      QMMM H
ATOM   2710 HG13 VAL   167      26.586  24.896  16.147  1.00  0.00      QMMM H
ATOM   2711 CG2  VAL   167      24.859  26.988  14.064  1.00  0.00      QMMM C
ATOM   2712 HG21 VAL   167      24.117  26.874  13.277  1.00  0.00      QMMM H
ATOM   2713 HG22 VAL   167      24.407  27.539  14.886  1.00  0.00      QMMM H
ATOM   2714 HG23 VAL   167      25.703  27.560  13.677  1.00  0.00      QMMM H
ATOM   2715 C    VAL   167      26.732  23.615  13.787  1.00  0.00      QMMM C
ATOM   2716 O    VAL   167      27.924  23.741  14.057  1.00  0.00      QMMM O
ATOM   2717 N    ALA   168      26.129  22.424  13.823  1.00  0.00      QMMM N
ATOM   2718 H    ALA   168      25.140  22.366  13.602  1.00  0.00      QMMM H
ATOM   2719 CA   ALA   168      26.804  21.153  14.105  1.00  0.00      QMMM C
ATOM   2720 HA   ALA   168      27.606  21.340  14.819  1.00  0.00      QMMM H
ATOM   2721 CB   ALA   168      25.787  20.229  14.783  1.00  0.00      QMMM C
ATOM   2722 HB1  ALA   168      25.007  19.948  14.073  1.00  0.00      QMMM H
ATOM   2723 HB2  ALA   168      26.288  19.336  15.154  1.00  0.00      QMMM H
ATOM   2724 HB3  ALA   168      25.328  20.745  15.626  1.00  0.00      QMMM H
ATOM   2725 C    ALA   168      27.464  20.501  12.863  1.00  0.00      QMMM C
ATOM   2726 O    ALA   168      27.954  19.372  12.941  1.00  0.00      QMMM O
ATOM   2727 N    GLU   169      27.468  21.180  11.713  1.00  0.00      QMMM N
ATOM   2728 H    GLU   169      26.933  22.037  11.711  1.00  0.00      QMMM H
ATOM   2729 CA   GLU   169      28.156  20.807  10.468  1.00  0.00      QMMM C
ATOM   2730 HA   GLU   169      28.448  19.756  10.496  1.00  0.00      QMMM H
ATOM   2731 CB   GLU   169      27.171  21.009   9.308  1.00  0.00      QMMM C
ATOM   2732 HB2  GLU   169      26.274  20.417   9.497  1.00  0.00      QMMM H
ATOM   2733 HB3  GLU   169      26.881  22.056   9.318  1.00  0.00      QMMM H
ATOM   2734 CG   GLU   169      27.694  20.660   7.903  1.00  0.00      QMMM C
ATOM   2735 HG2  GLU   169      28.745  20.944   7.821  1.00  0.00      QMMM H
ATOM   2736 HG3  GLU   169      27.615  19.583   7.740  1.00  0.00      QMMM H
ATOM   2737 CD   GLU   169      26.899  21.423   6.833  1.00  0.00      QMMM C
ATOM   2738 OE1  GLU   169      25.705  21.724   7.054  1.00  0.00      QMMM O
ATOM   2739 OE2  GLU   169      27.488  21.973   5.874  1.00  0.00      QMMM O
ATOM   2740 C    GLU   169      29.443  21.634  10.290  1.00  0.00      QMMM C
ATOM   2741 O    GLU   169      30.529  21.067  10.217  1.00  0.00      QMMM O
ATOM   2742 N    ASP   170      29.348  22.971  10.270  1.00  0.00      QMMM N
ATOM   2743 H    ASP   170      28.425  23.376  10.374  1.00  0.00      QMMM H
ATOM   2744 CA   ASP   170      30.507  23.876  10.327  1.00  0.00      QMMM C
ATOM   2745 HA   ASP   170      31.338  23.298  10.733  1.00  0.00      QMMM H
ATOM   2746 CB   ASP   170      30.980  24.296   8.907  1.00  0.00      QMMM C
ATOM   2747 HB2  ASP   170      31.985  23.895   8.773  1.00  0.00      QMMM H
ATOM   2748 HB3  ASP   170      30.363  23.794   8.163  1.00  0.00      QMMM H
ATOM   2749 CG   ASP   170      31.054  25.795   8.569  1.00  0.00      QMMM C
ATOM   2750 OD1  ASP   170      31.641  26.567   9.359  1.00  0.00      QMMM O
ATOM   2751 OD2  ASP   170      30.551  26.180   7.475  1.00  0.00      QMMM O
ATOM   2752 C    ASP   170      30.242  24.989  11.354  1.00  0.00      QMMM C
ATOM   2753 O    ASP   170      29.401  25.869  11.160  1.00  0.00      QMMM O
ATOM   2754 N    ARG   171      30.914  24.903  12.512  1.00  0.00      QMMM N
ATOM   2755 H    ARG   171      31.516  24.100  12.618  1.00  0.00      QMMM H
ATOM   2756 CA   ARG   171      30.661  25.780  13.671  1.00  0.00      QMMM C
ATOM   2757 HA   ARG   171      29.583  25.762  13.847  1.00  0.00      QMMM H
ATOM   2758 CB   ARG   171      31.328  25.232  14.951  1.00  0.00      QMMM C
ATOM   2759 HB2  ARG   171      30.793  25.649  15.806  1.00  0.00      QMMM H
ATOM   2760 HB3  ARG   171      31.208  24.148  14.986  1.00  0.00      QMMM H
ATOM   2761 CG   ARG   171      32.817  25.596  15.105  1.00  0.00      QMMM C
ATOM   2762 HG2  ARG   171      33.388  25.175  14.276  1.00  0.00      QMMM H
ATOM   2763 HG3  ARG   171      32.930  26.681  15.095  1.00  0.00      QMMM H
ATOM   2764 CD   ARG   171      33.385  25.082  16.434  1.00  0.00      QMMM C
ATOM   2765 HD2  ARG   171      32.696  25.342  17.238  1.00  0.00      QMMM H
ATOM   2766 HD3  ARG   171      33.456  23.994  16.395  1.00  0.00      QMMM H
ATOM   2767 NE   ARG   171      34.720  25.657  16.697  1.00  0.00      QMMM N
ATOM   2768 HE   ARG   171      35.475  25.363  16.105  1.00  0.00      QMMM H
ATOM   2769 CZ   ARG   171      35.042  26.580  17.591  1.00  0.00      QMMM C
ATOM   2770 NH1  ARG   171      36.253  27.053  17.629  1.00  0.00      QMMM N
ATOM   2771 HH11 ARG   171      36.971  26.800  16.986  1.00  0.00      QMMM H
ATOM   2772 HH12 ARG   171      36.451  27.842  18.262  1.00  0.00      QMMM H
ATOM   2773 NH2  ARG   171      34.207  27.065  18.456  1.00  0.00      QMMM N
ATOM   2774 HH21 ARG   171      33.219  26.814  18.501  1.00  0.00      QMMM H
ATOM   2775 HH22 ARG   171      34.583  27.779  19.087  1.00  0.00      QMMM H
ATOM   2776 C    ARG   171      31.003  27.256  13.449  1.00  0.00      QMMM C
ATOM   2777 O    ARG   171      30.697  28.064  14.315  1.00  0.00      QMMM O
ATOM   2778 N    THR   172      31.639  27.621  12.329  1.00  0.00      QMMM N
ATOM   2779 H    THR   172      31.752  26.922  11.603  1.00  0.00      QMMM H
ATOM   2780 CA   THR   172      32.015  29.015  12.013  1.00  0.00      QMMM C
ATOM   2781 HA   THR   172      32.461  29.454  12.906  1.00  0.00      QMMM H
ATOM   2782 CB   THR   172      33.064  29.097  10.891  1.00  0.00      QMMM C
ATOM   2783 HB   THR   172      33.527  30.073  10.983  1.00  0.00      QMMM H
ATOM   2784 CG2  THR   172      34.191  28.070  11.001  1.00  0.00      QMMM C
ATOM   2785 HG21 THR   172      33.815  27.061  10.833  1.00  0.00      QMMM H
ATOM   2786 HG22 THR   172      34.947  28.293  10.247  1.00  0.00      QMMM H
ATOM   2787 HG23 THR   172      34.650  28.135  11.987  1.00  0.00      QMMM H
ATOM   2788 OG1  THR   172      32.483  28.998   9.605  1.00  0.00      QMMM O
ATOM   2789 HG1  THR   172      32.194  28.057   9.486  1.00  0.00      QMMM H
ATOM   2790 C    THR   172      30.811  29.891  11.639  1.00  0.00      QMMM C
ATOM   2791 O    THR   172      30.947  31.093  11.371  1.00  0.00      QMMM O
ATOM   2792 N    ARG   173      29.622  29.286  11.587  1.00  0.00      QMMM N
ATOM   2793 H    ARG   173      29.616  28.295  11.787  1.00  0.00      QMMM H
ATOM   2794 CA   ARG   173      28.368  29.910  11.187  1.00  0.00      QMMM C
ATOM   2795 HA   ARG   173      28.587  30.646  10.422  1.00  0.00      QMMM H
ATOM   2796 CB   ARG   173      27.438  28.839  10.607  1.00  0.00      QMMM C
ATOM   2797 HB2  ARG   173      27.232  28.098  11.384  1.00  0.00      QMMM H
ATOM   2798 HB3  ARG   173      26.505  29.310  10.313  1.00  0.00      QMMM H
ATOM   2799 CG   ARG   173      28.005  28.147   9.366  1.00  0.00      QMMM C
ATOM   2800 HG2  ARG   173      27.948  28.815   8.507  1.00  0.00      QMMM H
ATOM   2801 HG3  ARG   173      29.050  27.879   9.524  1.00  0.00      QMMM H
ATOM   2802 CD   ARG   173      27.215  26.871   9.083  1.00  0.00      QMMM C
ATOM   2803 HD2  ARG   173      27.172  26.279   9.996  1.00  0.00      QMMM H
ATOM   2804 HD3  ARG   173      26.201  27.122   8.772  1.00  0.00      QMMM H
ATOM   2805 NE   ARG   173      27.903  26.104   8.047  1.00  0.00      QMMM N
ATOM   2806 HE   ARG   173      28.836  26.414   7.808  1.00  0.00      QMMM H
ATOM   2807 CZ   ARG   173      27.583  24.957   7.503  1.00  0.00      QMMM C
ATOM   2808 NH1  ARG   173      28.353  24.462   6.584  1.00  0.00      QMMM N
ATOM   2809 HH11 ARG   173      29.285  24.847   6.533  1.00  0.00      QMMM H
ATOM   2810 HH12 ARG   173      28.150  23.517   6.247  1.00  0.00      QMMM H
ATOM   2811 NH2  ARG   173      26.548  24.286   7.888  1.00  0.00      QMMM N
ATOM   2812 HH21 ARG   173      26.182  24.538   8.791  1.00  0.00      QMMM H
ATOM   2813 HH22 ARG   173      26.313  23.383   7.481  1.00  0.00      QMMM H
ATOM   2814 C    ARG   173      27.664  30.642  12.322  1.00  0.00      QMMM C
ATOM   2815 O    ARG   173      27.845  30.373  13.507  1.00  0.00      QMMM O
ATOM   2816 N    VAL   174      26.777  31.531  11.897  1.00  0.00      QMMM N
ATOM   2817 H    VAL   174      26.717  31.639  10.896  1.00  0.00      QMMM H
ATOM   2818 CA   VAL   174      25.781  32.238  12.701  1.00  0.00      QMMM C
ATOM   2819 HA   VAL   174      25.604  31.699  13.633  1.00  0.00      QMMM H
ATOM   2820 CB   VAL   174      26.237  33.672  13.022  1.00  0.00      QMMM C
ATOM   2821 HB   VAL   174      26.192  34.264  12.117  1.00  0.00      QMMM H
ATOM   2822 CG1  VAL   174      25.310  34.309  14.046  1.00  0.00      QMMM C
ATOM   2823 HG11 VAL   174      25.393  33.763  14.982  1.00  0.00      QMMM H
ATOM   2824 HG12 VAL   174      25.591  35.349  14.211  1.00  0.00      QMMM H
ATOM   2825 HG13 VAL   174      24.281  34.282  13.689  1.00  0.00      QMMM H
ATOM   2826 CG2  VAL   174      27.662  33.736  13.583  1.00  0.00      QMMM C
ATOM   2827 HG21 VAL   174      28.385  33.503  12.803  1.00  0.00      QMMM H
ATOM   2828 HG22 VAL   174      27.869  34.735  13.965  1.00  0.00      QMMM H
ATOM   2829 HG23 VAL   174      27.765  33.017  14.394  1.00  0.00      QMMM H
ATOM   2830 C    VAL   174      24.515  32.235  11.854  1.00  0.00      QMMM C
ATOM   2831 O    VAL   174      24.494  32.878  10.805  1.00  0.00      QMMM O
ATOM   2832 N    VAL   175      23.534  31.403  12.205  1.00  0.00      QMMM N
ATOM   2833 H    VAL   175      23.611  30.922  13.097  1.00  0.00      QMMM H
ATOM   2834 CA   VAL   175      22.470  30.988  11.272  1.00  0.00      QMMM C
ATOM   2835 HA   VAL   175      22.672  31.443  10.307  1.00  0.00      QMMM H
ATOM   2836 CB   VAL   175      22.481  29.469  11.001  1.00  0.00      QMMM C
ATOM   2837 HB   VAL   175      21.749  29.261  10.221  1.00  0.00      QMMM H
ATOM   2838 CG1  VAL   175      23.853  29.006  10.506  1.00  0.00      QMMM C
ATOM   2839 HG11 VAL   175      24.543  28.930  11.345  1.00  0.00      QMMM H
ATOM   2840 HG12 VAL   175      23.762  28.031  10.025  1.00  0.00      QMMM H
ATOM   2841 HG13 VAL   175      24.245  29.722   9.789  1.00  0.00      QMMM H
ATOM   2842 CG2  VAL   175      22.159  28.599  12.214  1.00  0.00      QMMM C
ATOM   2843 HG21 VAL   175      21.156  28.807  12.560  1.00  0.00      QMMM H
ATOM   2844 HG22 VAL   175      22.220  27.547  11.938  1.00  0.00      QMMM H
ATOM   2845 HG23 VAL   175      22.857  28.807  13.023  1.00  0.00      QMMM H
ATOM   2846 C    VAL   175      21.098  31.494  11.703  1.00  0.00      QMMM C
ATOM   2847 O    VAL   175      20.645  31.196  12.809  1.00  0.00      QMMM O
ATOM   2848 N    SER   176      20.433  32.280  10.855  1.00  0.00      QMMM N
ATOM   2849 H    SER   176      20.863  32.515   9.963  1.00  0.00      QMMM H
ATOM   2850 CA   SER   176      19.047  32.701  11.087  1.00  0.00      QMMM C
ATOM   2851 HA   SER   176      18.853  32.669  12.157  1.00  0.00      QMMM H
ATOM   2852 CB   SER   176      18.844  34.160  10.643  1.00  0.00      QMMM C
ATOM   2853 HB2  SER   176      17.944  34.561  11.107  1.00  0.00      QMMM H
ATOM   2854 HB3  SER   176      19.693  34.758  10.978  1.00  0.00      QMMM H
ATOM   2855 OG   SER   176      18.699  34.286   9.245  1.00  0.00      QMMM O
ATOM   2856 HG   SER   176      17.798  34.002   9.003  1.00  0.00      QMMM H
ATOM   2857 C    SER   176      18.041  31.775  10.383  1.00  0.00      QMMM C
ATOM   2858 O    SER   176      18.372  31.145   9.368  1.00  0.00      QMMM O
ATOM   2859 N    PRO   177      16.769  31.764  10.823  1.00  0.00      QMMM N
ATOM   2860 CA   PRO   177      15.669  31.358   9.953  1.00  0.00      QMMM C
ATOM   2861 HA   PRO   177      15.830  30.348   9.593  1.00  0.00      QMMM H
ATOM   2862 CB   PRO   177      14.415  31.407  10.839  1.00  0.00      QMMM C
ATOM   2863 HB2  PRO   177      13.522  31.698  10.286  1.00  0.00      QMMM H
ATOM   2864 HB3  PRO   177      14.253  30.443  11.312  1.00  0.00      QMMM H
ATOM   2865 CD   PRO   177      16.269  32.311  12.079  1.00  0.00      QMMM C
ATOM   2866 HD2  PRO   177      16.504  31.625  12.893  1.00  0.00      QMMM H
ATOM   2867 HD3  PRO   177      16.681  33.295  12.295  1.00  0.00      QMMM H
ATOM   2868 CG   PRO   177      14.757  32.425  11.923  1.00  0.00      QMMM C
ATOM   2869 HG2  PRO   177      14.249  32.207  12.862  1.00  0.00      QMMM H
ATOM   2870 HG3  PRO   177      14.501  33.422  11.576  1.00  0.00      QMMM H
ATOM   2871 C    PRO   177      15.571  32.298   8.741  1.00  0.00      QMMM C
ATOM   2872 O    PRO   177      16.119  33.407   8.759  1.00  0.00      QMMM O
ATOM   2873 N    ILE   178      14.820  31.910   7.707  1.00  0.00      QMMM N
ATOM   2874 H    ILE   178      14.395  30.988   7.784  1.00  0.00      QMMM H
ATOM   2875 CA   ILE   178      14.118  32.924   6.915  1.00  0.00      QMMM C
ATOM   2876 HA   ILE   178      14.802  33.759   6.759  1.00  0.00      QMMM H
ATOM   2877 CB   ILE   178      13.693  32.426   5.515  1.00  0.00      QMMM C
ATOM   2878 HB   ILE   178      13.384  31.381   5.572  1.00  0.00      QMMM H
ATOM   2879 CG2  ILE   178      12.509  33.246   4.983  1.00  0.00      QMMM C
ATOM   2880 HG21 ILE   178      12.755  34.308   4.961  1.00  0.00      QMMM H
ATOM   2881 HG22 ILE   178      12.231  32.920   3.985  1.00  0.00      QMMM H
ATOM   2882 HG23 ILE   178      11.638  33.084   5.617  1.00  0.00      QMMM H
ATOM   2883 CG1  ILE   178      14.929  32.564   4.591  1.00  0.00      QMMM C
ATOM   2884 HG12 ILE   178      15.384  33.540   4.752  1.00  0.00      QMMM H
ATOM   2885 HG13 ILE   178      15.655  31.804   4.883  1.00  0.00      QMMM H
ATOM   2886 CD1  ILE   178      14.697  32.460   3.081  1.00  0.00      QMMM C
ATOM   2887 HD11 ILE   178      14.128  33.320   2.730  1.00  0.00      QMMM H
ATOM   2888 HD12 ILE   178      15.659  32.470   2.570  1.00  0.00      QMMM H
ATOM   2889 HD13 ILE   178      14.160  31.545   2.843  1.00  0.00      QMMM H
ATOM   2890 C    ILE   178      12.981  33.474   7.780  1.00  0.00      QMMM C
ATOM   2891 O    ILE   178      12.110  32.744   8.256  1.00  0.00      QMMM O
ATOM   2892 N    ILE   179      13.071  34.774   8.042  1.00  0.00      QMMM N
ATOM   2893 H    ILE   179      13.828  35.286   7.617  1.00  0.00      QMMM H
ATOM   2894 CA   ILE   179      12.207  35.493   8.967  1.00  0.00      QMMM C
ATOM   2895 HA   ILE   179      11.968  34.816   9.783  1.00  0.00      QMMM H
ATOM   2896 CB   ILE   179      12.961  36.697   9.574  1.00  0.00      QMMM C
ATOM   2897 HB   ILE   179      13.134  37.447   8.800  1.00  0.00      QMMM H
ATOM   2898 CG2  ILE   179      12.068  37.291  10.663  1.00  0.00      QMMM C
ATOM   2899 HG21 ILE   179      11.923  36.566  11.465  1.00  0.00      QMMM H
ATOM   2900 HG22 ILE   179      12.513  38.201  11.062  1.00  0.00      QMMM H
ATOM   2901 HG23 ILE   179      11.092  37.540  10.246  1.00  0.00      QMMM H
ATOM   2902 CG1  ILE   179      14.326  36.276  10.175  1.00  0.00      QMMM C
ATOM   2903 HG12 ILE   179      14.166  35.441  10.852  1.00  0.00      QMMM H
ATOM   2904 HG13 ILE   179      14.979  35.938   9.370  1.00  0.00      QMMM H
ATOM   2905 CD1  ILE   179      15.084  37.366  10.946  1.00  0.00      QMMM C
ATOM   2906 HD11 ILE   179      14.572  37.594  11.877  1.00  0.00      QMMM H
ATOM   2907 HD12 ILE   179      16.089  37.011  11.179  1.00  0.00      QMMM H
ATOM   2908 HD13 ILE   179      15.156  38.273  10.353  1.00  0.00      QMMM H
ATOM   2909 C    ILE   179      10.897  35.880   8.260  1.00  0.00      QMMM C
ATOM   2910 O    ILE   179      10.887  36.794   7.437  1.00  0.00      QMMM O
ATOM   2911 N    ASP   180       9.807  35.162   8.539  1.00  0.00      QMMM N
ATOM   2912 H    ASP   180       9.892  34.487   9.288  1.00  0.00      QMMM H
ATOM   2913 CA   ASP   180       8.490  35.436   7.945  1.00  0.00      QMMM C
ATOM   2914 HA   ASP   180       8.612  35.517   6.866  1.00  0.00      QMMM H
ATOM   2915 CB   ASP   180       7.507  34.288   8.218  1.00  0.00      QMMM C
ATOM   2916 HB2  ASP   180       7.452  34.111   9.289  1.00  0.00      QMMM H
ATOM   2917 HB3  ASP   180       6.512  34.584   7.885  1.00  0.00      QMMM H
ATOM   2918 CG   ASP   180       7.851  32.976   7.516  1.00  0.00      QMMM C
ATOM   2919 OD1  ASP   180       7.630  31.917   8.147  1.00  0.00      QMMM O
ATOM   2920 OD2  ASP   180       8.245  32.985   6.324  1.00  0.00      QMMM O
ATOM   2921 C    ASP   180       7.892  36.771   8.433  1.00  0.00      QMMM C
ATOM   2922 O    ASP   180       8.235  37.306   9.492  1.00  0.00      QMMM O
ATOM   2923 N    VAL   181       6.952  37.314   7.660  1.00  0.00      QMMM N
ATOM   2924 H    VAL   181       6.630  36.784   6.855  1.00  0.00      QMMM H
ATOM   2925 CA   VAL   181       6.367  38.639   7.887  1.00  0.00      QMMM C
ATOM   2926 HA   VAL   181       7.106  39.264   8.384  1.00  0.00      QMMM H
ATOM   2927 CB   VAL   181       6.011  39.328   6.552  1.00  0.00      QMMM C
ATOM   2928 HB   VAL   181       5.181  38.811   6.079  1.00  0.00      QMMM H
ATOM   2929 CG1  VAL   181       5.609  40.790   6.793  1.00  0.00      QMMM C
ATOM   2930 HG11 VAL   181       6.415  41.322   7.296  1.00  0.00      QMMM H
ATOM   2931 HG12 VAL   181       5.395  41.273   5.840  1.00  0.00      QMMM H
ATOM   2932 HG13 VAL   181       4.709  40.834   7.407  1.00  0.00      QMMM H
ATOM   2933 CG2  VAL   181       7.191  39.308   5.571  1.00  0.00      QMMM C
ATOM   2934 HG21 VAL   181       7.392  38.288   5.243  1.00  0.00      QMMM H
ATOM   2935 HG22 VAL   181       6.963  39.905   4.688  1.00  0.00      QMMM H
ATOM   2936 HG23 VAL   181       8.079  39.704   6.057  1.00  0.00      QMMM H
ATOM   2937 C    VAL   181       5.154  38.541   8.808  1.00  0.00      QMMM C
ATOM   2938 O    VAL   181       4.049  38.249   8.350  1.00  0.00      QMMM O
ATOM   2939 N    ILE   182       5.334  38.818  10.104  1.00  0.00      QMMM N
ATOM   2940 H    ILE   182       6.273  39.030  10.424  1.00  0.00      QMMM H
ATOM   2941 CA   ILE   182       4.207  39.215  10.960  1.00  0.00      QMMM C
ATOM   2942 HA   ILE   182       3.327  38.651  10.657  1.00  0.00      QMMM H
ATOM   2943 CB   ILE   182       4.428  38.939  12.462  1.00  0.00      QMMM C
ATOM   2944 HB   ILE   182       5.223  39.584  12.831  1.00  0.00      QMMM H
ATOM   2945 CG2  ILE   182       3.123  39.271  13.216  1.00  0.00      QMMM C
ATOM   2946 HG21 ILE   182       2.296  38.679  12.820  1.00  0.00      QMMM H
ATOM   2947 HG22 ILE   182       3.227  39.057  14.278  1.00  0.00      QMMM H
ATOM   2948 HG23 ILE   182       2.883  40.331  13.122  1.00  0.00      QMMM H
ATOM   2949 CG1  ILE   182       4.819  37.471  12.716  1.00  0.00      QMMM C
ATOM   2950 HG12 ILE   182       3.966  36.828  12.505  1.00  0.00      QMMM H
ATOM   2951 HG13 ILE   182       5.627  37.189  12.045  1.00  0.00      QMMM H
ATOM   2952 CD1  ILE   182       5.306  37.218  14.146  1.00  0.00      QMMM C
ATOM   2953 HD11 ILE   182       4.489  37.343  14.854  1.00  0.00      QMMM H
ATOM   2954 HD12 ILE   182       5.681  36.200  14.219  1.00  0.00      QMMM H
ATOM   2955 HD13 ILE   182       6.112  37.906  14.399  1.00  0.00      QMMM H
ATOM   2956 C    ILE   182       3.952  40.701  10.714  1.00  0.00      QMMM C
ATOM   2957 O    ILE   182       4.797  41.549  11.017  1.00  0.00      QMMM O
ATOM   2958 N    ASN   183       2.801  41.037  10.133  1.00  0.00      QMMM N
ATOM   2959 H    ASN   183       2.136  40.292   9.947  1.00  0.00      QMMM H
ATOM   2960 CA   ASN   183       2.403  42.435  10.025  1.00  0.00      QMMM C
ATOM   2961 HA   ASN   183       3.225  42.985   9.564  1.00  0.00      QMMM H
ATOM   2962 CB   ASN   183       1.179  42.585   9.116  1.00  0.00      QMMM C
ATOM   2963 HB2  ASN   183       1.443  42.397   8.077  1.00  0.00      QMMM H
ATOM   2964 HB3  ASN   183       0.426  41.868   9.432  1.00  0.00      QMMM H
ATOM   2965 CG   ASN   183       0.600  43.979   9.268  1.00  0.00      QMMM C
ATOM   2966 OD1  ASN   183      -0.381  44.175   9.954  1.00  0.00      QMMM O
ATOM   2967 ND2  ASN   183       1.268  44.999   8.776  1.00  0.00      QMMM N
ATOM   2968 HD21 ASN   183       0.946  45.924   9.068  1.00  0.00      QMMM H
ATOM   2969 HD22 ASN   183       2.065  44.888   8.183  1.00  0.00      QMMM H
ATOM   2970 C    ASN   183       2.166  43.040  11.424  1.00  0.00      QMMM C
ATOM   2971 O    ASN   183       1.281  42.620  12.164  1.00  0.00      QMMM O
ATOM   2972 N    MET   184       2.942  44.067  11.757  1.00  0.00      QMMM N
ATOM   2973 H    MET   184       3.679  44.298  11.111  1.00  0.00      QMMM H
ATOM   2974 CA   MET   184       2.881  44.828  13.008  1.00  0.00      QMMM C
ATOM   2975 HA   MET   184       2.953  44.125  13.837  1.00  0.00      QMMM H
ATOM   2976 CB   MET   184       4.108  45.754  13.048  1.00  0.00      QMMM C
ATOM   2977 HB2  MET   184       4.103  46.304  13.985  1.00  0.00      QMMM H
ATOM   2978 HB3  MET   184       5.022  45.160  13.021  1.00  0.00      QMMM H
ATOM   2979 CG   MET   184       4.140  46.747  11.881  1.00  0.00      QMMM C
ATOM   2980 HG2  MET   184       4.720  46.309  11.068  1.00  0.00      QMMM H
ATOM   2981 HG3  MET   184       3.130  46.929  11.515  1.00  0.00      QMMM H
ATOM   2982 SD   MET   184       4.866  48.339  12.321  1.00  0.00      QMMM S
ATOM   2983 CE   MET   184       3.462  49.065  13.204  1.00  0.00      QMMM C
ATOM   2984 HE1  MET   184       3.142  48.405  14.000  1.00  0.00      QMMM H
ATOM   2985 HE2  MET   184       3.744  50.029  13.627  1.00  0.00      QMMM H
ATOM   2986 HE3  MET   184       2.624  49.193  12.522  1.00  0.00      QMMM H
ATOM   2987 C    MET   184       1.590  45.634  13.270  1.00  0.00      QMMM C
ATOM   2988 O    MET   184       1.524  46.329  14.284  1.00  0.00      QMMM O
ATOM   2989 N    ASP   185       0.588  45.586  12.388  1.00  0.00      QMMM N
ATOM   2990 H    ASP   185       0.663  44.962  11.597  1.00  0.00      QMMM H
ATOM   2991 CA   ASP   185      -0.656  46.360  12.495  1.00  0.00      QMMM C
ATOM   2992 HA   ASP   185      -0.544  47.106  13.282  1.00  0.00      QMMM H
ATOM   2993 CB   ASP   185      -0.913  47.143  11.197  1.00  0.00      QMMM C
ATOM   2994 HB2  ASP   185      -1.127  46.467  10.374  1.00  0.00      QMMM H
ATOM   2995 HB3  ASP   185      -1.797  47.765  11.339  1.00  0.00      QMMM H
ATOM   2996 CG   ASP   185       0.265  48.045  10.824  1.00  0.00      QMMM C
ATOM   2997 OD1  ASP   185       0.359  49.168  11.375  1.00  0.00      QMMM O
ATOM   2998 OD2  ASP   185       1.113  47.672   9.975  1.00  0.00      QMMM O
ATOM   2999 C    ASP   185      -1.862  45.493  12.900  1.00  0.00      QMMM C
ATOM   3000 O    ASP   185      -2.629  45.929  13.755  1.00  0.00      QMMM O
ATOM   3001 N    ASN   186      -1.998  44.265  12.372  1.00  0.00      QMMM N
ATOM   3002 H    ASN   186      -1.384  44.040  11.595  1.00  0.00      QMMM H
ATOM   3003 CA   ASN   186      -3.064  43.301  12.713  1.00  0.00      QMMM C
ATOM   3004 HA   ASN   186      -3.498  43.596  13.667  1.00  0.00      QMMM H
ATOM   3005 CB   ASN   186      -4.191  43.376  11.665  1.00  0.00      QMMM C
ATOM   3006 HB2  ASN   186      -3.769  43.283  10.667  1.00  0.00      QMMM H
ATOM   3007 HB3  ASN   186      -4.889  42.553  11.815  1.00  0.00      QMMM H
ATOM   3008 CG   ASN   186      -4.989  44.663  11.730  1.00  0.00      QMMM C
ATOM   3009 OD1  ASN   186      -4.829  45.552  10.912  1.00  0.00      QMMM O
ATOM   3010 ND2  ASN   186      -5.906  44.800  12.660  1.00  0.00      QMMM N
ATOM   3011 HD21 ASN   186      -6.351  45.696  12.643  1.00  0.00      QMMM H
ATOM   3012 HD22 ASN   186      -6.090  44.122  13.399  1.00  0.00      QMMM H
ATOM   3013 C    ASN   186      -2.586  41.842  12.939  1.00  0.00      QMMM C
ATOM   3014 O    ASN   186      -3.410  40.950  13.136  1.00  0.00      QMMM O
ATOM   3015 N    PHE   187      -1.274  41.574  12.966  1.00  0.00      QMMM N
ATOM   3016 H    PHE   187      -0.634  42.328  12.746  1.00  0.00      QMMM H
ATOM   3017 CA   PHE   187      -0.663  40.294  13.374  1.00  0.00      QMMM C
ATOM   3018 HA   PHE   187       0.408  40.411  13.210  1.00  0.00      QMMM H
ATOM   3019 CB   PHE   187      -0.831  40.100  14.892  1.00  0.00      QMMM C
ATOM   3020 HB2  PHE   187      -1.813  40.445  15.218  1.00  0.00      QMMM H
ATOM   3021 HB3  PHE   187      -0.773  39.040  15.126  1.00  0.00      QMMM H
ATOM   3022 CG   PHE   187       0.241  40.796  15.700  1.00  0.00      QMMM C
ATOM   3023 CD1  PHE   187       0.211  42.190  15.890  1.00  0.00      QMMM C
ATOM   3024 HD1  PHE   187      -0.601  42.779  15.490  1.00  0.00      QMMM H
ATOM   3025 CE1  PHE   187       1.248  42.822  16.599  1.00  0.00      QMMM C
ATOM   3026 HE1  PHE   187       1.220  43.892  16.745  1.00  0.00      QMMM H
ATOM   3027 CZ   PHE   187       2.299  42.057  17.137  1.00  0.00      QMMM C
ATOM   3028 HZ   PHE   187       3.092  42.530  17.696  1.00  0.00      QMMM H
ATOM   3029 CE2  PHE   187       2.313  40.663  16.968  1.00  0.00      QMMM C
ATOM   3030 HE2  PHE   187       3.114  40.073  17.389  1.00  0.00      QMMM H
ATOM   3031 CD2  PHE   187       1.297  40.037  16.232  1.00  0.00      QMMM C
ATOM   3032 HD2  PHE   187       1.333  38.968  16.073  1.00  0.00      QMMM H
ATOM   3033 C    PHE   187      -1.010  39.044  12.530  1.00  0.00      QMMM C
ATOM   3034 O    PHE   187      -0.759  37.901  12.944  1.00  0.00      QMMM O
ATOM   3035 N    GLN   188      -1.506  39.232  11.305  1.00  0.00      QMMM N
ATOM   3036 H    GLN   188      -1.721  40.194  11.061  1.00  0.00      QMMM H
ATOM   3037 CA   GLN   188      -1.431  38.231  10.237  1.00  0.00      QMMM C
ATOM   3038 HA   GLN   188      -1.904  37.326  10.617  1.00  0.00      QMMM H
ATOM   3039 CB   GLN   188      -2.240  38.674   8.995  1.00  0.00      QMMM C
ATOM   3040 HB2  GLN   188      -2.270  37.820   8.317  1.00  0.00      QMMM H
ATOM   3041 HB3  GLN   188      -3.270  38.873   9.295  1.00  0.00      QMMM H
ATOM   3042 CG   GLN   188      -1.715  39.878   8.183  1.00  0.00      QMMM C
ATOM   3043 HG2  GLN   188      -0.628  39.848   8.126  1.00  0.00      QMMM H
ATOM   3044 HG3  GLN   188      -2.098  39.783   7.167  1.00  0.00      QMMM H
ATOM   3045 CD   GLN   188      -2.147  41.242   8.724  1.00  0.00      QMMM C
ATOM   3046 OE1  GLN   188      -2.044  41.537   9.897  1.00  0.00      QMMM O
ATOM   3047 NE2  GLN   188      -2.610  42.153   7.901  1.00  0.00      QMMM N
ATOM   3048 HE21 GLN   188      -2.827  43.021   8.368  1.00  0.00      QMMM H
ATOM   3049 HE22 GLN   188      -2.750  42.006   6.919  1.00  0.00      QMMM H
ATOM   3050 C    GLN   188       0.032  37.866   9.897  1.00  0.00      QMMM C
ATOM   3051 O    GLN   188       0.951  38.659  10.108  1.00  0.00      QMMM O
ATOM   3052 N    TYR   189       0.236  36.662   9.354  1.00  0.00      QMMM N
ATOM   3053 H    TYR   189      -0.573  36.107   9.125  1.00  0.00      QMMM H
ATOM   3054 CA   TYR   189       1.531  35.984   9.194  1.00  0.00      QMMM C
ATOM   3055 HA   TYR   189       2.344  36.657   9.470  1.00  0.00      QMMM H
ATOM   3056 CB   TYR   189       1.542  34.780  10.157  1.00  0.00      QMMM C
ATOM   3057 HB2  TYR   189       1.284  35.143  11.153  1.00  0.00      QMMM H
ATOM   3058 HB3  TYR   189       0.757  34.083   9.861  1.00  0.00      QMMM H
ATOM   3059 CG   TYR   189       2.846  34.004  10.261  1.00  0.00      QMMM C
ATOM   3060 CD1  TYR   189       3.258  33.144   9.222  1.00  0.00      QMMM C
ATOM   3061 HD1  TYR   189       2.655  33.022   8.333  1.00  0.00      QMMM H
ATOM   3062 CE1  TYR   189       4.458  32.417   9.343  1.00  0.00      QMMM C
ATOM   3063 HE1  TYR   189       4.783  31.743   8.573  1.00  0.00      QMMM H
ATOM   3064 CZ   TYR   189       5.247  32.521  10.504  1.00  0.00      QMMM C
ATOM   3065 OH   TYR   189       6.438  31.868  10.583  1.00  0.00      QMMM O
ATOM   3066 HH   TYR   189       6.821  31.754   9.692  1.00  0.00      QMMM H
ATOM   3067 CE2  TYR   189       4.799  33.332  11.565  1.00  0.00      QMMM C
ATOM   3068 HE2  TYR   189       5.376  33.362  12.475  1.00  0.00      QMMM H
ATOM   3069 CD2  TYR   189       3.612  34.078  11.440  1.00  0.00      QMMM C
ATOM   3070 HD2  TYR   189       3.284  34.685  12.271  1.00  0.00      QMMM H
ATOM   3071 C    TYR   189       1.716  35.549   7.732  1.00  0.00      QMMM C
ATOM   3072 O    TYR   189       0.878  34.811   7.211  1.00  0.00      QMMM O
ATOM   3073 N    VAL   190       2.773  36.013   7.055  1.00  0.00      QMMM N
ATOM   3074 H    VAL   190       3.394  36.652   7.543  1.00  0.00      QMMM H
ATOM   3075 CA   VAL   190       2.983  35.817   5.606  1.00  0.00      QMMM C
ATOM   3076 HA   VAL   190       2.262  35.081   5.253  1.00  0.00      QMMM H
ATOM   3077 CB   VAL   190       2.715  37.117   4.816  1.00  0.00      QMMM C
ATOM   3078 HB   VAL   190       3.493  37.844   5.037  1.00  0.00      QMMM H
ATOM   3079 CG1  VAL   190       2.721  36.850   3.304  1.00  0.00      QMMM C
ATOM   3080 HG11 VAL   190       1.946  36.128   3.045  1.00  0.00      QMMM H
ATOM   3081 HG12 VAL   190       2.535  37.780   2.766  1.00  0.00      QMMM H
ATOM   3082 HG13 VAL   190       3.692  36.470   2.988  1.00  0.00      QMMM H
ATOM   3083 CG2  VAL   190       1.359  37.748   5.165  1.00  0.00      QMMM C
ATOM   3084 HG21 VAL   190       1.362  38.089   6.201  1.00  0.00      QMMM H
ATOM   3085 HG22 VAL   190       1.175  38.613   4.528  1.00  0.00      QMMM H
ATOM   3086 HG23 VAL   190       0.559  37.020   5.027  1.00  0.00      QMMM H
ATOM   3087 C    VAL   190       4.384  35.271   5.298  1.00  0.00      QMMM C
ATOM   3088 O    VAL   190       5.395  35.841   5.704  1.00  0.00      QMMM O
ATOM   3089 N    GLY   191       4.432  34.162   4.554  1.00  0.00      QMMM N
ATOM   3090 H    GLY   191       3.547  33.762   4.288  1.00  0.00      QMMM H
ATOM   3091 CA   GLY   191       5.652  33.445   4.166  1.00  0.00      QMMM C
ATOM   3092 HA2  GLY   191       6.157  33.112   5.069  1.00  0.00      QMMM H
ATOM   3093 HA3  GLY   191       5.379  32.561   3.591  1.00  0.00      QMMM H
ATOM   3094 C    GLY   191       6.645  34.258   3.334  1.00  0.00      QMMM C
ATOM   3095 O    GLY   191       6.373  34.576   2.172  1.00  0.00      QMMM O
ATOM   3096 N    ALA   192       7.811  34.542   3.916  1.00  0.00      QMMM N
ATOM   3097 H    ALA   192       7.945  34.184   4.861  1.00  0.00      QMMM H
ATOM   3098 CA   ALA   192       8.967  35.146   3.254  1.00  0.00      QMMM C
ATOM   3099 HA   ALA   192       8.660  36.083   2.801  1.00  0.00      QMMM H
ATOM   3100 CB   ALA   192       9.980  35.503   4.344  1.00  0.00      QMMM C
ATOM   3101 HB1  ALA   192      10.174  34.635   4.970  1.00  0.00      QMMM H
ATOM   3102 HB2  ALA   192      10.910  35.859   3.903  1.00  0.00      QMMM H
ATOM   3103 HB3  ALA   192       9.569  36.293   4.972  1.00  0.00      QMMM H
ATOM   3104 C    ALA   192       9.567  34.245   2.142  1.00  0.00      QMMM C
ATOM   3105 O    ALA   192       9.195  33.078   2.004  1.00  0.00      QMMM O
ATOM   3106 N    SER   193      10.493  34.798   1.354  1.00  0.00      QMMM N
ATOM   3107 H    SER   193      10.628  35.793   1.507  1.00  0.00      QMMM H
ATOM   3108 CA   SER   193      11.192  34.210   0.190  1.00  0.00      QMMM C
ATOM   3109 HA   SER   193      10.453  33.979  -0.575  1.00  0.00      QMMM H
ATOM   3110 CB   SER   193      12.101  35.323  -0.360  1.00  0.00      QMMM C
ATOM   3111 HB2  SER   193      11.491  36.178  -0.653  1.00  0.00      QMMM H
ATOM   3112 HB3  SER   193      12.756  35.643   0.444  1.00  0.00      QMMM H
ATOM   3113 OG   SER   193      12.904  34.933  -1.456  1.00  0.00      QMMM O
ATOM   3114 HG   SER   193      12.485  35.222  -2.285  1.00  0.00      QMMM H
ATOM   3115 C    SER   193      11.970  32.897   0.472  1.00  0.00      QMMM C
ATOM   3116 O    SER   193      11.918  32.333   1.563  1.00  0.00      QMMM O
ATOM   3117 N    ALA   194      12.706  32.387  -0.520  1.00  0.00      QMMM N
ATOM   3118 H    ALA   194      12.684  32.912  -1.387  1.00  0.00      QMMM H
ATOM   3119 CA   ALA   194      13.704  31.318  -0.420  1.00  0.00      QMMM C
ATOM   3120 HA   ALA   194      13.763  30.983   0.614  1.00  0.00      QMMM H
ATOM   3121 CB   ALA   194      13.216  30.132  -1.262  1.00  0.00      QMMM C
ATOM   3122 HB1  ALA   194      13.193  30.412  -2.317  1.00  0.00      QMMM H
ATOM   3123 HB2  ALA   194      13.892  29.287  -1.133  1.00  0.00      QMMM H
ATOM   3124 HB3  ALA   194      12.216  29.833  -0.945  1.00  0.00      QMMM H
ATOM   3125 C    ALA   194      15.133  31.776  -0.814  1.00  0.00      QMMM C
ATOM   3126 O    ALA   194      16.048  30.955  -0.863  1.00  0.00      QMMM O
ATOM   3127 N    ASP   195      15.345  33.073  -1.085  1.00  0.00      QMMM N
ATOM   3128 H    ASP   195      14.527  33.675  -1.069  1.00  0.00      QMMM H
ATOM   3129 CA   ASP   195      16.527  33.613  -1.787  1.00  0.00      QMMM C
ATOM   3130 HA   ASP   195      17.275  32.829  -1.901  1.00  0.00      QMMM H
ATOM   3131 CB   ASP   195      16.102  34.065  -3.185  1.00  0.00      QMMM C
ATOM   3132 HB2  ASP   195      15.498  34.963  -3.067  1.00  0.00      QMMM H
ATOM   3133 HB3  ASP   195      16.986  34.327  -3.768  1.00  0.00      QMMM H
ATOM   3134 CG   ASP   195      15.299  33.031  -3.962  1.00  0.00      QMMM C
ATOM   3135 OD1  ASP   195      14.060  33.183  -4.036  1.00  0.00      QMMM O
ATOM   3136 OD2  ASP   195      15.907  32.177  -4.646  1.00  0.00      QMMM O
ATOM   3137 C    ASP   195      17.211  34.805  -1.078  1.00  0.00      QMMM C
ATOM   3138 O    ASP   195      18.007  35.526  -1.681  1.00  0.00      QMMM O
ATOM   3139 N    LEU   196      16.871  35.055   0.185  1.00  0.00      QMMM N
ATOM   3140 H    LEU   196      16.237  34.401   0.615  1.00  0.00      QMMM H
ATOM   3141 CA   LEU   196      17.354  36.191   0.974  1.00  0.00      QMMM C
ATOM   3142 HA   LEU   196      17.270  37.102   0.377  1.00  0.00      QMMM H
ATOM   3143 CB   LEU   196      16.478  36.345   2.233  1.00  0.00      QMMM C
ATOM   3144 HB2  LEU   196      16.661  35.491   2.886  1.00  0.00      QMMM H
ATOM   3145 HB3  LEU   196      16.799  37.242   2.763  1.00  0.00      QMMM H
ATOM   3146 CG   LEU   196      14.964  36.426   1.992  1.00  0.00      QMMM C
ATOM   3147 HG   LEU   196      14.634  35.511   1.501  1.00  0.00      QMMM H
ATOM   3148 CD1  LEU   196      14.251  36.507   3.339  1.00  0.00      QMMM C
ATOM   3149 HD11 LEU   196      14.548  37.416   3.863  1.00  0.00      QMMM H
ATOM   3150 HD12 LEU   196      13.173  36.499   3.188  1.00  0.00      QMMM H
ATOM   3151 HD13 LEU   196      14.524  35.650   3.951  1.00  0.00      QMMM H
ATOM   3152 CD2  LEU   196      14.568  37.627   1.130  1.00  0.00      QMMM C
ATOM   3153 HD21 LEU   196      14.969  37.508   0.123  1.00  0.00      QMMM H
ATOM   3154 HD22 LEU   196      13.484  37.702   1.061  1.00  0.00      QMMM H
ATOM   3155 HD23 LEU   196      14.963  38.541   1.565  1.00  0.00      QMMM H
ATOM   3156 C    LEU   196      18.827  36.042   1.396  1.00  0.00      QMMM C
ATOM   3157 O    LEU   196      19.130  35.224   2.267  1.00  0.00      QMMM O
ATOM   3158 N    LYS   197      19.733  36.876   0.870  1.00  0.00      QMMM N
ATOM   3159 H    LYS   197      19.405  37.507   0.143  1.00  0.00      QMMM H
ATOM   3160 CA   LYS   197      20.832  37.394   1.702  1.00  0.00      QMMM C
ATOM   3161 HA   LYS   197      21.200  36.599   2.351  1.00  0.00      QMMM H
ATOM   3162 CB   LYS   197      22.011  37.893   0.835  1.00  0.00      QMMM C
ATOM   3163 HB2  LYS   197      21.648  38.554   0.052  1.00  0.00      QMMM H
ATOM   3164 HB3  LYS   197      22.700  38.467   1.456  1.00  0.00      QMMM H
ATOM   3165 CG   LYS   197      22.806  36.742   0.202  1.00  0.00      QMMM C
ATOM   3166 HG2  LYS   197      23.253  36.141   0.996  1.00  0.00      QMMM H
ATOM   3167 HG3  LYS   197      22.132  36.107  -0.369  1.00  0.00      QMMM H
ATOM   3168 CD   LYS   197      23.918  37.264  -0.723  1.00  0.00      QMMM C
ATOM   3169 HD2  LYS   197      23.480  37.863  -1.524  1.00  0.00      QMMM H
ATOM   3170 HD3  LYS   197      24.602  37.894  -0.156  1.00  0.00      QMMM H
ATOM   3171 CE   LYS   197      24.685  36.087  -1.334  1.00  0.00      QMMM C
ATOM   3172 HE2  LYS   197      24.985  35.395  -0.541  1.00  0.00      QMMM H
ATOM   3173 HE3  LYS   197      24.014  35.548  -2.011  1.00  0.00      QMMM H
ATOM   3174 NZ   LYS   197      25.883  36.524  -2.087  1.00  0.00      QMMM N
ATOM   3175 HZ1  LYS   197      25.711  37.305  -2.722  1.00  0.00      QMMM H
ATOM   3176 HZ2  LYS   197      26.651  36.810  -1.488  1.00  0.00      QMMM H
ATOM   3177 HZ3  LYS   197      26.195  35.792  -2.718  1.00  0.00      QMMM H
ATOM   3178 C    LYS   197      20.285  38.499   2.624  1.00  0.00      QMMM C
ATOM   3179 O    LYS   197      19.136  38.935   2.517  1.00  0.00      QMMM O
ATOM   3180 N    GLY   198      21.123  38.956   3.542  1.00  0.00      QMMM N
ATOM   3181 H    GLY   198      22.044  38.534   3.556  1.00  0.00      QMMM H
ATOM   3182 CA   GLY   198      20.933  40.143   4.364  1.00  0.00      QMMM C
ATOM   3183 HA2  GLY   198      20.021  40.671   4.082  1.00  0.00      QMMM H
ATOM   3184 HA3  GLY   198      20.862  39.842   5.407  1.00  0.00      QMMM H
ATOM   3185 C    GLY   198      22.130  41.073   4.194  1.00  0.00      QMMM C
ATOM   3186 O    GLY   198      23.260  40.614   3.996  1.00  0.00      QMMM O
ATOM   3187 N    GLY   199      21.890  42.378   4.276  1.00  0.00      QMMM N
ATOM   3188 H    GLY   199      20.938  42.698   4.438  1.00  0.00      QMMM H
ATOM   3189 CA   GLY   199      22.865  43.384   3.871  1.00  0.00      QMMM C
ATOM   3190 HA2  GLY   199      23.827  43.173   4.334  1.00  0.00      QMMM H
ATOM   3191 HA3  GLY   199      22.994  43.326   2.792  1.00  0.00      QMMM H
ATOM   3192 C    GLY   199      22.459  44.804   4.248  1.00  0.00      QMMM C
ATOM   3193 O    GLY   199      21.607  45.031   5.107  1.00  0.00      QMMM O
ATOM   3194 N    PHE   200      23.142  45.776   3.654  1.00  0.00      QMMM N
ATOM   3195 H    PHE   200      23.788  45.517   2.915  1.00  0.00      QMMM H
ATOM   3196 CA   PHE   200      23.125  47.188   4.041  1.00  0.00      QMMM C
ATOM   3197 HA   PHE   200      22.148  47.452   4.448  1.00  0.00      QMMM H
ATOM   3198 CB   PHE   200      24.200  47.403   5.129  1.00  0.00      QMMM C
ATOM   3199 HB2  PHE   200      24.281  48.466   5.357  1.00  0.00      QMMM H
ATOM   3200 HB3  PHE   200      23.865  46.909   6.042  1.00  0.00      QMMM H
ATOM   3201 CG   PHE   200      25.579  46.866   4.767  1.00  0.00      QMMM C
ATOM   3202 CD1  PHE   200      26.458  47.626   3.971  1.00  0.00      QMMM C
ATOM   3203 HD1  PHE   200      26.175  48.614   3.640  1.00  0.00      QMMM H
ATOM   3204 CE1  PHE   200      27.697  47.090   3.573  1.00  0.00      QMMM C
ATOM   3205 HE1  PHE   200      28.355  47.671   2.942  1.00  0.00      QMMM H
ATOM   3206 CZ   PHE   200      28.064  45.793   3.971  1.00  0.00      QMMM C
ATOM   3207 HZ   PHE   200      29.008  45.371   3.653  1.00  0.00      QMMM H
ATOM   3208 CE2  PHE   200      27.198  45.036   4.778  1.00  0.00      QMMM C
ATOM   3209 HE2  PHE   200      27.478  44.038   5.084  1.00  0.00      QMMM H
ATOM   3210 CD2  PHE   200      25.962  45.573   5.177  1.00  0.00      QMMM C
ATOM   3211 HD2  PHE   200      25.295  44.979   5.783  1.00  0.00      QMMM H
ATOM   3212 C    PHE   200      23.381  48.087   2.823  1.00  0.00      QMMM C
ATOM   3213 O    PHE   200      23.728  47.602   1.747  1.00  0.00      QMMM O
ATOM   3214 N    ASP   201      23.244  49.398   2.995  1.00  0.00      QMMM N
ATOM   3215 H    ASP   201      22.893  49.740   3.879  1.00  0.00      QMMM H
ATOM   3216 CA   ASP   201      23.796  50.408   2.087  1.00  0.00      QMMM C
ATOM   3217 HA   ASP   201      24.303  49.918   1.253  1.00  0.00      QMMM H
ATOM   3218 CB   ASP   201      22.690  51.313   1.512  1.00  0.00      QMMM C
ATOM   3219 HB2  ASP   201      22.448  52.084   2.240  1.00  0.00      QMMM H
ATOM   3220 HB3  ASP   201      23.083  51.825   0.631  1.00  0.00      QMMM H
ATOM   3221 CG   ASP   201      21.413  50.567   1.130  1.00  0.00      QMMM C
ATOM   3222 OD1  ASP   201      20.522  50.449   2.005  1.00  0.00      QMMM O
ATOM   3223 OD2  ASP   201      21.338  50.103  -0.025  1.00  0.00      QMMM O
ATOM   3224 C    ASP   201      24.828  51.244   2.858  1.00  0.00      QMMM C
ATOM   3225 O    ASP   201      25.091  51.004   4.038  1.00  0.00      QMMM O
ATOM   3226 N    TRP   202      25.360  52.308   2.255  1.00  0.00      QMMM N
ATOM   3227 H    TRP   202      25.175  52.446   1.272  1.00  0.00      QMMM H
ATOM   3228 CA   TRP   202      26.158  53.311   2.978  1.00  0.00      QMMM C
ATOM   3229 HA   TRP   202      26.948  52.786   3.510  1.00  0.00      QMMM H
ATOM   3230 CB   TRP   202      26.825  54.250   1.966  1.00  0.00      QMMM C
ATOM   3231 HB2  TRP   202      26.064  54.914   1.553  1.00  0.00      QMMM H
ATOM   3232 HB3  TRP   202      27.556  54.869   2.488  1.00  0.00      QMMM H
ATOM   3233 CG   TRP   202      27.517  53.544   0.833  1.00  0.00      QMMM C
ATOM   3234 CD1  TRP   202      27.355  53.835  -0.478  1.00  0.00      QMMM C
ATOM   3235 HD1  TRP   202      26.728  54.631  -0.864  1.00  0.00      QMMM H
ATOM   3236 NE1  TRP   202      28.074  52.936  -1.243  1.00  0.00      QMMM N
ATOM   3237 HE1  TRP   202      28.080  52.928  -2.254  1.00  0.00      QMMM H
ATOM   3238 CE2  TRP   202      28.728  52.010  -0.460  1.00  0.00      QMMM C
ATOM   3239 CZ2  TRP   202      29.530  50.902  -0.767  1.00  0.00      QMMM C
ATOM   3240 HZ2  TRP   202      29.728  50.639  -1.796  1.00  0.00      QMMM H
ATOM   3241 CH2  TRP   202      30.054  50.127   0.280  1.00  0.00      QMMM C
ATOM   3242 HH2  TRP   202      30.663  49.261   0.060  1.00  0.00      QMMM H
ATOM   3243 CZ3  TRP   202      29.792  50.483   1.614  1.00  0.00      QMMM C
ATOM   3244 HZ3  TRP   202      30.208  49.887   2.415  1.00  0.00      QMMM H
ATOM   3245 CE3  TRP   202      28.987  51.600   1.910  1.00  0.00      QMMM C
ATOM   3246 HE3  TRP   202      28.795  51.846   2.941  1.00  0.00      QMMM H
ATOM   3247 CD2  TRP   202      28.416  52.386   0.881  1.00  0.00      QMMM C
ATOM   3248 C    TRP   202      25.376  54.070   4.071  1.00  0.00      QMMM C
ATOM   3249 O    TRP   202      25.963  54.850   4.810  1.00  0.00      QMMM O
ATOM   3250 N    ASN   203      24.073  53.812   4.224  1.00  0.00      QMMM N
ATOM   3251 H    ASN   203      23.690  53.125   3.593  1.00  0.00      QMMM H
ATOM   3252 CA   ASN   203      23.272  54.175   5.398  1.00  0.00      QMMM C
ATOM   3253 HA   ASN   203      23.487  55.215   5.652  1.00  0.00      QMMM H
ATOM   3254 CB   ASN   203      21.779  54.076   5.010  1.00  0.00      QMMM C
ATOM   3255 HB2  ASN   203      21.174  54.420   5.846  1.00  0.00      QMMM H
ATOM   3256 HB3  ASN   203      21.597  54.751   4.175  1.00  0.00      QMMM H
ATOM   3257 CG   ASN   203      21.308  52.677   4.613  1.00  0.00      QMMM C
ATOM   3258 OD1  ASN   203      21.844  51.660   5.025  1.00  0.00      QMMM O
ATOM   3259 ND2  ASN   203      20.318  52.586   3.761  1.00  0.00      QMMM N
ATOM   3260 HD21 ASN   203      20.219  51.656   3.332  1.00  0.00      QMMM H
ATOM   3261 HD22 ASN   203      19.874  53.379   3.345  1.00  0.00      QMMM H
ATOM   3262 C    ASN   203      23.592  53.344   6.668  1.00  0.00      QMMM C
ATOM   3263 O    ASN   203      23.255  53.777   7.767  1.00  0.00      QMMM O
ATOM   3264 N    LEU   204      24.233  52.175   6.522  1.00  0.00      QMMM N
ATOM   3265 H    LEU   204      24.455  51.906   5.569  1.00  0.00      QMMM H
ATOM   3266 CA   LEU   204      24.476  51.141   7.540  1.00  0.00      QMMM C
ATOM   3267 HA   LEU   204      24.678  50.219   6.998  1.00  0.00      QMMM H
ATOM   3268 CB   LEU   204      25.755  51.478   8.331  1.00  0.00      QMMM C
ATOM   3269 HB2  LEU   204      25.611  52.439   8.824  1.00  0.00      QMMM H
ATOM   3270 HB3  LEU   204      25.895  50.722   9.103  1.00  0.00      QMMM H
ATOM   3271 CG   LEU   204      27.045  51.540   7.489  1.00  0.00      QMMM C
ATOM   3272 HG   LEU   204      26.971  52.352   6.765  1.00  0.00      QMMM H
ATOM   3273 CD1  LEU   204      28.235  51.819   8.408  1.00  0.00      QMMM C
ATOM   3274 HD11 LEU   204      28.394  50.989   9.093  1.00  0.00      QMMM H
ATOM   3275 HD12 LEU   204      29.134  51.967   7.815  1.00  0.00      QMMM H
ATOM   3276 HD13 LEU   204      28.044  52.718   8.988  1.00  0.00      QMMM H
ATOM   3277 CD2  LEU   204      27.343  50.236   6.743  1.00  0.00      QMMM C
ATOM   3278 HD21 LEU   204      26.602  50.072   5.963  1.00  0.00      QMMM H
ATOM   3279 HD22 LEU   204      28.319  50.291   6.267  1.00  0.00      QMMM H
ATOM   3280 HD23 LEU   204      27.328  49.395   7.434  1.00  0.00      QMMM H
ATOM   3281 C    LEU   204      23.255  50.777   8.418  1.00  0.00      QMMM C
ATOM   3282 O    LEU   204      23.396  50.474   9.604  1.00  0.00      QMMM O
ATOM   3283 N    VAL   205      22.052  50.739   7.829  1.00  0.00      QMMM N
ATOM   3284 H    VAL   205      22.014  51.007   6.849  1.00  0.00      QMMM H
ATOM   3285 CA   VAL   205      20.801  50.308   8.484  1.00  0.00      QMMM C
ATOM   3286 HA   VAL   205      21.059  49.870   9.448  1.00  0.00      QMMM H
ATOM   3287 CB   VAL   205      19.853  51.484   8.801  1.00  0.00      QMMM C
ATOM   3288 HB   VAL   205      18.884  51.064   9.052  1.00  0.00      QMMM H
ATOM   3289 CG1  VAL   205      20.334  52.263  10.024  1.00  0.00      QMMM C
ATOM   3290 HG11 VAL   205      21.280  52.749   9.793  1.00  0.00      QMMM H
ATOM   3291 HG12 VAL   205      19.599  53.020  10.298  1.00  0.00      QMMM H
ATOM   3292 HG13 VAL   205      20.470  51.589  10.869  1.00  0.00      QMMM H
ATOM   3293 CG2  VAL   205      19.644  52.488   7.663  1.00  0.00      QMMM C
ATOM   3294 HG21 VAL   205      19.337  51.979   6.750  1.00  0.00      QMMM H
ATOM   3295 HG22 VAL   205      18.881  53.212   7.944  1.00  0.00      QMMM H
ATOM   3296 HG23 VAL   205      20.577  53.016   7.482  1.00  0.00      QMMM H
ATOM   3297 C    VAL   205      20.096  49.192   7.703  1.00  0.00      QMMM C
ATOM   3298 O    VAL   205      19.335  49.455   6.776  1.00  0.00      QMMM O
ATOM   3299 N    PHE   206      20.326  47.949   8.135  1.00  0.00      QMMM N
ATOM   3300 H    PHE   206      20.910  47.888   8.958  1.00  0.00      QMMM H
ATOM   3301 CA   PHE   206      19.961  46.650   7.543  1.00  0.00      QMMM C
ATOM   3302 HA   PHE   206      20.814  46.343   6.942  1.00  0.00      QMMM H
ATOM   3303 CB   PHE   206      19.838  45.636   8.692  1.00  0.00      QMMM C
ATOM   3304 HB2  PHE   206      20.790  45.586   9.221  1.00  0.00      QMMM H
ATOM   3305 HB3  PHE   206      19.090  45.997   9.400  1.00  0.00      QMMM H
ATOM   3306 CG   PHE   206      19.452  44.236   8.255  1.00  0.00      QMMM C
ATOM   3307 CD1  PHE   206      20.425  43.344   7.774  1.00  0.00      QMMM C
ATOM   3308 HD1  PHE   206      21.454  43.655   7.708  1.00  0.00      QMMM H
ATOM   3309 CE1  PHE   206      20.061  42.056   7.351  1.00  0.00      QMMM C
ATOM   3310 HE1  PHE   206      20.823  41.381   6.996  1.00  0.00      QMMM H
ATOM   3311 CZ   PHE   206      18.710  41.668   7.366  1.00  0.00      QMMM C
ATOM   3312 HZ   PHE   206      18.421  40.687   7.015  1.00  0.00      QMMM H
ATOM   3313 CE2  PHE   206      17.731  42.566   7.825  1.00  0.00      QMMM C
ATOM   3314 HE2  PHE   206      16.692  42.272   7.828  1.00  0.00      QMMM H
ATOM   3315 CD2  PHE   206      18.103  43.843   8.278  1.00  0.00      QMMM C
ATOM   3316 HD2  PHE   206      17.355  44.539   8.622  1.00  0.00      QMMM H
ATOM   3317 C    PHE   206      18.715  46.570   6.628  1.00  0.00      QMMM C
ATOM   3318 O    PHE   206      17.643  47.116   6.924  1.00  0.00      QMMM O
ATOM   3319 N    LYS   207      18.855  45.764   5.563  1.00  0.00      QMMM N
ATOM   3320 H    LYS   207      19.770  45.327   5.461  1.00  0.00      QMMM H
ATOM   3321 CA   LYS   207      17.841  45.336   4.584  1.00  0.00      QMMM C
ATOM   3322 HA   LYS   207      16.863  45.376   5.060  1.00  0.00      QMMM H
ATOM   3323 CB   LYS   207      17.850  46.308   3.385  1.00  0.00      QMMM C
ATOM   3324 HB2  LYS   207      17.129  45.965   2.641  1.00  0.00      QMMM H
ATOM   3325 HB3  LYS   207      17.532  47.296   3.722  1.00  0.00      QMMM H
ATOM   3326 CG   LYS   207      19.237  46.436   2.730  1.00  0.00      QMMM C
ATOM   3327 HG2  LYS   207      19.858  47.084   3.351  1.00  0.00      QMMM H
ATOM   3328 HG3  LYS   207      19.709  45.458   2.674  1.00  0.00      QMMM H
ATOM   3329 CD   LYS   207      19.151  47.022   1.314  1.00  0.00      QMMM C
ATOM   3330 HD2  LYS   207      18.716  46.291   0.630  1.00  0.00      QMMM H
ATOM   3331 HD3  LYS   207      18.521  47.912   1.332  1.00  0.00      QMMM H
ATOM   3332 CE   LYS   207      20.535  47.446   0.818  1.00  0.00      QMMM C
ATOM   3333 HE2  LYS   207      20.438  47.992  -0.125  1.00  0.00      QMMM H
ATOM   3334 HE3  LYS   207      20.939  48.158   1.541  1.00  0.00      QMMM H
ATOM   3335 NZ   LYS   207      21.477  46.318   0.659  1.00  0.00      QMMM N
ATOM   3336 HZ1  LYS   207      21.377  45.825  -0.224  1.00  0.00      QMMM H
ATOM   3337 HZ2  LYS   207      22.441  46.639   0.736  1.00  0.00      QMMM H
ATOM   3338 HZ3  LYS   207      21.326  45.575   1.339  1.00  0.00      QMMM H
ATOM   3339 C    LYS   207      18.054  43.877   4.125  1.00  0.00      QMMM C
ATOM   3340 O    LYS   207      19.051  43.239   4.457  1.00  0.00      QMMM O
ATOM   3341 N    TRP   208      17.110  43.363   3.333  1.00  0.00      QMMM N
ATOM   3342 H    TRP   208      16.347  43.964   3.074  1.00  0.00      QMMM H
ATOM   3343 CA   TRP   208      17.095  41.996   2.797  1.00  0.00      QMMM C
ATOM   3344 HA   TRP   208      17.826  41.384   3.329  1.00  0.00      QMMM H
ATOM   3345 CB   TRP   208      15.724  41.365   3.033  1.00  0.00      QMMM C
ATOM   3346 HB2  TRP   208      14.956  41.967   2.544  1.00  0.00      QMMM H
ATOM   3347 HB3  TRP   208      15.721  40.382   2.567  1.00  0.00      QMMM H
ATOM   3348 CG   TRP   208      15.362  41.183   4.468  1.00  0.00      QMMM C
ATOM   3349 CD1  TRP   208      14.497  41.955   5.159  1.00  0.00      QMMM C
ATOM   3350 HD1  TRP   208      13.957  42.805   4.757  1.00  0.00      QMMM H
ATOM   3351 NE1  TRP   208      14.379  41.469   6.444  1.00  0.00      QMMM N
ATOM   3352 HE1  TRP   208      13.767  41.922   7.123  1.00  0.00      QMMM H
ATOM   3353 CE2  TRP   208      15.155  40.347   6.640  1.00  0.00      QMMM C
ATOM   3354 CZ2  TRP   208      15.366  39.507   7.741  1.00  0.00      QMMM C
ATOM   3355 HZ2  TRP   208      14.839  39.697   8.662  1.00  0.00      QMMM H
ATOM   3356 CH2  TRP   208      16.268  38.434   7.619  1.00  0.00      QMMM C
ATOM   3357 HH2  TRP   208      16.454  37.770   8.451  1.00  0.00      QMMM H
ATOM   3358 CZ3  TRP   208      16.944  38.219   6.406  1.00  0.00      QMMM C
ATOM   3359 HZ3  TRP   208      17.637  37.394   6.318  1.00  0.00      QMMM H
ATOM   3360 CE3  TRP   208      16.725  39.072   5.307  1.00  0.00      QMMM C
ATOM   3361 HE3  TRP   208      17.256  38.907   4.379  1.00  0.00      QMMM H
ATOM   3362 CD2  TRP   208      15.822  40.154   5.395  1.00  0.00      QMMM C
ATOM   3363 C    TRP   208      17.469  41.956   1.312  1.00  0.00      QMMM C
ATOM   3364 O    TRP   208      16.621  42.102   0.432  1.00  0.00      QMMM O
ATOM   3365 N    ASP   209      18.754  41.779   1.039  1.00  0.00      QMMM N
ATOM   3366 H    ASP   209      19.402  41.764   1.813  1.00  0.00      QMMM H
ATOM   3367 CA   ASP   209      19.328  41.644  -0.298  1.00  0.00      QMMM C
ATOM   3368 HA   ASP   209      18.966  42.468  -0.914  1.00  0.00      QMMM H
ATOM   3369 CB   ASP   209      20.852  41.796  -0.191  1.00  0.00      QMMM C
ATOM   3370 HB2  ASP   209      21.245  41.100   0.553  1.00  0.00      QMMM H
ATOM   3371 HB3  ASP   209      21.300  41.557  -1.157  1.00  0.00      QMMM H
ATOM   3372 CG   ASP   209      21.233  43.230   0.196  1.00  0.00      QMMM C
ATOM   3373 OD1  ASP   209      20.979  43.668   1.340  1.00  0.00      QMMM O
ATOM   3374 OD2  ASP   209      21.799  43.968  -0.640  1.00  0.00      QMMM O
ATOM   3375 C    ASP   209      18.885  40.333  -0.986  1.00  0.00      QMMM C
ATOM   3376 O    ASP   209      19.467  39.263  -0.805  1.00  0.00      QMMM O
ATOM   3377 N    TYR   210      17.816  40.408  -1.781  1.00  0.00      QMMM N
ATOM   3378 H    TYR   210      17.332  41.293  -1.802  1.00  0.00      QMMM H
ATOM   3379 CA   TYR   210      17.341  39.317  -2.640  1.00  0.00      QMMM C
ATOM   3380 HA   TYR   210      17.120  38.458  -2.005  1.00  0.00      QMMM H
ATOM   3381 CB   TYR   210      16.040  39.762  -3.334  1.00  0.00      QMMM C
ATOM   3382 HB2  TYR   210      15.513  40.455  -2.676  1.00  0.00      QMMM H
ATOM   3383 HB3  TYR   210      16.278  40.312  -4.246  1.00  0.00      QMMM H
ATOM   3384 CG   TYR   210      15.090  38.627  -3.670  1.00  0.00      QMMM C
ATOM   3385 CD1  TYR   210      13.863  38.521  -2.985  1.00  0.00      QMMM C
ATOM   3386 HD1  TYR   210      13.603  39.255  -2.235  1.00  0.00      QMMM H
ATOM   3387 CE1  TYR   210      12.989  37.451  -3.255  1.00  0.00      QMMM C
ATOM   3388 HE1  TYR   210      12.048  37.353  -2.736  1.00  0.00      QMMM H
ATOM   3389 CZ   TYR   210      13.363  36.456  -4.180  1.00  0.00      QMMM C
ATOM   3390 OH   TYR   210      12.592  35.344  -4.317  1.00  0.00      QMMM O
ATOM   3391 HH   TYR   210      13.134  34.522  -4.305  1.00  0.00      QMMM H
ATOM   3392 CE2  TYR   210      14.574  36.583  -4.892  1.00  0.00      QMMM C
ATOM   3393 HE2  TYR   210      14.846  35.821  -5.596  1.00  0.00      QMMM H
ATOM   3394 CD2  TYR   210      15.433  37.671  -4.647  1.00  0.00      QMMM C
ATOM   3395 HD2  TYR   210      16.367  37.761  -5.188  1.00  0.00      QMMM H
ATOM   3396 C    TYR   210      18.428  38.915  -3.658  1.00  0.00      QMMM C
ATOM   3397 O    TYR   210      18.897  39.758  -4.422  1.00  0.00      QMMM O
ATOM   3398 N    MET   211      18.856  37.646  -3.662  1.00  0.00      QMMM N
ATOM   3399 H    MET   211      18.461  37.011  -2.977  1.00  0.00      QMMM H
ATOM   3400 CA   MET   211      20.024  37.197  -4.437  1.00  0.00      QMMM C
ATOM   3401 HA   MET   211      20.881  37.767  -4.073  1.00  0.00      QMMM H
ATOM   3402 CB   MET   211      20.291  35.711  -4.172  1.00  0.00      QMMM C
ATOM   3403 HB2  MET   211      19.350  35.168  -4.087  1.00  0.00      QMMM H
ATOM   3404 HB3  MET   211      20.843  35.295  -5.009  1.00  0.00      QMMM H
ATOM   3405 CG   MET   211      21.142  35.523  -2.915  1.00  0.00      QMMM C
ATOM   3406 HG2  MET   211      22.028  36.152  -3.006  1.00  0.00      QMMM H
ATOM   3407 HG3  MET   211      20.576  35.857  -2.046  1.00  0.00      QMMM H
ATOM   3408 SD   MET   211      21.710  33.824  -2.642  1.00  0.00      QMMM S
ATOM   3409 CE   MET   211      20.139  33.055  -2.202  1.00  0.00      QMMM C
ATOM   3410 HE1  MET   211      19.451  33.099  -3.046  1.00  0.00      QMMM H
ATOM   3411 HE2  MET   211      20.317  32.018  -1.930  1.00  0.00      QMMM H
ATOM   3412 HE3  MET   211      19.714  33.583  -1.352  1.00  0.00      QMMM H
ATOM   3413 C    MET   211      19.960  37.453  -5.956  1.00  0.00      QMMM C
ATOM   3414 O    MET   211      18.905  37.391  -6.591  1.00  0.00      QMMM O
ATOM   3415 N    THR   212      21.145  37.681  -6.531  1.00  0.00      QMMM N
ATOM   3416 H    THR   212      21.959  37.638  -5.935  1.00  0.00      QMMM H
ATOM   3417 CA   THR   212      21.408  38.086  -7.925  1.00  0.00      QMMM C
ATOM   3418 HA   THR   212      20.782  38.951  -8.135  1.00  0.00      QMMM H
ATOM   3419 CB   THR   212      22.885  38.504  -8.055  1.00  0.00      QMMM C
ATOM   3420 HB   THR   212      23.104  38.788  -9.081  1.00  0.00      QMMM H
ATOM   3421 CG2  THR   212      23.216  39.700  -7.162  1.00  0.00      QMMM C
ATOM   3422 HG21 THR   212      23.178  39.420  -6.109  1.00  0.00      QMMM H
ATOM   3423 HG22 THR   212      24.221  40.055  -7.391  1.00  0.00      QMMM H
ATOM   3424 HG23 THR   212      22.512  40.511  -7.348  1.00  0.00      QMMM H
ATOM   3425 OG1  THR   212      23.710  37.417  -7.709  1.00  0.00      QMMM O
ATOM   3426 HG1  THR   212      24.555  37.788  -7.335  1.00  0.00      QMMM H
ATOM   3427 C    THR   212      21.087  36.998  -8.971  1.00  0.00      QMMM C
ATOM   3428 O    THR   212      20.960  35.823  -8.617  1.00  0.00      QMMM O
ATOM   3429 N    PRO   213      20.962  37.343 -10.275  1.00  0.00      QMMM N
ATOM   3430 CA   PRO   213      20.506  36.431 -11.332  1.00  0.00      QMMM C
ATOM   3431 HA   PRO   213      19.434  36.286 -11.189  1.00  0.00      QMMM H
ATOM   3432 CB   PRO   213      20.704  37.188 -12.647  1.00  0.00      QMMM C
ATOM   3433 HB2  PRO   213      21.732  37.081 -12.998  1.00  0.00      QMMM H
ATOM   3434 HB3  PRO   213      19.999  36.861 -13.412  1.00  0.00      QMMM H
ATOM   3435 CD   PRO   213      21.078  38.689 -10.832  1.00  0.00      QMMM C
ATOM   3436 HD2  PRO   213      20.556  39.430 -10.227  1.00  0.00      QMMM H
ATOM   3437 HD3  PRO   213      22.131  38.955 -10.932  1.00  0.00      QMMM H
ATOM   3438 CG   PRO   213      20.455  38.632 -12.226  1.00  0.00      QMMM C
ATOM   3439 HG2  PRO   213      19.381  38.816 -12.157  1.00  0.00      QMMM H
ATOM   3440 HG3  PRO   213      20.924  39.341 -12.909  1.00  0.00      QMMM H
ATOM   3441 C    PRO   213      21.147  35.037 -11.372  1.00  0.00      QMMM C
ATOM   3442 O    PRO   213      20.416  34.054 -11.450  1.00  0.00      QMMM O
ATOM   3443 N    GLU   214      22.476  34.907 -11.297  1.00  0.00      QMMM N
ATOM   3444 H    GLU   214      23.051  35.734 -11.241  1.00  0.00      QMMM H
ATOM   3445 CA   GLU   214      23.119  33.580 -11.298  1.00  0.00      QMMM C
ATOM   3446 HA   GLU   214      22.713  33.014 -12.137  1.00  0.00      QMMM H
ATOM   3447 CB   GLU   214      24.637  33.714 -11.506  1.00  0.00      QMMM C
ATOM   3448 HB2  GLU   214      24.815  34.213 -12.460  1.00  0.00      QMMM H
ATOM   3449 HB3  GLU   214      25.052  34.344 -10.716  1.00  0.00      QMMM H
ATOM   3450 CG   GLU   214      25.385  32.366 -11.501  1.00  0.00      QMMM C
ATOM   3451 HG2  GLU   214      26.424  32.546 -11.784  1.00  0.00      QMMM H
ATOM   3452 HG3  GLU   214      25.388  31.972 -10.482  1.00  0.00      QMMM H
ATOM   3453 CD   GLU   214      24.777  31.322 -12.452  1.00  0.00      QMMM C
ATOM   3454 OE1  GLU   214      24.240  31.695 -13.516  1.00  0.00      QMMM O
ATOM   3455 OE2  GLU   214      24.795  30.111 -12.141  1.00  0.00      QMMM O
ATOM   3456 C    GLU   214      22.804  32.777 -10.027  1.00  0.00      QMMM C
ATOM   3457 O    GLU   214      22.527  31.578 -10.096  1.00  0.00      QMMM O
ATOM   3458 N    GLN   215      22.772  33.430  -8.863  1.00  0.00      QMMM N
ATOM   3459 H    GLN   215      22.941  34.427  -8.870  1.00  0.00      QMMM H
ATOM   3460 CA   GLN   215      22.324  32.801  -7.619  1.00  0.00      QMMM C
ATOM   3461 HA   GLN   215      22.885  31.877  -7.473  1.00  0.00      QMMM H
ATOM   3462 CB   GLN   215      22.620  33.715  -6.425  1.00  0.00      QMMM C
ATOM   3463 HB2  GLN   215      22.259  34.718  -6.648  1.00  0.00      QMMM H
ATOM   3464 HB3  GLN   215      22.094  33.334  -5.550  1.00  0.00      QMMM H
ATOM   3465 CG   GLN   215      24.122  33.763  -6.101  1.00  0.00      QMMM C
ATOM   3466 HG2  GLN   215      24.452  32.775  -5.781  1.00  0.00      QMMM H
ATOM   3467 HG3  GLN   215      24.683  34.039  -6.994  1.00  0.00      QMMM H
ATOM   3468 CD   GLN   215      24.456  34.772  -5.009  1.00  0.00      QMMM C
ATOM   3469 OE1  GLN   215      24.985  34.449  -3.955  1.00  0.00      QMMM O
ATOM   3470 NE2  GLN   215      24.182  36.034  -5.236  1.00  0.00      QMMM N
ATOM   3471 HE21 GLN   215      24.899  36.632  -4.822  1.00  0.00      QMMM H
ATOM   3472 HE22 GLN   215      23.923  36.286  -6.181  1.00  0.00      QMMM H
ATOM   3473 C    GLN   215      20.840  32.403  -7.677  1.00  0.00      QMMM C
ATOM   3474 O    GLN   215      20.473  31.400  -7.076  1.00  0.00      QMMM O
ATOM   3475 N    ARG   216      19.984  33.098  -8.443  1.00  0.00      QMMM N
ATOM   3476 H    ARG   216      20.345  33.951  -8.862  1.00  0.00      QMMM H
ATOM   3477 CA   ARG   216      18.635  32.600  -8.779  1.00  0.00      QMMM C
ATOM   3478 HA   ARG   216      18.158  32.257  -7.860  1.00  0.00      QMMM H
ATOM   3479 CB   ARG   216      17.746  33.681  -9.422  1.00  0.00      QMMM C
ATOM   3480 HB2  ARG   216      18.145  33.958 -10.397  1.00  0.00      QMMM H
ATOM   3481 HB3  ARG   216      16.763  33.242  -9.599  1.00  0.00      QMMM H
ATOM   3482 CG   ARG   216      17.555  34.969  -8.607  1.00  0.00      QMMM C
ATOM   3483 HG2  ARG   216      18.472  35.552  -8.643  1.00  0.00      QMMM H
ATOM   3484 HG3  ARG   216      16.786  35.569  -9.092  1.00  0.00      QMMM H
ATOM   3485 CD   ARG   216      17.179  34.766  -7.131  1.00  0.00      QMMM C
ATOM   3486 HD2  ARG   216      18.076  34.450  -6.595  1.00  0.00      QMMM H
ATOM   3487 HD3  ARG   216      16.880  35.728  -6.711  1.00  0.00      QMMM H
ATOM   3488 NE   ARG   216      16.120  33.762  -6.896  1.00  0.00      QMMM N
ATOM   3489 HE   ARG   216      16.319  33.046  -6.195  1.00  0.00      QMMM H
ATOM   3490 CZ   ARG   216      14.871  33.706  -7.313  1.00  0.00      QMMM C
ATOM   3491 NH1  ARG   216      14.088  32.787  -6.840  1.00  0.00      QMMM N
ATOM   3492 HH11 ARG   216      14.427  32.332  -5.985  1.00  0.00      QMMM H
ATOM   3493 HH12 ARG   216      13.107  32.769  -7.028  1.00  0.00      QMMM H
ATOM   3494 NH2  ARG   216      14.370  34.560  -8.160  1.00  0.00      QMMM N
ATOM   3495 HH21 ARG   216      14.963  35.303  -8.479  1.00  0.00      QMMM H
ATOM   3496 HH22 ARG   216      13.404  34.508  -8.419  1.00  0.00      QMMM H
ATOM   3497 C    ARG   216      18.696  31.366  -9.682  1.00  0.00      QMMM C
ATOM   3498 O    ARG   216      18.098  30.347  -9.348  1.00  0.00      QMMM O
ATOM   3499 N    ARG   217      19.405  31.455 -10.815  1.00  0.00      QMMM N
ATOM   3500 H    ARG   217      19.857  32.350 -10.978  1.00  0.00      QMMM H
ATOM   3501 CA   ARG   217      19.512  30.412 -11.851  1.00  0.00      QMMM C
ATOM   3502 HA   ARG   217      18.516  30.231 -12.252  1.00  0.00      QMMM H
ATOM   3503 CB   ARG   217      20.404  30.907 -13.004  1.00  0.00      QMMM C
ATOM   3504 HB2  ARG   217      20.117  31.924 -13.276  1.00  0.00      QMMM H
ATOM   3505 HB3  ARG   217      21.443  30.926 -12.673  1.00  0.00      QMMM H
ATOM   3506 CG   ARG   217      20.254  30.015 -14.251  1.00  0.00      QMMM C
ATOM   3507 HG2  ARG   217      20.316  28.962 -13.973  1.00  0.00      QMMM H
ATOM   3508 HG3  ARG   217      19.273  30.193 -14.692  1.00  0.00      QMMM H
ATOM   3509 CD   ARG   217      21.329  30.307 -15.304  1.00  0.00      QMMM C
ATOM   3510 HD2  ARG   217      21.077  29.787 -16.229  1.00  0.00      QMMM H
ATOM   3511 HD3  ARG   217      21.341  31.378 -15.513  1.00  0.00      QMMM H
ATOM   3512 NE   ARG   217      22.661  29.893 -14.831  1.00  0.00      QMMM N
ATOM   3513 HE   ARG   217      23.202  30.588 -14.305  1.00  0.00      QMMM H
ATOM   3514 CZ   ARG   217      23.278  28.738 -14.949  1.00  0.00      QMMM C
ATOM   3515 NH1  ARG   217      24.383  28.521 -14.307  1.00  0.00      QMMM N
ATOM   3516 HH11 ARG   217      24.640  29.230 -13.604  1.00  0.00      QMMM H
ATOM   3517 HH12 ARG   217      24.903  27.673 -14.349  1.00  0.00      QMMM H
ATOM   3518 NH2  ARG   217      22.808  27.772 -15.689  1.00  0.00      QMMM N
ATOM   3519 HH21 ARG   217      21.958  27.945 -16.190  1.00  0.00      QMMM H
ATOM   3520 HH22 ARG   217      23.311  26.912 -15.769  1.00  0.00      QMMM H
ATOM   3521 C    ARG   217      20.002  29.081 -11.279  1.00  0.00      QMMM C
ATOM   3522 O    ARG   217      19.308  28.073 -11.368  1.00  0.00      QMMM O
ATOM   3523 N    SER   218      21.172  29.087 -10.645  1.00  0.00      QMMM N
ATOM   3524 H    SER   218      21.671  29.971 -10.624  1.00  0.00      QMMM H
ATOM   3525 CA   SER   218      21.759  27.927  -9.958  1.00  0.00      QMMM C
ATOM   3526 HA   SER   218      21.949  27.150 -10.698  1.00  0.00      QMMM H
ATOM   3527 CB   SER   218      23.106  28.316  -9.337  1.00  0.00      QMMM C
ATOM   3528 HB2  SER   218      23.500  27.471  -8.770  1.00  0.00      QMMM H
ATOM   3529 HB3  SER   218      23.813  28.566 -10.130  1.00  0.00      QMMM H
ATOM   3530 OG   SER   218      22.955  29.431  -8.482  1.00  0.00      QMMM O
ATOM   3531 HG   SER   218      22.941  30.228  -9.047  1.00  0.00      QMMM H
ATOM   3532 C    SER   218      20.836  27.311  -8.893  1.00  0.00      QMMM C
ATOM   3533 O    SER   218      20.797  26.090  -8.742  1.00  0.00      QMMM O
ATOM   3534 N    ARG   219      20.039  28.127  -8.187  1.00  0.00      QMMM N
ATOM   3535 H    ARG   219      20.158  29.122  -8.338  1.00  0.00      QMMM H
ATOM   3536 CA   ARG   219      19.048  27.671  -7.197  1.00  0.00      QMMM C
ATOM   3537 HA   ARG   219      19.464  26.821  -6.655  1.00  0.00      QMMM H
ATOM   3538 CB   ARG   219      18.771  28.789  -6.176  1.00  0.00      QMMM C
ATOM   3539 HB2  ARG   219      18.520  29.709  -6.706  1.00  0.00      QMMM H
ATOM   3540 HB3  ARG   219      17.916  28.519  -5.560  1.00  0.00      QMMM H
ATOM   3541 CG   ARG   219      19.967  29.022  -5.240  1.00  0.00      QMMM C
ATOM   3542 HG2  ARG   219      20.144  28.129  -4.638  1.00  0.00      QMMM H
ATOM   3543 HG3  ARG   219      20.862  29.206  -5.835  1.00  0.00      QMMM H
ATOM   3544 CD   ARG   219      19.737  30.234  -4.325  1.00  0.00      QMMM C
ATOM   3545 HD2  ARG   219      20.706  30.598  -3.979  1.00  0.00      QMMM H
ATOM   3546 HD3  ARG   219      19.281  31.040  -4.902  1.00  0.00      QMMM H
ATOM   3547 NE   ARG   219      18.875  29.926  -3.167  1.00  0.00      QMMM N
ATOM   3548 HE   ARG   219      17.890  30.140  -3.250  1.00  0.00      QMMM H
ATOM   3549 CZ   ARG   219      19.264  29.487  -1.985  1.00  0.00      QMMM C
ATOM   3550 NH1  ARG   219      18.421  29.426  -1.009  1.00  0.00      QMMM N
ATOM   3551 HH11 ARG   219      17.444  29.677  -1.160  1.00  0.00      QMMM H
ATOM   3552 HH12 ARG   219      18.706  29.042  -0.119  1.00  0.00      QMMM H
ATOM   3553 NH2  ARG   219      20.496  29.132  -1.735  1.00  0.00      QMMM N
ATOM   3554 HH21 ARG   219      21.164  29.189  -2.477  1.00  0.00      QMMM H
ATOM   3555 HH22 ARG   219      20.791  28.867  -0.799  1.00  0.00      QMMM H
ATOM   3556 C    ARG   219      17.731  27.155  -7.789  1.00  0.00      QMMM C
ATOM   3557 O    ARG   219      16.959  26.589  -7.025  1.00  0.00      QMMM O
ATOM   3558 N    GLN   220      17.453  27.263  -9.095  1.00  0.00      QMMM N
ATOM   3559 H    GLN   220      18.131  27.739  -9.679  1.00  0.00      QMMM H
ATOM   3560 CA   GLN   220      16.139  26.902  -9.672  1.00  0.00      QMMM C
ATOM   3561 HA   GLN   220      15.398  27.590  -9.264  1.00  0.00      QMMM H
ATOM   3562 CB   GLN   220      16.142  27.064 -11.202  1.00  0.00      QMMM C
ATOM   3563 HB2  GLN   220      17.051  26.629 -11.619  1.00  0.00      QMMM H
ATOM   3564 HB3  GLN   220      15.291  26.516 -11.611  1.00  0.00      QMMM H
ATOM   3565 CG   GLN   220      16.009  28.529 -11.641  1.00  0.00      QMMM C
ATOM   3566 HG2  GLN   220      15.081  28.943 -11.247  1.00  0.00      QMMM H
ATOM   3567 HG3  GLN   220      16.835  29.105 -11.234  1.00  0.00      QMMM H
ATOM   3568 CD   GLN   220      16.005  28.674 -13.159  1.00  0.00      QMMM C
ATOM   3569 OE1  GLN   220      16.921  29.195 -13.771  1.00  0.00      QMMM O
ATOM   3570 NE2  GLN   220      14.969  28.235 -13.840  1.00  0.00      QMMM N
ATOM   3571 HE21 GLN   220      15.052  28.379 -14.831  1.00  0.00      QMMM H
ATOM   3572 HE22 GLN   220      14.179  27.797 -13.405  1.00  0.00      QMMM H
ATOM   3573 C    GLN   220      15.638  25.490  -9.309  1.00  0.00      QMMM C
ATOM   3574 O    GLN   220      14.452  25.321  -9.046  1.00  0.00      QMMM O
ATOM   3575 N    GLY   221      16.521  24.485  -9.255  1.00  0.00      QMMM N
ATOM   3576 H    GLY   221      17.478  24.701  -9.495  1.00  0.00      QMMM H
ATOM   3577 CA   GLY   221      16.157  23.114  -8.860  1.00  0.00      QMMM C
ATOM   3578 HA2  GLY   221      15.145  22.890  -9.201  1.00  0.00      QMMM H
ATOM   3579 HA3  GLY   221      16.831  22.414  -9.351  1.00  0.00      QMMM H
ATOM   3580 C    GLY   221      16.216  22.838  -7.349  1.00  0.00      QMMM C
ATOM   3581 O    GLY   221      15.798  21.774  -6.898  1.00  0.00      QMMM O
ATOM   3582 N    ASN   222      16.745  23.771  -6.555  1.00  0.00      QMMM N
ATOM   3583 H    ASN   222      16.950  24.671  -6.975  1.00  0.00      QMMM H
ATOM   3584 CA   ASN   222      16.999  23.631  -5.120  1.00  0.00      QMMM C
ATOM   3585 HA   ASN   222      16.285  22.928  -4.694  1.00  0.00      QMMM H
ATOM   3586 CB   ASN   222      18.413  23.022  -4.991  1.00  0.00      QMMM C
ATOM   3587 HB2  ASN   222      18.460  22.111  -5.586  1.00  0.00      QMMM H
ATOM   3588 HB3  ASN   222      19.135  23.732  -5.394  1.00  0.00      QMMM H
ATOM   3589 CG   ASN   222      18.824  22.646  -3.577  1.00  0.00      QMMM C
ATOM   3590 OD1  ASN   222      18.042  22.219  -2.739  1.00  0.00      QMMM O
ATOM   3591 ND2  ASN   222      20.099  22.738  -3.276  1.00  0.00      QMMM N
ATOM   3592 HD21 ASN   222      20.360  22.460  -2.350  1.00  0.00      QMMM H
ATOM   3593 HD22 ASN   222      20.755  23.087  -3.952  1.00  0.00      QMMM H
ATOM   3594 C    ASN   222      16.817  24.981  -4.375  1.00  0.00      QMMM C
ATOM   3595 O    ASN   222      17.740  25.419  -3.683  1.00  0.00      QMMM O
ATOM   3596 N    PRO   223      15.663  25.677  -4.511  1.00  0.00      QMMM N
ATOM   3597 CA   PRO   223      15.509  27.054  -4.032  1.00  0.00      QMMM C
ATOM   3598 HA   PRO   223      16.319  27.670  -4.415  1.00  0.00      QMMM H
ATOM   3599 CB   PRO   223      14.185  27.554  -4.620  1.00  0.00      QMMM C
ATOM   3600 HB2  PRO   223      13.672  28.251  -3.956  1.00  0.00      QMMM H
ATOM   3601 HB3  PRO   223      14.377  28.025  -5.586  1.00  0.00      QMMM H
ATOM   3602 CD   PRO   223      14.455  25.260  -5.214  1.00  0.00      QMMM C
ATOM   3603 HD2  PRO   223      14.621  25.309  -6.290  1.00  0.00      QMMM H
ATOM   3604 HD3  PRO   223      14.149  24.256  -4.925  1.00  0.00      QMMM H
ATOM   3605 CG   PRO   223      13.378  26.274  -4.834  1.00  0.00      QMMM C
ATOM   3606 HG2  PRO   223      12.636  26.390  -5.624  1.00  0.00      QMMM H
ATOM   3607 HG3  PRO   223      12.901  25.975  -3.900  1.00  0.00      QMMM H
ATOM   3608 C    PRO   223      15.539  27.139  -2.506  1.00  0.00      QMMM C
ATOM   3609 O    PRO   223      16.172  28.021  -1.933  1.00  0.00      QMMM O
ATOM   3610 N    VAL   224      14.902  26.185  -1.830  1.00  0.00      QMMM N
ATOM   3611 H    VAL   224      14.382  25.511  -2.374  1.00  0.00      QMMM H
ATOM   3612 CA   VAL   224      14.990  25.998  -0.380  1.00  0.00      QMMM C
ATOM   3613 HA   VAL   224      15.069  26.982   0.080  1.00  0.00      QMMM H
ATOM   3614 CB   VAL   224      13.719  25.347   0.185  1.00  0.00      QMMM C
ATOM   3615 HB   VAL   224      13.963  24.957   1.165  1.00  0.00      QMMM H
ATOM   3616 CG1  VAL   224      12.624  26.395   0.364  1.00  0.00      QMMM C
ATOM   3617 HG11 VAL   224      12.386  26.859  -0.594  1.00  0.00      QMMM H
ATOM   3618 HG12 VAL   224      11.733  25.905   0.755  1.00  0.00      QMMM H
ATOM   3619 HG13 VAL   224      12.937  27.159   1.071  1.00  0.00      QMMM H
ATOM   3620 CG2  VAL   224      13.169  24.205  -0.675  1.00  0.00      QMMM C
ATOM   3621 HG21 VAL   224      13.966  23.508  -0.908  1.00  0.00      QMMM H
ATOM   3622 HG22 VAL   224      12.380  23.692  -0.126  1.00  0.00      QMMM H
ATOM   3623 HG23 VAL   224      12.738  24.591  -1.600  1.00  0.00      QMMM H
ATOM   3624 C    VAL   224      16.266  25.241   0.011  1.00  0.00      QMMM C
ATOM   3625 O    VAL   224      16.254  24.044   0.313  1.00  0.00      QMMM O
ATOM   3626 N    ALA   225      17.380  25.970   0.014  1.00  0.00      QMMM N
ATOM   3627 H    ALA   225      17.296  26.912  -0.350  1.00  0.00      QMMM H
ATOM   3628 CA   ALA   225      18.703  25.537   0.472  1.00  0.00      QMMM C
ATOM   3629 HA   ALA   225      18.587  24.665   1.114  1.00  0.00      QMMM H
ATOM   3630 CB   ALA   225      19.511  25.142  -0.769  1.00  0.00      QMMM C
ATOM   3631 HB1  ALA   225      19.624  26.003  -1.431  1.00  0.00      QMMM H
ATOM   3632 HB2  ALA   225      20.498  24.778  -0.485  1.00  0.00      QMMM H
ATOM   3633 HB3  ALA   225      18.981  24.357  -1.304  1.00  0.00      QMMM H
ATOM   3634 C    ALA   225      19.401  26.659   1.274  1.00  0.00      QMMM C
ATOM   3635 O    ALA   225      18.999  27.816   1.144  1.00  0.00      QMMM O
ATOM   3636 N    PRO   226      20.435  26.375   2.091  1.00  0.00      QMMM N
ATOM   3637 CA   PRO   226      21.179  27.398   2.838  1.00  0.00      QMMM C
ATOM   3638 HA   PRO   226      20.531  27.781   3.628  1.00  0.00      QMMM H
ATOM   3639 CB   PRO   226      22.357  26.653   3.478  1.00  0.00      QMMM C
ATOM   3640 HB2  PRO   226      23.207  26.638   2.793  1.00  0.00      QMMM H
ATOM   3641 HB3  PRO   226      22.649  27.092   4.433  1.00  0.00      QMMM H
ATOM   3642 CD   PRO   226      20.943  25.050   2.409  1.00  0.00      QMMM C
ATOM   3643 HD2  PRO   226      20.138  24.347   2.628  1.00  0.00      QMMM H
ATOM   3644 HD3  PRO   226      21.553  24.684   1.583  1.00  0.00      QMMM H
ATOM   3645 CG   PRO   226      21.819  25.234   3.644  1.00  0.00      QMMM C
ATOM   3646 HG2  PRO   226      21.206  25.174   4.545  1.00  0.00      QMMM H
ATOM   3647 HG3  PRO   226      22.617  24.494   3.671  1.00  0.00      QMMM H
ATOM   3648 C    PRO   226      21.670  28.585   1.989  1.00  0.00      QMMM C
ATOM   3649 O    PRO   226      21.825  28.480   0.767  1.00  0.00      QMMM O
ATOM   3650 N    ILE   227      21.924  29.718   2.646  1.00  0.00      QMMM N
ATOM   3651 H    ILE   227      21.644  29.768   3.620  1.00  0.00      QMMM H
ATOM   3652 CA   ILE   227      22.371  30.977   2.034  1.00  0.00      QMMM C
ATOM   3653 HA   ILE   227      22.786  30.772   1.047  1.00  0.00      QMMM H
ATOM   3654 CB   ILE   227      21.200  31.983   1.865  1.00  0.00      QMMM C
ATOM   3655 HB   ILE   227      20.884  32.324   2.849  1.00  0.00      QMMM H
ATOM   3656 CG2  ILE   227      21.720  33.196   1.069  1.00  0.00      QMMM C
ATOM   3657 HG21 ILE   227      22.109  32.878   0.102  1.00  0.00      QMMM H
ATOM   3658 HG22 ILE   227      20.926  33.922   0.910  1.00  0.00      QMMM H
ATOM   3659 HG23 ILE   227      22.511  33.706   1.619  1.00  0.00      QMMM H
ATOM   3660 CG1  ILE   227      19.964  31.361   1.182  1.00  0.00      QMMM C
ATOM   3661 HG12 ILE   227      20.209  31.142   0.147  1.00  0.00      QMMM H
ATOM   3662 HG13 ILE   227      19.694  30.432   1.679  1.00  0.00      QMMM H
ATOM   3663 CD1  ILE   227      18.709  32.235   1.237  1.00  0.00      QMMM C
ATOM   3664 HD11 ILE   227      18.848  33.134   0.645  1.00  0.00      QMMM H
ATOM   3665 HD12 ILE   227      17.866  31.682   0.832  1.00  0.00      QMMM H
ATOM   3666 HD13 ILE   227      18.488  32.505   2.270  1.00  0.00      QMMM H
ATOM   3667 C    ILE   227      23.476  31.583   2.903  1.00  0.00      QMMM C
ATOM   3668 O    ILE   227      23.177  32.250   3.891  1.00  0.00      QMMM O
ATOM   3669 N    LYS   228      24.754  31.353   2.570  1.00  0.00      QMMM N
ATOM   3670 H    LYS   228      24.934  30.808   1.742  1.00  0.00      QMMM H
ATOM   3671 CA   LYS   228      25.856  32.111   3.189  1.00  0.00      QMMM C
ATOM   3672 HA   LYS   228      25.685  32.093   4.262  1.00  0.00      QMMM H
ATOM   3673 CB   LYS   228      27.231  31.456   2.925  1.00  0.00      QMMM C
ATOM   3674 HB2  LYS   228      27.268  31.026   1.923  1.00  0.00      QMMM H
ATOM   3675 HB3  LYS   228      28.008  32.212   3.016  1.00  0.00      QMMM H
ATOM   3676 CG   LYS   228      27.467  30.374   3.997  1.00  0.00      QMMM C
ATOM   3677 HG2  LYS   228      27.419  30.871   4.964  1.00  0.00      QMMM H
ATOM   3678 HG3  LYS   228      26.653  29.654   3.926  1.00  0.00      QMMM H
ATOM   3679 CD   LYS   228      28.798  29.606   3.979  1.00  0.00      QMMM C
ATOM   3680 HD2  LYS   228      28.891  29.043   3.049  1.00  0.00      QMMM H
ATOM   3681 HD3  LYS   228      29.621  30.317   4.055  1.00  0.00      QMMM H
ATOM   3682 CE   LYS   228      28.809  28.643   5.187  1.00  0.00      QMMM C
ATOM   3683 HE2  LYS   228      28.408  29.177   6.056  1.00  0.00      QMMM H
ATOM   3684 HE3  LYS   228      28.124  27.815   4.982  1.00  0.00      QMMM H
ATOM   3685 NZ   LYS   228      30.162  28.129   5.525  1.00  0.00      QMMM N
ATOM   3686 HZ1  LYS   228      30.729  28.896   5.881  1.00  0.00      QMMM H
ATOM   3687 HZ2  LYS   228      30.146  27.452   6.292  1.00  0.00      QMMM H
ATOM   3688 HZ3  LYS   228      30.623  27.703   4.739  1.00  0.00      QMMM H
ATOM   3689 C    LYS   228      25.759  33.589   2.778  1.00  0.00      QMMM C
ATOM   3690 O    LYS   228      25.621  33.897   1.596  1.00  0.00      QMMM O
ATOM   3691 N    THR   229      25.733  34.487   3.763  1.00  0.00      QMMM N
ATOM   3692 H    THR   229      25.893  34.134   4.701  1.00  0.00      QMMM H
ATOM   3693 CA   THR   229      25.246  35.876   3.622  1.00  0.00      QMMM C
ATOM   3694 HA   THR   229      25.117  36.094   2.565  1.00  0.00      QMMM H
ATOM   3695 CB   THR   229      23.860  36.005   4.281  1.00  0.00      QMMM C
ATOM   3696 HB   THR   229      23.169  35.341   3.760  1.00  0.00      QMMM H
ATOM   3697 CG2  THR   229      23.818  35.672   5.772  1.00  0.00      QMMM C
ATOM   3698 HG21 THR   229      24.450  36.354   6.337  1.00  0.00      QMMM H
ATOM   3699 HG22 THR   229      22.801  35.776   6.136  1.00  0.00      QMMM H
ATOM   3700 HG23 THR   229      24.140  34.647   5.938  1.00  0.00      QMMM H
ATOM   3701 OG1  THR   229      23.389  37.322   4.161  1.00  0.00      QMMM O
ATOM   3702 HG1  THR   229      23.257  37.675   5.061  1.00  0.00      QMMM H
ATOM   3703 C    THR   229      26.214  36.905   4.224  1.00  0.00      QMMM C
ATOM   3704 O    THR   229      26.782  36.615   5.277  1.00  0.00      QMMM O
ATOM   3705 N    PRO   230      26.400  38.108   3.635  1.00  0.00      QMMM N
ATOM   3706 CA   PRO   230      27.211  39.184   4.217  1.00  0.00      QMMM C
ATOM   3707 HA   PRO   230      28.256  38.872   4.229  1.00  0.00      QMMM H
ATOM   3708 CB   PRO   230      27.058  40.395   3.288  1.00  0.00      QMMM C
ATOM   3709 HB2  PRO   230      26.236  41.037   3.609  1.00  0.00      QMMM H
ATOM   3710 HB3  PRO   230      27.983  40.970   3.220  1.00  0.00      QMMM H
ATOM   3711 CD   PRO   230      25.875  38.535   2.349  1.00  0.00      QMMM C
ATOM   3712 HD2  PRO   230      25.996  37.761   1.591  1.00  0.00      QMMM H
ATOM   3713 HD3  PRO   230      24.826  38.814   2.454  1.00  0.00      QMMM H
ATOM   3714 CG   PRO   230      26.695  39.759   1.957  1.00  0.00      QMMM C
ATOM   3715 HG2  PRO   230      27.613  39.436   1.471  1.00  0.00      QMMM H
ATOM   3716 HG3  PRO   230      26.126  40.440   1.324  1.00  0.00      QMMM H
ATOM   3717 C    PRO   230      26.791  39.561   5.636  1.00  0.00      QMMM C
ATOM   3718 O    PRO   230      27.644  39.720   6.509  1.00  0.00      QMMM O
ATOM   3719 N    MET   231      25.487  39.723   5.861  1.00  0.00      QMMM N
ATOM   3720 H    MET   231      24.851  39.622   5.075  1.00  0.00      QMMM H
ATOM   3721 CA   MET   231      24.898  40.162   7.123  1.00  0.00      QMMM C
ATOM   3722 HA   MET   231      25.604  39.981   7.931  1.00  0.00      QMMM H
ATOM   3723 CB   MET   231      24.665  41.683   7.016  1.00  0.00      QMMM C
ATOM   3724 HB2  MET   231      25.620  42.160   6.788  1.00  0.00      QMMM H
ATOM   3725 HB3  MET   231      23.982  41.885   6.196  1.00  0.00      QMMM H
ATOM   3726 CG   MET   231      24.100  42.343   8.273  1.00  0.00      QMMM C
ATOM   3727 HG2  MET   231      23.076  42.005   8.418  1.00  0.00      QMMM H
ATOM   3728 HG3  MET   231      24.691  42.039   9.131  1.00  0.00      QMMM H
ATOM   3729 SD   MET   231      24.087  44.149   8.226  1.00  0.00      QMMM S
ATOM   3730 CE   MET   231      23.402  44.437   9.875  1.00  0.00      QMMM C
ATOM   3731 HE1  MET   231      24.049  43.976  10.619  1.00  0.00      QMMM H
ATOM   3732 HE2  MET   231      23.333  45.508  10.065  1.00  0.00      QMMM H
ATOM   3733 HE3  MET   231      22.413  43.985   9.945  1.00  0.00      QMMM H
ATOM   3734 C    MET   231      23.626  39.362   7.442  1.00  0.00      QMMM C
ATOM   3735 O    MET   231      23.015  38.748   6.563  1.00  0.00      QMMM O
ATOM   3736 N    ILE   232      23.214  39.395   8.709  1.00  0.00      QMMM N
ATOM   3737 H    ILE   232      23.787  39.916   9.363  1.00  0.00      QMMM H
ATOM   3738 CA   ILE   232      21.908  38.943   9.210  1.00  0.00      QMMM C
ATOM   3739 HA   ILE   232      21.254  38.742   8.361  1.00  0.00      QMMM H
ATOM   3740 CB   ILE   232      22.041  37.639  10.035  1.00  0.00      QMMM C
ATOM   3741 HB   ILE   232      21.055  37.404  10.439  1.00  0.00      QMMM H
ATOM   3742 CG2  ILE   232      22.437  36.480   9.106  1.00  0.00      QMMM C
ATOM   3743 HG21 ILE   232      23.454  36.616   8.740  1.00  0.00      QMMM H
ATOM   3744 HG22 ILE   232      22.370  35.525   9.629  1.00  0.00      QMMM H
ATOM   3745 HG23 ILE   232      21.756  36.442   8.257  1.00  0.00      QMMM H
ATOM   3746 CG1  ILE   232      23.020  37.792  11.224  1.00  0.00      QMMM C
ATOM   3747 HG12 ILE   232      24.031  37.967  10.856  1.00  0.00      QMMM H
ATOM   3748 HG13 ILE   232      22.725  38.655  11.820  1.00  0.00      QMMM H
ATOM   3749 CD1  ILE   232      23.046  36.577  12.156  1.00  0.00      QMMM C
ATOM   3750 HD11 ILE   232      23.472  35.713  11.646  1.00  0.00      QMMM H
ATOM   3751 HD12 ILE   232      23.662  36.805  13.026  1.00  0.00      QMMM H
ATOM   3752 HD13 ILE   232      22.034  36.346  12.486  1.00  0.00      QMMM H
ATOM   3753 C    ILE   232      21.255  40.071  10.021  1.00  0.00      QMMM C
ATOM   3754 O    ILE   232      21.949  40.977  10.484  1.00  0.00      QMMM O
ATOM   3755 N    ALA   233      19.932  40.013  10.208  1.00  0.00      QMMM N
ATOM   3756 H    ALA   233      19.422  39.257   9.780  1.00  0.00      QMMM H
ATOM   3757 CA   ALA   233      19.162  41.109  10.807  1.00  0.00      QMMM C
ATOM   3758 HA   ALA   233      19.303  42.002  10.189  1.00  0.00      QMMM H
ATOM   3759 CB   ALA   233      17.674  40.751  10.859  1.00  0.00      QMMM C
ATOM   3760 HB1  ALA   233      17.490  39.906  11.532  1.00  0.00      QMMM H
ATOM   3761 HB2  ALA   233      17.102  41.603  11.242  1.00  0.00      QMMM H
ATOM   3762 HB3  ALA   233      17.291  40.503   9.861  1.00  0.00      QMMM H
ATOM   3763 C    ALA   233      19.656  41.521  12.193  1.00  0.00      QMMM C
ATOM   3764 O    ALA   233      19.722  42.704  12.529  1.00  0.00      QMMM O
ATOM   3765 N    GLY   234      20.027  40.501  13.018  1.00  0.00      QMMM N
ATOM   3766 H    GLY   234      20.045  39.581  12.601  1.00  0.00      QMMM H
ATOM   3767 CA   GLY   234      20.820  40.719  14.193  1.00  0.00      QMMM C
ATOM   3768 HA2  GLY   234      21.884  40.527  14.005  1.00  0.00      QMMM H
ATOM   3769 HA3  GLY   234      20.705  41.775  14.454  1.00  0.00      QMMM H
ATOM   3770 C    GLY   234      20.453  39.951  15.443  1.00  0.00      QMMM C
ATOM   3771 O    GLY   234      21.321  39.803  16.305  1.00  0.00      QMMM O
ATOM   3772 N    GLY   235      19.178  39.533  15.544  1.00  0.00      QMMM N
ATOM   3773 H    GLY   235      18.491  39.842  14.854  1.00  0.00      QMMM H
ATOM   3774 CA   GLY   235      18.679  39.026  16.808  1.00  0.00      QMMM C
ATOM   3775 HA2  GLY   235      19.544  38.958  17.477  1.00  0.00      QMMM H
ATOM   3776 HA3  GLY   235      17.969  39.745  17.218  1.00  0.00      QMMM H
ATOM   3777 C    GLY   235      17.986  37.654  16.754  1.00  0.00      QMMM C
ATOM   3778 O    GLY   235      17.952  36.971  17.770  1.00  0.00      QMMM O
ATOM   3779 N    LEU   236      17.484  37.196  15.597  1.00  0.00      QMMM N
ATOM   3780 H    LEU   236      17.481  37.826  14.806  1.00  0.00      QMMM H
ATOM   3781 CA   LEU   236      17.026  35.810  15.411  1.00  0.00      QMMM C
ATOM   3782 HA   LEU   236      16.759  35.376  16.372  1.00  0.00      QMMM H
ATOM   3783 CB   LEU   236      15.779  35.734  14.506  1.00  0.00      QMMM C
ATOM   3784 HB2  LEU   236      15.982  36.246  13.565  1.00  0.00      QMMM H
ATOM   3785 HB3  LEU   236      15.635  34.678  14.272  1.00  0.00      QMMM H
ATOM   3786 CG   LEU   236      14.456  36.252  15.097  1.00  0.00      QMMM C
ATOM   3787 HG   LEU   236      14.333  35.896  16.117  1.00  0.00      QMMM H
ATOM   3788 CD1  LEU   236      14.379  37.775  15.095  1.00  0.00      QMMM C
ATOM   3789 HD11 LEU   236      14.667  38.146  14.118  1.00  0.00      QMMM H
ATOM   3790 HD12 LEU   236      13.365  38.102  15.316  1.00  0.00      QMMM H
ATOM   3791 HD13 LEU   236      15.044  38.191  15.851  1.00  0.00      QMMM H
ATOM   3792 CD2  LEU   236      13.312  35.704  14.242  1.00  0.00      QMMM C
ATOM   3793 HD21 LEU   236      13.307  34.616  14.293  1.00  0.00      QMMM H
ATOM   3794 HD22 LEU   236      12.355  36.068  14.610  1.00  0.00      QMMM H
ATOM   3795 HD23 LEU   236      13.433  36.013  13.207  1.00  0.00      QMMM H
ATOM   3796 C    LEU   236      18.158  34.957  14.819  1.00  0.00      QMMM C
ATOM   3797 O    LEU   236      18.280  34.883  13.596  1.00  0.00      QMMM O
ATOM   3798 N    PHE   237      18.990  34.314  15.646  1.00  0.00      QMMM N
ATOM   3799 H    PHE   237      18.809  34.364  16.644  1.00  0.00      QMMM H
ATOM   3800 CA   PHE   237      19.994  33.366  15.139  1.00  0.00      QMMM C
ATOM   3801 HA   PHE   237      19.528  32.815  14.323  1.00  0.00      QMMM H
ATOM   3802 CB   PHE   237      21.204  34.118  14.551  1.00  0.00      QMMM C
ATOM   3803 HB2  PHE   237      21.817  33.405  14.000  1.00  0.00      QMMM H
ATOM   3804 HB3  PHE   237      20.847  34.834  13.812  1.00  0.00      QMMM H
ATOM   3805 CG   PHE   237      22.113  34.837  15.533  1.00  0.00      QMMM C
ATOM   3806 CD1  PHE   237      23.065  34.115  16.280  1.00  0.00      QMMM C
ATOM   3807 HD1  PHE   237      23.112  33.040  16.212  1.00  0.00      QMMM H
ATOM   3808 CE1  PHE   237      24.018  34.789  17.063  1.00  0.00      QMMM C
ATOM   3809 HE1  PHE   237      24.768  34.236  17.607  1.00  0.00      QMMM H
ATOM   3810 CZ   PHE   237      24.025  36.189  17.099  1.00  0.00      QMMM C
ATOM   3811 HZ   PHE   237      24.784  36.703  17.668  1.00  0.00      QMMM H
ATOM   3812 CE2  PHE   237      23.056  36.915  16.384  1.00  0.00      QMMM C
ATOM   3813 HE2  PHE   237      23.060  37.995  16.407  1.00  0.00      QMMM H
ATOM   3814 CD2  PHE   237      22.096  36.241  15.610  1.00  0.00      QMMM C
ATOM   3815 HD2  PHE   237      21.374  36.812  15.044  1.00  0.00      QMMM H
ATOM   3816 C    PHE   237      20.468  32.309  16.144  1.00  0.00      QMMM C
ATOM   3817 O    PHE   237      20.321  32.448  17.358  1.00  0.00      QMMM O
ATOM   3818 N    VAL   238      21.128  31.275  15.617  1.00  0.00      QMMM N
ATOM   3819 H    VAL   238      21.178  31.248  14.602  1.00  0.00      QMMM H
ATOM   3820 CA   VAL   238      21.769  30.175  16.350  1.00  0.00      QMMM C
ATOM   3821 HA   VAL   238      21.597  30.323  17.411  1.00  0.00      QMMM H
ATOM   3822 CB   VAL   238      21.140  28.832  15.939  1.00  0.00      QMMM C
ATOM   3823 HB   VAL   238      21.295  28.688  14.874  1.00  0.00      QMMM H
ATOM   3824 CG1  VAL   238      21.721  27.620  16.672  1.00  0.00      QMMM C
ATOM   3825 HG11 VAL   238      21.524  27.691  17.740  1.00  0.00      QMMM H
ATOM   3826 HG12 VAL   238      21.257  26.716  16.280  1.00  0.00      QMMM H
ATOM   3827 HG13 VAL   238      22.793  27.546  16.504  1.00  0.00      QMMM H
ATOM   3828 CG2  VAL   238      19.634  28.833  16.222  1.00  0.00      QMMM C
ATOM   3829 HG21 VAL   238      19.133  29.597  15.632  1.00  0.00      QMMM H
ATOM   3830 HG22 VAL   238      19.207  27.866  15.973  1.00  0.00      QMMM H
ATOM   3831 HG23 VAL   238      19.462  29.035  17.272  1.00  0.00      QMMM H
ATOM   3832 C    VAL   238      23.280  30.189  16.101  1.00  0.00      QMMM C
ATOM   3833 O    VAL   238      23.728  30.430  14.978  1.00  0.00      QMMM O
ATOM   3834 N    MET   239      24.072  29.967  17.153  1.00  0.00      QMMM N
ATOM   3835 H    MET   239      23.623  29.775  18.043  1.00  0.00      QMMM H
ATOM   3836 CA   MET   239      25.541  30.038  17.127  1.00  0.00      QMMM C
ATOM   3837 HA   MET   239      25.907  29.704  16.154  1.00  0.00      QMMM H
ATOM   3838 CB   MET   239      25.941  31.508  17.339  1.00  0.00      QMMM C
ATOM   3839 HB2  MET   239      25.390  32.117  16.624  1.00  0.00      QMMM H
ATOM   3840 HB3  MET   239      25.649  31.819  18.344  1.00  0.00      QMMM H
ATOM   3841 CG   MET   239      27.429  31.813  17.141  1.00  0.00      QMMM C
ATOM   3842 HG2  MET   239      28.020  31.241  17.856  1.00  0.00      QMMM H
ATOM   3843 HG3  MET   239      27.717  31.516  16.132  1.00  0.00      QMMM H
ATOM   3844 SD   MET   239      27.790  33.579  17.368  1.00  0.00      QMMM S
ATOM   3845 CE   MET   239      29.519  33.653  16.832  1.00  0.00      QMMM C
ATOM   3846 HE1  MET   239      29.579  33.483  15.759  1.00  0.00      QMMM H
ATOM   3847 HE2  MET   239      29.929  34.638  17.056  1.00  0.00      QMMM H
ATOM   3848 HE3  MET   239      30.103  32.893  17.348  1.00  0.00      QMMM H
ATOM   3849 C    MET   239      26.146  29.155  18.225  1.00  0.00      QMMM C
ATOM   3850 O    MET   239      25.629  29.118  19.341  1.00  0.00      QMMM O
ATOM   3851 N    ASP   240      27.246  28.452  17.941  1.00  0.00      QMMM N
ATOM   3852 H    ASP   240      27.640  28.533  17.015  1.00  0.00      QMMM H
ATOM   3853 CA   ASP   240      28.028  27.731  18.958  1.00  0.00      QMMM C
ATOM   3854 HA   ASP   240      27.405  26.957  19.405  1.00  0.00      QMMM H
ATOM   3855 CB   ASP   240      29.222  27.037  18.276  1.00  0.00      QMMM C
ATOM   3856 HB2  ASP   240      28.857  26.168  17.728  1.00  0.00      QMMM H
ATOM   3857 HB3  ASP   240      29.668  27.719  17.552  1.00  0.00      QMMM H
ATOM   3858 CG   ASP   240      30.307  26.584  19.261  1.00  0.00      QMMM C
ATOM   3859 OD1  ASP   240      31.505  26.705  18.934  1.00  0.00      QMMM O
ATOM   3860 OD2  ASP   240      29.967  26.137  20.381  1.00  0.00      QMMM O
ATOM   3861 C    ASP   240      28.473  28.687  20.083  1.00  0.00      QMMM C
ATOM   3862 O    ASP   240      29.069  29.730  19.808  1.00  0.00      QMMM O
ATOM   3863 N    LYS   241      28.200  28.344  21.353  1.00  0.00      QMMM N
ATOM   3864 H    LYS   241      27.787  27.434  21.517  1.00  0.00      QMMM H
ATOM   3865 CA   LYS   241      28.606  29.180  22.495  1.00  0.00      QMMM C
ATOM   3866 HA   LYS   241      28.182  30.174  22.341  1.00  0.00      QMMM H
ATOM   3867 CB   LYS   241      28.053  28.636  23.830  1.00  0.00      QMMM C
ATOM   3868 HB2  LYS   241      26.964  28.623  23.790  1.00  0.00      QMMM H
ATOM   3869 HB3  LYS   241      28.408  27.618  23.997  1.00  0.00      QMMM H
ATOM   3870 CG   LYS   241      28.518  29.529  24.997  1.00  0.00      QMMM C
ATOM   3871 HG2  LYS   241      29.575  29.329  25.181  1.00  0.00      QMMM H
ATOM   3872 HG3  LYS   241      28.414  30.575  24.703  1.00  0.00      QMMM H
ATOM   3873 CD   LYS   241      27.755  29.341  26.313  1.00  0.00      QMMM C
ATOM   3874 HD2  LYS   241      26.737  29.712  26.192  1.00  0.00      QMMM H
ATOM   3875 HD3  LYS   241      27.737  28.289  26.600  1.00  0.00      QMMM H
ATOM   3876 CE   LYS   241      28.507  30.162  27.371  1.00  0.00      QMMM C
ATOM   3877 HE2  LYS   241      29.414  29.627  27.671  1.00  0.00      QMMM H
ATOM   3878 HE3  LYS   241      28.850  31.092  26.907  1.00  0.00      QMMM H
ATOM   3879 NZ   LYS   241      27.685  30.503  28.547  1.00  0.00      QMMM N
ATOM   3880 HZ1  LYS   241      27.284  29.696  29.012  1.00  0.00      QMMM H
ATOM   3881 HZ2  LYS   241      28.224  31.028  29.233  1.00  0.00      QMMM H
ATOM   3882 HZ3  LYS   241      26.937  31.131  28.268  1.00  0.00      QMMM H
ATOM   3883 C    LYS   241      30.122  29.388  22.546  1.00  0.00      QMMM C
ATOM   3884 O    LYS   241      30.560  30.492  22.850  1.00  0.00      QMMM O
ATOM   3885 N    PHE   242      30.920  28.360  22.239  1.00  0.00      QMMM N
ATOM   3886 H    PHE   242      30.494  27.538  21.829  1.00  0.00      QMMM H
ATOM   3887 CA   PHE   242      32.383  28.494  22.255  1.00  0.00      QMMM C
ATOM   3888 HA   PHE   242      32.691  28.893  23.223  1.00  0.00      QMMM H
ATOM   3889 CB   PHE   242      33.076  27.137  22.054  1.00  0.00      QMMM C
ATOM   3890 HB2  PHE   242      32.852  26.778  21.052  1.00  0.00      QMMM H
ATOM   3891 HB3  PHE   242      34.153  27.307  22.094  1.00  0.00      QMMM H
ATOM   3892 CG   PHE   242      32.749  26.015  23.031  1.00  0.00      QMMM C
ATOM   3893 CD1  PHE   242      32.096  26.244  24.262  1.00  0.00      QMMM C
ATOM   3894 HD1  PHE   242      31.814  27.243  24.567  1.00  0.00      QMMM H
ATOM   3895 CE1  PHE   242      31.841  25.176  25.141  1.00  0.00      QMMM C
ATOM   3896 HE1  PHE   242      31.373  25.369  26.097  1.00  0.00      QMMM H
ATOM   3897 CZ   PHE   242      32.258  23.875  24.811  1.00  0.00      QMMM C
ATOM   3898 HZ   PHE   242      32.109  23.064  25.511  1.00  0.00      QMMM H
ATOM   3899 CE2  PHE   242      32.913  23.639  23.590  1.00  0.00      QMMM C
ATOM   3900 HE2  PHE   242      33.270  22.647  23.347  1.00  0.00      QMMM H
ATOM   3901 CD2  PHE   242      33.153  24.705  22.704  1.00  0.00      QMMM C
ATOM   3902 HD2  PHE   242      33.684  24.528  21.777  1.00  0.00      QMMM H
ATOM   3903 C    PHE   242      32.820  29.524  21.207  1.00  0.00      QMMM C
ATOM   3904 O    PHE   242      33.456  30.513  21.560  1.00  0.00      QMMM O
ATOM   3905 N    TYR   243      32.368  29.350  19.961  1.00  0.00      QMMM N
ATOM   3906 H    TYR   243      31.895  28.479  19.747  1.00  0.00      QMMM H
ATOM   3907 CA   TYR   243      32.572  30.294  18.863  1.00  0.00      QMMM C
ATOM   3908 HA   TYR   243      33.636  30.317  18.649  1.00  0.00      QMMM H
ATOM   3909 CB   TYR   243      31.866  29.760  17.614  1.00  0.00      QMMM C
ATOM   3910 HB2  TYR   243      32.248  28.766  17.383  1.00  0.00      QMMM H
ATOM   3911 HB3  TYR   243      30.805  29.668  17.837  1.00  0.00      QMMM H
ATOM   3912 CG   TYR   243      32.024  30.610  16.373  1.00  0.00      QMMM C
ATOM   3913 CD1  TYR   243      30.896  30.869  15.575  1.00  0.00      QMMM C
ATOM   3914 HD1  TYR   243      29.935  30.442  15.826  1.00  0.00      QMMM H
ATOM   3915 CE1  TYR   243      31.018  31.653  14.418  1.00  0.00      QMMM C
ATOM   3916 HE1  TYR   243      30.149  31.841  13.806  1.00  0.00      QMMM H
ATOM   3917 CZ   TYR   243      32.276  32.167  14.052  1.00  0.00      QMMM C
ATOM   3918 OH   TYR   243      32.393  32.874  12.906  1.00  0.00      QMMM O
ATOM   3919 HH   TYR   243      31.742  32.507  12.289  1.00  0.00      QMMM H
ATOM   3920 CE2  TYR   243      33.414  31.893  14.835  1.00  0.00      QMMM C
ATOM   3921 HE2  TYR   243      34.374  32.276  14.523  1.00  0.00      QMMM H
ATOM   3922 CD2  TYR   243      33.287  31.114  15.998  1.00  0.00      QMMM C
ATOM   3923 HD2  TYR   243      34.166  30.902  16.591  1.00  0.00      QMMM H
ATOM   3924 C    TYR   243      32.136  31.731  19.205  1.00  0.00      QMMM C
ATOM   3925 O    TYR   243      32.893  32.672  18.975  1.00  0.00      QMMM O
ATOM   3926 N    PHE   244      30.951  31.920  19.798  1.00  0.00      QMMM N
ATOM   3927 H    PHE   244      30.363  31.104  19.930  1.00  0.00      QMMM H
ATOM   3928 CA   PHE   244      30.481  33.221  20.294  1.00  0.00      QMMM C
ATOM   3929 HA   PHE   244      30.392  33.906  19.452  1.00  0.00      QMMM H
ATOM   3930 CB   PHE   244      29.090  33.055  20.926  1.00  0.00      QMMM C
ATOM   3931 HB2  PHE   244      28.393  32.722  20.157  1.00  0.00      QMMM H
ATOM   3932 HB3  PHE   244      29.133  32.267  21.675  1.00  0.00      QMMM H
ATOM   3933 CG   PHE   244      28.535  34.307  21.583  1.00  0.00      QMMM C
ATOM   3934 CD1  PHE   244      27.952  35.320  20.799  1.00  0.00      QMMM C
ATOM   3935 HD1  PHE   244      27.912  35.217  19.724  1.00  0.00      QMMM H
ATOM   3936 CE1  PHE   244      27.416  36.467  21.409  1.00  0.00      QMMM C
ATOM   3937 HE1  PHE   244      26.979  37.237  20.790  1.00  0.00      QMMM H
ATOM   3938 CZ   PHE   244      27.456  36.607  22.809  1.00  0.00      QMMM C
ATOM   3939 HZ   PHE   244      27.035  37.482  23.282  1.00  0.00      QMMM H
ATOM   3940 CE2  PHE   244      28.054  35.607  23.595  1.00  0.00      QMMM C
ATOM   3941 HE2  PHE   244      28.101  35.712  24.673  1.00  0.00      QMMM H
ATOM   3942 CD2  PHE   244      28.593  34.461  22.982  1.00  0.00      QMMM C
ATOM   3943 HD2  PHE   244      29.046  33.692  23.593  1.00  0.00      QMMM H
ATOM   3944 C    PHE   244      31.465  33.866  21.281  1.00  0.00      QMMM C
ATOM   3945 O    PHE   244      31.831  35.034  21.125  1.00  0.00      QMMM O
ATOM   3946 N    GLU   245      31.896  33.126  22.303  1.00  0.00      QMMM N
ATOM   3947 H    GLU   245      31.575  32.163  22.372  1.00  0.00      QMMM H
ATOM   3948 CA   GLU   245      32.817  33.634  23.319  1.00  0.00      QMMM C
ATOM   3949 HA   GLU   245      32.448  34.601  23.646  1.00  0.00      QMMM H
ATOM   3950 CB   GLU   245      32.830  32.718  24.550  1.00  0.00      QMMM C
ATOM   3951 HB2  GLU   245      33.069  31.693  24.262  1.00  0.00      QMMM H
ATOM   3952 HB3  GLU   245      33.602  33.080  25.231  1.00  0.00      QMMM H
ATOM   3953 CG   GLU   245      31.475  32.762  25.274  1.00  0.00      QMMM C
ATOM   3954 HG2  GLU   245      31.127  33.797  25.317  1.00  0.00      QMMM H
ATOM   3955 HG3  GLU   245      30.730  32.197  24.716  1.00  0.00      QMMM H
ATOM   3956 CD   GLU   245      31.583  32.226  26.702  1.00  0.00      QMMM C
ATOM   3957 OE1  GLU   245      32.053  33.016  27.554  1.00  0.00      QMMM O
ATOM   3958 OE2  GLU   245      31.143  31.083  26.949  1.00  0.00      QMMM O
ATOM   3959 C    GLU   245      34.231  33.891  22.778  1.00  0.00      QMMM C
ATOM   3960 O    GLU   245      34.781  34.971  23.004  1.00  0.00      QMMM O
ATOM   3961 N    GLU   246      34.824  32.952  22.035  1.00  0.00      QMMM N
ATOM   3962 H    GLU   246      34.306  32.090  21.858  1.00  0.00      QMMM H
ATOM   3963 CA   GLU   246      36.177  33.090  21.480  1.00  0.00      QMMM C
ATOM   3964 HA   GLU   246      36.818  33.409  22.301  1.00  0.00      QMMM H
ATOM   3965 CB   GLU   246      36.717  31.728  20.998  1.00  0.00      QMMM C
ATOM   3966 HB2  GLU   246      37.803  31.794  20.910  1.00  0.00      QMMM H
ATOM   3967 HB3  GLU   246      36.489  30.975  21.754  1.00  0.00      QMMM H
ATOM   3968 CG   GLU   246      36.148  31.287  19.646  1.00  0.00      QMMM C
ATOM   3969 HG2  GLU   246      35.083  31.494  19.640  1.00  0.00      QMMM H
ATOM   3970 HG3  GLU   246      36.604  31.886  18.855  1.00  0.00      QMMM H
ATOM   3971 CD   GLU   246      36.373  29.797  19.364  1.00  0.00      QMMM C
ATOM   3972 OE1  GLU   246      35.578  28.951  19.827  1.00  0.00      QMMM O
ATOM   3973 OE2  GLU   246      37.293  29.449  18.597  1.00  0.00      QMMM O
ATOM   3974 C    GLU   246      36.278  34.182  20.397  1.00  0.00      QMMM C
ATOM   3975 O    GLU   246      37.310  34.857  20.314  1.00  0.00      QMMM O
ATOM   3976 N    LEU   247      35.206  34.417  19.626  1.00  0.00      QMMM N
ATOM   3977 H    LEU   247      34.420  33.774  19.710  1.00  0.00      QMMM H
ATOM   3978 CA   LEU   247      35.052  35.548  18.701  1.00  0.00      QMMM C
ATOM   3979 HA   LEU   247      36.023  35.729  18.241  1.00  0.00      QMMM H
ATOM   3980 CB   LEU   247      34.059  35.146  17.585  1.00  0.00      QMMM C
ATOM   3981 HB2  LEU   247      34.343  34.159  17.215  1.00  0.00      QMMM H
ATOM   3982 HB3  LEU   247      33.065  35.063  18.026  1.00  0.00      QMMM H
ATOM   3983 CG   LEU   247      33.964  36.091  16.369  1.00  0.00      QMMM C
ATOM   3984 HG   LEU   247      33.567  37.053  16.677  1.00  0.00      QMMM H
ATOM   3985 CD1  LEU   247      35.309  36.308  15.670  1.00  0.00      QMMM C
ATOM   3986 HD11 LEU   247      35.768  35.346  15.443  1.00  0.00      QMMM H
ATOM   3987 HD12 LEU   247      35.166  36.861  14.741  1.00  0.00      QMMM H
ATOM   3988 HD13 LEU   247      35.970  36.887  16.313  1.00  0.00      QMMM H
ATOM   3989 CD2  LEU   247      32.988  35.537  15.340  1.00  0.00      QMMM C
ATOM   3990 HD21 LEU   247      32.034  35.306  15.812  1.00  0.00      QMMM H
ATOM   3991 HD22 LEU   247      32.825  36.279  14.562  1.00  0.00      QMMM H
ATOM   3992 HD23 LEU   247      33.394  34.633  14.891  1.00  0.00      QMMM H
ATOM   3993 C    LEU   247      34.645  36.852  19.421  1.00  0.00      QMMM C
ATOM   3994 O    LEU   247      34.429  37.871  18.770  1.00  0.00      QMMM O
ATOM   3995 N    GLY   248      34.551  36.881  20.753  1.00  0.00      QMMM N
ATOM   3996 H    GLY   248      34.699  36.013  21.258  1.00  0.00      QMMM H
ATOM   3997 CA   GLY   248      34.393  38.121  21.521  1.00  0.00      QMMM C
ATOM   3998 HA2  GLY   248      34.680  37.923  22.553  1.00  0.00      QMMM H
ATOM   3999 HA3  GLY   248      35.069  38.878  21.132  1.00  0.00      QMMM H
ATOM   4000 C    GLY   248      32.976  38.702  21.536  1.00  0.00      QMMM C
ATOM   4001 O    GLY   248      32.804  39.926  21.516  1.00  0.00      QMMM O
ATOM   4002 N    LYS   249      31.970  37.826  21.635  1.00  0.00      QMMM N
ATOM   4003 H    LYS   249      32.217  36.843  21.527  1.00  0.00      QMMM H
ATOM   4004 CA   LYS   249      30.607  38.097  22.125  1.00  0.00      QMMM C
ATOM   4005 HA   LYS   249      30.012  37.201  21.943  1.00  0.00      QMMM H
ATOM   4006 CB   LYS   249      30.673  38.312  23.662  1.00  0.00      QMMM C
ATOM   4007 HB2  LYS   249      31.241  39.223  23.857  1.00  0.00      QMMM H
ATOM   4008 HB3  LYS   249      29.666  38.452  24.054  1.00  0.00      QMMM H
ATOM   4009 CG   LYS   249      31.326  37.148  24.441  1.00  0.00      QMMM C
ATOM   4010 HG2  LYS   249      30.580  36.379  24.641  1.00  0.00      QMMM H
ATOM   4011 HG3  LYS   249      32.121  36.703  23.849  1.00  0.00      QMMM H
ATOM   4012 CD   LYS   249      31.970  37.609  25.758  1.00  0.00      QMMM C
ATOM   4013 HD2  LYS   249      32.706  38.382  25.534  1.00  0.00      QMMM H
ATOM   4014 HD3  LYS   249      31.214  38.032  26.424  1.00  0.00      QMMM H
ATOM   4015 CE   LYS   249      32.696  36.443  26.445  1.00  0.00      QMMM C
ATOM   4016 HE2  LYS   249      33.145  35.798  25.685  1.00  0.00      QMMM H
ATOM   4017 HE3  LYS   249      33.495  36.838  27.076  1.00  0.00      QMMM H
ATOM   4018 NZ   LYS   249      31.769  35.665  27.287  1.00  0.00      QMMM N
ATOM   4019 HZ1  LYS   249      30.867  35.517  26.835  1.00  0.00      QMMM H
ATOM   4020 HZ2  LYS   249      32.115  34.743  27.569  1.00  0.00      QMMM H
ATOM   4021 HZ3  LYS   249      31.474  36.193  28.110  1.00  0.00      QMMM H
ATOM   4022 C    LYS   249      29.923  39.223  21.328  1.00  0.00      QMMM C
ATOM   4023 O    LYS   249      29.748  39.084  20.116  1.00  0.00      QMMM O
ATOM   4024 N    TYR   250      29.622  40.356  21.963  1.00  0.00      QMMM N
ATOM   4025 H    TYR   250      29.872  40.401  22.939  1.00  0.00      QMMM H
ATOM   4026 CA   TYR   250      29.264  41.637  21.339  1.00  0.00      QMMM C
ATOM   4027 HA   TYR   250      29.487  41.607  20.273  1.00  0.00      QMMM H
ATOM   4028 CB   TYR   250      27.767  41.935  21.517  1.00  0.00      QMMM C
ATOM   4029 HB2  TYR   250      27.520  41.904  22.576  1.00  0.00      QMMM H
ATOM   4030 HB3  TYR   250      27.568  42.955  21.186  1.00  0.00      QMMM H
ATOM   4031 CG   TYR   250      26.825  41.035  20.750  1.00  0.00      QMMM C
ATOM   4032 CD1  TYR   250      26.151  39.988  21.410  1.00  0.00      QMMM C
ATOM   4033 HD1  TYR   250      26.344  39.794  22.454  1.00  0.00      QMMM H
ATOM   4034 CE1  TYR   250      25.197  39.219  20.718  1.00  0.00      QMMM C
ATOM   4035 HE1  TYR   250      24.668  38.422  21.218  1.00  0.00      QMMM H
ATOM   4036 CZ   TYR   250      24.907  39.517  19.371  1.00  0.00      QMMM C
ATOM   4037 OH   TYR   250      23.903  38.875  18.730  1.00  0.00      QMMM O
ATOM   4038 HH   TYR   250      23.577  38.086  19.173  1.00  0.00      QMMM H
ATOM   4039 CE2  TYR   250      25.602  40.543  18.703  1.00  0.00      QMMM C
ATOM   4040 HE2  TYR   250      25.366  40.763  17.671  1.00  0.00      QMMM H
ATOM   4041 CD2  TYR   250      26.567  41.298  19.391  1.00  0.00      QMMM C
ATOM   4042 HD2  TYR   250      27.071  42.105  18.873  1.00  0.00      QMMM H
ATOM   4043 C    TYR   250      30.090  42.775  21.952  1.00  0.00      QMMM C
ATOM   4044 O    TYR   250      30.764  42.598  22.968  1.00  0.00      QMMM O
ATOM   4045 N    ASP   251      30.029  43.956  21.341  1.00  0.00      QMMM N
ATOM   4046 H    ASP   251      29.453  44.053  20.517  1.00  0.00      QMMM H
ATOM   4047 CA   ASP   251      30.602  45.180  21.889  1.00  0.00      QMMM C
ATOM   4048 HA   ASP   251      31.595  44.956  22.278  1.00  0.00      QMMM H
ATOM   4049 CB   ASP   251      30.770  46.203  20.764  1.00  0.00      QMMM C
ATOM   4050 HB2  ASP   251      31.339  45.751  19.951  1.00  0.00      QMMM H
ATOM   4051 HB3  ASP   251      29.789  46.472  20.373  1.00  0.00      QMMM H
ATOM   4052 CG   ASP   251      31.505  47.455  21.237  1.00  0.00      QMMM C
ATOM   4053 OD1  ASP   251      31.678  48.379  20.423  1.00  0.00      QMMM O
ATOM   4054 OD2  ASP   251      31.988  47.516  22.392  1.00  0.00      QMMM O
ATOM   4055 C    ASP   251      29.757  45.745  23.045  1.00  0.00      QMMM C
ATOM   4056 O    ASP   251      28.740  46.404  22.836  1.00  0.00      QMMM O
ATOM   4057 N    MET   252      30.190  45.495  24.283  1.00  0.00      QMMM N
ATOM   4058 H    MET   252      30.992  44.889  24.362  1.00  0.00      QMMM H
ATOM   4059 CA   MET   252      29.530  45.977  25.505  1.00  0.00      QMMM C
ATOM   4060 HA   MET   252      28.519  45.569  25.533  1.00  0.00      QMMM H
ATOM   4061 CB   MET   252      30.303  45.478  26.739  1.00  0.00      QMMM C
ATOM   4062 HB2  MET   252      31.341  45.807  26.666  1.00  0.00      QMMM H
ATOM   4063 HB3  MET   252      29.873  45.922  27.637  1.00  0.00      QMMM H
ATOM   4064 CG   MET   252      30.275  43.953  26.891  1.00  0.00      QMMM C
ATOM   4065 HG2  MET   252      30.666  43.498  25.980  1.00  0.00      QMMM H
ATOM   4066 HG3  MET   252      30.936  43.669  27.710  1.00  0.00      QMMM H
ATOM   4067 SD   MET   252      28.634  43.257  27.212  1.00  0.00      QMMM S
ATOM   4068 CE   MET   252      28.433  43.618  28.977  1.00  0.00      QMMM C
ATOM   4069 HE1  MET   252      28.487  44.693  29.148  1.00  0.00      QMMM H
ATOM   4070 HE2  MET   252      27.463  43.249  29.312  1.00  0.00      QMMM H
ATOM   4071 HE3  MET   252      29.219  43.120  29.545  1.00  0.00      QMMM H
ATOM   4072 C    MET   252      29.387  47.508  25.592  1.00  0.00      QMMM C
ATOM   4073 O    MET   252      28.538  47.990  26.338  1.00  0.00      QMMM O
ATOM   4074 N    MET   253      30.198  48.281  24.862  1.00  0.00      QMMM N
ATOM   4075 H    MET   253      30.826  47.832  24.201  1.00  0.00      QMMM H
ATOM   4076 CA   MET   253      30.150  49.751  24.878  1.00  0.00      QMMM C
ATOM   4077 HA   MET   253      29.820  50.092  25.860  1.00  0.00      QMMM H
ATOM   4078 CB   MET   253      31.556  50.309  24.637  1.00  0.00      QMMM C
ATOM   4079 HB2  MET   253      31.876  49.952  23.670  1.00  0.00      QMMM H
ATOM   4080 HB3  MET   253      31.519  51.399  24.620  1.00  0.00      QMMM H
ATOM   4081 CG   MET   253      32.590  49.877  25.682  1.00  0.00      QMMM C
ATOM   4082 HG2  MET   253      32.232  50.163  26.671  1.00  0.00      QMMM H
ATOM   4083 HG3  MET   253      32.688  48.792  25.650  1.00  0.00      QMMM H
ATOM   4084 SD   MET   253      34.235  50.606  25.425  1.00  0.00      QMMM S
ATOM   4085 CE   MET   253      35.159  49.700  26.692  1.00  0.00      QMMM C
ATOM   4086 HE1  MET   253      35.101  48.630  26.490  1.00  0.00      QMMM H
ATOM   4087 HE2  MET   253      36.203  50.012  26.676  1.00  0.00      QMMM H
ATOM   4088 HE3  MET   253      34.734  49.906  27.674  1.00  0.00      QMMM H
ATOM   4089 C    MET   253      29.157  50.343  23.857  1.00  0.00      QMMM C
ATOM   4090 O    MET   253      29.068  51.564  23.736  1.00  0.00      QMMM O
ATOM   4091 N    MET   254      28.422  49.505  23.119  1.00  0.00      QMMM N
ATOM   4092 H    MET   254      28.548  48.510  23.258  1.00  0.00      QMMM H
ATOM   4093 CA   MET   254      27.223  49.920  22.384  1.00  0.00      QMMM C
ATOM   4094 HA   MET   254      27.368  50.923  21.982  1.00  0.00      QMMM H
ATOM   4095 CB   MET   254      26.964  48.949  21.231  1.00  0.00      QMMM C
ATOM   4096 HB2  MET   254      26.892  47.937  21.625  1.00  0.00      QMMM H
ATOM   4097 HB3  MET   254      26.020  49.207  20.752  1.00  0.00      QMMM H
ATOM   4098 CG   MET   254      28.071  48.992  20.182  1.00  0.00      QMMM C
ATOM   4099 HG2  MET   254      28.277  50.029  19.925  1.00  0.00      QMMM H
ATOM   4100 HG3  MET   254      28.976  48.564  20.608  1.00  0.00      QMMM H
ATOM   4101 SD   MET   254      27.640  48.096  18.672  1.00  0.00      QMMM S
ATOM   4102 CE   MET   254      29.221  48.215  17.803  1.00  0.00      QMMM C
ATOM   4103 HE1  MET   254      29.963  47.589  18.297  1.00  0.00      QMMM H
ATOM   4104 HE2  MET   254      29.090  47.891  16.773  1.00  0.00      QMMM H
ATOM   4105 HE3  MET   254      29.567  49.243  17.813  1.00  0.00      QMMM H
ATOM   4106 C    MET   254      25.994  49.939  23.303  1.00  0.00      QMMM C
ATOM   4107 O    MET   254      25.915  49.158  24.251  1.00  0.00      QMMM O
ATOM   4108 N    ASP   255      25.010  50.786  22.991  1.00  0.00      QMMM N
ATOM   4109 H    ASP   255      25.134  51.342  22.150  1.00  0.00      QMMM H
ATOM   4110 CA   ASP   255      23.796  50.976  23.796  1.00  0.00      QMMM C
ATOM   4111 HA   ASP   255      23.830  50.323  24.671  1.00  0.00      QMMM H
ATOM   4112 CB   ASP   255      23.721  52.429  24.292  1.00  0.00      QMMM C
ATOM   4113 HB2  ASP   255      23.697  53.098  23.429  1.00  0.00      QMMM H
ATOM   4114 HB3  ASP   255      22.787  52.567  24.840  1.00  0.00      QMMM H
ATOM   4115 CG   ASP   255      24.871  52.830  25.214  1.00  0.00      QMMM C
ATOM   4116 OD1  ASP   255      25.481  53.888  24.927  1.00  0.00      QMMM O
ATOM   4117 OD2  ASP   255      25.075  52.142  26.240  1.00  0.00      QMMM O
ATOM   4118 C    ASP   255      22.510  50.662  23.017  1.00  0.00      QMMM C
ATOM   4119 O    ASP   255      22.414  50.925  21.820  1.00  0.00      QMMM O
ATOM   4120 N    VAL   256      21.479  50.210  23.741  1.00  0.00      QMMM N
ATOM   4121 H    VAL   256      21.696  50.031  24.711  1.00  0.00      QMMM H
ATOM   4122 CA   VAL   256      20.072  50.022  23.323  1.00  0.00      QMMM C
ATOM   4123 HA   VAL   256      19.611  49.389  24.078  1.00  0.00      QMMM H
ATOM   4124 CB   VAL   256      19.299  51.357  23.398  1.00  0.00      QMMM C
ATOM   4125 HB   VAL   256      19.873  52.139  22.901  1.00  0.00      QMMM H
ATOM   4126 CG1  VAL   256      17.898  51.346  22.775  1.00  0.00      QMMM C
ATOM   4127 HG11 VAL   256      17.289  50.566  23.220  1.00  0.00      QMMM H
ATOM   4128 HG12 VAL   256      17.411  52.307  22.931  1.00  0.00      QMMM H
ATOM   4129 HG13 VAL   256      17.958  51.181  21.704  1.00  0.00      QMMM H
ATOM   4130 CG2  VAL   256      19.144  51.728  24.879  1.00  0.00      QMMM C
ATOM   4131 HG21 VAL   256      20.113  51.979  25.308  1.00  0.00      QMMM H
ATOM   4132 HG22 VAL   256      18.466  52.572  24.980  1.00  0.00      QMMM H
ATOM   4133 HG23 VAL   256      18.724  50.890  25.436  1.00  0.00      QMMM H
ATOM   4134 C    VAL   256      19.844  49.222  22.034  1.00  0.00      QMMM C
ATOM   4135 O    VAL   256      19.426  48.075  22.144  1.00  0.00      QMMM O
ATOM   4136 N    TRP   257      20.040  49.798  20.845  1.00  0.00      QMMM N
ATOM   4137 H    TRP   257      20.546  50.676  20.846  1.00  0.00      QMMM H
ATOM   4138 CA   TRP   257      19.717  49.195  19.546  1.00  0.00      QMMM C
ATOM   4139 HA   TRP   257      19.959  48.126  19.585  1.00  0.00      QMMM H
ATOM   4140 CB   TRP   257      18.210  49.392  19.262  1.00  0.00      QMMM C
ATOM   4141 HB2  TRP   257      17.616  48.835  19.996  1.00  0.00      QMMM H
ATOM   4142 HB3  TRP   257      17.952  50.448  19.413  1.00  0.00      QMMM H
ATOM   4143 CG   TRP   257      17.730  49.014  17.896  1.00  0.00      QMMM C
ATOM   4144 CD1  TRP   257      17.067  47.856  17.563  1.00  0.00      QMMM C
ATOM   4145 HD1  TRP   257      16.757  47.029  18.187  1.00  0.00      QMMM H
ATOM   4146 NE1  TRP   257      16.756  47.858  16.228  1.00  0.00      QMMM N
ATOM   4147 HE1  TRP   257      16.199  47.163  15.761  1.00  0.00      QMMM H
ATOM   4148 CE2  TRP   257      17.183  49.020  15.659  1.00  0.00      QMMM C
ATOM   4149 CZ2  TRP   257      17.046  49.460  14.344  1.00  0.00      QMMM C
ATOM   4150 HZ2  TRP   257      16.589  48.820  13.595  1.00  0.00      QMMM H
ATOM   4151 CH2  TRP   257      17.515  50.733  14.043  1.00  0.00      QMMM C
ATOM   4152 HH2  TRP   257      17.424  51.115  13.027  1.00  0.00      QMMM H
ATOM   4153 CZ3  TRP   257      18.110  51.533  15.042  1.00  0.00      QMMM C
ATOM   4154 HZ3  TRP   257      18.470  52.527  14.775  1.00  0.00      QMMM H
ATOM   4155 CE3  TRP   257      18.257  51.077  16.349  1.00  0.00      QMMM C
ATOM   4156 HE3  TRP   257      18.730  51.719  17.091  1.00  0.00      QMMM H
ATOM   4157 CD2  TRP   257      17.798  49.792  16.688  1.00  0.00      QMMM C
ATOM   4158 C    TRP   257      20.548  49.814  18.415  1.00  0.00      QMMM C
ATOM   4159 O    TRP   257      20.836  51.012  18.425  1.00  0.00      QMMM O
ATOM   4160 N    GLY   258      20.872  48.994  17.410  1.00  0.00      QMMM N
ATOM   4161 H    GLY   258      20.640  48.021  17.530  1.00  0.00      QMMM H
ATOM   4162 CA   GLY   258      21.397  49.416  16.112  1.00  0.00      QMMM C
ATOM   4163 HA2  GLY   258      21.018  48.757  15.332  1.00  0.00      QMMM H
ATOM   4164 HA3  GLY   258      21.051  50.427  15.891  1.00  0.00      QMMM H
ATOM   4165 C    GLY   258      22.919  49.420  16.070  1.00  0.00      QMMM C
ATOM   4166 O    GLY   258      23.524  50.353  16.589  1.00  0.00      QMMM O
ATOM   4167 N    GLY   259      23.531  48.403  15.454  1.00  0.00      QMMM N
ATOM   4168 H    GLY   259      22.961  47.651  15.081  1.00  0.00      QMMM H
ATOM   4169 CA   GLY   259      24.958  48.387  15.100  1.00  0.00      QMMM C
ATOM   4170 HA2  GLY   259      25.044  48.422  14.014  1.00  0.00      QMMM H
ATOM   4171 HA3  GLY   259      25.457  49.274  15.492  1.00  0.00      QMMM H
ATOM   4172 C    GLY   259      25.741  47.164  15.588  1.00  0.00      QMMM C
ATOM   4173 O    GLY   259      26.768  46.834  15.001  1.00  0.00      QMMM O
ATOM   4174 N    GLU   260      25.261  46.448  16.608  1.00  0.00      QMMM N
ATOM   4175 H    GLU   260      24.392  46.741  17.036  1.00  0.00      QMMM H
ATOM   4176 CA   GLU   260      25.898  45.217  17.097  1.00  0.00      QMMM C
ATOM   4177 HA   GLU   260      26.976  45.419  17.177  1.00  0.00      QMMM H
ATOM   4178 CB   GLU   260      25.367  44.895  18.510  1.00  0.00      QMMM C
ATOM   4179 HB2  GLU   260      26.161  44.414  19.102  1.00  0.00      QMMM H
ATOM   4180 HB3  GLU   260      25.131  45.838  19.015  1.00  0.00      QMMM H
ATOM   4181 CG   GLU   260      24.140  43.989  18.584  1.00  0.00      QMMM C
ATOM   4182 HG2  GLU   260      24.371  42.995  18.181  1.00  0.00      QMMM H
ATOM   4183 HG3  GLU   260      23.854  43.823  19.633  1.00  0.00      QMMM H
ATOM   4184 CD   GLU   260      22.891  44.488  17.856  1.00  0.00      QMMM C
ATOM   4185 OE1  GLU   260      22.130  43.561  17.391  1.00  0.00      QMMM O
ATOM   4186 OE2  GLU   260      22.680  45.710  17.724  1.00  0.00      QMMM O
ATOM   4187 C    GLU   260      25.705  44.036  16.122  1.00  0.00      QMMM C
ATOM   4188 O    GLU   260      26.542  43.138  16.030  1.00  0.00      QMMM O
ATOM   4189 N    ASN   261      24.593  44.064  15.381  1.00  0.00      QMMM N
ATOM   4190 H    ASN   261      23.982  44.854  15.541  1.00  0.00      QMMM H
ATOM   4191 CA   ASN   261      24.227  43.163  14.295  1.00  0.00      QMMM C
ATOM   4192 HA   ASN   261      24.274  42.136  14.660  1.00  0.00      QMMM H
ATOM   4193 CB   ASN   261      22.772  43.477  13.883  1.00  0.00      QMMM C
ATOM   4194 HB2  ASN   261      22.476  42.746  13.132  1.00  0.00      QMMM H
ATOM   4195 HB3  ASN   261      22.134  43.365  14.755  1.00  0.00      QMMM H
ATOM   4196 CG   ASN   261      22.502  44.866  13.311  1.00  0.00      QMMM C
ATOM   4197 OD1  ASN   261      23.170  45.851  13.603  1.00  0.00      QMMM O
ATOM   4198 ND2  ASN   261      21.511  44.978  12.461  1.00  0.00      QMMM N
ATOM   4199 HD21 ASN   261      21.354  45.885  12.058  1.00  0.00      QMMM H
ATOM   4200 HD22 ASN   261      20.903  44.181  12.296  1.00  0.00      QMMM H
ATOM   4201 C    ASN   261      25.207  43.286  13.121  1.00  0.00      QMMM C
ATOM   4202 O    ASN   261      25.650  42.289  12.550  1.00  0.00      QMMM O
ATOM   4203 N    LEU   262      25.561  44.527  12.797  1.00  0.00      QMMM N
ATOM   4204 H    LEU   262      25.090  45.262  13.311  1.00  0.00      QMMM H
ATOM   4205 CA   LEU   262      26.577  44.919  11.838  1.00  0.00      QMMM C
ATOM   4206 HA   LEU   262      26.376  44.422  10.889  1.00  0.00      QMMM H
ATOM   4207 CB   LEU   262      26.441  46.443  11.663  1.00  0.00      QMMM C
ATOM   4208 HB2  LEU   262      25.387  46.713  11.579  1.00  0.00      QMMM H
ATOM   4209 HB3  LEU   262      26.836  46.933  12.549  1.00  0.00      QMMM H
ATOM   4210 CG   LEU   262      27.180  46.991  10.443  1.00  0.00      QMMM C
ATOM   4211 HG   LEU   262      28.172  46.552  10.418  1.00  0.00      QMMM H
ATOM   4212 CD1  LEU   262      26.428  46.680   9.148  1.00  0.00      QMMM C
ATOM   4213 HD11 LEU   262      25.396  47.024   9.212  1.00  0.00      QMMM H
ATOM   4214 HD12 LEU   262      26.908  47.171   8.304  1.00  0.00      QMMM H
ATOM   4215 HD13 LEU   262      26.448  45.607   8.965  1.00  0.00      QMMM H
ATOM   4216 CD2  LEU   262      27.316  48.506  10.572  1.00  0.00      QMMM C
ATOM   4217 HD21 LEU   262      27.870  48.750  11.478  1.00  0.00      QMMM H
ATOM   4218 HD22 LEU   262      27.867  48.887   9.716  1.00  0.00      QMMM H
ATOM   4219 HD23 LEU   262      26.329  48.967  10.615  1.00  0.00      QMMM H
ATOM   4220 C    LEU   262      27.967  44.474  12.324  1.00  0.00      QMMM C
ATOM   4221 O    LEU   262      28.659  43.751  11.614  1.00  0.00      QMMM O
ATOM   4222 N    GLU   263      28.342  44.834  13.556  1.00  0.00      QMMM N
ATOM   4223 H    GLU   263      27.709  45.435  14.077  1.00  0.00      QMMM H
ATOM   4224 CA   GLU   263      29.632  44.497  14.176  1.00  0.00      QMMM C
ATOM   4225 HA   GLU   263      30.413  44.944  13.559  1.00  0.00      QMMM H
ATOM   4226 CB   GLU   263      29.713  45.126  15.580  1.00  0.00      QMMM C
ATOM   4227 HB2  GLU   263      29.277  46.119  15.505  1.00  0.00      QMMM H
ATOM   4228 HB3  GLU   263      29.109  44.562  16.291  1.00  0.00      QMMM H
ATOM   4229 CG   GLU   263      31.143  45.328  16.118  1.00  0.00      QMMM C
ATOM   4230 HG2  GLU   263      31.786  45.644  15.297  1.00  0.00      QMMM H
ATOM   4231 HG3  GLU   263      31.112  46.156  16.828  1.00  0.00      QMMM H
ATOM   4232 CD   GLU   263      31.779  44.133  16.847  1.00  0.00      QMMM C
ATOM   4233 OE1  GLU   263      31.121  43.104  17.128  1.00  0.00      QMMM O
ATOM   4234 OE2  GLU   263      32.964  44.229  17.242  1.00  0.00      QMMM O
ATOM   4235 C    GLU   263      29.909  42.989  14.204  1.00  0.00      QMMM C
ATOM   4236 O    GLU   263      30.985  42.576  13.776  1.00  0.00      QMMM O
ATOM   4237 N    ILE   264      28.959  42.154  14.655  1.00  0.00      QMMM N
ATOM   4238 H    ILE   264      28.098  42.558  15.016  1.00  0.00      QMMM H
ATOM   4239 CA   ILE   264      29.124  40.692  14.607  1.00  0.00      QMMM C
ATOM   4240 HA   ILE   264      30.098  40.483  15.047  1.00  0.00      QMMM H
ATOM   4241 CB   ILE   264      28.074  39.955  15.476  1.00  0.00      QMMM C
ATOM   4242 HB   ILE   264      28.031  40.473  16.435  1.00  0.00      QMMM H
ATOM   4243 CG2  ILE   264      26.659  39.969  14.873  1.00  0.00      QMMM C
ATOM   4244 HG21 ILE   264      26.616  39.367  13.965  1.00  0.00      QMMM H
ATOM   4245 HG22 ILE   264      25.939  39.575  15.588  1.00  0.00      QMMM H
ATOM   4246 HG23 ILE   264      26.374  40.990  14.637  1.00  0.00      QMMM H
ATOM   4247 CG1  ILE   264      28.535  38.503  15.744  1.00  0.00      QMMM C
ATOM   4248 HG12 ILE   264      28.401  37.901  14.844  1.00  0.00      QMMM H
ATOM   4249 HG13 ILE   264      29.598  38.502  15.987  1.00  0.00      QMMM H
ATOM   4250 CD1  ILE   264      27.798  37.831  16.910  1.00  0.00      QMMM C
ATOM   4251 HD11 ILE   264      26.742  37.712  16.670  1.00  0.00      QMMM H
ATOM   4252 HD12 ILE   264      28.228  36.845  17.088  1.00  0.00      QMMM H
ATOM   4253 HD13 ILE   264      27.901  38.431  17.814  1.00  0.00      QMMM H
ATOM   4254 C    ILE   264      29.193  40.156  13.170  1.00  0.00      QMMM C
ATOM   4255 O    ILE   264      30.011  39.280  12.896  1.00  0.00      QMMM O
ATOM   4256 N    SER   265      28.390  40.692  12.245  1.00  0.00      QMMM N
ATOM   4257 H    SER   265      27.771  41.439  12.534  1.00  0.00      QMMM H
ATOM   4258 CA   SER   265      28.370  40.261  10.839  1.00  0.00      QMMM C
ATOM   4259 HA   SER   265      28.186  39.190  10.819  1.00  0.00      QMMM H
ATOM   4260 CB   SER   265      27.243  40.953  10.067  1.00  0.00      QMMM C
ATOM   4261 HB2  SER   265      27.330  42.036  10.159  1.00  0.00      QMMM H
ATOM   4262 HB3  SER   265      27.325  40.692   9.012  1.00  0.00      QMMM H
ATOM   4263 OG   SER   265      25.984  40.529  10.559  1.00  0.00      QMMM O
ATOM   4264 HG   SER   265      25.788  41.081  11.342  1.00  0.00      QMMM H
ATOM   4265 C    SER   265      29.706  40.504  10.132  1.00  0.00      QMMM C
ATOM   4266 O    SER   265      30.271  39.585   9.536  1.00  0.00      QMMM O
ATOM   4267 N    PHE   266      30.228  41.726  10.255  1.00  0.00      QMMM N
ATOM   4268 H    PHE   266      29.681  42.416  10.763  1.00  0.00      QMMM H
ATOM   4269 CA   PHE   266      31.560  42.143   9.814  1.00  0.00      QMMM C
ATOM   4270 HA   PHE   266      31.635  42.087   8.727  1.00  0.00      QMMM H
ATOM   4271 CB   PHE   266      31.776  43.600  10.268  1.00  0.00      QMMM C
ATOM   4272 HB2  PHE   266      31.582  43.667  11.339  1.00  0.00      QMMM H
ATOM   4273 HB3  PHE   266      32.828  43.836  10.130  1.00  0.00      QMMM H
ATOM   4274 CG   PHE   266      30.978  44.705   9.588  1.00  0.00      QMMM C
ATOM   4275 CD1  PHE   266      30.047  44.458   8.556  1.00  0.00      QMMM C
ATOM   4276 HD1  PHE   266      29.832  43.455   8.225  1.00  0.00      QMMM H
ATOM   4277 CE1  PHE   266      29.401  45.530   7.914  1.00  0.00      QMMM C
ATOM   4278 HE1  PHE   266      28.696  45.334   7.119  1.00  0.00      QMMM H
ATOM   4279 CZ   PHE   266      29.693  46.855   8.284  1.00  0.00      QMMM C
ATOM   4280 HZ   PHE   266      29.220  47.680   7.771  1.00  0.00      QMMM H
ATOM   4281 CE2  PHE   266      30.577  47.104   9.347  1.00  0.00      QMMM C
ATOM   4282 HE2  PHE   266      30.771  48.118   9.664  1.00  0.00      QMMM H
ATOM   4283 CD2  PHE   266      31.206  46.031   9.999  1.00  0.00      QMMM C
ATOM   4284 HD2  PHE   266      31.882  46.223  10.815  1.00  0.00      QMMM H
ATOM   4285 C    PHE   266      32.641  41.223  10.401  1.00  0.00      QMMM C
ATOM   4286 O    PHE   266      33.367  40.538   9.675  1.00  0.00      QMMM O
ATOM   4287 N    ARG   267      32.707  41.168  11.738  1.00  0.00      QMMM N
ATOM   4288 H    ARG   267      32.045  41.757  12.238  1.00  0.00      QMMM H
ATOM   4289 CA   ARG   267      33.653  40.384  12.542  1.00  0.00      QMMM C
ATOM   4290 HA   ARG   267      34.652  40.791  12.387  1.00  0.00      QMMM H
ATOM   4291 CB   ARG   267      33.271  40.595  14.012  1.00  0.00      QMMM C
ATOM   4292 HB2  ARG   267      33.430  41.648  14.248  1.00  0.00      QMMM H
ATOM   4293 HB3  ARG   267      32.211  40.371  14.128  1.00  0.00      QMMM H
ATOM   4294 CG   ARG   267      34.030  39.740  15.028  1.00  0.00      QMMM C
ATOM   4295 HG2  ARG   267      33.626  38.729  15.002  1.00  0.00      QMMM H
ATOM   4296 HG3  ARG   267      35.088  39.704  14.766  1.00  0.00      QMMM H
ATOM   4297 CD   ARG   267      33.895  40.306  16.449  1.00  0.00      QMMM C
ATOM   4298 HD2  ARG   267      34.319  39.594  17.150  1.00  0.00      QMMM H
ATOM   4299 HD3  ARG   267      34.492  41.215  16.513  1.00  0.00      QMMM H
ATOM   4300 NE   ARG   267      32.508  40.654  16.816  1.00  0.00      QMMM N
ATOM   4301 HE   ARG   267      32.160  41.558  16.499  1.00  0.00      QMMM H
ATOM   4302 CZ   ARG   267      31.648  40.018  17.584  1.00  0.00      QMMM C
ATOM   4303 NH1  ARG   267      30.503  40.566  17.839  1.00  0.00      QMMM N
ATOM   4304 HH11 ARG   267      30.373  41.521  17.489  1.00  0.00      QMMM H
ATOM   4305 HH12 ARG   267      29.849  40.109  18.460  1.00  0.00      QMMM H
ATOM   4306 NH2  ARG   267      31.888  38.883  18.167  1.00  0.00      QMMM N
ATOM   4307 HH21 ARG   267      32.815  38.476  18.108  1.00  0.00      QMMM H
ATOM   4308 HH22 ARG   267      31.182  38.509  18.785  1.00  0.00      QMMM H
ATOM   4309 C    ARG   267      33.725  38.913  12.136  1.00  0.00      QMMM C
ATOM   4310 O    ARG   267      34.827  38.409  11.943  1.00  0.00      QMMM O
ATOM   4311 N    VAL   268      32.589  38.227  11.986  1.00  0.00      QMMM N
ATOM   4312 H    VAL   268      31.724  38.731  12.160  1.00  0.00      QMMM H
ATOM   4313 CA   VAL   268      32.521  36.820  11.543  1.00  0.00      QMMM C
ATOM   4314 HA   VAL   268      33.001  36.195  12.295  1.00  0.00      QMMM H
ATOM   4315 CB   VAL   268      31.053  36.356  11.420  1.00  0.00      QMMM C
ATOM   4316 HB   VAL   268      30.466  37.142  10.943  1.00  0.00      QMMM H
ATOM   4317 CG1  VAL   268      30.887  35.072  10.597  1.00  0.00      QMMM C
ATOM   4318 HG11 VAL   268      31.615  34.334  10.922  1.00  0.00      QMMM H
ATOM   4319 HG12 VAL   268      29.889  34.660  10.725  1.00  0.00      QMMM H
ATOM   4320 HG13 VAL   268      31.033  35.285   9.538  1.00  0.00      QMMM H
ATOM   4321 CG2  VAL   268      30.476  36.082  12.814  1.00  0.00      QMMM C
ATOM   4322 HG21 VAL   268      30.672  36.920  13.481  1.00  0.00      QMMM H
ATOM   4323 HG22 VAL   268      29.400  35.954  12.741  1.00  0.00      QMMM H
ATOM   4324 HG23 VAL   268      30.920  35.182  13.239  1.00  0.00      QMMM H
ATOM   4325 C    VAL   268      33.321  36.599  10.256  1.00  0.00      QMMM C
ATOM   4326 O    VAL   268      34.313  35.867  10.273  1.00  0.00      QMMM O
ATOM   4327 N    TRP   269      32.924  37.241   9.156  1.00  0.00      QMMM N
ATOM   4328 H    TRP   269      32.133  37.871   9.228  1.00  0.00      QMMM H
ATOM   4329 CA   TRP   269      33.557  37.056   7.847  1.00  0.00      QMMM C
ATOM   4330 HA   TRP   269      33.600  35.995   7.615  1.00  0.00      QMMM H
ATOM   4331 CB   TRP   269      32.706  37.736   6.778  1.00  0.00      QMMM C
ATOM   4332 HB2  TRP   269      32.446  38.747   7.102  1.00  0.00      QMMM H
ATOM   4333 HB3  TRP   269      33.297  37.820   5.866  1.00  0.00      QMMM H
ATOM   4334 CG   TRP   269      31.466  36.984   6.428  1.00  0.00      QMMM C
ATOM   4335 CD1  TRP   269      30.211  37.288   6.829  1.00  0.00      QMMM C
ATOM   4336 HD1  TRP   269      29.939  38.130   7.459  1.00  0.00      QMMM H
ATOM   4337 NE1  TRP   269      29.329  36.399   6.248  1.00  0.00      QMMM N
ATOM   4338 HE1  TRP   269      28.317  36.525   6.245  1.00  0.00      QMMM H
ATOM   4339 CE2  TRP   269      29.969  35.477   5.452  1.00  0.00      QMMM C
ATOM   4340 CZ2  TRP   269      29.509  34.430   4.641  1.00  0.00      QMMM C
ATOM   4341 HZ2  TRP   269      28.450  34.226   4.581  1.00  0.00      QMMM H
ATOM   4342 CH2  TRP   269      30.440  33.699   3.883  1.00  0.00      QMMM C
ATOM   4343 HH2  TRP   269      30.118  32.917   3.211  1.00  0.00      QMMM H
ATOM   4344 CZ3  TRP   269      31.811  33.992   3.983  1.00  0.00      QMMM C
ATOM   4345 HZ3  TRP   269      32.526  33.433   3.395  1.00  0.00      QMMM H
ATOM   4346 CE3  TRP   269      32.258  35.030   4.823  1.00  0.00      QMMM C
ATOM   4347 HE3  TRP   269      33.310  35.257   4.884  1.00  0.00      QMMM H
ATOM   4348 CD2  TRP   269      31.347  35.815   5.560  1.00  0.00      QMMM C
ATOM   4349 C    TRP   269      34.996  37.564   7.799  1.00  0.00      QMMM C
ATOM   4350 O    TRP   269      35.905  36.856   7.348  1.00  0.00      QMMM O
ATOM   4351 N    GLN   270      35.223  38.797   8.257  1.00  0.00      QMMM N
ATOM   4352 H    GLN   270      34.443  39.327   8.643  1.00  0.00      QMMM H
ATOM   4353 CA   GLN   270      36.549  39.407   8.236  1.00  0.00      QMMM C
ATOM   4354 HA   GLN   270      36.908  39.404   7.207  1.00  0.00      QMMM H
ATOM   4355 CB   GLN   270      36.481  40.869   8.697  1.00  0.00      QMMM C
ATOM   4356 HB2  GLN   270      35.961  40.939   9.653  1.00  0.00      QMMM H
ATOM   4357 HB3  GLN   270      37.495  41.245   8.832  1.00  0.00      QMMM H
ATOM   4358 CG   GLN   270      35.769  41.723   7.633  1.00  0.00      QMMM C
ATOM   4359 HG2  GLN   270      36.319  41.663   6.693  1.00  0.00      QMMM H
ATOM   4360 HG3  GLN   270      34.761  41.345   7.464  1.00  0.00      QMMM H
ATOM   4361 CD   GLN   270      35.664  43.186   8.032  1.00  0.00      QMMM C
ATOM   4362 OE1  GLN   270      34.605  43.693   8.349  1.00  0.00      QMMM O
ATOM   4363 NE2  GLN   270      36.753  43.915   8.030  1.00  0.00      QMMM N
ATOM   4364 HE21 GLN   270      36.605  44.907   8.188  1.00  0.00      QMMM H
ATOM   4365 HE22 GLN   270      37.650  43.534   7.756  1.00  0.00      QMMM H
ATOM   4366 C    GLN   270      37.555  38.584   9.045  1.00  0.00      QMMM C
ATOM   4367 O    GLN   270      38.689  38.420   8.591  1.00  0.00      QMMM O
ATOM   4368 N    CYS   271      37.169  38.003  10.185  1.00  0.00      QMMM N
ATOM   4369 H    CYS   271      36.230  38.172  10.536  1.00  0.00      QMMM H
ATOM   4370 CA   CYS   271      38.037  37.105  10.946  1.00  0.00      QMMM C
ATOM   4371 HA   CYS   271      39.062  37.473  10.881  1.00  0.00      QMMM H
ATOM   4372 CB   CYS   271      37.658  37.142  12.432  1.00  0.00      QMMM C
ATOM   4373 HB2  CYS   271      36.652  36.740  12.558  1.00  0.00      QMMM H
ATOM   4374 HB3  CYS   271      38.348  36.501  12.981  1.00  0.00      QMMM H
ATOM   4375 SG   CYS   271      37.697  38.794  13.185  1.00  0.00      QMMM S
ATOM   4376 C    CYS   271      38.064  35.685  10.348  1.00  0.00      QMMM C
ATOM   4377 O    CYS   271      38.975  35.371   9.580  1.00  0.00      QMMM O
ATOM   4378 N    GLY   272      37.094  34.821  10.663  1.00  0.00      QMMM N
ATOM   4379 H    GLY   272      36.269  35.176  11.133  1.00  0.00      QMMM H
ATOM   4380 CA   GLY   272      37.274  33.365  10.539  1.00  0.00      QMMM C
ATOM   4381 HA2  GLY   272      37.900  33.146   9.674  1.00  0.00      QMMM H
ATOM   4382 HA3  GLY   272      37.806  33.007  11.420  1.00  0.00      QMMM H
ATOM   4383 C    GLY   272      36.011  32.516  10.390  1.00  0.00      QMMM C
ATOM   4384 O    GLY   272      36.057  31.333  10.717  1.00  0.00      QMMM O
ATOM   4385 N    GLY   273      34.894  33.078   9.924  1.00  0.00      QMMM N
ATOM   4386 H    GLY   273      34.880  34.067   9.699  1.00  0.00      QMMM H
ATOM   4387 CA   GLY   273      33.660  32.318   9.731  1.00  0.00      QMMM C
ATOM   4388 HA2  GLY   273      33.923  31.326   9.365  1.00  0.00      QMMM H
ATOM   4389 HA3  GLY   273      33.155  32.215  10.685  1.00  0.00      QMMM H
ATOM   4390 C    GLY   273      32.690  32.897   8.714  1.00  0.00      QMMM C
ATOM   4391 O    GLY   273      33.070  33.710   7.877  1.00  0.00      QMMM O
ATOM   4392 N    SER   274      31.448  32.402   8.724  1.00  0.00      QMMM N
ATOM   4393 H    SER   274      31.195  31.768   9.477  1.00  0.00      QMMM H
ATOM   4394 CA   SER   274      30.491  32.644   7.636  1.00  0.00      QMMM C
ATOM   4395 HA   SER   274      30.629  33.663   7.279  1.00  0.00      QMMM H
ATOM   4396 CB   SER   274      30.828  31.713   6.466  1.00  0.00      QMMM C
ATOM   4397 HB2  SER   274      30.011  31.734   5.746  1.00  0.00      QMMM H
ATOM   4398 HB3  SER   274      31.729  32.089   5.979  1.00  0.00      QMMM H
ATOM   4399 OG   SER   274      31.078  30.374   6.874  1.00  0.00      QMMM O
ATOM   4400 HG   SER   274      31.559  30.396   7.716  1.00  0.00      QMMM H
ATOM   4401 C    SER   274      29.017  32.515   8.052  1.00  0.00      QMMM C
ATOM   4402 O    SER   274      28.521  31.412   8.264  1.00  0.00      QMMM O
ATOM   4403 N    LEU   275      28.309  33.644   8.186  1.00  0.00      QMMM N
ATOM   4404 H    LEU   275      28.776  34.505   7.944  1.00  0.00      QMMM H
ATOM   4405 CA   LEU   275      26.876  33.703   8.539  1.00  0.00      QMMM C
ATOM   4406 HA   LEU   275      26.732  33.280   9.532  1.00  0.00      QMMM H
ATOM   4407 CB   LEU   275      26.381  35.162   8.530  1.00  0.00      QMMM C
ATOM   4408 HB2  LEU   275      26.238  35.426   7.484  1.00  0.00      QMMM H
ATOM   4409 HB3  LEU   275      25.400  35.198   9.006  1.00  0.00      QMMM H
ATOM   4410 CG   LEU   275      27.271  36.254   9.143  1.00  0.00      QMMM C
ATOM   4411 HG   LEU   275      28.282  36.174   8.750  1.00  0.00      QMMM H
ATOM   4412 CD1  LEU   275      26.716  37.613   8.746  1.00  0.00      QMMM C
ATOM   4413 HD11 LEU   275      25.807  37.837   9.301  1.00  0.00      QMMM H
ATOM   4414 HD12 LEU   275      27.468  38.372   8.938  1.00  0.00      QMMM H
ATOM   4415 HD13 LEU   275      26.498  37.630   7.682  1.00  0.00      QMMM H
ATOM   4416 CD2  LEU   275      27.331  36.194  10.662  1.00  0.00      QMMM C
ATOM   4417 HD21 LEU   275      27.753  35.239  10.960  1.00  0.00      QMMM H
ATOM   4418 HD22 LEU   275      27.969  36.992  11.036  1.00  0.00      QMMM H
ATOM   4419 HD23 LEU   275      26.332  36.309  11.081  1.00  0.00      QMMM H
ATOM   4420 C    LEU   275      26.000  32.935   7.529  1.00  0.00      QMMM C
ATOM   4421 O    LEU   275      26.334  32.917   6.342  1.00  0.00      QMMM O
ATOM   4422 N    GLU   276      24.830  32.426   7.943  1.00  0.00      QMMM N
ATOM   4423 H    GLU   276      24.553  32.578   8.909  1.00  0.00      QMMM H
ATOM   4424 CA   GLU   276      23.823  31.868   7.018  1.00  0.00      QMMM C
ATOM   4425 HA   GLU   276      24.077  32.218   6.024  1.00  0.00      QMMM H
ATOM   4426 CB   GLU   276      23.830  30.322   6.965  1.00  0.00      QMMM C
ATOM   4427 HB2  GLU   276      23.269  29.930   7.812  1.00  0.00      QMMM H
ATOM   4428 HB3  GLU   276      23.297  30.025   6.061  1.00  0.00      QMMM H
ATOM   4429 CG   GLU   276      25.216  29.665   6.936  1.00  0.00      QMMM C
ATOM   4430 HG2  GLU   276      25.841  30.237   6.259  1.00  0.00      QMMM H
ATOM   4431 HG3  GLU   276      25.667  29.713   7.928  1.00  0.00      QMMM H
ATOM   4432 CD   GLU   276      25.176  28.207   6.457  1.00  0.00      QMMM C
ATOM   4433 OE1  GLU   276      25.943  27.850   5.536  1.00  0.00      QMMM O
ATOM   4434 OE2  GLU   276      24.401  27.383   6.988  1.00  0.00      QMMM O
ATOM   4435 C    GLU   276      22.384  32.341   7.293  1.00  0.00      QMMM C
ATOM   4436 O    GLU   276      22.020  32.682   8.417  1.00  0.00      QMMM O
ATOM   4437 N    ILE   277      21.538  32.255   6.265  1.00  0.00      QMMM N
ATOM   4438 H    ILE   277      21.950  32.039   5.363  1.00  0.00      QMMM H
ATOM   4439 CA   ILE   277      20.071  32.343   6.307  1.00  0.00      QMMM C
ATOM   4440 HA   ILE   277      19.736  32.450   7.341  1.00  0.00      QMMM H
ATOM   4441 CB   ILE   277      19.600  33.582   5.505  1.00  0.00      QMMM C
ATOM   4442 HB   ILE   277      20.097  33.567   4.535  1.00  0.00      QMMM H
ATOM   4443 CG2  ILE   277      18.085  33.551   5.262  1.00  0.00      QMMM C
ATOM   4444 HG21 ILE   277      17.553  33.466   6.211  1.00  0.00      QMMM H
ATOM   4445 HG22 ILE   277      17.774  34.464   4.757  1.00  0.00      QMMM H
ATOM   4446 HG23 ILE   277      17.832  32.714   4.614  1.00  0.00      QMMM H
ATOM   4447 CG1  ILE   277      19.963  34.903   6.220  1.00  0.00      QMMM C
ATOM   4448 HG12 ILE   277      19.197  35.150   6.950  1.00  0.00      QMMM H
ATOM   4449 HG13 ILE   277      20.901  34.783   6.756  1.00  0.00      QMMM H
ATOM   4450 CD1  ILE   277      20.110  36.093   5.265  1.00  0.00      QMMM C
ATOM   4451 HD11 ILE   277      19.161  36.309   4.775  1.00  0.00      QMMM H
ATOM   4452 HD12 ILE   277      20.424  36.973   5.827  1.00  0.00      QMMM H
ATOM   4453 HD13 ILE   277      20.861  35.866   4.510  1.00  0.00      QMMM H
ATOM   4454 C    ILE   277      19.515  31.021   5.748  1.00  0.00      QMMM C
ATOM   4455 O    ILE   277      19.977  30.540   4.709  1.00  0.00      QMMM O
ATOM   4456 N    ILE   278      18.553  30.397   6.440  1.00  0.00      QMMM N
ATOM   4457 H    ILE   278      18.292  30.824   7.325  1.00  0.00      QMMM H
ATOM   4458 CA   ILE   278      18.118  29.007   6.190  1.00  0.00      QMMM C
ATOM   4459 HA   ILE   278      18.695  28.601   5.363  1.00  0.00      QMMM H
ATOM   4460 CB   ILE   278      18.458  28.122   7.416  1.00  0.00      QMMM C
ATOM   4461 HB   ILE   278      17.870  28.480   8.260  1.00  0.00      QMMM H
ATOM   4462 CG2  ILE   278      18.069  26.649   7.172  1.00  0.00      QMMM C
ATOM   4463 HG21 ILE   278      18.520  26.281   6.251  1.00  0.00      QMMM H
ATOM   4464 HG22 ILE   278      18.418  26.037   8.005  1.00  0.00      QMMM H
ATOM   4465 HG23 ILE   278      16.987  26.547   7.113  1.00  0.00      QMMM H
ATOM   4466 CG1  ILE   278      19.942  28.203   7.847  1.00  0.00      QMMM C
ATOM   4467 HG12 ILE   278      20.166  29.216   8.184  1.00  0.00      QMMM H
ATOM   4468 HG13 ILE   278      20.095  27.549   8.705  1.00  0.00      QMMM H
ATOM   4469 CD1  ILE   278      20.969  27.811   6.780  1.00  0.00      QMMM C
ATOM   4470 HD11 ILE   278      20.951  28.511   5.949  1.00  0.00      QMMM H
ATOM   4471 HD12 ILE   278      21.956  27.839   7.232  1.00  0.00      QMMM H
ATOM   4472 HD13 ILE   278      20.779  26.804   6.413  1.00  0.00      QMMM H
ATOM   4473 C    ILE   278      16.623  28.931   5.801  1.00  0.00      QMMM C
ATOM   4474 O    ILE   278      15.772  28.895   6.686  1.00  0.00      QMMM O
ATOM   4475 N    PRO   279      16.258  28.858   4.501  1.00  0.00      QMMM N
ATOM   4476 CA   PRO   279      14.867  28.852   4.015  1.00  0.00      QMMM C
ATOM   4477 HA   PRO   279      14.447  29.835   4.208  1.00  0.00      QMMM H
ATOM   4478 CB   PRO   279      14.968  28.646   2.504  1.00  0.00      QMMM C
ATOM   4479 HB2  PRO   279      15.000  27.578   2.282  1.00  0.00      QMMM H
ATOM   4480 HB3  PRO   279      14.144  29.123   1.973  1.00  0.00      QMMM H
ATOM   4481 CD   PRO   279      17.168  28.952   3.367  1.00  0.00      QMMM C
ATOM   4482 HD2  PRO   279      17.903  29.745   3.504  1.00  0.00      QMMM H
ATOM   4483 HD3  PRO   279      17.667  27.992   3.239  1.00  0.00      QMMM H
ATOM   4484 CG   PRO   279      16.308  29.264   2.143  1.00  0.00      QMMM C
ATOM   4485 HG2  PRO   279      16.204  30.340   2.033  1.00  0.00      QMMM H
ATOM   4486 HG3  PRO   279      16.705  28.832   1.227  1.00  0.00      QMMM H
ATOM   4487 C    PRO   279      13.882  27.822   4.588  1.00  0.00      QMMM C
ATOM   4488 O    PRO   279      12.675  28.054   4.503  1.00  0.00      QMMM O
ATOM   4489 N    CYS   280      14.359  26.697   5.133  1.00  0.00      QMMM N
ATOM   4490 H    CYS   280      15.357  26.572   5.130  1.00  0.00      QMMM H
ATOM   4491 CA   CYS   280      13.520  25.678   5.787  1.00  0.00      QMMM C
ATOM   4492 HA   CYS   280      12.508  25.733   5.385  1.00  0.00      QMMM H
ATOM   4493 CB   CYS   280      14.073  24.281   5.487  1.00  0.00      QMMM C
ATOM   4494 HB2  CYS   280      15.078  24.188   5.901  1.00  0.00      QMMM H
ATOM   4495 HB3  CYS   280      13.438  23.546   5.986  1.00  0.00      QMMM H
ATOM   4496 SG   CYS   280      14.118  23.873   3.728  1.00  0.00      QMMM S
ATOM   4497 C    CYS   280      13.382  25.872   7.303  1.00  0.00      QMMM C
ATOM   4498 O    CYS   280      12.591  25.186   7.941  1.00  0.00      QMMM O
ATOM   4499 N    SER   281      14.131  26.809   7.878  1.00  0.00      QMMM N
ATOM   4500 H    SER   281      14.686  27.411   7.281  1.00  0.00      QMMM H
ATOM   4501 CA   SER   281      13.919  27.309   9.227  1.00  0.00      QMMM C
ATOM   4502 HA   SER   281      13.419  26.555   9.833  1.00  0.00      QMMM H
ATOM   4503 CB   SER   281      15.268  27.615   9.854  1.00  0.00      QMMM C
ATOM   4504 HB2  SER   281      15.873  26.710   9.889  1.00  0.00      QMMM H
ATOM   4505 HB3  SER   281      15.789  28.361   9.259  1.00  0.00      QMMM H
ATOM   4506 OG   SER   281      15.061  28.084  11.160  1.00  0.00      QMMM O
ATOM   4507 HG   SER   281      15.052  27.295  11.745  1.00  0.00      QMMM H
ATOM   4508 C    SER   281      13.051  28.563   9.143  1.00  0.00      QMMM C
ATOM   4509 O    SER   281      13.354  29.481   8.378  1.00  0.00      QMMM O
ATOM   4510 N    ARG   282      11.929  28.576   9.867  1.00  0.00      QMMM N
ATOM   4511 H    ARG   282      11.752  27.792  10.478  1.00  0.00      QMMM H
ATOM   4512 CA   ARG   282      10.874  29.588   9.744  1.00  0.00      QMMM C
ATOM   4513 HA   ARG   282      11.263  30.448   9.199  1.00  0.00      QMMM H
ATOM   4514 CB   ARG   282       9.683  29.002   8.967  1.00  0.00      QMMM C
ATOM   4515 HB2  ARG   282       9.392  28.054   9.421  1.00  0.00      QMMM H
ATOM   4516 HB3  ARG   282       8.837  29.686   9.040  1.00  0.00      QMMM H
ATOM   4517 CG   ARG   282       9.997  28.762   7.485  1.00  0.00      QMMM C
ATOM   4518 HG2  ARG   282      10.881  28.133   7.387  1.00  0.00      QMMM H
ATOM   4519 HG3  ARG   282       9.157  28.237   7.032  1.00  0.00      QMMM H
ATOM   4520 CD   ARG   282      10.209  30.073   6.728  1.00  0.00      QMMM C
ATOM   4521 HD2  ARG   282       9.285  30.647   6.753  1.00  0.00      QMMM H
ATOM   4522 HD3  ARG   282      10.995  30.662   7.198  1.00  0.00      QMMM H
ATOM   4523 NE   ARG   282      10.612  29.809   5.347  1.00  0.00      QMMM N
ATOM   4524 HE   ARG   282      11.251  29.042   5.190  1.00  0.00      QMMM H
ATOM   4525 CZ   ARG   282      10.359  30.555   4.297  1.00  0.00      QMMM C
ATOM   4526 NH1  ARG   282      10.950  30.261   3.180  1.00  0.00      QMMM N
ATOM   4527 HH11 ARG   282      11.567  29.470   3.171  1.00  0.00      QMMM H
ATOM   4528 HH12 ARG   282      10.969  30.970   2.454  1.00  0.00      QMMM H
ATOM   4529 NH2  ARG   282       9.590  31.601   4.325  1.00  0.00      QMMM N
ATOM   4530 HH21 ARG   282       9.152  31.921   5.194  1.00  0.00      QMMM H
ATOM   4531 HH22 ARG   282       9.404  32.090   3.462  1.00  0.00      QMMM H
ATOM   4532 C    ARG   282      10.432  30.117  11.096  1.00  0.00      QMMM C
ATOM   4533 O    ARG   282      10.014  29.359  11.967  1.00  0.00      QMMM O
ATOM   4534 N    VAL   283      10.543  31.427  11.262  1.00  0.00      QMMM N
ATOM   4535 H    VAL   283      10.896  31.965  10.480  1.00  0.00      QMMM H
ATOM   4536 CA   VAL   283      10.066  32.170  12.430  1.00  0.00      QMMM C
ATOM   4537 HA   VAL   283       9.245  31.630  12.900  1.00  0.00      QMMM H
ATOM   4538 CB   VAL   283      11.192  32.391  13.461  1.00  0.00      QMMM C
ATOM   4539 HB   VAL   283      11.991  32.969  12.998  1.00  0.00      QMMM H
ATOM   4540 CG1  VAL   283      10.686  33.163  14.678  1.00  0.00      QMMM C
ATOM   4541 HG11 VAL   283       9.809  32.679  15.106  1.00  0.00      QMMM H
ATOM   4542 HG12 VAL   283      11.466  33.230  15.436  1.00  0.00      QMMM H
ATOM   4543 HG13 VAL   283      10.430  34.174  14.370  1.00  0.00      QMMM H
ATOM   4544 CG2  VAL   283      11.792  31.078  13.967  1.00  0.00      QMMM C
ATOM   4545 HG21 VAL   283      12.307  30.569  13.154  1.00  0.00      QMMM H
ATOM   4546 HG22 VAL   283      12.518  31.279  14.755  1.00  0.00      QMMM H
ATOM   4547 HG23 VAL   283      11.013  30.423  14.351  1.00  0.00      QMMM H
ATOM   4548 C    VAL   283       9.536  33.504  11.934  1.00  0.00      QMMM C
ATOM   4549 O    VAL   283      10.285  34.266  11.326  1.00  0.00      QMMM O
ATOM   4550 N    GLY   284       8.260  33.791  12.159  1.00  0.00      QMMM N
ATOM   4551 H    GLY   284       7.682  33.117  12.655  1.00  0.00      QMMM H
ATOM   4552 CA   GLY   284       7.722  35.117  11.893  1.00  0.00      QMMM C
ATOM   4553 HA2  GLY   284       8.007  35.418  10.893  1.00  0.00      QMMM H
ATOM   4554 HA3  GLY   284       6.639  35.106  11.964  1.00  0.00      QMMM H
ATOM   4555 C    GLY   284       8.260  36.135  12.886  1.00  0.00      QMMM C
ATOM   4556 O    GLY   284       8.491  35.804  14.047  1.00  0.00      QMMM O
ATOM   4557 N    HIS   285       8.403  37.380  12.449  1.00  0.00      QMMM N
ATOM   4558 H    HIS   285       8.240  37.552  11.461  1.00  0.00      QMMM H
ATOM   4559 CA   HIS   285       8.855  38.491  13.281  1.00  0.00      QMMM C
ATOM   4560 HA   HIS   285       8.731  38.228  14.340  1.00  0.00      QMMM H
ATOM   4561 CB   HIS   285      10.333  38.751  12.979  1.00  0.00      QMMM C
ATOM   4562 HB2  HIS   285      10.938  37.892  13.296  1.00  0.00      QMMM H
ATOM   4563 HB3  HIS   285      10.432  38.841  11.892  1.00  0.00      QMMM H
ATOM   4564 CG   HIS   285      10.905  39.999  13.545  1.00  0.00      QMMM C
ATOM   4565 ND1  HIS   285      11.064  41.122  12.762  1.00  0.00      QMMM N
ATOM   4566 HD1  HIS   285      10.838  41.167  11.774  1.00  0.00      QMMM H
ATOM   4567 CE1  HIS   285      11.562  42.122  13.519  1.00  0.00      QMMM C
ATOM   4568 HE1  HIS   285      11.808  43.114  13.160  1.00  0.00      QMMM H
ATOM   4569 NE2  HIS   285      11.742  41.702  14.758  1.00  0.00      QMMM N
ATOM   4570 CD2  HIS   285      11.333  40.387  14.791  1.00  0.00      QMMM C
ATOM   4571 HD2  HIS   285      11.360  39.802  15.699  1.00  0.00      QMMM H
ATOM   4572 C    HIS   285       8.036  39.751  13.012  1.00  0.00      QMMM C
ATOM   4573 O    HIS   285       7.689  40.063  11.869  1.00  0.00      QMMM O
ATOM   4574 N    VAL   286       7.743  40.488  14.081  1.00  0.00      QMMM N
ATOM   4575 H    VAL   286       8.024  40.120  14.987  1.00  0.00      QMMM H
ATOM   4576 CA   VAL   286       7.020  41.759  14.035  1.00  0.00      QMMM C
ATOM   4577 HA   VAL   286       6.237  41.679  13.280  1.00  0.00      QMMM H
ATOM   4578 CB   VAL   286       6.332  42.043  15.377  1.00  0.00      QMMM C
ATOM   4579 HB   VAL   286       7.075  42.209  16.155  1.00  0.00      QMMM H
ATOM   4580 CG1  VAL   286       5.444  43.276  15.241  1.00  0.00      QMMM C
ATOM   4581 HG11 VAL   286       4.781  43.145  14.389  1.00  0.00      QMMM H
ATOM   4582 HG12 VAL   286       4.843  43.383  16.140  1.00  0.00      QMMM H
ATOM   4583 HG13 VAL   286       6.056  44.167  15.110  1.00  0.00      QMMM H
ATOM   4584 CG2  VAL   286       5.404  40.901  15.803  1.00  0.00      QMMM C
ATOM   4585 HG21 VAL   286       5.932  39.952  15.849  1.00  0.00      QMMM H
ATOM   4586 HG22 VAL   286       5.023  41.118  16.798  1.00  0.00      QMMM H
ATOM   4587 HG23 VAL   286       4.573  40.814  15.106  1.00  0.00      QMMM H
ATOM   4588 C    VAL   286       7.955  42.899  13.618  1.00  0.00      QMMM C
ATOM   4589 O    VAL   286       8.609  43.541  14.440  1.00  0.00      QMMM O
ATOM   4590 N    PHE   287       8.036  43.154  12.314  1.00  0.00      QMMM N
ATOM   4591 H    PHE   287       7.525  42.526  11.706  1.00  0.00      QMMM H
ATOM   4592 CA   PHE   287       8.868  44.211  11.725  1.00  0.00      QMMM C
ATOM   4593 HA   PHE   287       9.865  44.135  12.154  1.00  0.00      QMMM H
ATOM   4594 CB   PHE   287       9.008  43.951  10.219  1.00  0.00      QMMM C
ATOM   4595 HB2  PHE   287       8.018  43.930   9.761  1.00  0.00      QMMM H
ATOM   4596 HB3  PHE   287       9.560  44.781   9.774  1.00  0.00      QMMM H
ATOM   4597 CG   PHE   287       9.748  42.665   9.890  1.00  0.00      QMMM C
ATOM   4598 CD1  PHE   287       9.053  41.520   9.456  1.00  0.00      QMMM C
ATOM   4599 HD1  PHE   287       7.975  41.528   9.382  1.00  0.00      QMMM H
ATOM   4600 CE1  PHE   287       9.765  40.354   9.116  1.00  0.00      QMMM C
ATOM   4601 HE1  PHE   287       9.249  39.472   8.768  1.00  0.00      QMMM H
ATOM   4602 CZ   PHE   287      11.164  40.323   9.212  1.00  0.00      QMMM C
ATOM   4603 HZ   PHE   287      11.700  39.433   8.915  1.00  0.00      QMMM H
ATOM   4604 CE2  PHE   287      11.857  41.449   9.679  1.00  0.00      QMMM C
ATOM   4605 HE2  PHE   287      12.934  41.425   9.752  1.00  0.00      QMMM H
ATOM   4606 CD2  PHE   287      11.147  42.616  10.017  1.00  0.00      QMMM C
ATOM   4607 HD2  PHE   287      11.684  43.486  10.358  1.00  0.00      QMMM H
ATOM   4608 C    PHE   287       8.354  45.633  12.047  1.00  0.00      QMMM C
ATOM   4609 O    PHE   287       7.627  46.243  11.262  1.00  0.00      QMMM O
ATOM   4610 N    ARG   288       8.727  46.166  13.216  1.00  0.00      QMMM N
ATOM   4611 H    ARG   288       9.288  45.582  13.822  1.00  0.00      QMMM H
ATOM   4612 CA   ARG   288       8.354  47.500  13.693  1.00  0.00      QMMM C
ATOM   4613 HA   ARG   288       7.254  47.554  13.682  1.00  0.00      QMMM H
ATOM   4614 CB   ARG   288       8.830  47.717  15.138  1.00  0.00      QMMM C
ATOM   4615 HB2  ARG   288       9.894  47.481  15.242  1.00  0.00      QMMM H
ATOM   4616 HB3  ARG   288       8.733  48.785  15.379  1.00  0.00      QMMM H
ATOM   4617 CG   ARG   288       8.022  46.943  16.171  1.00  0.00      QMMM C
ATOM   4618 HG2  ARG   288       6.956  47.024  15.909  1.00  0.00      QMMM H
ATOM   4619 HG3  ARG   288       8.280  45.874  16.151  1.00  0.00      QMMM H
ATOM   4620 CD   ARG   288       8.140  47.453  17.608  1.00  0.00      QMMM C
ATOM   4621 HD2  ARG   288       7.954  48.537  17.623  1.00  0.00      QMMM H
ATOM   4622 HD3  ARG   288       7.334  46.983  18.181  1.00  0.00      QMMM H
ATOM   4623 NE   ARG   288       9.422  47.188  18.226  1.00  0.00      QMMM N
ATOM   4624 HE   ARG   288      10.399  47.559  17.643  1.00  0.00      QMMM H
ATOM   4625 CZ   ARG   288       9.555  46.627  19.399  1.00  0.00      QMMM C
ATOM   4626 NH1  ARG   288       8.544  46.470  20.320  1.00  0.00      QMMM N
ATOM   4627 HH11 ARG   288       7.610  46.715  20.015  1.00  0.00      QMMM H
ATOM   4628 HH12 ARG   288       8.535  45.597  20.853  1.00  0.00      QMMM H
ATOM   4629 NH2  ARG   288      10.773  46.223  19.828  1.00  0.00      QMMM N
ATOM   4630 HH21 ARG   288      11.602  46.373  19.261  1.00  0.00      QMMM H
ATOM   4631 HH22 ARG   288      10.887  46.141  20.826  1.00  0.00      QMMM H
ATOM   4632 C    ARG   288       8.884  48.640  12.802  1.00  0.00      QMMM C
ATOM   4633 O    ARG   288      10.078  48.946  12.782  1.00  0.00      QMMM O
ATOM   4634 N    LYS   289       7.977  49.349  12.113  1.00  0.00      QMMM N
ATOM   4635 H    LYS   289       7.037  48.974  12.134  1.00  0.00      QMMM H
ATOM   4636 CA   LYS   289       8.256  50.628  11.419  1.00  0.00      QMMM C
ATOM   4637 HA   LYS   289       9.222  50.523  10.920  1.00  0.00      QMMM H
ATOM   4638 CB   LYS   289       7.214  50.867  10.305  1.00  0.00      QMMM C
ATOM   4639 HB2  LYS   289       7.592  51.635   9.628  1.00  0.00      QMMM H
ATOM   4640 HB3  LYS   289       7.136  49.944   9.727  1.00  0.00      QMMM H
ATOM   4641 CG   LYS   289       5.812  51.298  10.782  1.00  0.00      QMMM C
ATOM   4642 HG2  LYS   289       5.641  50.925  11.790  1.00  0.00      QMMM H
ATOM   4643 HG3  LYS   289       5.765  52.387  10.824  1.00  0.00      QMMM H
ATOM   4644 CD   LYS   289       4.703  50.767   9.849  1.00  0.00      QMMM C
ATOM   4645 HD2  LYS   289       4.793  51.233   8.867  1.00  0.00      QMMM H
ATOM   4646 HD3  LYS   289       4.827  49.688   9.736  1.00  0.00      QMMM H
ATOM   4647 CE   LYS   289       3.312  51.046  10.436  1.00  0.00      QMMM C
ATOM   4648 HE2  LYS   289       3.344  50.831  11.505  1.00  0.00      QMMM H
ATOM   4649 HE3  LYS   289       3.078  52.108  10.325  1.00  0.00      QMMM H
ATOM   4650 NZ   LYS   289       2.249  50.215   9.814  1.00  0.00      QMMM N
ATOM   4651 HZ1  LYS   289       2.420  49.211   9.874  1.00  0.00      QMMM H
ATOM   4652 HZ2  LYS   289       1.381  50.256  10.358  1.00  0.00      QMMM H
ATOM   4653 HZ3  LYS   289       2.043  50.454   8.858  1.00  0.00      QMMM H
ATOM   4654 C    LYS   289       8.435  51.840  12.358  1.00  0.00      QMMM C
ATOM   4655 O    LYS   289       8.792  52.917  11.895  1.00  0.00      QMMM O
ATOM   4656 N    GLN   290       8.214  51.672  13.665  1.00  0.00      QMMM N
ATOM   4657 H    GLN   290       7.901  50.765  13.975  1.00  0.00      QMMM H
ATOM   4658 CA   GLN   290       8.475  52.651  14.727  1.00  0.00      QMMM C
ATOM   4659 HA   GLN   290       9.291  53.307  14.421  1.00  0.00      QMMM H
ATOM   4660 CB   GLN   290       7.204  53.500  14.941  1.00  0.00      QMMM C
ATOM   4661 HB2  GLN   290       6.972  54.002  14.001  1.00  0.00      QMMM H
ATOM   4662 HB3  GLN   290       6.367  52.845  15.188  1.00  0.00      QMMM H
ATOM   4663 CG   GLN   290       7.346  54.563  16.047  1.00  0.00      QMMM C
ATOM   4664 HG2  GLN   290       7.451  54.070  17.013  1.00  0.00      QMMM H
ATOM   4665 HG3  GLN   290       8.243  55.156  15.867  1.00  0.00      QMMM H
ATOM   4666 CD   GLN   290       6.145  55.507  16.112  1.00  0.00      QMMM C
ATOM   4667 OE1  GLN   290       5.374  55.540  17.059  1.00  0.00      QMMM O
ATOM   4668 NE2  GLN   290       5.934  56.332  15.110  1.00  0.00      QMMM N
ATOM   4669 HE21 GLN   290       5.133  56.927  15.228  1.00  0.00      QMMM H
ATOM   4670 HE22 GLN   290       6.530  56.361  14.304  1.00  0.00      QMMM H
ATOM   4671 C    GLN   290       8.890  51.912  16.011  1.00  0.00      QMMM C
ATOM   4672 O    GLN   290       8.176  51.010  16.438  1.00  0.00      QMMM O
ATOM   4673 N    HIS   291      10.024  52.279  16.617  1.00  0.00      QMMM N
ATOM   4674 H    HIS   291      10.581  53.012  16.214  1.00  0.00      QMMM H
ATOM   4675 CA   HIS   291      10.427  51.760  17.932  1.00  0.00      QMMM C
ATOM   4676 HA   HIS   291      10.278  50.675  17.926  1.00  0.00      QMMM H
ATOM   4677 CB   HIS   291      11.908  52.050  18.207  1.00  0.00      QMMM C
ATOM   4678 HB2  HIS   291      12.100  53.132  18.195  1.00  0.00      QMMM H
ATOM   4679 HB3  HIS   291      12.155  51.708  19.225  1.00  0.00      QMMM H
ATOM   4680 CG   HIS   291      12.870  51.398  17.275  1.00  0.00      QMMM C
ATOM   4681 ND1  HIS   291      12.737  50.097  16.849  1.00  0.00      QMMM N
ATOM   4682 CE1  HIS   291      13.825  49.807  16.148  1.00  0.00      QMMM C
ATOM   4683 HE1  HIS   291      14.025  48.856  15.670  1.00  0.00      QMMM H
ATOM   4684 NE2  HIS   291      14.650  50.869  16.105  1.00  0.00      QMMM N
ATOM   4685 HE2  HIS   291      15.556  50.887  15.648  1.00  0.00      QMMM H
ATOM   4686 CD2  HIS   291      14.063  51.894  16.800  1.00  0.00      QMMM C
ATOM   4687 HD2  HIS   291      14.537  52.859  16.914  1.00  0.00      QMMM H
ATOM   4688 C    HIS   291       9.622  52.419  19.072  1.00  0.00      QMMM C
ATOM   4689 O    HIS   291       9.346  53.618  18.985  1.00  0.00      QMMM O
ATOM   4690 N    PRO   292       9.304  51.695  20.163  1.00  0.00      QMMM N
ATOM   4691 CA   PRO   292       8.683  52.274  21.357  1.00  0.00      QMMM C
ATOM   4692 HA   PRO   292       7.951  53.034  21.084  1.00  0.00      QMMM H
ATOM   4693 CB   PRO   292       7.968  51.092  22.015  1.00  0.00      QMMM C
ATOM   4694 HB2  PRO   292       7.893  51.217  23.095  1.00  0.00      QMMM H
ATOM   4695 HB3  PRO   292       6.978  50.982  21.578  1.00  0.00      QMMM H
ATOM   4696 CD   PRO   292       9.365  50.240  20.262  1.00  0.00      QMMM C
ATOM   4697 HD2  PRO   292       8.720  49.800  19.501  1.00  0.00      QMMM H
ATOM   4698 HD3  PRO   292      10.386  49.873  20.146  1.00  0.00      QMMM H
ATOM   4699 CG   PRO   292       8.829  49.883  21.648  1.00  0.00      QMMM C
ATOM   4700 HG2  PRO   292       8.253  48.960  21.630  1.00  0.00      QMMM H
ATOM   4701 HG3  PRO   292       9.650  49.792  22.355  1.00  0.00      QMMM H
ATOM   4702 C    PRO   292       9.677  52.897  22.353  1.00  0.00      QMMM C
ATOM   4703 O    PRO   292       9.383  53.924  22.960  1.00  0.00      QMMM O
ATOM   4704 N    TYR   293      10.817  52.242  22.582  1.00  0.00      QMMM N
ATOM   4705 H    TYR   293      11.023  51.434  22.015  1.00  0.00      QMMM H
ATOM   4706 CA   TYR   293      11.646  52.439  23.771  1.00  0.00      QMMM C
ATOM   4707 HA   TYR   293      10.973  52.658  24.616  1.00  0.00      QMMM H
ATOM   4708 CB   TYR   293      12.367  51.115  24.101  1.00  0.00      QMMM C
ATOM   4709 HB2  TYR   293      13.090  51.280  24.913  1.00  0.00      QMMM H
ATOM   4710 HB3  TYR   293      11.620  50.411  24.495  1.00  0.00      QMMM H
ATOM   4711 CG   TYR   293      13.053  50.448  22.939  1.00  0.00      QMMM C
ATOM   4712 CD1  TYR   293      14.205  50.980  22.348  1.00  0.00      QMMM C
ATOM   4713 HD1  TYR   293      14.652  51.894  22.744  1.00  0.00      QMMM H
ATOM   4714 CE1  TYR   293      14.803  50.375  21.252  1.00  0.00      QMMM C
ATOM   4715 HE1  TYR   293      15.703  50.790  20.808  1.00  0.00      QMMM H
ATOM   4716 CZ   TYR   293      14.260  49.207  20.698  1.00  0.00      QMMM C
ATOM   4717 OH   TYR   293      14.905  48.634  19.668  1.00  0.00      QMMM O
ATOM   4718 HH   TYR   293      14.309  47.998  19.211  1.00  0.00      QMMM H
ATOM   4719 CE2  TYR   293      13.110  48.663  21.280  1.00  0.00      QMMM C
ATOM   4720 HE2  TYR   293      12.690  47.750  20.868  1.00  0.00      QMMM H
ATOM   4721 CD2  TYR   293      12.526  49.280  22.382  1.00  0.00      QMMM C
ATOM   4722 HD2  TYR   293      11.651  48.813  22.845  1.00  0.00      QMMM H
ATOM   4723 C    TYR   293      12.634  53.614  23.675  1.00  0.00      QMMM C
ATOM   4724 O    TYR   293      13.019  54.085  22.605  1.00  0.00      QMMM O
ATOM   4725 N    THR   294      13.081  54.078  24.845  1.00  0.00      QMMM N
ATOM   4726 H    THR   294      12.704  53.652  25.678  1.00  0.00      QMMM H
ATOM   4727 CA   THR   294      14.039  55.181  25.015  1.00  0.00      QMMM C
ATOM   4728 HA   THR   294      13.735  55.998  24.359  1.00  0.00      QMMM H
ATOM   4729 CB   THR   294      14.006  55.686  26.466  1.00  0.00      QMMM C
ATOM   4730 HB   THR   294      14.807  56.410  26.619  1.00  0.00      QMMM H
ATOM   4731 CG2  THR   294      12.678  56.356  26.814  1.00  0.00      QMMM C
ATOM   4732 HG21 THR   294      11.856  55.643  26.738  1.00  0.00      QMMM H
ATOM   4733 HG22 THR   294      12.715  56.747  27.831  1.00  0.00      QMMM H
ATOM   4734 HG23 THR   294      12.492  57.183  26.129  1.00  0.00      QMMM H
ATOM   4735 OG1  THR   294      14.173  54.611  27.363  1.00  0.00      QMMM O
ATOM   4736 HG1  THR   294      13.896  54.924  28.231  1.00  0.00      QMMM H
ATOM   4737 C    THR   294      15.479  54.800  24.642  1.00  0.00      QMMM C
ATOM   4738 O    THR   294      15.858  53.628  24.675  1.00  0.00      QMMM O
ATOM   4739 N    PHE   295      16.299  55.815  24.337  1.00  0.00      QMMM N
ATOM   4740 H    PHE   295      15.910  56.745  24.371  1.00  0.00      QMMM H
ATOM   4741 CA   PHE   295      17.666  55.718  23.805  1.00  0.00      QMMM C
ATOM   4742 HA   PHE   295      18.037  54.699  23.909  1.00  0.00      QMMM H
ATOM   4743 CB   PHE   295      17.629  56.053  22.303  1.00  0.00      QMMM C
ATOM   4744 HB2  PHE   295      17.010  56.938  22.148  1.00  0.00      QMMM H
ATOM   4745 HB3  PHE   295      18.636  56.326  21.991  1.00  0.00      QMMM H
ATOM   4746 CG   PHE   295      17.148  54.953  21.374  1.00  0.00      QMMM C
ATOM   4747 CD1  PHE   295      18.090  54.161  20.695  1.00  0.00      QMMM C
ATOM   4748 HD1  PHE   295      19.140  54.283  20.887  1.00  0.00      QMMM H
ATOM   4749 CE1  PHE   295      17.681  53.220  19.739  1.00  0.00      QMMM C
ATOM   4750 HE1  PHE   295      18.426  52.638  19.216  1.00  0.00      QMMM H
ATOM   4751 CZ   PHE   295      16.313  53.031  19.487  1.00  0.00      QMMM C
ATOM   4752 HZ   PHE   295      15.997  52.276  18.779  1.00  0.00      QMMM H
ATOM   4753 CE2  PHE   295      15.361  53.797  20.184  1.00  0.00      QMMM C
ATOM   4754 HE2  PHE   295      14.303  53.635  20.021  1.00  0.00      QMMM H
ATOM   4755 CD2  PHE   295      15.778  54.768  21.113  1.00  0.00      QMMM C
ATOM   4756 HD2  PHE   295      15.034  55.361  21.625  1.00  0.00      QMMM H
ATOM   4757 C    PHE   295      18.621  56.710  24.518  1.00  0.00      QMMM C
ATOM   4758 O    PHE   295      18.390  57.917  24.412  1.00  0.00      QMMM O
ATOM   4759 N    PRO   296      19.680  56.262  25.227  1.00  0.00      QMMM N
ATOM   4760 CA   PRO   296      20.717  57.103  25.847  1.00  0.00      QMMM C
ATOM   4761 HA   PRO   296      20.258  57.613  26.695  1.00  0.00      QMMM H
ATOM   4762 CB   PRO   296      21.760  56.124  26.408  1.00  0.00      QMMM C
ATOM   4763 HB2  PRO   296      22.491  55.852  25.647  1.00  0.00      QMMM H
ATOM   4764 HB3  PRO   296      22.259  56.524  27.292  1.00  0.00      QMMM H
ATOM   4765 CD   PRO   296      19.902  54.876  25.608  1.00  0.00      QMMM C
ATOM   4766 HD2  PRO   296      18.979  54.423  25.969  1.00  0.00      QMMM H
ATOM   4767 HD3  PRO   296      20.300  54.326  24.754  1.00  0.00      QMMM H
ATOM   4768 CG   PRO   296      20.930  54.891  26.737  1.00  0.00      QMMM C
ATOM   4769 HG2  PRO   296      20.424  55.030  27.694  1.00  0.00      QMMM H
ATOM   4770 HG3  PRO   296      21.534  53.983  26.748  1.00  0.00      QMMM H
ATOM   4771 C    PRO   296      21.344  58.173  24.927  1.00  0.00      QMMM C
ATOM   4772 O    PRO   296      22.283  57.904  24.171  1.00  0.00      QMMM O
ATOM   4773 N    GLY   297      20.823  59.401  25.003  1.00  0.00      QMMM N
ATOM   4774 H    GLY   297      20.033  59.519  25.622  1.00  0.00      QMMM H
ATOM   4775 CA   GLY   297      21.249  60.558  24.203  1.00  0.00      QMMM C
ATOM   4776 HA2  GLY   297      21.155  61.460  24.808  1.00  0.00      QMMM H
ATOM   4777 HA3  GLY   297      22.301  60.453  23.935  1.00  0.00      QMMM H
ATOM   4778 C    GLY   297      20.454  60.782  22.908  1.00  0.00      QMMM C
ATOM   4779 O    GLY   297      20.804  61.670  22.136  1.00  0.00      QMMM O
ATOM   4780 N    GLY   298      19.408  59.991  22.653  1.00  0.00      QMMM N
ATOM   4781 H    GLY   298      19.188  59.287  23.349  1.00  0.00      QMMM H
ATOM   4782 CA   GLY   298      18.591  60.007  21.433  1.00  0.00      QMMM C
ATOM   4783 HA2  GLY   298      17.541  59.939  21.716  1.00  0.00      QMMM H
ATOM   4784 HA3  GLY   298      18.741  60.944  20.896  1.00  0.00      QMMM H
ATOM   4785 C    GLY   298      18.925  58.850  20.483  1.00  0.00      QMMM C
ATOM   4786 O    GLY   298      20.045  58.342  20.470  1.00  0.00      QMMM O
ATOM   4787 N    SER   299      17.954  58.430  19.667  1.00  0.00      QMMM N
ATOM   4788 H    SER   299      17.071  58.919  19.659  1.00  0.00      QMMM H
ATOM   4789 CA   SER   299      18.062  57.257  18.781  1.00  0.00      QMMM C
ATOM   4790 HA   SER   299      18.300  56.389  19.389  1.00  0.00      QMMM H
ATOM   4791 CB   SER   299      16.719  56.984  18.095  1.00  0.00      QMMM C
ATOM   4792 HB2  SER   299      16.838  56.191  17.355  1.00  0.00      QMMM H
ATOM   4793 HB3  SER   299      15.996  56.658  18.845  1.00  0.00      QMMM H
ATOM   4794 OG   SER   299      16.243  58.167  17.474  1.00  0.00      QMMM O
ATOM   4795 HG   SER   299      15.395  57.976  17.057  1.00  0.00      QMMM H
ATOM   4796 C    SER   299      19.191  57.373  17.755  1.00  0.00      QMMM C
ATOM   4797 O    SER   299      20.064  56.510  17.707  1.00  0.00      QMMM O
ATOM   4798 N    GLY   300      19.221  58.460  16.978  1.00  0.00      QMMM N
ATOM   4799 H    GLY   300      18.418  59.072  17.039  1.00  0.00      QMMM H
ATOM   4800 CA   GLY   300      20.313  58.758  16.043  1.00  0.00      QMMM C
ATOM   4801 HA2  GLY   300      20.351  57.982  15.278  1.00  0.00      QMMM H
ATOM   4802 HA3  GLY   300      20.122  59.713  15.552  1.00  0.00      QMMM H
ATOM   4803 C    GLY   300      21.686  58.832  16.722  1.00  0.00      QMMM C
ATOM   4804 O    GLY   300      22.666  58.326  16.186  1.00  0.00      QMMM O
ATOM   4805 N    THR   301      21.757  59.414  17.922  1.00  0.00      QMMM N
ATOM   4806 H    THR   301      20.932  59.864  18.289  1.00  0.00      QMMM H
ATOM   4807 CA   THR   301      22.975  59.546  18.739  1.00  0.00      QMMM C
ATOM   4808 HA   THR   301      23.742  60.040  18.143  1.00  0.00      QMMM H
ATOM   4809 CB   THR   301      22.685  60.403  19.981  1.00  0.00      QMMM C
ATOM   4810 HB   THR   301      22.188  59.789  20.731  1.00  0.00      QMMM H
ATOM   4811 CG2  THR   301      23.949  61.002  20.593  1.00  0.00      QMMM C
ATOM   4812 HG21 THR   301      24.438  61.652  19.867  1.00  0.00      QMMM H
ATOM   4813 HG22 THR   301      23.684  61.590  21.472  1.00  0.00      QMMM H
ATOM   4814 HG23 THR   301      24.636  60.211  20.891  1.00  0.00      QMMM H
ATOM   4815 OG1  THR   301      21.829  61.473  19.653  1.00  0.00      QMMM O
ATOM   4816 HG1  THR   301      21.477  61.807  20.499  1.00  0.00      QMMM H
ATOM   4817 C    THR   301      23.521  58.194  19.205  1.00  0.00      QMMM C
ATOM   4818 O    THR   301      24.734  57.980  19.205  1.00  0.00      QMMM O
ATOM   4819 N    VAL   302      22.636  57.279  19.614  1.00  0.00      QMMM N
ATOM   4820 H    VAL   302      21.658  57.558  19.629  1.00  0.00      QMMM H
ATOM   4821 CA   VAL   302      22.954  55.874  19.911  1.00  0.00      QMMM C
ATOM   4822 HA   VAL   302      23.781  55.832  20.618  1.00  0.00      QMMM H
ATOM   4823 CB   VAL   302      21.750  55.160  20.551  1.00  0.00      QMMM C
ATOM   4824 HB   VAL   302      20.856  55.370  19.967  1.00  0.00      QMMM H
ATOM   4825 CG1  VAL   302      21.944  53.647  20.623  1.00  0.00      QMMM C
ATOM   4826 HG11 VAL   302      22.906  53.416  21.081  1.00  0.00      QMMM H
ATOM   4827 HG12 VAL   302      21.151  53.186  21.209  1.00  0.00      QMMM H
ATOM   4828 HG13 VAL   302      21.910  53.210  19.625  1.00  0.00      QMMM H
ATOM   4829 CG2  VAL   302      21.529  55.649  21.987  1.00  0.00      QMMM C
ATOM   4830 HG21 VAL   302      21.368  56.725  21.997  1.00  0.00      QMMM H
ATOM   4831 HG22 VAL   302      20.660  55.158  22.420  1.00  0.00      QMMM H
ATOM   4832 HG23 VAL   302      22.397  55.403  22.595  1.00  0.00      QMMM H
ATOM   4833 C    VAL   302      23.426  55.152  18.651  1.00  0.00      QMMM C
ATOM   4834 O    VAL   302      24.542  54.643  18.643  1.00  0.00      QMMM O
ATOM   4835 N    PHE   303      22.627  55.149  17.578  1.00  0.00      QMMM N
ATOM   4836 H    PHE   303      21.721  55.599  17.653  1.00  0.00      QMMM H
ATOM   4837 CA   PHE   303      22.989  54.518  16.305  1.00  0.00      QMMM C
ATOM   4838 HA   PHE   303      23.065  53.440  16.462  1.00  0.00      QMMM H
ATOM   4839 CB   PHE   303      21.895  54.772  15.257  1.00  0.00      QMMM C
ATOM   4840 HB2  PHE   303      21.008  54.195  15.524  1.00  0.00      QMMM H
ATOM   4841 HB3  PHE   303      21.622  55.827  15.277  1.00  0.00      QMMM H
ATOM   4842 CG   PHE   303      22.323  54.403  13.847  1.00  0.00      QMMM C
ATOM   4843 CD1  PHE   303      22.522  53.053  13.499  1.00  0.00      QMMM C
ATOM   4844 HD1  PHE   303      22.333  52.271  14.222  1.00  0.00      QMMM H
ATOM   4845 CE1  PHE   303      22.986  52.719  12.214  1.00  0.00      QMMM C
ATOM   4846 HE1  PHE   303      23.129  51.681  11.934  1.00  0.00      QMMM H
ATOM   4847 CZ   PHE   303      23.264  53.729  11.279  1.00  0.00      QMMM C
ATOM   4848 HZ   PHE   303      23.609  53.457  10.289  1.00  0.00      QMMM H
ATOM   4849 CE2  PHE   303      23.049  55.077  11.614  1.00  0.00      QMMM C
ATOM   4850 HE2  PHE   303      23.219  55.849  10.876  1.00  0.00      QMMM H
ATOM   4851 CD2  PHE   303      22.588  55.413  12.900  1.00  0.00      QMMM C
ATOM   4852 HD2  PHE   303      22.439  56.452  13.158  1.00  0.00      QMMM H
ATOM   4853 C    PHE   303      24.358  54.987  15.798  1.00  0.00      QMMM C
ATOM   4854 O    PHE   303      25.213  54.160  15.507  1.00  0.00      QMMM O
ATOM   4855 N    ALA   304      24.601  56.297  15.723  1.00  0.00      QMMM N
ATOM   4856 H    ALA   304      23.853  56.940  15.957  1.00  0.00      QMMM H
ATOM   4857 CA   ALA   304      25.885  56.840  15.290  1.00  0.00      QMMM C
ATOM   4858 HA   ALA   304      26.104  56.442  14.298  1.00  0.00      QMMM H
ATOM   4859 CB   ALA   304      25.761  58.361  15.168  1.00  0.00      QMMM C
ATOM   4860 HB1  ALA   304      25.530  58.801  16.139  1.00  0.00      QMMM H
ATOM   4861 HB2  ALA   304      26.700  58.766  14.791  1.00  0.00      QMMM H
ATOM   4862 HB3  ALA   304      24.965  58.610  14.465  1.00  0.00      QMMM H
ATOM   4863 C    ALA   304      27.047  56.413  16.208  1.00  0.00      QMMM C
ATOM   4864 O    ALA   304      28.087  55.997  15.705  1.00  0.00      QMMM O
ATOM   4865 N    ARG   305      26.880  56.458  17.541  1.00  0.00      QMMM N
ATOM   4866 H    ARG   305      25.984  56.788  17.882  1.00  0.00      QMMM H
ATOM   4867 CA   ARG   305      27.863  55.941  18.517  1.00  0.00      QMMM C
ATOM   4868 HA   ARG   305      28.800  56.489  18.394  1.00  0.00      QMMM H
ATOM   4869 CB   ARG   305      27.340  56.190  19.945  1.00  0.00      QMMM C
ATOM   4870 HB2  ARG   305      27.320  57.269  20.104  1.00  0.00      QMMM H
ATOM   4871 HB3  ARG   305      26.324  55.809  20.039  1.00  0.00      QMMM H
ATOM   4872 CG   ARG   305      28.198  55.541  21.042  1.00  0.00      QMMM C
ATOM   4873 HG2  ARG   305      28.044  54.460  21.044  1.00  0.00      QMMM H
ATOM   4874 HG3  ARG   305      29.249  55.739  20.824  1.00  0.00      QMMM H
ATOM   4875 CD   ARG   305      27.896  56.099  22.441  1.00  0.00      QMMM C
ATOM   4876 HD2  ARG   305      28.650  55.702  23.124  1.00  0.00      QMMM H
ATOM   4877 HD3  ARG   305      28.009  57.184  22.427  1.00  0.00      QMMM H
ATOM   4878 NE   ARG   305      26.568  55.732  22.978  1.00  0.00      QMMM N
ATOM   4879 HE   ARG   305      26.512  54.920  23.599  1.00  0.00      QMMM H
ATOM   4880 CZ   ARG   305      25.481  56.477  23.031  1.00  0.00      QMMM C
ATOM   4881 NH1  ARG   305      24.563  56.203  23.897  1.00  0.00      QMMM N
ATOM   4882 HH11 ARG   305      24.761  55.383  24.481  1.00  0.00      QMMM H
ATOM   4883 HH12 ARG   305      23.730  56.763  24.015  1.00  0.00      QMMM H
ATOM   4884 NH2  ARG   305      25.259  57.504  22.261  1.00  0.00      QMMM N
ATOM   4885 HH21 ARG   305      25.843  57.649  21.456  1.00  0.00      QMMM H
ATOM   4886 HH22 ARG   305      24.385  57.982  22.372  1.00  0.00      QMMM H
ATOM   4887 C    ARG   305      28.201  54.470  18.255  1.00  0.00      QMMM C
ATOM   4888 O    ARG   305      29.371  54.131  18.079  1.00  0.00      QMMM O
ATOM   4889 N    ASN   306      27.187  53.611  18.211  1.00  0.00      QMMM N
ATOM   4890 H    ASN   306      26.260  53.990  18.372  1.00  0.00      QMMM H
ATOM   4891 CA   ASN   306      27.309  52.176  17.962  1.00  0.00      QMMM C
ATOM   4892 HA   ASN   306      27.937  51.733  18.733  1.00  0.00      QMMM H
ATOM   4893 CB   ASN   306      25.909  51.544  18.021  1.00  0.00      QMMM C
ATOM   4894 HB2  ASN   306      25.275  52.036  17.285  1.00  0.00      QMMM H
ATOM   4895 HB3  ASN   306      25.990  50.492  17.751  1.00  0.00      QMMM H
ATOM   4896 CG   ASN   306      25.194  51.612  19.359  1.00  0.00      QMMM C
ATOM   4897 OD1  ASN   306      25.738  51.968  20.394  1.00  0.00      QMMM O
ATOM   4898 ND2  ASN   306      23.940  51.236  19.365  1.00  0.00      QMMM N
ATOM   4899 HD21 ASN   306      23.427  51.239  20.240  1.00  0.00      QMMM H
ATOM   4900 HD22 ASN   306      23.507  50.981  18.484  1.00  0.00      QMMM H
ATOM   4901 C    ASN   306      27.968  51.893  16.601  1.00  0.00      QMMM C
ATOM   4902 O    ASN   306      29.017  51.258  16.515  1.00  0.00      QMMM O
ATOM   4903 N    THR   307      27.374  52.391  15.521  1.00  0.00      QMMM N
ATOM   4904 H    THR   307      26.491  52.878  15.641  1.00  0.00      QMMM H
ATOM   4905 CA   THR   307      27.815  52.156  14.144  1.00  0.00      QMMM C
ATOM   4906 HA   THR   307      27.923  51.080  14.007  1.00  0.00      QMMM H
ATOM   4907 CB   THR   307      26.732  52.619  13.165  1.00  0.00      QMMM C
ATOM   4908 HB   THR   307      26.550  53.685  13.297  1.00  0.00      QMMM H
ATOM   4909 CG2  THR   307      27.043  52.329  11.702  1.00  0.00      QMMM C
ATOM   4910 HG21 THR   307      27.221  51.263  11.564  1.00  0.00      QMMM H
ATOM   4911 HG22 THR   307      26.199  52.635  11.087  1.00  0.00      QMMM H
ATOM   4912 HG23 THR   307      27.925  52.885  11.388  1.00  0.00      QMMM H
ATOM   4913 OG1  THR   307      25.563  51.894  13.458  1.00  0.00      QMMM O
ATOM   4914 HG1  THR   307      24.816  52.401  13.121  1.00  0.00      QMMM H
ATOM   4915 C    THR   307      29.177  52.780  13.840  1.00  0.00      QMMM C
ATOM   4916 O    THR   307      29.920  52.195  13.059  1.00  0.00      QMMM O
ATOM   4917 N    ARG   308      29.604  53.868  14.507  1.00  0.00      QMMM N
ATOM   4918 H    ARG   308      28.943  54.360  15.104  1.00  0.00      QMMM H
ATOM   4919 CA   ARG   308      31.025  54.272  14.506  1.00  0.00      QMMM C
ATOM   4920 HA   ARG   308      31.362  54.391  13.474  1.00  0.00      QMMM H
ATOM   4921 CB   ARG   308      31.293  55.574  15.269  1.00  0.00      QMMM C
ATOM   4922 HB2  ARG   308      30.736  55.594  16.206  1.00  0.00      QMMM H
ATOM   4923 HB3  ARG   308      32.356  55.580  15.520  1.00  0.00      QMMM H
ATOM   4924 CG   ARG   308      31.009  56.844  14.462  1.00  0.00      QMMM C
ATOM   4925 HG2  ARG   308      31.205  56.683  13.405  1.00  0.00      QMMM H
ATOM   4926 HG3  ARG   308      29.967  57.133  14.577  1.00  0.00      QMMM H
ATOM   4927 CD   ARG   308      31.906  57.969  14.983  1.00  0.00      QMMM C
ATOM   4928 HD2  ARG   308      31.400  58.912  14.801  1.00  0.00      QMMM H
ATOM   4929 HD3  ARG   308      32.023  57.859  16.062  1.00  0.00      QMMM H
ATOM   4930 NE   ARG   308      33.229  57.981  14.324  1.00  0.00      QMMM N
ATOM   4931 HE   ARG   308      33.459  57.205  13.718  1.00  0.00      QMMM H
ATOM   4932 CZ   ARG   308      34.047  59.015  14.240  1.00  0.00      QMMM C
ATOM   4933 NH1  ARG   308      35.105  58.987  13.487  1.00  0.00      QMMM N
ATOM   4934 HH11 ARG   308      35.404  58.098  13.075  1.00  0.00      QMMM H
ATOM   4935 HH12 ARG   308      35.723  59.773  13.472  1.00  0.00      QMMM H
ATOM   4936 NH2  ARG   308      33.847  60.109  14.910  1.00  0.00      QMMM N
ATOM   4937 HH21 ARG   308      33.072  60.128  15.563  1.00  0.00      QMMM H
ATOM   4938 HH22 ARG   308      34.343  60.951  14.658  1.00  0.00      QMMM H
ATOM   4939 C    ARG   308      31.925  53.202  15.107  1.00  0.00      QMMM C
ATOM   4940 O    ARG   308      32.955  52.900  14.520  1.00  0.00      QMMM O
ATOM   4941 N    ARG   309      31.584  52.643  16.270  1.00  0.00      QMMM N
ATOM   4942 H    ARG   309      30.703  52.929  16.685  1.00  0.00      QMMM H
ATOM   4943 CA   ARG   309      32.390  51.587  16.907  1.00  0.00      QMMM C
ATOM   4944 HA   ARG   309      33.416  51.942  17.003  1.00  0.00      QMMM H
ATOM   4945 CB   ARG   309      31.860  51.270  18.307  1.00  0.00      QMMM C
ATOM   4946 HB2  ARG   309      30.800  51.031  18.267  1.00  0.00      QMMM H
ATOM   4947 HB3  ARG   309      32.394  50.393  18.674  1.00  0.00      QMMM H
ATOM   4948 CG   ARG   309      32.077  52.443  19.278  1.00  0.00      QMMM C
ATOM   4949 HG2  ARG   309      33.142  52.656  19.345  1.00  0.00      QMMM H
ATOM   4950 HG3  ARG   309      31.579  53.337  18.912  1.00  0.00      QMMM H
ATOM   4951 CD   ARG   309      31.538  52.112  20.672  1.00  0.00      QMMM C
ATOM   4952 HD2  ARG   309      31.687  52.961  21.341  1.00  0.00      QMMM H
ATOM   4953 HD3  ARG   309      30.464  51.924  20.603  1.00  0.00      QMMM H
ATOM   4954 NE   ARG   309      32.200  50.917  21.207  1.00  0.00      QMMM N
ATOM   4955 HE   ARG   309      31.778  50.016  20.980  1.00  0.00      QMMM H
ATOM   4956 CZ   ARG   309      33.398  50.791  21.733  1.00  0.00      QMMM C
ATOM   4957 NH1  ARG   309      34.163  51.812  21.968  1.00  0.00      QMMM N
ATOM   4958 HH11 ARG   309      33.858  52.740  21.692  1.00  0.00      QMMM H
ATOM   4959 HH12 ARG   309      35.037  51.632  22.431  1.00  0.00      QMMM H
ATOM   4960 NH2  ARG   309      33.841  49.610  22.045  1.00  0.00      QMMM N
ATOM   4961 HH21 ARG   309      33.169  48.843  21.940  1.00  0.00      QMMM H
ATOM   4962 HH22 ARG   309      34.706  49.442  22.530  1.00  0.00      QMMM H
ATOM   4963 C    ARG   309      32.497  50.323  16.048  1.00  0.00      QMMM C
ATOM   4964 O    ARG   309      33.554  49.704  16.041  1.00  0.00      QMMM O
ATOM   4965 N    ALA   310      31.469  49.992  15.264  1.00  0.00      QMMM N
ATOM   4966 H    ALA   310      30.608  50.507  15.398  1.00  0.00      QMMM H
ATOM   4967 CA   ALA   310      31.586  49.025  14.170  1.00  0.00      QMMM C
ATOM   4968 HA   ALA   310      32.025  48.112  14.573  1.00  0.00      QMMM H
ATOM   4969 CB   ALA   310      30.184  48.679  13.645  1.00  0.00      QMMM C
ATOM   4970 HB1  ALA   310      29.704  49.558  13.218  1.00  0.00      QMMM H
ATOM   4971 HB2  ALA   310      30.260  47.908  12.877  1.00  0.00      QMMM H
ATOM   4972 HB3  ALA   310      29.564  48.300  14.458  1.00  0.00      QMMM H
ATOM   4973 C    ALA   310      32.528  49.537  13.053  1.00  0.00      QMMM C
ATOM   4974 O    ALA   310      33.579  48.950  12.798  1.00  0.00      QMMM O
ATOM   4975 N    ALA   311      32.166  50.638  12.390  1.00  0.00      QMMM N
ATOM   4976 H    ALA   311      31.303  51.092  12.667  1.00  0.00      QMMM H
ATOM   4977 CA   ALA   311      32.850  51.185  11.220  1.00  0.00      QMMM C
ATOM   4978 HA   ALA   311      32.783  50.444  10.424  1.00  0.00      QMMM H
ATOM   4979 CB   ALA   311      32.102  52.441  10.754  1.00  0.00      QMMM C
ATOM   4980 HB1  ALA   311      32.158  53.219  11.516  1.00  0.00      QMMM H
ATOM   4981 HB2  ALA   311      32.545  52.811   9.831  1.00  0.00      QMMM H
ATOM   4982 HB3  ALA   311      31.056  52.198  10.560  1.00  0.00      QMMM H
ATOM   4983 C    ALA   311      34.347  51.458  11.448  1.00  0.00      QMMM C
ATOM   4984 O    ALA   311      35.169  51.022  10.649  1.00  0.00      QMMM O
ATOM   4985 N    GLU   312      34.732  52.138  12.532  1.00  0.00      QMMM N
ATOM   4986 H    GLU   312      34.010  52.439  13.177  1.00  0.00      QMMM H
ATOM   4987 CA   GLU   312      36.135  52.442  12.841  1.00  0.00      QMMM C
ATOM   4988 HA   GLU   312      36.528  53.049  12.035  1.00  0.00      QMMM H
ATOM   4989 CB   GLU   312      36.287  53.206  14.171  1.00  0.00      QMMM C
ATOM   4990 HB2  GLU   312      35.730  52.686  14.953  1.00  0.00      QMMM H
ATOM   4991 HB3  GLU   312      37.339  53.189  14.458  1.00  0.00      QMMM H
ATOM   4992 CG   GLU   312      35.849  54.675  14.136  1.00  0.00      QMMM C
ATOM   4993 HG2  GLU   312      34.770  54.717  13.983  1.00  0.00      QMMM H
ATOM   4994 HG3  GLU   312      36.057  55.122  15.110  1.00  0.00      QMMM H
ATOM   4995 CD   GLU   312      36.542  55.503  13.047  1.00  0.00      QMMM C
ATOM   4996 OE1  GLU   312      37.623  55.114  12.546  1.00  0.00      QMMM O
ATOM   4997 OE2  GLU   312      35.928  56.519  12.646  1.00  0.00      QMMM O
ATOM   4998 C    GLU   312      37.025  51.202  12.909  1.00  0.00      QMMM C
ATOM   4999 O    GLU   312      38.157  51.243  12.426  1.00  0.00      QMMM O
ATOM   5000 N    VAL   313      36.508  50.135  13.524  1.00  0.00      QMMM N
ATOM   5001 H    VAL   313      35.542  50.211  13.820  1.00  0.00      QMMM H
ATOM   5002 CA   VAL   313      37.225  48.900  13.861  1.00  0.00      QMMM C
ATOM   5003 HA   VAL   313      38.254  49.144  14.122  1.00  0.00      QMMM H
ATOM   5004 CB   VAL   313      36.548  48.242  15.082  1.00  0.00      QMMM C
ATOM   5005 HB   VAL   313      35.502  48.055  14.841  1.00  0.00      QMMM H
ATOM   5006 CG1  VAL   313      37.189  46.915  15.508  1.00  0.00      QMMM C
ATOM   5007 HG11 VAL   313      38.234  47.061  15.768  1.00  0.00      QMMM H
ATOM   5008 HG12 VAL   313      36.652  46.507  16.359  1.00  0.00      QMMM H
ATOM   5009 HG13 VAL   313      37.120  46.183  14.705  1.00  0.00      QMMM H
ATOM   5010 CG2  VAL   313      36.608  49.182  16.296  1.00  0.00      QMMM C
ATOM   5011 HG21 VAL   313      36.195  50.160  16.054  1.00  0.00      QMMM H
ATOM   5012 HG22 VAL   313      36.001  48.774  17.099  1.00  0.00      QMMM H
ATOM   5013 HG23 VAL   313      37.636  49.302  16.625  1.00  0.00      QMMM H
ATOM   5014 C    VAL   313      37.277  47.920  12.691  1.00  0.00      QMMM C
ATOM   5015 O    VAL   313      38.239  47.159  12.593  1.00  0.00      QMMM O
ATOM   5016 N    TRP   314      36.275  47.934  11.806  1.00  0.00      QMMM N
ATOM   5017 H    TRP   314      35.508  48.562  12.015  1.00  0.00      QMMM H
ATOM   5018 CA   TRP   314      36.060  46.895  10.790  1.00  0.00      QMMM C
ATOM   5019 HA   TRP   314      36.874  46.171  10.827  1.00  0.00      QMMM H
ATOM   5020 CB   TRP   314      34.770  46.142  11.149  1.00  0.00      QMMM C
ATOM   5021 HB2  TRP   314      33.947  46.854  11.133  1.00  0.00      QMMM H
ATOM   5022 HB3  TRP   314      34.580  45.399  10.376  1.00  0.00      QMMM H
ATOM   5023 CG   TRP   314      34.780  45.435  12.479  1.00  0.00      QMMM C
ATOM   5024 CD1  TRP   314      34.133  45.824  13.603  1.00  0.00      QMMM C
ATOM   5025 HD1  TRP   314      33.501  46.696  13.674  1.00  0.00      QMMM H
ATOM   5026 NE1  TRP   314      34.427  44.960  14.644  1.00  0.00      QMMM N
ATOM   5027 HE1  TRP   314      34.019  45.001  15.577  1.00  0.00      QMMM H
ATOM   5028 CE2  TRP   314      35.317  43.991  14.243  1.00  0.00      QMMM C
ATOM   5029 CZ2  TRP   314      35.967  42.958  14.929  1.00  0.00      QMMM C
ATOM   5030 HZ2  TRP   314      35.838  42.863  15.996  1.00  0.00      QMMM H
ATOM   5031 CH2  TRP   314      36.769  42.062  14.204  1.00  0.00      QMMM C
ATOM   5032 HH2  TRP   314      37.264  41.247  14.712  1.00  0.00      QMMM H
ATOM   5033 CZ3  TRP   314      36.904  42.219  12.812  1.00  0.00      QMMM C
ATOM   5034 HZ3  TRP   314      37.478  41.510  12.244  1.00  0.00      QMMM H
ATOM   5035 CE3  TRP   314      36.293  43.295  12.142  1.00  0.00      QMMM C
ATOM   5036 HE3  TRP   314      36.414  43.424  11.075  1.00  0.00      QMMM H
ATOM   5037 CD2  TRP   314      35.496  44.219  12.846  1.00  0.00      QMMM C
ATOM   5038 C    TRP   314      36.023  47.411   9.341  1.00  0.00      QMMM C
ATOM   5039 O    TRP   314      36.340  46.654   8.428  1.00  0.00      QMMM O
ATOM   5040 N    MET   315      35.702  48.685   9.097  1.00  0.00      QMMM N
ATOM   5041 H    MET   315      35.530  49.301   9.884  1.00  0.00      QMMM H
ATOM   5042 CA   MET   315      35.592  49.272   7.752  1.00  0.00      QMMM C
ATOM   5043 HA   MET   315      35.614  48.483   7.006  1.00  0.00      QMMM H
ATOM   5044 CB   MET   315      34.250  50.006   7.587  1.00  0.00      QMMM C
ATOM   5045 HB2  MET   315      34.229  50.856   8.260  1.00  0.00      QMMM H
ATOM   5046 HB3  MET   315      34.195  50.370   6.563  1.00  0.00      QMMM H
ATOM   5047 CG   MET   315      32.991  49.188   7.860  1.00  0.00      QMMM C
ATOM   5048 HG2  MET   315      32.919  48.398   7.121  1.00  0.00      QMMM H
ATOM   5049 HG3  MET   315      33.066  48.733   8.847  1.00  0.00      QMMM H
ATOM   5050 SD   MET   315      31.472  50.183   7.802  1.00  0.00      QMMM S
ATOM   5051 CE   MET   315      31.323  50.463   6.019  1.00  0.00      QMMM C
ATOM   5052 HE1  MET   315      31.247  49.505   5.504  1.00  0.00      QMMM H
ATOM   5053 HE2  MET   315      30.433  51.056   5.813  1.00  0.00      QMMM H
ATOM   5054 HE3  MET   315      32.194  51.002   5.658  1.00  0.00      QMMM H
ATOM   5055 C    MET   315      36.778  50.208   7.460  1.00  0.00      QMMM C
ATOM   5056 O    MET   315      36.591  51.414   7.313  1.00  0.00      QMMM O
ATOM   5057 N    ASP   316      37.998  49.666   7.398  1.00  0.00      QMMM N
ATOM   5058 H    ASP   316      38.043  48.660   7.493  1.00  0.00      QMMM H
ATOM   5059 CA   ASP   316      39.280  50.402   7.321  1.00  0.00      QMMM C
ATOM   5060 HA   ASP   316      39.522  50.785   8.312  1.00  0.00      QMMM H
ATOM   5061 CB   ASP   316      40.398  49.433   6.895  1.00  0.00      QMMM C
[truncated: 78,245 more chars]
