# Supplementary material for: Stepwise Catalytic Mechanism via Short-Lived Intermediate Inferred from Combined QM/MM MERP and PES Calculations on Retaining Glycosyltransferase ppGalNAcT2
Source: PLoS Comput Biol. 2015 Apr 7;11(4):e1004061. doi: 10.1371/journal.pcbi.1004061 (PMC4388629; doi:10.1371/journal.pcbi.1004061)
Supplement: S1 Supporting Information — Two files are provided for each stationary point—a PDB file for the whole system and a XYZ file with only the QM region. (ZIP) [file pcbi.1004061.s010.zip › TS1-QM.xyz]

275
QMMMv2 singlepoint na bodech cesty
C        22.531000   39.544200   24.941100
H        21.683900   38.859600   25.098400
C        22.720400   39.764600   23.436300
H        23.340400   40.654300   23.249400
H        23.300900   38.920800   23.034400
C        21.454500   39.863000   22.589200
H        20.764800   39.047100   22.852200
H        20.923900   40.809700   22.755500
C        21.861200   39.754600   21.126500
H        22.641400   40.499400   20.935400
H        22.303400   38.763100   20.950000
N        20.804800   40.000400   20.171500
H        19.879000   39.667900   20.401600
C        20.905100   40.927400   19.191400
N        19.812700   41.480200   18.686200
H        18.900200   41.253800   19.047800
H        19.825900   41.899100   17.747100
N        22.104900   41.332300   18.783800
H        22.818800   40.616500   18.731800
H        22.172100   42.170900   18.135000
C        13.577500   39.083200   19.298200
H        14.297800   39.624000   19.923800
C        13.216500   39.977400   18.108100
H        12.789400   39.395000   17.284300
H        12.447100   40.713100   18.370000
C        14.353800   40.780600   17.490600
O        15.538100   40.430500   17.697900
O        14.031500   41.785400   16.779600
C         8.038900   39.565800   19.253700
H         7.238200   39.111600   19.854000
C         7.675700   41.031700   18.945100
H         6.847200   41.080800   18.231000
H         7.292100   41.496900   19.864700
C         8.848500   41.829500   18.473300
N         9.477900   42.713800   19.318600
H         9.131000   43.007700   20.233800
C        10.636800   43.115300   18.765900
H        11.290300   43.840800   19.214800
N        10.813700   42.534900   17.589800
C         9.700700   41.745700   17.393700
H         9.577700   41.157100   16.496300
C        19.161900   41.108700   10.806800
H        19.303100   42.002200   10.189300
C        17.673500   40.751100   10.859300
H        17.490300   39.905700   11.532400
H        17.102500   41.603000   11.242000
H        17.290900   40.502800    9.861100
C        19.656200   41.520800   12.193400
O        19.722300   42.704200   12.529100
N        20.027300   40.500500   13.018200
H        20.044600   39.580900   12.601500
C        20.820400   40.719500   14.192800
H        21.884300   40.526900   14.005300
H        20.704600   41.775200   14.454500
C        20.452900   39.951000   15.443100
O        21.321100   39.803500   16.305500
N        19.177900   39.532600   15.543800
H        18.491000   39.841500   14.854000
C        18.679300   39.025600   16.808300
H        19.544200   38.958000   17.477000
H        17.969000   39.745500   17.218200
C        19.717200   49.195200   19.546200
H        19.959400   48.125900   19.584900
C        18.210300   49.392400   19.262100
H        17.616000   48.835200   19.995900
H        17.952300   50.447900   19.413300
C        17.730500   49.013600   17.896400
C        17.066500   47.856300   17.562900
H        16.757000   47.029500   18.187100
N        16.756500   47.857900   16.228000
H        16.198800   47.162900   15.760800
C        17.183400   49.019500   15.658700
C        17.045600   49.459600   14.343800
H        16.588900   48.819800   13.594800
C        17.515500   50.733000   14.043500
H        17.424400   51.115000   13.026500
C        18.110200   51.533200   15.041800
H        18.469800   52.527400   14.775400
C        18.256800   51.077400   16.348700
H        18.729900   51.719400   17.091400
C        17.798400   49.792200   16.687800
C        25.898200   45.217200   17.097000
H        26.976000   45.419200   17.177300
C        25.366700   44.894800   18.509800
H        26.160900   44.414400   19.101800
H        25.130900   45.838200   19.014900
C        24.139800   43.988800   18.584300
H        24.371400   42.995000   18.181400
H        23.854100   43.823000   19.632700
C        22.891100   44.488400   17.856100
O        22.130300   43.561100   17.390600
O        22.679600   45.709700   17.723800
C         8.855300   38.490600   13.281400
H         8.730900   38.228200   14.339600
C        10.332900   38.750700   12.978600
H        10.938400   37.892100   13.295600
H        10.432200   38.840800   11.891700
C        10.905300   39.999400   13.545400
N        11.063700   41.121900   12.762300
H        10.838000   41.167200   11.774400
C        11.561700   42.121700   13.519000
H        11.807600   43.113700   13.160300
N        11.742300   41.701800   14.758300
C        11.332600   40.387400   14.790600
H        11.359800   39.802400   15.698900
C         8.354200   47.499700   13.693100
H         7.254300   47.554300   13.682300
C         8.829600   47.716900   15.138000
H         9.894000   47.481000   15.241700
H         8.732900   48.785000   15.378600
C         8.022400   46.942900   16.170900
H         6.956300   47.023700   15.909400
H         8.279700   45.874500   16.151100
C         8.139700   47.452600   17.608100
H         7.953900   48.537300   17.623500
H         7.334000   46.983400   18.181500
N         9.422200   47.187500   18.226100
H        10.399000   47.559200   17.643500
C         9.555100   46.627400   19.399100
N         8.543600   46.469800   20.320100
H         7.609800   46.714700   20.015300
H         8.534700   45.596800   20.853400
N        10.773300   46.222600   19.828300
H        11.602100   46.372900   19.261100
H        10.886600   46.141000   20.826500
C        10.426600   51.760300   17.932400
H        10.278100   50.674900   17.925700
C        11.907900   52.049500   18.206700
H        12.099900   53.131800   18.194800
H        12.155000   51.708100   19.225000
C        12.870400   51.398000   17.275100
N        12.736800   50.097400   16.848800
C        13.825500   49.807000   16.148300
H        14.024800   48.855900   15.670100
N        14.650500   50.869100   16.105000
H        15.556300   50.887200   15.648200
C        14.063300   51.893600   16.800100
H        14.537200   52.859000   16.913800
C        11.645800   52.438800   23.771000
H        10.972700   52.657800   24.615600
C        12.366600   51.114600   24.100600
H        13.089700   51.280400   24.913100
H        11.620000   50.411200   24.494900
C        13.052500   50.448100   22.939300
C        14.205400   50.979600   22.348100
H        14.652400   51.894300   22.744100
C        14.803000   50.374900   21.251700
H        15.702600   50.789600   20.807800
C        14.260000   49.207200   20.698200
O        14.904500   48.634400   19.668100
H        14.308600   47.997500   19.211100
C        13.109500   48.662900   21.280000
H        12.689500   47.750300   20.867900
C        12.526300   49.279900   22.381900
H        11.650900   48.812800   22.845100
C        14.585600   49.809200   11.319200
H        15.413200   49.909500   12.026300
C        13.269900   49.856200   12.103500
H        13.271900   49.011700   12.814000
C        13.092700   51.141200   12.898800
H        13.023000   52.000700   12.220300
H        12.170600   51.091800   13.491900
H        13.927200   51.293800   13.591200
O        12.210800   49.683300   11.155200
H        11.451500   49.389700   11.695600
C        14.715200   48.493500   10.538100
O        14.817300   48.484600    9.310200
N        14.754800   47.329300   11.239900
H        14.457500   47.280600   12.209400
C        14.751800   46.109500   10.464400
H        15.589600   46.173300    9.765400
C        15.000200   44.898500   11.355200
H        14.222400   44.881000   12.133400
C        14.927900   43.604000   10.568600
H        15.711700   43.579800    9.806900
H        15.079900   42.758700   11.242500
H        13.957500   43.506600   10.074200
O        16.274200   45.040400   11.940500
H        16.114700   45.157400   12.924200
C        13.435100   45.956800    9.713000
O        12.357400   45.851900   10.325100
N        13.490000   45.932000    8.371700
C        12.267700   45.814700    7.582200
H        11.450200   46.281600    8.138100
C        12.665900   46.567200    6.315600
H        12.016400   46.357300    5.457300
H        12.635300   47.644000    6.525000
C        14.677400   46.013000    7.519800
H        15.240100   46.905900    7.803900
H        15.308900   45.124300    7.642500
C        14.112200   46.122900    6.099300
H        14.690400   46.827600    5.491300
H        14.137200   45.146100    5.597300
Mg       12.552600   43.061000   16.260700
O        13.855400   43.991000   14.932000
P        14.600500   45.317300   14.995500
O        16.045400   45.215900   14.474700
O        13.897900   46.539100   14.455100
O        14.933200   45.629300   16.626800
P        14.016400   45.465500   17.927600
O        13.074600   44.307600   17.788700
O        13.417400   46.781900   18.371900
O        15.114800   45.157400   19.063800
C        15.706300   43.842600   18.982800
H        16.757400   43.954000   18.717500
H        15.216500   43.236600   18.215200
C        17.926100   43.856200   14.100800
H        17.730500   43.805800   13.032000
C        17.492600   42.719500   14.944100
H        18.264600   41.952500   14.765700
N        16.245500   42.235400   14.441900
H        15.433900   42.843600   14.559200
C        16.032200   40.980400   13.993800
O        16.879800   40.080900   13.993700
C        14.644200   40.775200   13.442000
H        14.689300   40.012800   12.661000
H        14.227300   41.703200   13.045800
H        13.986400   40.444100   14.250700
C        17.495700   43.065600   16.429200
H        16.630800   43.723300   16.585000
O        17.485000   41.959100   17.252300
H        16.594700   41.476100   17.280700
C        18.763600   43.869100   16.707800
H        18.749500   44.142200   17.775400
O        19.874300   43.086200   16.383300
H        20.724000   43.499400   16.742400
C        18.655300   45.149300   15.920700
H        17.649800   45.550800   16.080000
O        18.658200   44.821600   14.476200
C        19.628200   46.287700   16.122700
H        19.228700   47.130600   15.535300
H        19.500300   46.588400   17.176400
O        20.946100   46.066200   15.761200
H        21.491100   45.844100   16.560600
O        11.780700   45.584000   13.070600
H        12.545200   45.989100   13.550900
H        12.006200   45.691600   12.124100
O        11.447400   47.902600   17.000000
H        12.200300   47.406500   17.401000
H        11.812700   48.884800   17.005500
O        11.038000   44.485800   15.462100
H        11.257500   44.794700   14.557200
H        10.200600   44.001600   15.362100
O        20.780200   47.732000   11.210800
H        21.192000   48.441700   11.723500
H        20.017800   47.457200   11.756400
O        18.071000   48.746900   10.136700
H        19.007100   48.537400   10.285100
H        17.700400   48.515200   10.999000
O        18.314800   46.960200   12.432700
H        18.400100   46.555200   13.302200
H        17.665200   46.382200   11.993400
H        22.300430   40.472735   25.463364
H        23.421501   39.061816   25.344105
H        14.052308   38.153256   18.985373
H        12.678559   38.890306   19.883689
H         8.961762   39.537371   19.833026
H         8.146919   38.956785   18.356185
H        19.734154   40.294664   10.361862
H        18.188063   38.053335   16.769733
H        19.956879   49.643001   20.510632
H        20.307647   49.634927   18.742389
H        25.425575   46.129904   16.734098
H        25.762127   44.383188   16.408518
H         8.517560   37.661444   12.659683
H         8.270597   39.390143   13.088926
H         8.631465   46.507245   13.337775
H         8.728944   48.306167   13.062800
H        10.128159   52.144899   16.957148
H         9.858227   52.226149   18.737407
H        11.028262   52.291888   22.884906
H        12.346001   53.271405   23.703275
H        14.637537   50.609104   10.580582
H        11.991661   44.781589    7.371049
H        15.636104   43.315986   19.934562
