# Supplementary material for: Stepwise Catalytic Mechanism via Short-Lived Intermediate Inferred from Combined QM/MM MERP and PES Calculations on Retaining Glycosyltransferase ppGalNAcT2
Source: PLoS Comput Biol. 2015 Apr 7;11(4):e1004061. doi: 10.1371/journal.pcbi.1004061 (PMC4388629; doi:10.1371/journal.pcbi.1004061)
Supplement: S1 Supporting Information — Two files are provided for each stationary point—a PDB file for the whole system and a XYZ file with only the QM region. (ZIP) [file pcbi.1004061.s010.zip › TS2.pdb]

TITLE     PDB-FILE CORRESPONDING TO pdb2adf-GENERATED ADF-INPUTFILE
REMARK    Written by M. Swart, March 2005
ATOM      1 N    LYS     1       6.178  25.132  38.548  1.00  0.00      QMMM N
ATOM      2 H1   LYS     1       6.037  24.132  38.643  1.00  0.00      QMMM H
ATOM      3 CA   LYS     1       6.319  25.449  37.107  1.00  0.00      QMMM C
ATOM      4 HA   LYS     1       6.329  26.525  36.948  1.00  0.00      QMMM H
ATOM      5 CB   LYS     1       7.599  24.824  36.506  1.00  0.00      QMMM C
ATOM      6 HB2  LYS     1       7.662  23.786  36.840  1.00  0.00      QMMM H
ATOM      7 HB3  LYS     1       7.498  24.792  35.420  1.00  0.00      QMMM H
ATOM      8 CG   LYS     1       8.938  25.519  36.841  1.00  0.00      QMMM C
ATOM      9 HG2  LYS     1       9.005  25.724  37.910  1.00  0.00      QMMM H
ATOM     10 HG3  LYS     1       9.734  24.818  36.582  1.00  0.00      QMMM H
ATOM     11 CD   LYS     1       9.169  26.814  36.042  1.00  0.00      QMMM C
ATOM     12 HD2  LYS     1       8.733  26.677  35.055  1.00  0.00      QMMM H
ATOM     13 HD3  LYS     1       8.656  27.643  36.532  1.00  0.00      QMMM H
ATOM     14 CE   LYS     1      10.662  27.160  35.865  1.00  0.00      QMMM C
ATOM     15 HE2  LYS     1      11.104  27.363  36.844  1.00  0.00      QMMM H
ATOM     16 HE3  LYS     1      11.170  26.295  35.431  1.00  0.00      QMMM H
ATOM     17 NZ   LYS     1      10.841  28.334  34.973  1.00  0.00      QMMM N
ATOM     18 HZ1  LYS     1      10.441  29.168  35.396  1.00  0.00      QMMM H
ATOM     19 HZ2  LYS     1      11.809  28.540  34.735  1.00  0.00      QMMM H
ATOM     20 HZ3  LYS     1      10.338  28.204  34.098  1.00  0.00      QMMM H
ATOM     21 C    LYS     1       5.100  24.873  36.401  1.00  0.00      QMMM C
ATOM     22 O    LYS     1       4.777  23.732  36.701  1.00  0.00      QMMM O
ATOM     23 H2   LYS     1       6.997  25.413  39.068  1.00  0.00      QMMM H
ATOM     24 H3   LYS     1       5.357  25.587  38.926  1.00  0.00      QMMM H
ATOM     25 N    VAL     2       4.433  25.644  35.546  1.00  0.00      QMMM N
ATOM     26 H    VAL     2       4.838  26.551  35.340  1.00  0.00      QMMM H
ATOM     27 CA   VAL     2       3.598  25.102  34.454  1.00  0.00      QMMM C
ATOM     28 HA   VAL     2       3.026  24.241  34.804  1.00  0.00      QMMM H
ATOM     29 CB   VAL     2       2.596  26.165  33.945  1.00  0.00      QMMM C
ATOM     30 HB   VAL     2       2.127  25.814  33.034  1.00  0.00      QMMM H
ATOM     31 CG1  VAL     2       1.496  26.395  34.986  1.00  0.00      QMMM C
ATOM     32 HG11 VAL     2       1.909  26.791  35.911  1.00  0.00      QMMM H
ATOM     33 HG12 VAL     2       0.757  27.094  34.591  1.00  0.00      QMMM H
ATOM     34 HG13 VAL     2       0.987  25.451  35.186  1.00  0.00      QMMM H
ATOM     35 CG2  VAL     2       3.226  27.515  33.600  1.00  0.00      QMMM C
ATOM     36 HG21 VAL     2       3.965  27.377  32.816  1.00  0.00      QMMM H
ATOM     37 HG22 VAL     2       2.444  28.167  33.219  1.00  0.00      QMMM H
ATOM     38 HG23 VAL     2       3.673  27.980  34.476  1.00  0.00      QMMM H
ATOM     39 C    VAL     2       4.518  24.607  33.325  1.00  0.00      QMMM C
ATOM     40 O    VAL     2       5.724  24.878  33.378  1.00  0.00      QMMM O
ATOM     41 N    ARG     3       4.002  23.893  32.319  1.00  0.00      QMMM N
ATOM     42 H    ARG     3       2.991  23.717  32.344  1.00  0.00      QMMM H
ATOM     43 CA   ARG     3       4.757  23.593  31.089  1.00  0.00      QMMM C
ATOM     44 HA   ARG     3       5.811  23.480  31.333  1.00  0.00      QMMM H
ATOM     45 CB   ARG     3       4.296  22.286  30.428  1.00  0.00      QMMM C
ATOM     46 HB2  ARG     3       3.212  22.279  30.299  1.00  0.00      QMMM H
ATOM     47 HB3  ARG     3       4.764  22.230  29.443  1.00  0.00      QMMM H
ATOM     48 CG   ARG     3       4.721  21.056  31.239  1.00  0.00      QMMM C
ATOM     49 HG2  ARG     3       5.744  21.185  31.593  1.00  0.00      QMMM H
ATOM     50 HG3  ARG     3       4.058  20.935  32.097  1.00  0.00      QMMM H
ATOM     51 CD   ARG     3       4.654  19.818  30.338  1.00  0.00      QMMM C
ATOM     52 HD2  ARG     3       3.624  19.685  30.002  1.00  0.00      QMMM H
ATOM     53 HD3  ARG     3       5.277  19.984  29.455  1.00  0.00      QMMM H
ATOM     54 NE   ARG     3       5.099  18.599  31.037  1.00  0.00      QMMM N
ATOM     55 HE   ARG     3       4.373  18.037  31.445  1.00  0.00      QMMM H
ATOM     56 CZ   ARG     3       6.338  18.150  31.134  1.00  0.00      QMMM C
ATOM     57 NH1  ARG     3       7.375  18.796  30.683  1.00  0.00      QMMM N
ATOM     58 HH11 ARG     3       7.264  19.738  30.278  1.00  0.00      QMMM H
ATOM     59 HH12 ARG     3       8.310  18.458  30.746  1.00  0.00      QMMM H
ATOM     60 NH2  ARG     3       6.564  17.002  31.708  1.00  0.00      QMMM N
ATOM     61 HH21 ARG     3       5.798  16.456  32.061  1.00  0.00      QMMM H
ATOM     62 HH22 ARG     3       7.503  16.660  31.768  1.00  0.00      QMMM H
ATOM     63 C    ARG     3       4.700  24.777  30.131  1.00  0.00      QMMM C
ATOM     64 O    ARG     3       5.605  25.606  30.161  1.00  0.00      QMMM O
ATOM     65 N    TRP     4       3.647  24.857  29.321  1.00  0.00      QMMM N
ATOM     66 H    TRP     4       2.894  24.235  29.605  1.00  0.00      QMMM H
ATOM     67 CA   TRP     4       3.283  25.999  28.480  1.00  0.00      QMMM C
ATOM     68 HA   TRP     4       3.430  26.894  29.087  1.00  0.00      QMMM H
ATOM     69 CB   TRP     4       4.199  26.163  27.252  1.00  0.00      QMMM C
ATOM     70 HB2  TRP     4       3.899  27.081  26.751  1.00  0.00      QMMM H
ATOM     71 HB3  TRP     4       5.220  26.324  27.602  1.00  0.00      QMMM H
ATOM     72 CG   TRP     4       4.227  25.080  26.212  1.00  0.00      QMMM C
ATOM     73 CD1  TRP     4       5.200  24.150  26.096  1.00  0.00      QMMM C
ATOM     74 HD1  TRP     4       6.069  24.088  26.741  1.00  0.00      QMMM H
ATOM     75 NE1  TRP     4       4.944  23.346  25.001  1.00  0.00      QMMM N
ATOM     76 HE1  TRP     4       5.598  22.675  24.612  1.00  0.00      QMMM H
ATOM     77 CE2  TRP     4       3.729  23.646  24.428  1.00  0.00      QMMM C
ATOM     78 CZ2  TRP     4       2.990  23.048  23.398  1.00  0.00      QMMM C
ATOM     79 HZ2  TRP     4       3.370  22.168  22.902  1.00  0.00      QMMM H
ATOM     80 CH2  TRP     4       1.741  23.591  23.053  1.00  0.00      QMMM C
ATOM     81 HH2  TRP     4       1.137  23.113  22.296  1.00  0.00      QMMM H
ATOM     82 CZ3  TRP     4       1.282  24.758  23.691  1.00  0.00      QMMM C
ATOM     83 HZ3  TRP     4       0.323  25.180  23.422  1.00  0.00      QMMM H
ATOM     84 CE3  TRP     4       2.050  25.363  24.705  1.00  0.00      QMMM C
ATOM     85 HE3  TRP     4       1.681  26.250  25.198  1.00  0.00      QMMM H
ATOM     86 CD2  TRP     4       3.275  24.799  25.133  1.00  0.00      QMMM C
ATOM     87 C    TRP     4       1.800  26.034  28.071  1.00  0.00      QMMM C
ATOM     88 O    TRP     4       1.259  27.132  28.123  1.00  0.00      QMMM O
ATOM     89 N    PRO     5       1.092  24.940  27.689  1.00  0.00      QMMM N
ATOM     90 CA   PRO     5      -0.327  25.042  27.298  1.00  0.00      QMMM C
ATOM     91 HA   PRO     5      -0.418  25.707  26.440  1.00  0.00      QMMM H
ATOM     92 CB   PRO     5      -0.765  23.624  26.899  1.00  0.00      QMMM C
ATOM     93 HB2  PRO     5      -1.346  23.165  27.701  1.00  0.00      QMMM H
ATOM     94 HB3  PRO     5      -1.351  23.636  25.979  1.00  0.00      QMMM H
ATOM     95 CD   PRO     5       1.518  23.546  27.643  1.00  0.00      QMMM C
ATOM     96 HD2  PRO     5       2.533  23.426  27.272  1.00  0.00      QMMM H
ATOM     97 HD3  PRO     5       1.440  23.108  28.636  1.00  0.00      QMMM H
ATOM     98 CG   PRO     5       0.532  22.839  26.718  1.00  0.00      QMMM C
ATOM     99 HG2  PRO     5       0.872  22.919  25.688  1.00  0.00      QMMM H
ATOM    100 HG3  PRO     5       0.409  21.791  26.992  1.00  0.00      QMMM H
ATOM    101 C    PRO     5      -1.212  25.570  28.440  1.00  0.00      QMMM C
ATOM    102 O    PRO     5      -2.167  26.316  28.217  1.00  0.00      QMMM O
ATOM    103 N    ASP     6      -0.829  25.151  29.647  1.00  0.00      QMMM N
ATOM    104 H    ASP     6       0.023  24.597  29.649  1.00  0.00      QMMM H
ATOM    105 CA   ASP     6      -1.297  25.413  31.006  1.00  0.00      QMMM C
ATOM    106 HA   ASP     6      -2.388  25.415  31.007  1.00  0.00      QMMM H
ATOM    107 CB   ASP     6      -0.817  24.232  31.891  1.00  0.00      QMMM C
ATOM    108 HB2  ASP     6      -1.142  24.409  32.917  1.00  0.00      QMMM H
ATOM    109 HB3  ASP     6      -1.323  23.328  31.548  1.00  0.00      QMMM H
ATOM    110 CG   ASP     6       0.702  23.945  31.889  1.00  0.00      QMMM C
ATOM    111 OD1  ASP     6       1.380  24.143  30.852  1.00  0.00      QMMM O
ATOM    112 OD2  ASP     6       1.242  23.487  32.920  1.00  0.00      QMMM O
ATOM    113 C    ASP     6      -0.851  26.770  31.595  1.00  0.00      QMMM C
ATOM    114 O    ASP     6      -1.235  27.112  32.713  1.00  0.00      QMMM O
ATOM    115 N    PHE     7      -0.065  27.576  30.873  1.00  0.00      QMMM N
ATOM    116 H    PHE     7       0.195  27.280  29.940  1.00  0.00      QMMM H
ATOM    117 CA   PHE     7       0.240  28.948  31.285  1.00  0.00      QMMM C
ATOM    118 HA   PHE     7       0.483  28.937  32.347  1.00  0.00      QMMM H
ATOM    119 CB   PHE     7       1.478  29.463  30.539  1.00  0.00      QMMM C
ATOM    120 HB2  PHE     7       2.309  28.779  30.716  1.00  0.00      QMMM H
ATOM    121 HB3  PHE     7       1.282  29.465  29.468  1.00  0.00      QMMM H
ATOM    122 CG   PHE     7       1.893  30.859  30.963  1.00  0.00      QMMM C
ATOM    123 CD1  PHE     7       1.413  31.977  30.261  1.00  0.00      QMMM C
ATOM    124 HD1  PHE     7       0.757  31.832  29.416  1.00  0.00      QMMM H
ATOM    125 CE1  PHE     7       1.783  33.274  30.658  1.00  0.00      QMMM C
ATOM    126 HE1  PHE     7       1.411  34.130  30.123  1.00  0.00      QMMM H
ATOM    127 CZ   PHE     7       2.653  33.460  31.743  1.00  0.00      QMMM C
ATOM    128 HZ   PHE     7       2.954  34.460  32.026  1.00  0.00      QMMM H
ATOM    129 CE2  PHE     7       3.122  32.344  32.453  1.00  0.00      QMMM C
ATOM    130 HE2  PHE     7       3.779  32.479  33.294  1.00  0.00      QMMM H
ATOM    131 CD2  PHE     7       2.736  31.049  32.072  1.00  0.00      QMMM C
ATOM    132 HD2  PHE     7       3.109  30.204  32.625  1.00  0.00      QMMM H
ATOM    133 C    PHE     7      -0.979  29.872  31.104  1.00  0.00      QMMM C
ATOM    134 O    PHE     7      -1.347  30.225  29.984  1.00  0.00      QMMM O
ATOM    135 N    ASN     8      -1.610  30.278  32.211  1.00  0.00      QMMM N
ATOM    136 H    ASN     8      -1.324  29.857  33.081  1.00  0.00      QMMM H
ATOM    137 CA   ASN     8      -2.706  31.253  32.235  1.00  0.00      QMMM C
ATOM    138 HA   ASN     8      -3.445  30.933  31.497  1.00  0.00      QMMM H
ATOM    139 CB   ASN     8      -3.381  31.208  33.618  1.00  0.00      QMMM C
ATOM    140 HB2  ASN     8      -3.781  30.211  33.795  1.00  0.00      QMMM H
ATOM    141 HB3  ASN     8      -2.639  31.425  34.386  1.00  0.00      QMMM H
ATOM    142 CG   ASN     8      -4.520  32.204  33.794  1.00  0.00      QMMM C
ATOM    143 OD1  ASN     8      -4.707  32.772  34.854  1.00  0.00      QMMM O
ATOM    144 ND2  ASN     8      -5.338  32.453  32.799  1.00  0.00      QMMM N
ATOM    145 HD21 ASN     8      -6.094  33.062  33.047  1.00  0.00      QMMM H
ATOM    146 HD22 ASN     8      -5.233  32.082  31.851  1.00  0.00      QMMM H
ATOM    147 C    ASN     8      -2.249  32.673  31.828  1.00  0.00      QMMM C
ATOM    148 O    ASN     8      -2.092  33.576  32.655  1.00  0.00      QMMM O
ATOM    149 N    GLN     9      -2.050  32.890  30.528  1.00  0.00      QMMM N
ATOM    150 H    GLN     9      -2.158  32.083  29.921  1.00  0.00      QMMM H
ATOM    151 CA   GLN     9      -1.715  34.201  29.971  1.00  0.00      QMMM C
ATOM    152 HA   GLN     9      -0.840  34.566  30.501  1.00  0.00      QMMM H
ATOM    153 CB   GLN     9      -1.344  34.058  28.493  1.00  0.00      QMMM C
ATOM    154 HB2  GLN     9      -0.671  34.872  28.234  1.00  0.00      QMMM H
ATOM    155 HB3  GLN     9      -0.810  33.117  28.374  1.00  0.00      QMMM H
ATOM    156 CG   GLN     9      -2.517  34.099  27.503  1.00  0.00      QMMM C
ATOM    157 HG2  GLN     9      -3.446  33.818  27.986  1.00  0.00      QMMM H
ATOM    158 HG3  GLN     9      -2.628  35.106  27.100  1.00  0.00      QMMM H
ATOM    159 CD   GLN     9      -2.287  33.121  26.376  1.00  0.00      QMMM C
ATOM    160 OE1  GLN     9      -1.594  33.385  25.410  1.00  0.00      QMMM O
ATOM    161 NE2  GLN     9      -2.860  31.949  26.464  1.00  0.00      QMMM N
ATOM    162 HE21 GLN     9      -2.692  31.291  25.734  1.00  0.00      QMMM H
ATOM    163 HE22 GLN     9      -3.576  31.812  27.184  1.00  0.00      QMMM H
ATOM    164 C    GLN     9      -2.836  35.228  30.141  1.00  0.00      QMMM C
ATOM    165 O    GLN     9      -2.589  36.428  30.110  1.00  0.00      QMMM O
ATOM    166 N    GLU    10      -4.071  34.754  30.286  1.00  0.00      QMMM N
ATOM    167 H    GLU    10      -4.177  33.741  30.321  1.00  0.00      QMMM H
ATOM    168 CA   GLU    10      -5.290  35.548  30.236  1.00  0.00      QMMM C
ATOM    169 HA   GLU    10      -5.271  36.166  29.336  1.00  0.00      QMMM H
ATOM    170 CB   GLU    10      -6.508  34.602  30.131  1.00  0.00      QMMM C
ATOM    171 HB2  GLU    10      -6.607  34.024  31.048  1.00  0.00      QMMM H
ATOM    172 HB3  GLU    10      -7.396  35.230  30.057  1.00  0.00      QMMM H
ATOM    173 CG   GLU    10      -6.513  33.644  28.906  1.00  0.00      QMMM C
ATOM    174 HG2  GLU    10      -7.526  33.251  28.801  1.00  0.00      QMMM H
ATOM    175 HG3  GLU    10      -6.302  34.234  28.011  1.00  0.00      QMMM H
ATOM    176 CD   GLU    10      -5.544  32.438  28.957  1.00  0.00      QMMM C
ATOM    177 OE1  GLU    10      -5.258  31.833  27.891  1.00  0.00      QMMM O
ATOM    178 OE2  GLU    10      -5.007  32.137  30.049  1.00  0.00      QMMM O
ATOM    179 C    GLU    10      -5.364  36.520  31.431  1.00  0.00      QMMM C
ATOM    180 O    GLU    10      -5.905  37.613  31.299  1.00  0.00      QMMM O
ATOM    181 N    ALA    11      -4.715  36.181  32.554  1.00  0.00      QMMM N
ATOM    182 H    ALA    11      -4.311  35.256  32.579  1.00  0.00      QMMM H
ATOM    183 CA   ALA    11      -4.393  37.105  33.644  1.00  0.00      QMMM C
ATOM    184 HA   ALA    11      -5.230  37.791  33.789  1.00  0.00      QMMM H
ATOM    185 CB   ALA    11      -4.221  36.279  34.926  1.00  0.00      QMMM C
ATOM    186 HB1  ALA    11      -3.416  35.551  34.810  1.00  0.00      QMMM H
ATOM    187 HB2  ALA    11      -3.990  36.940  35.762  1.00  0.00      QMMM H
ATOM    188 HB3  ALA    11      -5.146  35.744  35.148  1.00  0.00      QMMM H
ATOM    189 C    ALA    11      -3.137  37.958  33.347  1.00  0.00      QMMM C
ATOM    190 O    ALA    11      -3.192  39.188  33.385  1.00  0.00      QMMM O
ATOM    191 N    TYR    12      -2.002  37.310  33.048  1.00  0.00      QMMM N
ATOM    192 H    TYR    12      -2.065  36.301  33.027  1.00  0.00      QMMM H
ATOM    193 CA   TYR    12      -0.684  37.928  32.809  1.00  0.00      QMMM C
ATOM    194 HA   TYR    12      -0.339  38.368  33.745  1.00  0.00      QMMM H
ATOM    195 CB   TYR    12       0.307  36.820  32.413  1.00  0.00      QMMM C
ATOM    196 HB2  TYR    12       0.509  36.205  33.288  1.00  0.00      QMMM H
ATOM    197 HB3  TYR    12      -0.185  36.177  31.689  1.00  0.00      QMMM H
ATOM    198 CG   TYR    12       1.630  37.270  31.810  1.00  0.00      QMMM C
ATOM    199 CD1  TYR    12       2.588  37.953  32.586  1.00  0.00      QMMM C
ATOM    200 HD1  TYR    12       2.391  38.206  33.616  1.00  0.00      QMMM H
ATOM    201 CE1  TYR    12       3.821  38.334  32.020  1.00  0.00      QMMM C
ATOM    202 HE1  TYR    12       4.550  38.866  32.611  1.00  0.00      QMMM H
ATOM    203 CZ   TYR    12       4.091  38.065  30.663  1.00  0.00      QMMM C
ATOM    204 OH   TYR    12       5.242  38.491  30.083  1.00  0.00      QMMM O
ATOM    205 HH   TYR    12       5.958  38.640  30.728  1.00  0.00      QMMM H
ATOM    206 CE2  TYR    12       3.131  37.387  29.887  1.00  0.00      QMMM C
ATOM    207 HE2  TYR    12       3.345  37.205  28.845  1.00  0.00      QMMM H
ATOM    208 CD2  TYR    12       1.907  36.991  30.457  1.00  0.00      QMMM C
ATOM    209 HD2  TYR    12       1.180  36.482  29.842  1.00  0.00      QMMM H
ATOM    210 C    TYR    12      -0.718  39.068  31.774  1.00  0.00      QMMM C
ATOM    211 O    TYR    12      -0.362  40.202  32.099  1.00  0.00      QMMM O
ATOM    212 N    VAL    13      -1.152  38.774  30.545  1.00  0.00      QMMM N
ATOM    213 H    VAL    13      -1.471  37.821  30.401  1.00  0.00      QMMM H
ATOM    214 CA   VAL    13      -1.414  39.743  29.466  1.00  0.00      QMMM C
ATOM    215 HA   VAL    13      -0.534  40.368  29.329  1.00  0.00      QMMM H
ATOM    216 CB   VAL    13      -1.733  39.027  28.133  1.00  0.00      QMMM C
ATOM    217 HB   VAL    13      -2.678  38.493  28.234  1.00  0.00      QMMM H
ATOM    218 CG1  VAL    13      -1.868  40.021  26.974  1.00  0.00      QMMM C
ATOM    219 HG11 VAL    13      -0.938  40.573  26.828  1.00  0.00      QMMM H
ATOM    220 HG12 VAL    13      -2.120  39.490  26.057  1.00  0.00      QMMM H
ATOM    221 HG13 VAL    13      -2.671  40.731  27.166  1.00  0.00      QMMM H
ATOM    222 CG2  VAL    13      -0.654  38.009  27.738  1.00  0.00      QMMM C
ATOM    223 HG21 VAL    13      -0.603  37.215  28.477  1.00  0.00      QMMM H
ATOM    224 HG22 VAL    13      -0.905  37.560  26.776  1.00  0.00      QMMM H
ATOM    225 HG23 VAL    13       0.314  38.497  27.667  1.00  0.00      QMMM H
ATOM    226 C    VAL    13      -2.583  40.654  29.842  1.00  0.00      QMMM C
ATOM    227 O    VAL    13      -2.498  41.867  29.644  1.00  0.00      QMMM O
ATOM    228 N    GLY    14      -3.643  40.073  30.423  1.00  0.00      QMMM N
ATOM    229 H    GLY    14      -3.599  39.071  30.550  1.00  0.00      QMMM H
ATOM    230 CA   GLY    14      -4.874  40.728  30.877  1.00  0.00      QMMM C
ATOM    231 HA2  GLY    14      -5.503  40.932  30.013  1.00  0.00      QMMM H
ATOM    232 HA3  GLY    14      -5.417  40.045  31.529  1.00  0.00      QMMM H
ATOM    233 C    GLY    14      -4.656  42.026  31.655  1.00  0.00      QMMM C
ATOM    234 O    GLY    14      -5.374  43.003  31.438  1.00  0.00      QMMM O
ATOM    235 N    GLY    15      -3.638  42.071  32.519  1.00  0.00      QMMM N
ATOM    236 H    GLY    15      -3.158  41.192  32.694  1.00  0.00      QMMM H
ATOM    237 CA   GLY    15      -3.152  43.305  33.140  1.00  0.00      QMMM C
ATOM    238 HA2  GLY    15      -3.927  43.710  33.792  1.00  0.00      QMMM H
ATOM    239 HA3  GLY    15      -2.275  43.084  33.748  1.00  0.00      QMMM H
ATOM    240 C    GLY    15      -2.778  44.375  32.106  1.00  0.00      QMMM C
ATOM    241 O    GLY    15      -3.457  45.394  31.988  1.00  0.00      QMMM O
ATOM    242 N    THR    16      -1.717  44.131  31.333  1.00  0.00      QMMM N
ATOM    243 H    THR    16      -1.280  43.223  31.422  1.00  0.00      QMMM H
ATOM    244 CA   THR    16      -1.108  45.073  30.370  1.00  0.00      QMMM C
ATOM    245 HA   THR    16      -0.898  46.007  30.891  1.00  0.00      QMMM H
ATOM    246 CB   THR    16       0.227  44.524  29.837  1.00  0.00      QMMM C
ATOM    247 HB   THR    16       0.563  45.123  28.990  1.00  0.00      QMMM H
ATOM    248 CG2  THR    16       1.316  44.586  30.906  1.00  0.00      QMMM C
ATOM    249 HG21 THR    16       1.049  43.964  31.759  1.00  0.00      QMMM H
ATOM    250 HG22 THR    16       2.259  44.238  30.486  1.00  0.00      QMMM H
ATOM    251 HG23 THR    16       1.449  45.616  31.238  1.00  0.00      QMMM H
ATOM    252 OG1  THR    16       0.091  43.180  29.420  1.00  0.00      QMMM O
ATOM    253 HG1  THR    16      -0.824  43.018  29.149  1.00  0.00      QMMM H
ATOM    254 C    THR    16      -1.947  45.462  29.149  1.00  0.00      QMMM C
ATOM    255 O    THR    16      -1.516  46.354  28.421  1.00  0.00      QMMM O
ATOM    256 N    MET    17      -3.093  44.821  28.883  1.00  0.00      QMMM N
ATOM    257 H    MET    17      -3.350  44.054  29.489  1.00  0.00      QMMM H
ATOM    258 CA   MET    17      -3.877  45.052  27.656  1.00  0.00      QMMM C
ATOM    259 HA   MET    17      -3.291  44.677  26.820  1.00  0.00      QMMM H
ATOM    260 CB   MET    17      -5.205  44.281  27.652  1.00  0.00      QMMM C
ATOM    261 HB2  MET    17      -5.802  44.577  28.512  1.00  0.00      QMMM H
ATOM    262 HB3  MET    17      -5.751  44.545  26.745  1.00  0.00      QMMM H
ATOM    263 CG   MET    17      -5.016  42.764  27.663  1.00  0.00      QMMM C
ATOM    264 HG2  MET    17      -4.273  42.501  26.910  1.00  0.00      QMMM H
ATOM    265 HG3  MET    17      -4.632  42.477  28.637  1.00  0.00      QMMM H
ATOM    266 SD   MET    17      -6.513  41.792  27.330  1.00  0.00      QMMM S
ATOM    267 CE   MET    17      -7.652  42.415  28.595  1.00  0.00      QMMM C
ATOM    268 HE1  MET    17      -7.890  43.458  28.392  1.00  0.00      QMMM H
ATOM    269 HE2  MET    17      -8.570  41.827  28.569  1.00  0.00      QMMM H
ATOM    270 HE3  MET    17      -7.197  42.328  29.581  1.00  0.00      QMMM H
ATOM    271 C    MET    17      -4.157  46.538  27.385  1.00  0.00      QMMM C
ATOM    272 O    MET    17      -4.786  47.226  28.196  1.00  0.00      QMMM O
ATOM    273 N    VAL    18      -3.719  47.028  26.226  1.00  0.00      QMMM N
ATOM    274 H    VAL    18      -3.202  46.396  25.628  1.00  0.00      QMMM H
ATOM    275 CA   VAL    18      -4.196  48.302  25.672  1.00  0.00      QMMM C
ATOM    276 HA   VAL    18      -4.045  49.082  26.418  1.00  0.00      QMMM H
ATOM    277 CB   VAL    18      -3.381  48.669  24.421  1.00  0.00      QMMM C
ATOM    278 HB   VAL    18      -3.346  47.812  23.748  1.00  0.00      QMMM H
ATOM    279 CG1  VAL    18      -3.952  49.866  23.668  1.00  0.00      QMMM C
ATOM    280 HG11 VAL    18      -4.011  50.741  24.314  1.00  0.00      QMMM H
ATOM    281 HG12 VAL    18      -3.284  50.085  22.841  1.00  0.00      QMMM H
ATOM    282 HG13 VAL    18      -4.936  49.639  23.258  1.00  0.00      QMMM H
ATOM    283 CG2  VAL    18      -1.949  49.056  24.820  1.00  0.00      QMMM C
ATOM    284 HG21 VAL    18      -1.497  48.265  25.414  1.00  0.00      QMMM H
ATOM    285 HG22 VAL    18      -1.346  49.209  23.925  1.00  0.00      QMMM H
ATOM    286 HG23 VAL    18      -1.957  49.970  25.412  1.00  0.00      QMMM H
ATOM    287 C    VAL    18      -5.704  48.195  25.401  1.00  0.00      QMMM C
ATOM    288 O    VAL    18      -6.213  47.132  25.048  1.00  0.00      QMMM O
ATOM    289 N    ARG    19      -6.444  49.282  25.642  1.00  0.00      QMMM N
ATOM    290 H    ARG    19      -5.955  50.145  25.831  1.00  0.00      QMMM H
ATOM    291 CA   ARG    19      -7.914  49.295  25.751  1.00  0.00      QMMM C
ATOM    292 HA   ARG    19      -8.323  48.408  25.263  1.00  0.00      QMMM H
ATOM    293 CB   ARG    19      -8.283  49.274  27.251  1.00  0.00      QMMM C
ATOM    294 HB2  ARG    19      -7.665  50.013  27.766  1.00  0.00      QMMM H
ATOM    295 HB3  ARG    19      -9.324  49.576  27.379  1.00  0.00      QMMM H
ATOM    296 CG   ARG    19      -8.108  47.895  27.919  1.00  0.00      QMMM C
ATOM    297 HG2  ARG    19      -8.999  47.297  27.727  1.00  0.00      QMMM H
ATOM    298 HG3  ARG    19      -7.253  47.368  27.502  1.00  0.00      QMMM H
ATOM    299 CD   ARG    19      -7.894  48.043  29.433  1.00  0.00      QMMM C
ATOM    300 HD2  ARG    19      -6.926  48.517  29.609  1.00  0.00      QMMM H
ATOM    301 HD3  ARG    19      -8.665  48.706  29.831  1.00  0.00      QMMM H
ATOM    302 NE   ARG    19      -7.979  46.750  30.146  1.00  0.00      QMMM N
ATOM    303 HE   ARG    19      -8.900  46.375  30.279  1.00  0.00      QMMM H
ATOM    304 CZ   ARG    19      -7.003  46.067  30.725  1.00  0.00      QMMM C
ATOM    305 NH1  ARG    19      -5.748  46.385  30.626  1.00  0.00      QMMM N
ATOM    306 HH11 ARG    19      -5.460  47.021  29.889  1.00  0.00      QMMM H
ATOM    307 HH12 ARG    19      -5.026  45.902  31.151  1.00  0.00      QMMM H
ATOM    308 NH2  ARG    19      -7.282  45.009  31.425  1.00  0.00      QMMM N
ATOM    309 HH21 ARG    19      -8.219  44.694  31.575  1.00  0.00      QMMM H
ATOM    310 HH22 ARG    19      -6.501  44.404  31.668  1.00  0.00      QMMM H
ATOM    311 C    ARG    19      -8.524  50.513  25.050  1.00  0.00      QMMM C
ATOM    312 O    ARG    19      -7.840  51.502  24.792  1.00  0.00      QMMM O
ATOM    313 N    SER    20      -9.832  50.449  24.797  1.00  0.00      QMMM N
ATOM    314 H    SER    20     -10.312  49.585  24.988  1.00  0.00      QMMM H
ATOM    315 CA   SER    20     -10.660  51.535  24.256  1.00  0.00      QMMM C
ATOM    316 HA   SER    20     -10.372  51.706  23.219  1.00  0.00      QMMM H
ATOM    317 CB   SER    20     -12.137  51.123  24.276  1.00  0.00      QMMM C
ATOM    318 HB2  SER    20     -12.481  51.031  25.308  1.00  0.00      QMMM H
ATOM    319 HB3  SER    20     -12.731  51.885  23.770  1.00  0.00      QMMM H
ATOM    320 OG   SER    20     -12.297  49.878  23.621  1.00  0.00      QMMM O
ATOM    321 HG   SER    20     -13.238  49.694  23.529  1.00  0.00      QMMM H
ATOM    322 C    SER    20     -10.474  52.832  25.049  1.00  0.00      QMMM C
ATOM    323 O    SER    20     -10.848  52.895  26.217  1.00  0.00      QMMM O
ATOM    324 N    GLY    21      -9.859  53.842  24.428  1.00  0.00      QMMM N
ATOM    325 H    GLY    21      -9.580  53.693  23.470  1.00  0.00      QMMM H
ATOM    326 CA   GLY    21      -9.431  55.086  25.085  1.00  0.00      QMMM C
ATOM    327 HA2  GLY    21      -9.944  55.927  24.620  1.00  0.00      QMMM H
ATOM    328 HA3  GLY    21      -9.708  55.073  26.140  1.00  0.00      QMMM H
ATOM    329 C    GLY    21      -7.922  55.353  25.006  1.00  0.00      QMMM C
ATOM    330 O    GLY    21      -7.460  56.373  25.512  1.00  0.00      QMMM O
ATOM    331 N    GLN    22      -7.147  54.467  24.373  1.00  0.00      QMMM N
ATOM    332 H    GLN    22      -7.560  53.599  24.059  1.00  0.00      QMMM H
ATOM    333 CA   GLN    22      -5.724  54.646  24.071  1.00  0.00      QMMM C
ATOM    334 HA   GLN    22      -5.443  55.687  24.228  1.00  0.00      QMMM H
ATOM    335 CB   GLN    22      -4.889  53.749  25.007  1.00  0.00      QMMM C
ATOM    336 HB2  GLN    22      -5.265  52.727  24.941  1.00  0.00      QMMM H
ATOM    337 HB3  GLN    22      -3.849  53.740  24.674  1.00  0.00      QMMM H
ATOM    338 CG   GLN    22      -4.913  54.189  26.479  1.00  0.00      QMMM C
ATOM    339 HG2  GLN    22      -5.939  54.267  26.838  1.00  0.00      QMMM H
ATOM    340 HG3  GLN    22      -4.410  53.426  27.075  1.00  0.00      QMMM H
ATOM    341 CD   GLN    22      -4.183  55.510  26.697  1.00  0.00      QMMM C
ATOM    342 OE1  GLN    22      -2.982  55.553  26.892  1.00  0.00      QMMM O
ATOM    343 NE2  GLN    22      -4.860  56.635  26.650  1.00  0.00      QMMM N
ATOM    344 HE21 GLN    22      -4.318  57.462  26.820  1.00  0.00      QMMM H
ATOM    345 HE22 GLN    22      -5.851  56.655  26.422  1.00  0.00      QMMM H
ATOM    346 C    GLN    22      -5.410  54.329  22.600  1.00  0.00      QMMM C
ATOM    347 O    GLN    22      -6.198  53.695  21.899  1.00  0.00      QMMM O
ATOM    348 N    ASP    23      -4.226  54.749  22.154  1.00  0.00      QMMM N
ATOM    349 H    ASP    23      -3.646  55.251  22.807  1.00  0.00      QMMM H
ATOM    350 CA   ASP    23      -3.571  54.291  20.924  1.00  0.00      QMMM C
ATOM    351 HA   ASP    23      -4.173  54.584  20.066  1.00  0.00      QMMM H
ATOM    352 CB   ASP    23      -2.207  55.012  20.834  1.00  0.00      QMMM C
ATOM    353 HB2  ASP    23      -2.382  56.055  20.565  1.00  0.00      QMMM H
ATOM    354 HB3  ASP    23      -1.736  55.002  21.818  1.00  0.00      QMMM H
ATOM    355 CG   ASP    23      -1.219  54.403  19.834  1.00  0.00      QMMM C
ATOM    356 OD1  ASP    23       0.006  54.607  20.016  1.00  0.00      QMMM O
ATOM    357 OD2  ASP    23      -1.665  53.709  18.899  1.00  0.00      QMMM O
ATOM    358 C    ASP    23      -3.412  52.753  20.952  1.00  0.00      QMMM C
ATOM    359 O    ASP    23      -2.743  52.259  21.860  1.00  0.00      QMMM O
ATOM    360 N    PRO    24      -3.962  51.972  19.997  1.00  0.00      QMMM N
ATOM    361 CA   PRO    24      -3.834  50.509  19.995  1.00  0.00      QMMM C
ATOM    362 HA   PRO    24      -4.249  50.117  20.919  1.00  0.00      QMMM H
ATOM    363 CB   PRO    24      -4.718  50.018  18.844  1.00  0.00      QMMM C
ATOM    364 HB2  PRO    24      -4.304  49.140  18.349  1.00  0.00      QMMM H
ATOM    365 HB3  PRO    24      -5.716  49.798  19.226  1.00  0.00      QMMM H
ATOM    366 CD   PRO    24      -4.722  52.417  18.838  1.00  0.00      QMMM C
ATOM    367 HD2  PRO    24      -5.726  52.702  19.155  1.00  0.00      QMMM H
ATOM    368 HD3  PRO    24      -4.232  53.251  18.333  1.00  0.00      QMMM H
ATOM    369 CG   PRO    24      -4.792  51.214  17.899  1.00  0.00      QMMM C
ATOM    370 HG2  PRO    24      -5.712  51.211  17.314  1.00  0.00      QMMM H
ATOM    371 HG3  PRO    24      -3.923  51.211  17.242  1.00  0.00      QMMM H
ATOM    372 C    PRO    24      -2.379  50.014  19.882  1.00  0.00      QMMM C
ATOM    373 O    PRO    24      -2.071  48.886  20.271  1.00  0.00      QMMM O
ATOM    374 N    TYR    25      -1.461  50.864  19.414  1.00  0.00      QMMM N
ATOM    375 H    TYR    25      -1.768  51.794  19.131  1.00  0.00      QMMM H
ATOM    376 CA   TYR    25      -0.023  50.612  19.354  1.00  0.00      QMMM C
ATOM    377 HA   TYR    25       0.151  49.547  19.219  1.00  0.00      QMMM H
ATOM    378 CB   TYR    25       0.550  51.346  18.125  1.00  0.00      QMMM C
ATOM    379 HB2  TYR    25       0.439  52.420  18.262  1.00  0.00      QMMM H
ATOM    380 HB3  TYR    25       1.612  51.150  18.086  1.00  0.00      QMMM H
ATOM    381 CG   TYR    25      -0.032  50.965  16.770  1.00  0.00      QMMM C
ATOM    382 CD1  TYR    25       0.661  50.074  15.925  1.00  0.00      QMMM C
ATOM    383 HD1  TYR    25       1.608  49.667  16.239  1.00  0.00      QMMM H
ATOM    384 CE1  TYR    25       0.130  49.727  14.666  1.00  0.00      QMMM C
ATOM    385 HE1  TYR    25       0.637  49.026  14.023  1.00  0.00      QMMM H
ATOM    386 CZ   TYR    25      -1.086  50.295  14.233  1.00  0.00      QMMM C
ATOM    387 OH   TYR    25      -1.582  50.006  13.003  1.00  0.00      QMMM O
ATOM    388 HH   TYR    25      -0.903  49.613  12.418  1.00  0.00      QMMM H
ATOM    389 CE2  TYR    25      -1.770  51.202  15.067  1.00  0.00      QMMM C
ATOM    390 HE2  TYR    25      -2.693  51.639  14.718  1.00  0.00      QMMM H
ATOM    391 CD2  TYR    25      -1.239  51.540  16.326  1.00  0.00      QMMM C
ATOM    392 HD2  TYR    25      -1.755  52.259  16.946  1.00  0.00      QMMM H
ATOM    393 C    TYR    25       0.733  51.030  20.638  1.00  0.00      QMMM C
ATOM    394 O    TYR    25       1.916  50.716  20.760  1.00  0.00      QMMM O
ATOM    395 N    ALA    26       0.091  51.714  21.597  1.00  0.00      QMMM N
ATOM    396 H    ALA    26      -0.904  51.855  21.450  1.00  0.00      QMMM H
ATOM    397 CA   ALA    26       0.699  52.574  22.628  1.00  0.00      QMMM C
ATOM    398 HA   ALA    26       0.869  53.547  22.168  1.00  0.00      QMMM H
ATOM    399 CB   ALA    26      -0.303  52.798  23.771  1.00  0.00      QMMM C
ATOM    400 HB1  ALA    26      -0.663  51.844  24.157  1.00  0.00      QMMM H
ATOM    401 HB2  ALA    26       0.173  53.358  24.577  1.00  0.00      QMMM H
ATOM    402 HB3  ALA    26      -1.151  53.381  23.416  1.00  0.00      QMMM H
ATOM    403 C    ALA    26       2.073  52.127  23.162  1.00  0.00      QMMM C
ATOM    404 O    ALA    26       3.086  52.753  22.844  1.00  0.00      QMMM O
ATOM    405 N    ARG    27       2.104  51.072  23.990  1.00  0.00      QMMM N
ATOM    406 H    ARG    27       1.220  50.613  24.157  1.00  0.00      QMMM H
ATOM    407 CA   ARG    27       3.307  50.604  24.706  1.00  0.00      QMMM C
ATOM    408 HA   ARG    27       3.757  51.439  25.246  1.00  0.00      QMMM H
ATOM    409 CB   ARG    27       2.931  49.500  25.718  1.00  0.00      QMMM C
ATOM    410 HB2  ARG    27       2.368  48.735  25.190  1.00  0.00      QMMM H
ATOM    411 HB3  ARG    27       3.850  49.045  26.093  1.00  0.00      QMMM H
ATOM    412 CG   ARG    27       2.117  49.991  26.928  1.00  0.00      QMMM C
ATOM    413 HG2  ARG    27       2.728  50.683  27.509  1.00  0.00      QMMM H
ATOM    414 HG3  ARG    27       1.242  50.533  26.567  1.00  0.00      QMMM H
ATOM    415 CD   ARG    27       1.619  48.862  27.853  1.00  0.00      QMMM C
ATOM    416 HD2  ARG    27       1.002  49.316  28.630  1.00  0.00      QMMM H
ATOM    417 HD3  ARG    27       0.970  48.188  27.298  1.00  0.00      QMMM H
ATOM    418 NE   ARG    27       2.702  48.104  28.514  1.00  0.00      QMMM N
ATOM    419 HE   ARG    27       3.034  48.442  29.413  1.00  0.00      QMMM H
ATOM    420 CZ   ARG    27       3.294  46.990  28.120  1.00  0.00      QMMM C
ATOM    421 NH1  ARG    27       3.031  46.369  27.009  1.00  0.00      QMMM N
ATOM    422 HH11 ARG    27       2.351  46.731  26.342  1.00  0.00      QMMM H
ATOM    423 HH12 ARG    27       3.656  45.634  26.720  1.00  0.00      QMMM H
ATOM    424 NH2  ARG    27       4.203  46.450  28.871  1.00  0.00      QMMM N
ATOM    425 HH21 ARG    27       4.440  46.909  29.736  1.00  0.00      QMMM H
ATOM    426 HH22 ARG    27       4.742  45.682  28.493  1.00  0.00      QMMM H
ATOM    427 C    ARG    27       4.411  50.067  23.792  1.00  0.00      QMMM C
ATOM    428 O    ARG    27       5.571  50.106  24.187  1.00  0.00      QMMM O
ATOM    429 N    ASN    28       4.073  49.525  22.615  1.00  0.00      QMMM N
ATOM    430 H    ASN    28       3.100  49.595  22.354  1.00  0.00      QMMM H
ATOM    431 CA   ASN    28       4.959  48.596  21.892  1.00  0.00      QMMM C
ATOM    432 HA   ASN    28       5.958  48.668  22.319  1.00  0.00      QMMM H
ATOM    433 CB   ASN    28       4.476  47.154  22.124  1.00  0.00      QMMM C
ATOM    434 HB2  ASN    28       3.475  47.022  21.713  1.00  0.00      QMMM H
ATOM    435 HB3  ASN    28       5.149  46.449  21.634  1.00  0.00      QMMM H
ATOM    436 CG   ASN    28       4.452  46.830  23.602  1.00  0.00      QMMM C
ATOM    437 OD1  ASN    28       3.430  46.497  24.170  1.00  0.00      QMMM O
ATOM    438 ND2  ASN    28       5.561  47.010  24.277  1.00  0.00      QMMM N
ATOM    439 HD21 ASN    28       5.545  46.947  25.289  1.00  0.00      QMMM H
ATOM    440 HD22 ASN    28       6.402  47.267  23.797  1.00  0.00      QMMM H
ATOM    441 C    ASN    28       5.172  48.896  20.409  1.00  0.00      QMMM C
ATOM    442 O    ASN    28       6.088  48.337  19.817  1.00  0.00      QMMM O
ATOM    443 N    LYS    29       4.396  49.802  19.814  1.00  0.00      QMMM N
ATOM    444 H    LYS    29       3.627  50.152  20.378  1.00  0.00      QMMM H
ATOM    445 CA   LYS    29       4.524  50.362  18.457  1.00  0.00      QMMM C
ATOM    446 HA   LYS    29       3.596  50.876  18.265  1.00  0.00      QMMM H
ATOM    447 CB   LYS    29       5.608  51.452  18.434  1.00  0.00      QMMM C
ATOM    448 HB2  LYS    29       6.570  51.007  18.689  1.00  0.00      QMMM H
ATOM    449 HB3  LYS    29       5.675  51.859  17.426  1.00  0.00      QMMM H
ATOM    450 CG   LYS    29       5.322  52.617  19.404  1.00  0.00      QMMM C
ATOM    451 HG2  LYS    29       5.383  52.267  20.434  1.00  0.00      QMMM H
ATOM    452 HG3  LYS    29       6.094  53.373  19.259  1.00  0.00      QMMM H
ATOM    453 CD   LYS    29       3.943  53.262  19.188  1.00  0.00      QMMM C
ATOM    454 HD2  LYS    29       3.813  53.482  18.128  1.00  0.00      QMMM H
ATOM    455 HD3  LYS    29       3.159  52.577  19.504  1.00  0.00      QMMM H
ATOM    456 CE   LYS    29       3.803  54.543  20.007  1.00  0.00      QMMM C
ATOM    457 HE2  LYS    29       3.797  54.281  21.071  1.00  0.00      QMMM H
ATOM    458 HE3  LYS    29       4.672  55.176  19.805  1.00  0.00      QMMM H
ATOM    459 NZ   LYS    29       2.561  55.262  19.641  1.00  0.00      QMMM N
ATOM    460 HZ1  LYS    29       1.717  54.707  19.824  1.00  0.00      QMMM H
ATOM    461 HZ2  LYS    29       2.445  56.105  20.180  1.00  0.00      QMMM H
ATOM    462 HZ3  LYS    29       2.551  55.484  18.657  1.00  0.00      QMMM H
ATOM    463 C    LYS    29       4.547  49.388  17.269  1.00  0.00      QMMM C
ATOM    464 O    LYS    29       4.421  49.835  16.130  1.00  0.00      QMMM O
ATOM    465 N    PHE    30       4.485  48.079  17.507  1.00  0.00      QMMM N
ATOM    466 H    PHE    30       4.710  47.844  18.464  1.00  0.00      QMMM H
ATOM    467 CA   PHE    30       3.447  47.262  16.875  1.00  0.00      QMMM C
ATOM    468 HA   PHE    30       3.284  47.627  15.868  1.00  0.00      QMMM H
ATOM    469 CB   PHE    30       3.903  45.805  16.753  1.00  0.00      QMMM C
ATOM    470 HB2  PHE    30       3.131  45.238  16.233  1.00  0.00      QMMM H
ATOM    471 HB3  PHE    30       4.786  45.794  16.117  1.00  0.00      QMMM H
ATOM    472 CG   PHE    30       4.231  45.079  18.039  1.00  0.00      QMMM C
ATOM    473 CD1  PHE    30       3.204  44.677  18.913  1.00  0.00      QMMM C
ATOM    474 HD1  PHE    30       2.171  44.901  18.698  1.00  0.00      QMMM H
ATOM    475 CE1  PHE    30       3.510  43.928  20.057  1.00  0.00      QMMM C
ATOM    476 HE1  PHE    30       2.707  43.600  20.699  1.00  0.00      QMMM H
ATOM    477 CZ   PHE    30       4.848  43.606  20.349  1.00  0.00      QMMM C
ATOM    478 HZ   PHE    30       5.116  43.057  21.236  1.00  0.00      QMMM H
ATOM    479 CE2  PHE    30       5.872  44.001  19.480  1.00  0.00      QMMM C
ATOM    480 HE2  PHE    30       6.897  43.749  19.713  1.00  0.00      QMMM H
ATOM    481 CD2  PHE    30       5.561  44.714  18.315  1.00  0.00      QMMM C
ATOM    482 HD2  PHE    30       6.355  44.953  17.627  1.00  0.00      QMMM H
ATOM    483 C    PHE    30       2.106  47.397  17.616  1.00  0.00      QMMM C
ATOM    484 O    PHE    30       2.052  47.902  18.737  1.00  0.00      QMMM O
ATOM    485 N    ASN    31       1.018  46.959  16.984  1.00  0.00      QMMM N
ATOM    486 H    ASN    31       1.127  46.576  16.051  1.00  0.00      QMMM H
ATOM    487 CA   ASN    31      -0.331  46.974  17.543  1.00  0.00      QMMM C
ATOM    488 HA   ASN    31      -0.552  47.975  17.914  1.00  0.00      QMMM H
ATOM    489 CB   ASN    31      -1.319  46.665  16.409  1.00  0.00      QMMM C
ATOM    490 HB2  ASN    31      -1.087  47.299  15.555  1.00  0.00      QMMM H
ATOM    491 HB3  ASN    31      -1.229  45.623  16.103  1.00  0.00      QMMM H
ATOM    492 CG   ASN    31      -2.753  46.933  16.816  1.00  0.00      QMMM C
ATOM    493 OD1  ASN    31      -3.151  46.775  17.960  1.00  0.00      QMMM O
ATOM    494 ND2  ASN    31      -3.581  47.333  15.884  1.00  0.00      QMMM N
ATOM    495 HD21 ASN    31      -4.542  47.384  16.161  1.00  0.00      QMMM H
ATOM    496 HD22 ASN    31      -3.303  47.167  14.922  1.00  0.00      QMMM H
ATOM    497 C    ASN    31      -0.448  45.985  18.718  1.00  0.00      QMMM C
ATOM    498 O    ASN    31      -0.480  44.770  18.507  1.00  0.00      QMMM O
ATOM    499 N    GLN    32      -0.463  46.485  19.958  1.00  0.00      QMMM N
ATOM    500 H    GLN    32      -0.526  47.489  20.072  1.00  0.00      QMMM H
ATOM    501 CA   GLN    32      -0.556  45.620  21.133  1.00  0.00      QMMM C
ATOM    502 HA   GLN    32       0.218  44.856  21.042  1.00  0.00      QMMM H
ATOM    503 CB   GLN    32      -0.305  46.400  22.435  1.00  0.00      QMMM C
ATOM    504 HB2  GLN    32       0.492  47.131  22.289  1.00  0.00      QMMM H
ATOM    505 HB3  GLN    32      -1.216  46.924  22.728  1.00  0.00      QMMM H
ATOM    506 CG   GLN    32       0.123  45.420  23.541  1.00  0.00      QMMM C
ATOM    507 HG2  GLN    32      -0.471  44.509  23.489  1.00  0.00      QMMM H
ATOM    508 HG3  GLN    32       1.161  45.151  23.373  1.00  0.00      QMMM H
ATOM    509 CD   GLN    32       0.003  45.993  24.944  1.00  0.00      QMMM C
ATOM    510 OE1  GLN    32       0.727  46.885  25.353  1.00  0.00      QMMM O
ATOM    511 NE2  GLN    32      -0.903  45.499  25.750  1.00  0.00      QMMM N
ATOM    512 HE21 GLN    32      -0.974  45.894  26.678  1.00  0.00      QMMM H
ATOM    513 HE22 GLN    32      -1.473  44.702  25.435  1.00  0.00      QMMM H
ATOM    514 C    GLN    32      -1.909  44.898  21.184  1.00  0.00      QMMM C
ATOM    515 O    GLN    32      -1.936  43.700  21.441  1.00  0.00      QMMM O
ATOM    516 N    VAL    33      -3.015  45.594  20.892  1.00  0.00      QMMM N
ATOM    517 H    VAL    33      -2.890  46.554  20.594  1.00  0.00      QMMM H
ATOM    518 CA   VAL    33      -4.381  45.033  20.933  1.00  0.00      QMMM C
ATOM    519 HA   VAL    33      -4.584  44.702  21.952  1.00  0.00      QMMM H
ATOM    520 CB   VAL    33      -5.437  46.093  20.552  1.00  0.00      QMMM C
ATOM    521 HB   VAL    33      -5.267  46.428  19.529  1.00  0.00      QMMM H
ATOM    522 CG1  VAL    33      -6.865  45.538  20.646  1.00  0.00      QMMM C
ATOM    523 HG11 VAL    33      -7.049  45.147  21.647  1.00  0.00      QMMM H
ATOM    524 HG12 VAL    33      -7.584  46.327  20.426  1.00  0.00      QMMM H
ATOM    525 HG13 VAL    33      -7.005  44.742  19.914  1.00  0.00      QMMM H
ATOM    526 CG2  VAL    33      -5.356  47.313  21.477  1.00  0.00      QMMM C
ATOM    527 HG21 VAL    33      -4.384  47.794  21.379  1.00  0.00      QMMM H
ATOM    528 HG22 VAL    33      -6.125  48.037  21.208  1.00  0.00      QMMM H
ATOM    529 HG23 VAL    33      -5.501  47.000  22.511  1.00  0.00      QMMM H
ATOM    530 C    VAL    33      -4.506  43.805  20.031  1.00  0.00      QMMM C
ATOM    531 O    VAL    33      -4.967  42.751  20.468  1.00  0.00      QMMM O
ATOM    532 N    GLU    34      -4.059  43.912  18.779  1.00  0.00      QMMM N
ATOM    533 H    GLU    34      -3.711  44.817  18.481  1.00  0.00      QMMM H
ATOM    534 CA   GLU    34      -4.130  42.796  17.827  1.00  0.00      QMMM C
ATOM    535 HA   GLU    34      -5.135  42.379  17.873  1.00  0.00      QMMM H
ATOM    536 CB   GLU    34      -3.890  43.288  16.393  1.00  0.00      QMMM C
ATOM    537 HB2  GLU    34      -2.885  43.708  16.323  1.00  0.00      QMMM H
ATOM    538 HB3  GLU    34      -3.953  42.439  15.712  1.00  0.00      QMMM H
ATOM    539 CG   GLU    34      -4.906  44.353  15.952  1.00  0.00      QMMM C
ATOM    540 HG2  GLU    34      -4.845  45.207  16.621  1.00  0.00      QMMM H
ATOM    541 HG3  GLU    34      -4.654  44.696  14.952  1.00  0.00      QMMM H
ATOM    542 CD   GLU    34      -6.346  43.858  15.959  1.00  0.00      QMMM C
ATOM    543 OE1  GLU    34      -7.071  44.128  16.938  1.00  0.00      QMMM O
ATOM    544 OE2  GLU    34      -6.793  43.183  15.003  1.00  0.00      QMMM O
ATOM    545 C    GLU    34      -3.180  41.643  18.183  1.00  0.00      QMMM C
ATOM    546 O    GLU    34      -3.487  40.492  17.882  1.00  0.00      QMMM O
ATOM    547 N    SER    35      -2.073  41.911  18.886  1.00  0.00      QMMM N
ATOM    548 H    SER    35      -1.880  42.882  19.102  1.00  0.00      QMMM H
ATOM    549 CA   SER    35      -1.255  40.859  19.501  1.00  0.00      QMMM C
ATOM    550 HA   SER    35      -1.082  40.081  18.758  1.00  0.00      QMMM H
ATOM    551 CB   SER    35       0.105  41.415  19.924  1.00  0.00      QMMM C
ATOM    552 HB2  SER    35       0.581  41.887  19.069  1.00  0.00      QMMM H
ATOM    553 HB3  SER    35      -0.021  42.163  20.708  1.00  0.00      QMMM H
ATOM    554 OG   SER    35       0.921  40.358  20.403  1.00  0.00      QMMM O
ATOM    555 HG   SER    35       0.819  40.372  21.379  1.00  0.00      QMMM H
ATOM    556 C    SER    35      -1.940  40.210  20.711  1.00  0.00      QMMM C
ATOM    557 O    SER    35      -1.849  38.995  20.880  1.00  0.00      QMMM O
ATOM    558 N    ASP    36      -2.611  40.984  21.565  1.00  0.00      QMMM N
ATOM    559 H    ASP    36      -2.607  41.986  21.395  1.00  0.00      QMMM H
ATOM    560 CA   ASP    36      -3.276  40.507  22.784  1.00  0.00      QMMM C
ATOM    561 HA   ASP    36      -2.590  39.857  23.324  1.00  0.00      QMMM H
ATOM    562 CB   ASP    36      -3.610  41.694  23.707  1.00  0.00      QMMM C
ATOM    563 HB2  ASP    36      -4.200  42.425  23.152  1.00  0.00      QMMM H
ATOM    564 HB3  ASP    36      -4.226  41.326  24.530  1.00  0.00      QMMM H
ATOM    565 CG   ASP    36      -2.383  42.389  24.321  1.00  0.00      QMMM C
ATOM    566 OD1  ASP    36      -1.258  41.831  24.274  1.00  0.00      QMMM O
ATOM    567 OD2  ASP    36      -2.563  43.486  24.895  1.00  0.00      QMMM O
ATOM    568 C    ASP    36      -4.519  39.647  22.484  1.00  0.00      QMMM C
ATOM    569 O    ASP    36      -4.831  38.739  23.254  1.00  0.00      QMMM O
ATOM    570 N    LYS    37      -5.153  39.822  21.312  1.00  0.00      QMMM N
ATOM    571 H    LYS    37      -4.874  40.647  20.787  1.00  0.00      QMMM H
ATOM    572 CA   LYS    37      -6.154  38.888  20.748  1.00  0.00      QMMM C
ATOM    573 HA   LYS    37      -7.010  38.825  21.421  1.00  0.00      QMMM H
ATOM    574 CB   LYS    37      -6.616  39.383  19.365  1.00  0.00      QMMM C
ATOM    575 HB2  LYS    37      -5.738  39.646  18.775  1.00  0.00      QMMM H
ATOM    576 HB3  LYS    37      -7.115  38.558  18.853  1.00  0.00      QMMM H
ATOM    577 CG   LYS    37      -7.593  40.565  19.368  1.00  0.00      QMMM C
ATOM    578 HG2  LYS    37      -8.500  40.283  19.903  1.00  0.00      QMMM H
ATOM    579 HG3  LYS    37      -7.140  41.428  19.854  1.00  0.00      QMMM H
ATOM    580 CD   LYS    37      -7.935  40.910  17.910  1.00  0.00      QMMM C
ATOM    581 HD2  LYS    37      -7.024  41.234  17.404  1.00  0.00      QMMM H
ATOM    582 HD3  LYS    37      -8.314  40.021  17.403  1.00  0.00      QMMM H
ATOM    583 CE   LYS    37      -8.984  42.019  17.816  1.00  0.00      QMMM C
ATOM    584 HE2  LYS    37      -9.937  41.653  18.205  1.00  0.00      QMMM H
ATOM    585 HE3  LYS    37      -8.646  42.858  18.435  1.00  0.00      QMMM H
ATOM    586 NZ   LYS    37      -9.121  42.490  16.417  1.00  0.00      QMMM N
ATOM    587 HZ1  LYS    37      -9.269  41.746  15.756  1.00  0.00      QMMM H
ATOM    588 HZ2  LYS    37      -9.804  43.224  16.331  1.00  0.00      QMMM H
ATOM    589 HZ3  LYS    37      -8.230  42.938  16.155  1.00  0.00      QMMM H
ATOM    590 C    LYS    37      -5.640  37.451  20.560  1.00  0.00      QMMM C
ATOM    591 O    LYS    37      -6.442  36.529  20.410  1.00  0.00      QMMM O
ATOM    592 N    LEU    38      -4.325  37.246  20.476  1.00  0.00      QMMM N
ATOM    593 H    LEU    38      -3.730  38.043  20.669  1.00  0.00      QMMM H
ATOM    594 CA   LEU    38      -3.716  36.056  19.882  1.00  0.00      QMMM C
ATOM    595 HA   LEU    38      -4.500  35.404  19.498  1.00  0.00      QMMM H
ATOM    596 CB   LEU    38      -2.845  36.488  18.689  1.00  0.00      QMMM C
ATOM    597 HB2  LEU    38      -2.155  37.260  19.025  1.00  0.00      QMMM H
ATOM    598 HB3  LEU    38      -2.246  35.645  18.353  1.00  0.00      QMMM H
ATOM    599 CG   LEU    38      -3.648  37.033  17.493  1.00  0.00      QMMM C
ATOM    600 HG   LEU    38      -4.340  37.807  17.822  1.00  0.00      QMMM H
ATOM    601 CD1  LEU    38      -2.679  37.642  16.490  1.00  0.00      QMMM C
ATOM    602 HD11 LEU    38      -1.965  36.899  16.152  1.00  0.00      QMMM H
ATOM    603 HD12 LEU    38      -3.230  38.050  15.642  1.00  0.00      QMMM H
ATOM    604 HD13 LEU    38      -2.141  38.461  16.968  1.00  0.00      QMMM H
ATOM    605 CD2  LEU    38      -4.434  35.931  16.777  1.00  0.00      QMMM C
ATOM    606 HD21 LEU    38      -5.213  35.544  17.432  1.00  0.00      QMMM H
ATOM    607 HD22 LEU    38      -4.917  36.350  15.893  1.00  0.00      QMMM H
ATOM    608 HD23 LEU    38      -3.766  35.126  16.477  1.00  0.00      QMMM H
ATOM    609 C    LEU    38      -2.944  35.239  20.921  1.00  0.00      QMMM C
ATOM    610 O    LEU    38      -1.804  35.565  21.263  1.00  0.00      QMMM O
ATOM    611 N    ARG    39      -3.556  34.143  21.397  1.00  0.00      QMMM N
ATOM    612 H    ARG    39      -4.512  34.004  21.105  1.00  0.00      QMMM H
ATOM    613 CA   ARG    39      -2.921  33.198  22.333  1.00  0.00      QMMM C
ATOM    614 HA   ARG    39      -2.821  33.714  23.290  1.00  0.00      QMMM H
ATOM    615 CB   ARG    39      -3.760  31.914  22.534  1.00  0.00      QMMM C
ATOM    616 HB2  ARG    39      -4.268  31.642  21.607  1.00  0.00      QMMM H
ATOM    617 HB3  ARG    39      -3.069  31.105  22.771  1.00  0.00      QMMM H
ATOM    618 CG   ARG    39      -4.781  32.024  23.683  1.00  0.00      QMMM C
ATOM    619 HG2  ARG    39      -4.339  32.578  24.504  1.00  0.00      QMMM H
ATOM    620 HG3  ARG    39      -5.634  32.609  23.336  1.00  0.00      QMMM H
ATOM    621 CD   ARG    39      -5.297  30.673  24.227  1.00  0.00      QMMM C
ATOM    622 HD2  ARG    39      -5.904  30.872  25.113  1.00  0.00      QMMM H
ATOM    623 HD3  ARG    39      -5.954  30.233  23.475  1.00  0.00      QMMM H
ATOM    624 NE   ARG    39      -4.236  29.682  24.548  1.00  0.00      QMMM N
ATOM    625 HE   ARG    39      -3.691  29.293  23.779  1.00  0.00      QMMM H
ATOM    626 CZ   ARG    39      -4.025  29.023  25.677  1.00  0.00      QMMM C
ATOM    627 NH1  ARG    39      -3.217  28.003  25.642  1.00  0.00      QMMM N
ATOM    628 HH11 ARG    39      -2.782  27.805  24.739  1.00  0.00      QMMM H
ATOM    629 HH12 ARG    39      -2.999  27.465  26.470  1.00  0.00      QMMM H
ATOM    630 NH2  ARG    39      -4.543  29.343  26.831  1.00  0.00      QMMM N
ATOM    631 HH21 ARG    39      -5.029  30.233  26.982  1.00  0.00      QMMM H
ATOM    632 HH22 ARG    39      -4.296  28.817  27.649  1.00  0.00      QMMM H
ATOM    633 C    ARG    39      -1.503  32.814  21.902  1.00  0.00      QMMM C
ATOM    634 O    ARG    39      -1.230  32.577  20.727  1.00  0.00      QMMM O
ATOM    635 N    MET    40      -0.651  32.625  22.902  1.00  0.00      QMMM N
ATOM    636 H    MET    40      -1.008  32.900  23.812  1.00  0.00      QMMM H
ATOM    637 CA   MET    40       0.741  32.167  22.885  1.00  0.00      QMMM C
ATOM    638 HA   MET    40       1.366  32.987  22.540  1.00  0.00      QMMM H
ATOM    639 CB   MET    40       1.123  31.862  24.334  1.00  0.00      QMMM C
ATOM    640 HB2  MET    40       2.180  31.616  24.382  1.00  0.00      QMMM H
ATOM    641 HB3  MET    40       0.948  32.761  24.918  1.00  0.00      QMMM H
ATOM    642 CG   MET    40       0.314  30.717  24.959  1.00  0.00      QMMM C
ATOM    643 HG2  MET    40      -0.748  30.940  24.878  1.00  0.00      QMMM H
ATOM    644 HG3  MET    40       0.504  29.796  24.413  1.00  0.00      QMMM H
ATOM    645 SD   MET    40       0.692  30.434  26.701  1.00  0.00      QMMM S
ATOM    646 CE   MET    40      -0.605  29.234  27.079  1.00  0.00      QMMM C
ATOM    647 HE1  MET    40      -0.535  28.389  26.395  1.00  0.00      QMMM H
ATOM    648 HE2  MET    40      -0.487  28.874  28.099  1.00  0.00      QMMM H
ATOM    649 HE3  MET    40      -1.578  29.710  26.996  1.00  0.00      QMMM H
ATOM    650 C    MET    40       1.053  30.943  22.018  1.00  0.00      QMMM C
ATOM    651 O    MET    40       2.209  30.683  21.704  1.00  0.00      QMMM O
ATOM    652 N    ASP    41       0.027  30.185  21.646  1.00  0.00      QMMM N
ATOM    653 H    ASP    41      -0.881  30.448  21.996  1.00  0.00      QMMM H
ATOM    654 CA   ASP    41       0.129  28.924  20.932  1.00  0.00      QMMM C
ATOM    655 HA   ASP    41       1.147  28.826  20.553  1.00  0.00      QMMM H
ATOM    656 CB   ASP    41      -0.066  27.807  21.968  1.00  0.00      QMMM C
ATOM    657 HB2  ASP    41       0.381  26.912  21.559  1.00  0.00      QMMM H
ATOM    658 HB3  ASP    41       0.492  28.041  22.876  1.00  0.00      QMMM H
ATOM    659 CG   ASP    41      -1.513  27.486  22.339  1.00  0.00      QMMM C
ATOM    660 OD1  ASP    41      -2.172  28.299  23.037  1.00  0.00      QMMM O
ATOM    661 OD2  ASP    41      -1.921  26.366  21.957  1.00  0.00      QMMM O
ATOM    662 C    ASP    41      -0.784  28.852  19.684  1.00  0.00      QMMM C
ATOM    663 O    ASP    41      -1.015  27.764  19.150  1.00  0.00      QMMM O
ATOM    664 N    ARG    42      -1.302  30.004  19.222  1.00  0.00      QMMM N
ATOM    665 H    ARG    42      -1.024  30.844  19.722  1.00  0.00      QMMM H
ATOM    666 CA   ARG    42      -2.216  30.160  18.072  1.00  0.00      QMMM C
ATOM    667 HA   ARG    42      -3.113  29.587  18.308  1.00  0.00      QMMM H
ATOM    668 CB   ARG    42      -2.623  31.644  17.926  1.00  0.00      QMMM C
ATOM    669 HB2  ARG    42      -3.441  31.727  17.209  1.00  0.00      QMMM H
ATOM    670 HB3  ARG    42      -3.021  31.974  18.886  1.00  0.00      QMMM H
ATOM    671 CG   ARG    42      -1.489  32.612  17.518  1.00  0.00      QMMM C
ATOM    672 HG2  ARG    42      -1.646  33.545  18.054  1.00  0.00      QMMM H
ATOM    673 HG3  ARG    42      -0.524  32.209  17.828  1.00  0.00      QMMM H
ATOM    674 CD   ARG    42      -1.440  32.933  16.014  1.00  0.00      QMMM C
ATOM    675 HD2  ARG    42      -1.130  32.035  15.482  1.00  0.00      QMMM H
ATOM    676 HD3  ARG    42      -2.438  33.215  15.677  1.00  0.00      QMMM H
ATOM    677 NE   ARG    42      -0.482  34.018  15.721  1.00  0.00      QMMM N
ATOM    678 HE   ARG    42       0.432  33.988  16.180  1.00  0.00      QMMM H
ATOM    679 CZ   ARG    42      -0.558  35.003  14.843  1.00  0.00      QMMM C
ATOM    680 NH1  ARG    42       0.357  35.921  14.786  1.00  0.00      QMMM N
ATOM    681 HH11 ARG    42       1.154  35.875  15.429  1.00  0.00      QMMM H
ATOM    682 HH12 ARG    42       0.269  36.676  14.121  1.00  0.00      QMMM H
ATOM    683 NH2  ARG    42      -1.539  35.135  13.999  1.00  0.00      QMMM N
ATOM    684 HH21 ARG    42      -2.235  34.419  13.935  1.00  0.00      QMMM H
ATOM    685 HH22 ARG    42      -1.529  35.956  13.408  1.00  0.00      QMMM H
ATOM    686 C    ARG    42      -1.684  29.598  16.747  1.00  0.00      QMMM C
ATOM    687 O    ARG    42      -0.486  29.433  16.539  1.00  0.00      QMMM O
ATOM    688 N    ALA    43      -2.608  29.361  15.817  1.00  0.00      QMMM N
ATOM    689 H    ALA    43      -3.566  29.560  16.048  1.00  0.00      QMMM H
ATOM    690 CA   ALA    43      -2.315  28.896  14.466  1.00  0.00      QMMM C
ATOM    691 HA   ALA    43      -1.661  28.025  14.537  1.00  0.00      QMMM H
ATOM    692 CB   ALA    43      -3.630  28.448  13.814  1.00  0.00      QMMM C
ATOM    693 HB1  ALA    43      -4.316  29.292  13.731  1.00  0.00      QMMM H
ATOM    694 HB2  ALA    43      -3.428  28.059  12.815  1.00  0.00      QMMM H
ATOM    695 HB3  ALA    43      -4.094  27.661  14.410  1.00  0.00      QMMM H
ATOM    696 C    ALA    43      -1.604  29.965  13.611  1.00  0.00      QMMM C
ATOM    697 O    ALA    43      -2.129  31.061  13.407  1.00  0.00      QMMM O
ATOM    698 N    ILE    44      -0.440  29.602  13.071  1.00  0.00      QMMM N
ATOM    699 H    ILE    44      -0.076  28.696  13.327  1.00  0.00      QMMM H
ATOM    700 CA   ILE    44       0.242  30.243  11.937  1.00  0.00      QMMM C
ATOM    701 HA   ILE    44      -0.469  30.909  11.451  1.00  0.00      QMMM H
ATOM    702 CB   ILE    44       1.467  31.081  12.377  1.00  0.00      QMMM C
ATOM    703 HB   ILE    44       2.072  31.284  11.490  1.00  0.00      QMMM H
ATOM    704 CG2  ILE    44       0.969  32.428  12.926  1.00  0.00      QMMM C
ATOM    705 HG21 ILE    44       0.380  32.256  13.822  1.00  0.00      QMMM H
ATOM    706 HG22 ILE    44       1.809  33.072  13.181  1.00  0.00      QMMM H
ATOM    707 HG23 ILE    44       0.356  32.934  12.181  1.00  0.00      QMMM H
ATOM    708 CG1  ILE    44       2.349  30.356  13.418  1.00  0.00      QMMM C
ATOM    709 HG12 ILE    44       1.857  30.375  14.392  1.00  0.00      QMMM H
ATOM    710 HG13 ILE    44       2.475  29.318  13.122  1.00  0.00      QMMM H
ATOM    711 CD1  ILE    44       3.749  30.956  13.562  1.00  0.00      QMMM C
ATOM    712 HD11 ILE    44       3.693  32.025  13.751  1.00  0.00      QMMM H
ATOM    713 HD12 ILE    44       4.255  30.484  14.401  1.00  0.00      QMMM H
ATOM    714 HD13 ILE    44       4.323  30.776  12.652  1.00  0.00      QMMM H
ATOM    715 C    ILE    44       0.639  29.149  10.928  1.00  0.00      QMMM C
ATOM    716 O    ILE    44       1.002  28.049  11.365  1.00  0.00      QMMM O
ATOM    717 N    PRO    45       0.511  29.398   9.610  1.00  0.00      QMMM N
ATOM    718 CA   PRO    45       0.718  28.383   8.576  1.00  0.00      QMMM C
ATOM    719 HA   PRO    45       0.228  27.449   8.851  1.00  0.00      QMMM H
ATOM    720 CB   PRO    45       0.062  28.970   7.321  1.00  0.00      QMMM C
ATOM    721 HB2  PRO    45       0.513  28.595   6.401  1.00  0.00      QMMM H
ATOM    722 HB3  PRO    45      -1.008  28.755   7.335  1.00  0.00      QMMM H
ATOM    723 CD   PRO    45       0.138  30.669   8.998  1.00  0.00      QMMM C
ATOM    724 HD2  PRO    45      -0.902  30.897   9.234  1.00  0.00      QMMM H
ATOM    725 HD3  PRO    45       0.790  31.476   9.336  1.00  0.00      QMMM H
ATOM    726 CG   PRO    45       0.284  30.473   7.489  1.00  0.00      QMMM C
ATOM    727 HG2  PRO    45      -0.449  31.058   6.932  1.00  0.00      QMMM H
ATOM    728 HG3  PRO    45       1.298  30.735   7.180  1.00  0.00      QMMM H
ATOM    729 C    PRO    45       2.206  28.118   8.324  1.00  0.00      QMMM C
ATOM    730 O    PRO    45       3.036  29.004   8.520  1.00  0.00      QMMM O
ATOM    731 N    ASP    46       2.528  26.924   7.821  1.00  0.00      QMMM N
ATOM    732 H    ASP    46       1.802  26.247   7.665  1.00  0.00      QMMM H
ATOM    733 CA   ASP    46       3.874  26.595   7.341  1.00  0.00      QMMM C
ATOM    734 HA   ASP    46       4.576  26.796   8.151  1.00  0.00      QMMM H
ATOM    735 CB   ASP    46       3.955  25.090   7.022  1.00  0.00      QMMM C
ATOM    736 HB2  ASP    46       3.474  24.539   7.833  1.00  0.00      QMMM H
ATOM    737 HB3  ASP    46       3.398  24.889   6.106  1.00  0.00      QMMM H
ATOM    738 CG   ASP    46       5.384  24.539   6.876  1.00  0.00      QMMM C
ATOM    739 OD1  ASP    46       6.376  25.299   6.965  1.00  0.00      QMMM O
ATOM    740 OD2  ASP    46       5.525  23.313   6.687  1.00  0.00      QMMM O
ATOM    741 C    ASP    46       4.266  27.467   6.127  1.00  0.00      QMMM C
ATOM    742 O    ASP    46       3.431  27.928   5.346  1.00  0.00      QMMM O
ATOM    743 N    THR    47       5.566  27.687   5.974  1.00  0.00      QMMM N
ATOM    744 H    THR    47       6.140  27.194   6.652  1.00  0.00      QMMM H
ATOM    745 CA   THR    47       6.225  28.572   5.000  1.00  0.00      QMMM C
ATOM    746 HA   THR    47       5.552  28.745   4.161  1.00  0.00      QMMM H
ATOM    747 CB   THR    47       6.549  29.924   5.651  1.00  0.00      QMMM C
ATOM    748 HB   THR    47       7.222  30.492   5.007  1.00  0.00      QMMM H
ATOM    749 CG2  THR    47       5.278  30.742   5.858  1.00  0.00      QMMM C
ATOM    750 HG21 THR    47       4.623  30.247   6.576  1.00  0.00      QMMM H
ATOM    751 HG22 THR    47       5.541  31.727   6.233  1.00  0.00      QMMM H
ATOM    752 HG23 THR    47       4.747  30.848   4.913  1.00  0.00      QMMM H
ATOM    753 OG1  THR    47       7.159  29.722   6.908  1.00  0.00      QMMM O
ATOM    754 HG1  THR    47       7.414  30.610   7.262  1.00  0.00      QMMM H
ATOM    755 C    THR    47       7.505  27.966   4.416  1.00  0.00      QMMM C
ATOM    756 O    THR    47       8.139  28.563   3.541  1.00  0.00      QMMM O
ATOM    757 N    ARG    48       7.888  26.764   4.859  1.00  0.00      QMMM N
ATOM    758 H    ARG    48       7.287  26.315   5.552  1.00  0.00      QMMM H
ATOM    759 CA   ARG    48       9.015  25.972   4.355  1.00  0.00      QMMM C
ATOM    760 HA   ARG    48       9.907  26.594   4.292  1.00  0.00      QMMM H
ATOM    761 CB   ARG    48       9.275  24.822   5.343  1.00  0.00      QMMM C
ATOM    762 HB2  ARG    48       8.385  24.191   5.366  1.00  0.00      QMMM H
ATOM    763 HB3  ARG    48      10.105  24.219   4.982  1.00  0.00      QMMM H
ATOM    764 CG   ARG    48       9.604  25.299   6.771  1.00  0.00      QMMM C
ATOM    765 HG2  ARG    48      10.560  25.818   6.757  1.00  0.00      QMMM H
ATOM    766 HG3  ARG    48       8.847  25.995   7.128  1.00  0.00      QMMM H
ATOM    767 CD   ARG    48       9.671  24.140   7.767  1.00  0.00      QMMM C
ATOM    768 HD2  ARG    48      10.487  23.475   7.476  1.00  0.00      QMMM H
ATOM    769 HD3  ARG    48       9.887  24.547   8.755  1.00  0.00      QMMM H
ATOM    770 NE   ARG    48       8.401  23.392   7.801  1.00  0.00      QMMM N
ATOM    771 HE   ARG    48       7.586  23.840   7.373  1.00  0.00      QMMM H
ATOM    772 CZ   ARG    48       8.240  22.133   8.148  1.00  0.00      QMMM C
ATOM    773 NH1  ARG    48       7.154  21.495   7.837  1.00  0.00      QMMM N
ATOM    774 HH11 ARG    48       6.462  22.058   7.327  1.00  0.00      QMMM H
ATOM    775 HH12 ARG    48       6.964  20.556   8.103  1.00  0.00      QMMM H
ATOM    776 NH2  ARG    48       9.140  21.499   8.843  1.00  0.00      QMMM N
ATOM    777 HH21 ARG    48       9.763  22.125   9.343  1.00  0.00      QMMM H
ATOM    778 HH22 ARG    48       9.024  20.544   9.096  1.00  0.00      QMMM H
ATOM    779 C    ARG    48       8.692  25.448   2.949  1.00  0.00      QMMM C
ATOM    780 O    ARG    48       8.078  24.395   2.803  1.00  0.00      QMMM O
ATOM    781 N    HIS    49       9.053  26.213   1.916  1.00  0.00      QMMM N
ATOM    782 H    HIS    49       9.426  27.118   2.157  1.00  0.00      QMMM H
ATOM    783 CA   HIS    49       8.786  25.887   0.503  1.00  0.00      QMMM C
ATOM    784 HA   HIS    49       7.704  25.911   0.371  1.00  0.00      QMMM H
ATOM    785 CB   HIS    49       9.376  26.998  -0.393  1.00  0.00      QMMM C
ATOM    786 HB2  HIS    49       8.736  27.879  -0.331  1.00  0.00      QMMM H
ATOM    787 HB3  HIS    49      10.356  27.288  -0.027  1.00  0.00      QMMM H
ATOM    788 CG   HIS    49       9.508  26.594  -1.836  1.00  0.00      QMMM C
ATOM    789 ND1  HIS    49      10.663  26.058  -2.404  1.00  0.00      QMMM N
ATOM    790 CE1  HIS    49      10.273  25.516  -3.567  1.00  0.00      QMMM C
ATOM    791 HE1  HIS    49      10.891  24.900  -4.208  1.00  0.00      QMMM H
ATOM    792 NE2  HIS    49       8.959  25.709  -3.756  1.00  0.00      QMMM N
ATOM    793 HE2  HIS    49       8.412  25.121  -4.397  1.00  0.00      QMMM H
ATOM    794 CD2  HIS    49       8.455  26.399  -2.678  1.00  0.00      QMMM C
ATOM    795 HD2  HIS    49       7.412  26.597  -2.475  1.00  0.00      QMMM H
ATOM    796 C    HIS    49       9.208  24.443   0.121  1.00  0.00      QMMM C
ATOM    797 O    HIS    49      10.141  23.878   0.693  1.00  0.00      QMMM O
ATOM    798 N    ASP    50       8.456  23.838  -0.808  1.00  0.00      QMMM N
ATOM    799 H    ASP    50       7.870  24.440  -1.365  1.00  0.00      QMMM H
ATOM    800 CA   ASP    50       8.173  22.397  -0.938  1.00  0.00      QMMM C
ATOM    801 HA   ASP    50       7.404  22.175  -0.198  1.00  0.00      QMMM H
ATOM    802 CB   ASP    50       7.531  22.088  -2.307  1.00  0.00      QMMM C
ATOM    803 HB2  ASP    50       7.434  21.006  -2.416  1.00  0.00      QMMM H
ATOM    804 HB3  ASP    50       6.522  22.503  -2.301  1.00  0.00      QMMM H
ATOM    805 CG   ASP    50       8.279  22.646  -3.528  1.00  0.00      QMMM C
ATOM    806 OD1  ASP    50       7.642  23.394  -4.302  1.00  0.00      QMMM O
ATOM    807 OD2  ASP    50       9.492  22.375  -3.671  1.00  0.00      QMMM O
ATOM    808 C    ASP    50       9.320  21.435  -0.588  1.00  0.00      QMMM C
ATOM    809 O    ASP    50       9.167  20.595   0.305  1.00  0.00      QMMM O
ATOM    810 N    GLN    51      10.471  21.547  -1.255  1.00  0.00      QMMM N
ATOM    811 H    GLN    51      10.423  22.166  -2.065  1.00  0.00      QMMM H
ATOM    812 CA   GLN    51      11.586  20.614  -1.099  1.00  0.00      QMMM C
ATOM    813 HA   GLN    51      11.225  19.627  -1.390  1.00  0.00      QMMM H
ATOM    814 CB   GLN    51      12.781  20.970  -1.996  1.00  0.00      QMMM C
ATOM    815 HB2  GLN    51      13.432  21.625  -1.424  1.00  0.00      QMMM H
ATOM    816 HB3  GLN    51      13.336  20.050  -2.183  1.00  0.00      QMMM H
ATOM    817 CG   GLN    51      12.513  21.653  -3.343  1.00  0.00      QMMM C
ATOM    818 HG2  GLN    51      11.848  21.028  -3.941  1.00  0.00      QMMM H
ATOM    819 HG3  GLN    51      12.046  22.624  -3.180  1.00  0.00      QMMM H
ATOM    820 CD   GLN    51      13.823  21.882  -4.088  1.00  0.00      QMMM C
ATOM    821 OE1  GLN    51      14.849  22.204  -3.494  1.00  0.00      QMMM O
ATOM    822 NE2  GLN    51      13.849  21.699  -5.388  1.00  0.00      QMMM N
ATOM    823 HE21 GLN    51      14.735  21.785  -5.878  1.00  0.00      QMMM H
ATOM    824 HE22 GLN    51      13.002  21.473  -5.882  1.00  0.00      QMMM H
ATOM    825 C    GLN    51      12.111  20.511   0.341  1.00  0.00      QMMM C
ATOM    826 O    GLN    51      12.769  19.518   0.655  1.00  0.00      QMMM O
ATOM    827 N    CYS    52      11.860  21.503   1.208  1.00  0.00      QMMM N
ATOM    828 H    CYS    52      11.273  22.271   0.886  1.00  0.00      QMMM H
ATOM    829 CA   CYS    52      12.266  21.497   2.616  1.00  0.00      QMMM C
ATOM    830 HA   CYS    52      13.351  21.554   2.670  1.00  0.00      QMMM H
ATOM    831 CB   CYS    52      11.685  22.713   3.338  1.00  0.00      QMMM C
ATOM    832 HB2  CYS    52      10.625  22.804   3.092  1.00  0.00      QMMM H
ATOM    833 HB3  CYS    52      11.758  22.546   4.414  1.00  0.00      QMMM H
ATOM    834 SG   CYS    52      12.517  24.269   2.959  1.00  0.00      QMMM S
ATOM    835 C    CYS    52      11.855  20.215   3.336  1.00  0.00      QMMM C
ATOM    836 O    CYS    52      12.680  19.614   4.018  1.00  0.00      QMMM O
ATOM    837 N    GLN    53      10.632  19.739   3.098  1.00  0.00      QMMM N
ATOM    838 H    GLN    53      10.040  20.282   2.477  1.00  0.00      QMMM H
ATOM    839 CA   GLN    53      10.074  18.524   3.703  1.00  0.00      QMMM C
ATOM    840 HA   GLN    53      10.292  18.545   4.772  1.00  0.00      QMMM H
ATOM    841 CB   GLN    53       8.542  18.539   3.537  1.00  0.00      QMMM C
ATOM    842 HB2  GLN    53       8.283  18.779   2.504  1.00  0.00      QMMM H
ATOM    843 HB3  GLN    53       8.150  17.545   3.757  1.00  0.00      QMMM H
ATOM    844 CG   GLN    53       7.845  19.526   4.497  1.00  0.00      QMMM C
ATOM    845 HG2  GLN    53       6.766  19.442   4.365  1.00  0.00      QMMM H
ATOM    846 HG3  GLN    53       8.076  19.243   5.525  1.00  0.00      QMMM H
ATOM    847 CD   GLN    53       8.247  20.985   4.294  1.00  0.00      QMMM C
ATOM    848 OE1  GLN    53       9.060  21.534   5.021  1.00  0.00      QMMM O
ATOM    849 NE2  GLN    53       7.743  21.632   3.270  1.00  0.00      QMMM N
ATOM    850 HE21 GLN    53       7.962  22.625   3.209  1.00  0.00      QMMM H
ATOM    851 HE22 GLN    53       7.090  21.212   2.638  1.00  0.00      QMMM H
ATOM    852 C    GLN    53      10.723  17.225   3.176  1.00  0.00      QMMM C
ATOM    853 O    GLN    53      10.336  16.131   3.581  1.00  0.00      QMMM O
ATOM    854 N    ARG    54      11.736  17.327   2.299  1.00  0.00      QMMM N
ATOM    855 H    ARG    54      11.932  18.262   1.961  1.00  0.00      QMMM H
ATOM    856 CA   ARG    54      12.636  16.230   1.912  1.00  0.00      QMMM C
ATOM    857 HA   ARG    54      12.487  15.428   2.638  1.00  0.00      QMMM H
ATOM    858 CB   ARG    54      12.210  15.701   0.529  1.00  0.00      QMMM C
ATOM    859 HB2  ARG    54      11.122  15.752   0.463  1.00  0.00      QMMM H
ATOM    860 HB3  ARG    54      12.630  16.333  -0.256  1.00  0.00      QMMM H
ATOM    861 CG   ARG    54      12.624  14.236   0.310  1.00  0.00      QMMM C
ATOM    862 HG2  ARG    54      13.703  14.173   0.168  1.00  0.00      QMMM H
ATOM    863 HG3  ARG    54      12.347  13.652   1.189  1.00  0.00      QMMM H
ATOM    864 CD   ARG    54      11.921  13.638  -0.914  1.00  0.00      QMMM C
ATOM    865 HD2  ARG    54      10.842  13.749  -0.779  1.00  0.00      QMMM H
ATOM    866 HD3  ARG    54      12.226  14.191  -1.805  1.00  0.00      QMMM H
ATOM    867 NE   ARG    54      12.255  12.208  -1.074  1.00  0.00      QMMM N
ATOM    868 HE   ARG    54      13.022  11.866  -0.518  1.00  0.00      QMMM H
ATOM    869 CZ   ARG    54      11.640  11.324  -1.840  1.00  0.00      QMMM C
ATOM    870 NH1  ARG    54      10.632  11.649  -2.600  1.00  0.00      QMMM N
ATOM    871 HH11 ARG    54      10.317  12.602  -2.590  1.00  0.00      QMMM H
ATOM    872 HH12 ARG    54      10.166  10.969  -3.172  1.00  0.00      QMMM H
ATOM    873 NH2  ARG    54      12.031  10.081  -1.857  1.00  0.00      QMMM N
ATOM    874 HH21 ARG    54      12.798   9.781  -1.281  1.00  0.00      QMMM H
ATOM    875 HH22 ARG    54      11.559   9.412  -2.436  1.00  0.00      QMMM H
ATOM    876 C    ARG    54      14.134  16.573   2.025  1.00  0.00      QMMM C
ATOM    877 O    ARG    54      14.961  15.684   1.808  1.00  0.00      QMMM O
ATOM    878 N    LYS    55      14.516  17.798   2.422  1.00  0.00      QMMM N
ATOM    879 H    LYS    55      13.758  18.418   2.681  1.00  0.00      QMMM H
ATOM    880 CA   LYS    55      15.848  18.065   3.008  1.00  0.00      QMMM C
ATOM    881 HA   LYS    55      16.602  17.585   2.385  1.00  0.00      QMMM H
ATOM    882 CB   LYS    55      16.151  19.582   3.081  1.00  0.00      QMMM C
ATOM    883 HB2  LYS    55      15.510  20.023   3.848  1.00  0.00      QMMM H
ATOM    884 HB3  LYS    55      17.184  19.715   3.403  1.00  0.00      QMMM H
ATOM    885 CG   LYS    55      15.943  20.385   1.776  1.00  0.00      QMMM C
ATOM    886 HG2  LYS    55      14.883  20.376   1.550  1.00  0.00      QMMM H
ATOM    887 HG3  LYS    55      16.219  21.425   1.957  1.00  0.00      QMMM H
ATOM    888 CD   LYS    55      16.714  19.881   0.540  1.00  0.00      QMMM C
ATOM    889 HD2  LYS    55      17.756  20.202   0.584  1.00  0.00      QMMM H
ATOM    890 HD3  LYS    55      16.695  18.792   0.531  1.00  0.00      QMMM H
ATOM    891 CE   LYS    55      16.052  20.337  -0.772  1.00  0.00      QMMM C
ATOM    892 HE2  LYS    55      16.364  19.660  -1.571  1.00  0.00      QMMM H
ATOM    893 HE3  LYS    55      14.970  20.227  -0.656  1.00  0.00      QMMM H
ATOM    894 NZ   LYS    55      16.380  21.728  -1.178  1.00  0.00      QMMM N
ATOM    895 HZ1  LYS    55      17.331  21.816  -1.529  1.00  0.00      QMMM H
ATOM    896 HZ2  LYS    55      15.809  22.009  -1.975  1.00  0.00      QMMM H
ATOM    897 HZ3  LYS    55      16.254  22.416  -0.440  1.00  0.00      QMMM H
ATOM    898 C    LYS    55      15.936  17.374   4.384  1.00  0.00      QMMM C
ATOM    899 O    LYS    55      14.940  16.852   4.873  1.00  0.00      QMMM O
ATOM    900 N    GLN    56      17.130  17.295   4.969  1.00  0.00      QMMM N
ATOM    901 H    GLN    56      17.903  17.821   4.598  1.00  0.00      QMMM H
ATOM    902 CA   GLN    56      17.416  16.420   6.117  1.00  0.00      QMMM C
ATOM    903 HA   GLN    56      16.482  16.089   6.579  1.00  0.00      QMMM H
ATOM    904 CB   GLN    56      18.191  15.175   5.631  1.00  0.00      QMMM C
ATOM    905 HB2  GLN    56      19.166  15.499   5.264  1.00  0.00      QMMM H
ATOM    906 HB3  GLN    56      18.366  14.516   6.483  1.00  0.00      QMMM H
ATOM    907 CG   GLN    56      17.515  14.351   4.518  1.00  0.00      QMMM C
ATOM    908 HG2  GLN    56      17.394  14.963   3.624  1.00  0.00      QMMM H
ATOM    909 HG3  GLN    56      18.173  13.521   4.261  1.00  0.00      QMMM H
ATOM    910 CD   GLN    56      16.169  13.763   4.928  1.00  0.00      QMMM C
ATOM    911 OE1  GLN    56      16.017  13.156   5.971  1.00  0.00      QMMM O
ATOM    912 NE2  GLN    56      15.139  13.894   4.123  1.00  0.00      QMMM N
ATOM    913 HE21 GLN    56      14.286  13.600   4.563  1.00  0.00      QMMM H
ATOM    914 HE22 GLN    56      15.177  14.481   3.301  1.00  0.00      QMMM H
ATOM    915 C    GLN    56      18.225  17.146   7.203  1.00  0.00      QMMM C
ATOM    916 O    GLN    56      18.829  18.186   6.937  1.00  0.00      QMMM O
ATOM    917 N    TRP    57      18.269  16.559   8.400  1.00  0.00      QMMM N
ATOM    918 H    TRP    57      17.731  15.714   8.545  1.00  0.00      QMMM H
ATOM    919 CA   TRP    57      19.135  16.916   9.529  1.00  0.00      QMMM C
ATOM    920 HA   TRP    57      20.114  17.224   9.157  1.00  0.00      QMMM H
ATOM    921 CB   TRP    57      18.518  18.086  10.309  1.00  0.00      QMMM C
ATOM    922 HB2  TRP    57      19.090  18.244  11.224  1.00  0.00      QMMM H
ATOM    923 HB3  TRP    57      18.629  18.989   9.708  1.00  0.00      QMMM H
ATOM    924 CG   TRP    57      17.069  17.954  10.674  1.00  0.00      QMMM C
ATOM    925 CD1  TRP    57      16.576  17.208  11.688  1.00  0.00      QMMM C
ATOM    926 HD1  TRP    57      17.180  16.602  12.356  1.00  0.00      QMMM H
ATOM    927 NE1  TRP    57      15.202  17.352  11.739  1.00  0.00      QMMM N
ATOM    928 HE1  TRP    57      14.614  16.902  12.424  1.00  0.00      QMMM H
ATOM    929 CE2  TRP    57      14.740  18.184  10.742  1.00  0.00      QMMM C
ATOM    930 CZ2  TRP    57      13.459  18.632  10.386  1.00  0.00      QMMM C
ATOM    931 HZ2  TRP    57      12.599  18.329  10.963  1.00  0.00      QMMM H
ATOM    932 CH2  TRP    57      13.317  19.469   9.265  1.00  0.00      QMMM C
ATOM    933 HH2  TRP    57      12.338  19.819   8.969  1.00  0.00      QMMM H
ATOM    934 CZ3  TRP    57      14.450  19.838   8.517  1.00  0.00      QMMM C
ATOM    935 HZ3  TRP    57      14.328  20.464   7.644  1.00  0.00      QMMM H
ATOM    936 CE3  TRP    57      15.733  19.396   8.896  1.00  0.00      QMMM C
ATOM    937 HE3  TRP    57      16.603  19.678   8.322  1.00  0.00      QMMM H
ATOM    938 CD2  TRP    57      15.912  18.566  10.024  1.00  0.00      QMMM C
ATOM    939 C    TRP    57      19.347  15.692  10.438  1.00  0.00      QMMM C
ATOM    940 O    TRP    57      18.618  14.702  10.341  1.00  0.00      QMMM O
ATOM    941 N    ARG    58      20.355  15.745  11.313  1.00  0.00      QMMM N
ATOM    942 H    ARG    58      20.938  16.582  11.275  1.00  0.00      QMMM H
ATOM    943 CA   ARG    58      20.734  14.670  12.246  1.00  0.00      QMMM C
ATOM    944 HA   ARG    58      20.678  13.730  11.696  1.00  0.00      QMMM H
ATOM    945 CB   ARG    58      22.196  14.893  12.667  1.00  0.00      QMMM C
ATOM    946 HB2  ARG    58      22.574  14.000  13.166  1.00  0.00      QMMM H
ATOM    947 HB3  ARG    58      22.794  15.043  11.766  1.00  0.00      QMMM H
ATOM    948 CG   ARG    58      22.368  16.098  13.606  1.00  0.00      QMMM C
ATOM    949 HG2  ARG    58      21.814  16.955  13.234  1.00  0.00      QMMM H
ATOM    950 HG3  ARG    58      21.970  15.842  14.586  1.00  0.00      QMMM H
ATOM    951 CD   ARG    58      23.838  16.487  13.760  1.00  0.00      QMMM C
ATOM    952 HD2  ARG    58      23.917  17.180  14.599  1.00  0.00      QMMM H
ATOM    953 HD3  ARG    58      24.418  15.593  13.995  1.00  0.00      QMMM H
ATOM    954 NE   ARG    58      24.380  17.142  12.555  1.00  0.00      QMMM N
ATOM    955 HE   ARG    58      23.733  17.360  11.792  1.00  0.00      QMMM H
ATOM    956 CZ   ARG    58      25.612  17.589  12.422  1.00  0.00      QMMM C
ATOM    957 NH1  ARG    58      26.516  17.381  13.336  1.00  0.00      QMMM N
ATOM    958 HH11 ARG    58      26.257  16.841  14.141  1.00  0.00      QMMM H
ATOM    959 HH12 ARG    58      27.400  17.864  13.244  1.00  0.00      QMMM H
ATOM    960 NH2  ARG    58      25.977  18.279  11.391  1.00  0.00      QMMM N
ATOM    961 HH21 ARG    58      25.266  18.460  10.671  1.00  0.00      QMMM H
ATOM    962 HH22 ARG    58      26.875  18.721  11.354  1.00  0.00      QMMM H
ATOM    963 C    ARG    58      19.785  14.530  13.446  1.00  0.00      QMMM C
ATOM    964 O    ARG    58      18.894  15.346  13.671  1.00  0.00      QMMM O
ATOM    965 N    VAL    59      19.994  13.479  14.242  1.00  0.00      QMMM N
ATOM    966 H    VAL    59      20.784  12.897  14.005  1.00  0.00      QMMM H
ATOM    967 CA   VAL    59      19.142  13.120  15.394  1.00  0.00      QMMM C
ATOM    968 HA   VAL    59      18.125  13.461  15.197  1.00  0.00      QMMM H
ATOM    969 CB   VAL    59      19.097  11.587  15.578  1.00  0.00      QMMM C
ATOM    970 HB   VAL    59      20.101  11.224  15.803  1.00  0.00      QMMM H
ATOM    971 CG1  VAL    59      18.159  11.165  16.717  1.00  0.00      QMMM C
ATOM    972 HG11 VAL    59      17.155  11.549  16.537  1.00  0.00      QMMM H
ATOM    973 HG12 VAL    59      18.121  10.077  16.781  1.00  0.00      QMMM H
ATOM    974 HG13 VAL    59      18.526  11.545  17.670  1.00  0.00      QMMM H
ATOM    975 CG2  VAL    59      18.605  10.885  14.303  1.00  0.00      QMMM C
ATOM    976 HG21 VAL    59      19.297  11.057  13.479  1.00  0.00      QMMM H
ATOM    977 HG22 VAL    59      18.545   9.809  14.469  1.00  0.00      QMMM H
ATOM    978 HG23 VAL    59      17.619  11.259  14.024  1.00  0.00      QMMM H
ATOM    979 C    VAL    59      19.600  13.799  16.691  1.00  0.00      QMMM C
ATOM    980 O    VAL    59      18.769  14.269  17.468  1.00  0.00      QMMM O
ATOM    981 N    ASP    60      20.911  13.856  16.932  1.00  0.00      QMMM N
ATOM    982 H    ASP    60      21.554  13.530  16.214  1.00  0.00      QMMM H
ATOM    983 CA   ASP    60      21.552  14.412  18.130  1.00  0.00      QMMM C
ATOM    984 HA   ASP    60      21.174  13.872  18.998  1.00  0.00      QMMM H
ATOM    985 CB   ASP    60      23.071  14.163  18.059  1.00  0.00      QMMM C
ATOM    986 HB2  ASP    60      23.558  14.664  18.898  1.00  0.00      QMMM H
ATOM    987 HB3  ASP    60      23.256  13.092  18.155  1.00  0.00      QMMM H
ATOM    988 CG   ASP    60      23.668  14.651  16.738  1.00  0.00      QMMM C
ATOM    989 OD1  ASP    60      24.186  15.789  16.715  1.00  0.00      QMMM O
ATOM    990 OD2  ASP    60      23.456  13.950  15.725  1.00  0.00      QMMM O
ATOM    991 C    ASP    60      21.208  15.895  18.349  1.00  0.00      QMMM C
ATOM    992 O    ASP    60      20.559  16.215  19.348  1.00  0.00      QMMM O
ATOM    993 N    LEU    61      21.587  16.769  17.406  1.00  0.00      QMMM N
ATOM    994 H    LEU    61      22.222  16.383  16.713  1.00  0.00      QMMM H
ATOM    995 CA   LEU    61      21.406  18.225  17.374  1.00  0.00      QMMM C
ATOM    996 HA   LEU    61      22.070  18.600  16.602  1.00  0.00      QMMM H
ATOM    997 CB   LEU    61      19.982  18.576  16.914  1.00  0.00      QMMM C
ATOM    998 HB2  LEU    61      19.276  18.085  17.583  1.00  0.00      QMMM H
ATOM    999 HB3  LEU    61      19.838  19.653  17.002  1.00  0.00      QMMM H
ATOM   1000 CG   LEU    61      19.686  18.156  15.461  1.00  0.00      QMMM C
ATOM   1001 HG   LEU    61      19.984  17.122  15.304  1.00  0.00      QMMM H
ATOM   1002 CD1  LEU    61      18.190  18.278  15.205  1.00  0.00      QMMM C
ATOM   1003 HD11 LEU    61      17.878  19.299  15.406  1.00  0.00      QMMM H
ATOM   1004 HD12 LEU    61      17.979  18.032  14.164  1.00  0.00      QMMM H
ATOM   1005 HD13 LEU    61      17.644  17.583  15.838  1.00  0.00      QMMM H
ATOM   1006 CD2  LEU    61      20.395  19.053  14.445  1.00  0.00      QMMM C
ATOM   1007 HD21 LEU    61      21.475  18.999  14.561  1.00  0.00      QMMM H
ATOM   1008 HD22 LEU    61      20.148  18.721  13.437  1.00  0.00      QMMM H
ATOM   1009 HD23 LEU    61      20.067  20.085  14.558  1.00  0.00      QMMM H
ATOM   1010 C    LEU    61      21.812  18.905  18.701  1.00  0.00      QMMM C
ATOM   1011 O    LEU    61      20.975  19.059  19.596  1.00  0.00      QMMM O
ATOM   1012 N    PRO    62      23.094  19.305  18.854  1.00  0.00      QMMM N
ATOM   1013 CA   PRO    62      23.680  19.678  20.141  1.00  0.00      QMMM C
ATOM   1014 HA   PRO    62      23.644  18.808  20.796  1.00  0.00      QMMM H
ATOM   1015 CB   PRO    62      25.154  20.006  19.870  1.00  0.00      QMMM C
ATOM   1016 HB2  PRO    62      25.506  20.853  20.460  1.00  0.00      QMMM H
ATOM   1017 HB3  PRO    62      25.762  19.124  20.074  1.00  0.00      QMMM H
ATOM   1018 CD   PRO    62      24.104  19.405  17.807  1.00  0.00      QMMM C
ATOM   1019 HD2  PRO    62      24.510  18.414  17.594  1.00  0.00      QMMM H
ATOM   1020 HD3  PRO    62      23.704  19.855  16.898  1.00  0.00      QMMM H
ATOM   1021 CG   PRO    62      25.195  20.309  18.375  1.00  0.00      QMMM C
ATOM   1022 HG2  PRO    62      26.171  20.087  17.941  1.00  0.00      QMMM H
ATOM   1023 HG3  PRO    62      24.926  21.353  18.204  1.00  0.00      QMMM H
ATOM   1024 C    PRO    62      22.916  20.822  20.815  1.00  0.00      QMMM C
ATOM   1025 O    PRO    62      22.857  21.937  20.301  1.00  0.00      QMMM O
ATOM   1026 N    ALA    63      22.307  20.508  21.962  1.00  0.00      QMMM N
ATOM   1027 H    ALA    63      22.362  19.542  22.236  1.00  0.00      QMMM H
ATOM   1028 CA   ALA    63      21.314  21.345  22.625  1.00  0.00      QMMM C
ATOM   1029 HA   ALA    63      20.450  21.399  21.959  1.00  0.00      QMMM H
ATOM   1030 CB   ALA    63      20.872  20.644  23.917  1.00  0.00      QMMM C
ATOM   1031 HB1  ALA    63      21.720  20.548  24.596  1.00  0.00      QMMM H
ATOM   1032 HB2  ALA    63      20.087  21.226  24.401  1.00  0.00      QMMM H
ATOM   1033 HB3  ALA    63      20.477  19.654  23.683  1.00  0.00      QMMM H
ATOM   1034 C    ALA    63      21.779  22.789  22.891  1.00  0.00      QMMM C
ATOM   1035 O    ALA    63      22.961  23.069  23.134  1.00  0.00      QMMM O
ATOM   1036 N    THR    64      20.799  23.694  22.910  1.00  0.00      QMMM N
ATOM   1037 H    THR    64      19.855  23.343  22.782  1.00  0.00      QMMM H
ATOM   1038 CA   THR    64      20.985  25.147  22.876  1.00  0.00      QMMM C
ATOM   1039 HA   THR    64      22.048  25.364  22.958  1.00  0.00      QMMM H
ATOM   1040 CB   THR    64      20.520  25.695  21.517  1.00  0.00      QMMM C
ATOM   1041 HB   THR    64      21.019  25.124  20.738  1.00  0.00      QMMM H
ATOM   1042 CG2  THR    64      19.012  25.616  21.279  1.00  0.00      QMMM C
ATOM   1043 HG21 THR    64      18.477  26.266  21.971  1.00  0.00      QMMM H
ATOM   1044 HG22 THR    64      18.796  25.928  20.259  1.00  0.00      QMMM H
ATOM   1045 HG23 THR    64      18.666  24.591  21.398  1.00  0.00      QMMM H
ATOM   1046 OG1  THR    64      20.899  27.041  21.394  1.00  0.00      QMMM O
ATOM   1047 HG1  THR    64      20.348  27.448  20.699  1.00  0.00      QMMM H
ATOM   1048 C    THR    64      20.278  25.866  24.024  1.00  0.00      QMMM C
ATOM   1049 O    THR    64      19.269  25.394  24.559  1.00  0.00      QMMM O
ATOM   1050 N    SER    65      20.804  27.033  24.381  1.00  0.00      QMMM N
ATOM   1051 H    SER    65      21.624  27.329  23.857  1.00  0.00      QMMM H
ATOM   1052 CA   SER    65      20.190  28.013  25.273  1.00  0.00      QMMM C
ATOM   1053 HA   SER    65      19.416  27.546  25.881  1.00  0.00      QMMM H
ATOM   1054 CB   SER    65      21.245  28.619  26.198  1.00  0.00      QMMM C
ATOM   1055 HB2  SER    65      22.059  29.029  25.597  1.00  0.00      QMMM H
ATOM   1056 HB3  SER    65      20.793  29.428  26.775  1.00  0.00      QMMM H
ATOM   1057 OG   SER    65      21.764  27.648  27.089  1.00  0.00      QMMM O
ATOM   1058 HG   SER    65      21.557  27.949  28.007  1.00  0.00      QMMM H
ATOM   1059 C    SER    65      19.566  29.122  24.431  1.00  0.00      QMMM C
ATOM   1060 O    SER    65      20.285  29.881  23.776  1.00  0.00      QMMM O
ATOM   1061 N    VAL    66      18.236  29.223  24.426  1.00  0.00      QMMM N
ATOM   1062 H    VAL    66      17.699  28.600  25.020  1.00  0.00      QMMM H
ATOM   1063 CA   VAL    66      17.561  30.378  23.812  1.00  0.00      QMMM C
ATOM   1064 HA   VAL    66      17.989  30.518  22.830  1.00  0.00      QMMM H
ATOM   1065 CB   VAL    66      16.050  30.135  23.638  1.00  0.00      QMMM C
ATOM   1066 HB   VAL    66      15.609  29.975  24.614  1.00  0.00      QMMM H
ATOM   1067 CG1  VAL    66      15.321  31.310  22.974  1.00  0.00      QMMM C
ATOM   1068 HG11 VAL    66      15.753  31.519  21.995  1.00  0.00      QMMM H
ATOM   1069 HG12 VAL    66      14.265  31.070  22.850  1.00  0.00      QMMM H
ATOM   1070 HG13 VAL    66      15.392  32.201  23.596  1.00  0.00      QMMM H
ATOM   1071 CG2  VAL    66      15.786  28.886  22.789  1.00  0.00      QMMM C
ATOM   1072 HG21 VAL    66      16.233  28.008  23.253  1.00  0.00      QMMM H
ATOM   1073 HG22 VAL    66      14.713  28.722  22.711  1.00  0.00      QMMM H
ATOM   1074 HG23 VAL    66      16.199  29.016  21.789  1.00  0.00      QMMM H
ATOM   1075 C    VAL    66      17.847  31.627  24.652  1.00  0.00      QMMM C
ATOM   1076 O    VAL    66      17.842  31.538  25.878  1.00  0.00      QMMM O
ATOM   1077 N    VAL    67      18.107  32.775  24.020  1.00  0.00      QMMM N
ATOM   1078 H    VAL    67      18.099  32.743  23.004  1.00  0.00      QMMM H
ATOM   1079 CA   VAL    67      18.439  34.057  24.672  1.00  0.00      QMMM C
ATOM   1080 HA   VAL    67      18.137  34.008  25.718  1.00  0.00      QMMM H
ATOM   1081 CB   VAL    67      19.958  34.352  24.643  1.00  0.00      QMMM C
ATOM   1082 HB   VAL    67      20.280  34.487  23.611  1.00  0.00      QMMM H
ATOM   1083 CG1  VAL    67      20.292  35.625  25.440  1.00  0.00      QMMM C
ATOM   1084 HG11 VAL    67      19.962  35.518  26.473  1.00  0.00      QMMM H
ATOM   1085 HG12 VAL    67      21.367  35.805  25.420  1.00  0.00      QMMM H
ATOM   1086 HG13 VAL    67      19.799  36.490  24.995  1.00  0.00      QMMM H
ATOM   1087 CG2  VAL    67      20.801  33.220  25.247  1.00  0.00      QMMM C
ATOM   1088 HG21 VAL    67      20.694  32.319  24.647  1.00  0.00      QMMM H
ATOM   1089 HG22 VAL    67      21.853  33.501  25.245  1.00  0.00      QMMM H
ATOM   1090 HG23 VAL    67      20.481  33.014  26.266  1.00  0.00      QMMM H
ATOM   1091 C    VAL    67      17.641  35.192  24.024  1.00  0.00      QMMM C
ATOM   1092 O    VAL    67      18.057  35.763  23.018  1.00  0.00      QMMM O
ATOM   1093 N    ILE    68      16.481  35.514  24.596  1.00  0.00      QMMM N
ATOM   1094 H    ILE    68      16.232  35.030  25.453  1.00  0.00      QMMM H
ATOM   1095 CA   ILE    68      15.676  36.689  24.221  1.00  0.00      QMMM C
ATOM   1096 HA   ILE    68      15.886  36.972  23.188  1.00  0.00      QMMM H
ATOM   1097 CB   ILE    68      14.169  36.355  24.342  1.00  0.00      QMMM C
ATOM   1098 HB   ILE    68      13.997  36.010  25.360  1.00  0.00      QMMM H
ATOM   1099 CG2  ILE    68      13.268  37.582  24.099  1.00  0.00      QMMM C
ATOM   1100 HG21 ILE    68      13.495  38.024  23.126  1.00  0.00      QMMM H
ATOM   1101 HG22 ILE    68      12.219  37.289  24.113  1.00  0.00      QMMM H
ATOM   1102 HG23 ILE    68      13.413  38.330  24.878  1.00  0.00      QMMM H
ATOM   1103 CG1  ILE    68      13.752  35.233  23.359  1.00  0.00      QMMM C
ATOM   1104 HG12 ILE    68      13.496  35.675  22.396  1.00  0.00      QMMM H
ATOM   1105 HG13 ILE    68      14.578  34.543  23.195  1.00  0.00      QMMM H
ATOM   1106 CD1  ILE    68      12.565  34.402  23.863  1.00  0.00      QMMM C
ATOM   1107 HD11 ILE    68      11.682  35.028  23.984  1.00  0.00      QMMM H
ATOM   1108 HD12 ILE    68      12.348  33.614  23.141  1.00  0.00      QMMM H
ATOM   1109 HD13 ILE    68      12.817  33.937  24.815  1.00  0.00      QMMM H
ATOM   1110 C    ILE    68      16.064  37.857  25.137  1.00  0.00      QMMM C
ATOM   1111 O    ILE    68      16.309  37.653  26.330  1.00  0.00      QMMM O
ATOM   1112 N    THR    69      16.064  39.084  24.614  1.00  0.00      QMMM N
ATOM   1113 H    THR    69      15.841  39.191  23.633  1.00  0.00      QMMM H
ATOM   1114 CA   THR    69      16.162  40.321  25.414  1.00  0.00      QMMM C
ATOM   1115 HA   THR    69      16.099  40.050  26.464  1.00  0.00      QMMM H
ATOM   1116 CB   THR    69      17.500  41.070  25.229  1.00  0.00      QMMM C
ATOM   1117 HB   THR    69      17.678  41.654  26.132  1.00  0.00      QMMM H
ATOM   1118 CG2  THR    69      18.700  40.148  24.993  1.00  0.00      QMMM C
ATOM   1119 HG21 THR    69      18.584  39.618  24.048  1.00  0.00      QMMM H
ATOM   1120 HG22 THR    69      19.601  40.751  24.932  1.00  0.00      QMMM H
ATOM   1121 HG23 THR    69      18.793  39.426  25.802  1.00  0.00      QMMM H
ATOM   1122 OG1  THR    69      17.502  41.962  24.144  1.00  0.00      QMMM O
ATOM   1123 HG1  THR    69      17.076  42.791  24.453  1.00  0.00      QMMM H
ATOM   1124 C    THR    69      14.965  41.215  25.108  1.00  0.00      QMMM C
ATOM   1125 O    THR    69      14.498  41.229  23.966  1.00  0.00      QMMM O
ATOM   1126 N    PHE    70      14.418  41.921  26.101  1.00  0.00      QMMM N
ATOM   1127 H    PHE    70      14.847  41.919  27.021  1.00  0.00      QMMM H
ATOM   1128 CA   PHE    70      13.234  42.760  25.879  1.00  0.00      QMMM C
ATOM   1129 HA   PHE    70      13.307  43.180  24.883  1.00  0.00      QMMM H
ATOM   1130 CB   PHE    70      11.970  41.885  25.949  1.00  0.00      QMMM C
ATOM   1131 HB2  PHE    70      11.146  42.438  25.498  1.00  0.00      QMMM H
ATOM   1132 HB3  PHE    70      12.122  40.991  25.349  1.00  0.00      QMMM H
ATOM   1133 CG   PHE    70      11.556  41.441  27.336  1.00  0.00      QMMM C
ATOM   1134 CD1  PHE    70      10.620  42.198  28.063  1.00  0.00      QMMM C
ATOM   1135 HD1  PHE    70      10.212  43.107  27.650  1.00  0.00      QMMM H
ATOM   1136 CE1  PHE    70      10.221  41.785  29.343  1.00  0.00      QMMM C
ATOM   1137 HE1  PHE    70       9.516  42.382  29.901  1.00  0.00      QMMM H
ATOM   1138 CZ   PHE    70      10.750  40.612  29.901  1.00  0.00      QMMM C
ATOM   1139 HZ   PHE    70      10.441  40.308  30.889  1.00  0.00      QMMM H
ATOM   1140 CE2  PHE    70      11.688  39.854  29.179  1.00  0.00      QMMM C
ATOM   1141 HE2  PHE    70      12.105  38.964  29.620  1.00  0.00      QMMM H
ATOM   1142 CD2  PHE    70      12.095  40.269  27.899  1.00  0.00      QMMM C
ATOM   1143 HD2  PHE    70      12.822  39.691  27.348  1.00  0.00      QMMM H
ATOM   1144 C    PHE    70      13.122  43.941  26.842  1.00  0.00      QMMM C
ATOM   1145 O    PHE    70      13.549  43.840  27.985  1.00  0.00      QMMM O
ATOM   1146 N    HIS    71      12.459  45.022  26.417  1.00  0.00      QMMM N
ATOM   1147 H    HIS    71      12.140  45.039  25.459  1.00  0.00      QMMM H
ATOM   1148 CA   HIS    71      12.138  46.172  27.268  1.00  0.00      QMMM C
ATOM   1149 HA   HIS    71      12.277  45.891  28.313  1.00  0.00      QMMM H
ATOM   1150 CB   HIS    71      13.093  47.337  26.973  1.00  0.00      QMMM C
ATOM   1151 HB2  HIS    71      14.125  47.002  27.056  1.00  0.00      QMMM H
ATOM   1152 HB3  HIS    71      12.940  47.686  25.950  1.00  0.00      QMMM H
ATOM   1153 CG   HIS    71      12.877  48.482  27.930  1.00  0.00      QMMM C
ATOM   1154 ND1  HIS    71      13.160  48.474  29.275  1.00  0.00      QMMM N
ATOM   1155 HD1  HIS    71      13.685  47.767  29.795  1.00  0.00      QMMM H
ATOM   1156 CE1  HIS    71      12.777  49.648  29.794  1.00  0.00      QMMM C
ATOM   1157 HE1  HIS    71      12.897  49.928  30.835  1.00  0.00      QMMM H
ATOM   1158 NE2  HIS    71      12.269  50.434  28.828  1.00  0.00      QMMM N
ATOM   1159 CD2  HIS    71      12.302  49.687  27.643  1.00  0.00      QMMM C
ATOM   1160 HD2  HIS    71      11.925  49.990  26.680  1.00  0.00      QMMM H
ATOM   1161 C    HIS    71      10.681  46.620  27.085  1.00  0.00      QMMM C
ATOM   1162 O    HIS    71      10.286  46.987  25.981  1.00  0.00      QMMM O
ATOM   1163 N    ASN    72       9.891  46.618  28.167  1.00  0.00      QMMM N
ATOM   1164 H    ASN    72      10.300  46.200  28.997  1.00  0.00      QMMM H
ATOM   1165 CA   ASN    72       8.494  47.101  28.217  1.00  0.00      QMMM C
ATOM   1166 HA   ASN    72       8.092  46.841  29.195  1.00  0.00      QMMM H
ATOM   1167 CB   ASN    72       8.484  48.649  28.125  1.00  0.00      QMMM C
ATOM   1168 HB2  ASN    72       9.321  49.016  27.533  1.00  0.00      QMMM H
ATOM   1169 HB3  ASN    72       7.574  48.989  27.632  1.00  0.00      QMMM H
ATOM   1170 CG   ASN    72       8.486  49.293  29.494  1.00  0.00      QMMM C
ATOM   1171 OD1  ASN    72       7.479  49.348  30.172  1.00  0.00      QMMM O
ATOM   1172 ND2  ASN    72       9.600  49.779  29.979  1.00  0.00      QMMM N
ATOM   1173 HD21 ASN    72       9.502  50.200  30.885  1.00  0.00      QMMM H
ATOM   1174 HD22 ASN    72      10.458  49.833  29.443  1.00  0.00      QMMM H
ATOM   1175 C    ASN    72       7.522  46.405  27.231  1.00  0.00      QMMM C
ATOM   1176 O    ASN    72       6.444  46.922  26.947  1.00  0.00      QMMM O
ATOM   1177 N    GLU    73       7.888  45.230  26.714  1.00  0.00      QMMM N
ATOM   1178 H    GLU    73       8.782  44.879  27.010  1.00  0.00      QMMM H
ATOM   1179 CA   GLU    73       7.232  44.558  25.584  1.00  0.00      QMMM C
ATOM   1180 HA   GLU    73       7.297  45.248  24.746  1.00  0.00      QMMM H
ATOM   1181 CB   GLU    73       8.067  43.313  25.219  1.00  0.00      QMMM C
ATOM   1182 HB2  GLU    73       9.115  43.612  25.174  1.00  0.00      QMMM H
ATOM   1183 HB3  GLU    73       7.969  42.580  26.021  1.00  0.00      QMMM H
ATOM   1184 CG   GLU    73       7.735  42.622  23.884  1.00  0.00      QMMM C
ATOM   1185 HG2  GLU    73       8.427  41.797  23.760  1.00  0.00      QMMM H
ATOM   1186 HG3  GLU    73       6.742  42.177  23.926  1.00  0.00      QMMM H
ATOM   1187 CD   GLU    73       7.833  43.563  22.677  1.00  0.00      QMMM C
ATOM   1188 OE1  GLU    73       8.792  43.432  21.882  1.00  0.00      QMMM O
ATOM   1189 OE2  GLU    73       6.951  44.438  22.546  1.00  0.00      QMMM O
ATOM   1190 C    GLU    73       5.731  44.230  25.791  1.00  0.00      QMMM C
ATOM   1191 O    GLU    73       5.185  44.266  26.903  1.00  0.00      QMMM O
ATOM   1192 N    ALA    74       5.036  43.899  24.701  1.00  0.00      QMMM N
ATOM   1193 H    ALA    74       5.516  43.989  23.807  1.00  0.00      QMMM H
ATOM   1194 CA   ALA    74       3.721  43.275  24.736  1.00  0.00      QMMM C
ATOM   1195 HA   ALA    74       3.062  43.880  25.361  1.00  0.00      QMMM H
ATOM   1196 CB   ALA    74       3.118  43.223  23.334  1.00  0.00      QMMM C
ATOM   1197 HB1  ALA    74       3.651  42.494  22.729  1.00  0.00      QMMM H
ATOM   1198 HB2  ALA    74       2.072  42.921  23.397  1.00  0.00      QMMM H
ATOM   1199 HB3  ALA    74       3.186  44.206  22.871  1.00  0.00      QMMM H
ATOM   1200 C    ALA    74       3.828  41.864  25.321  1.00  0.00      QMMM C
ATOM   1201 O    ALA    74       4.392  40.959  24.700  1.00  0.00      QMMM O
ATOM   1202 N    ARG    75       3.253  41.665  26.510  1.00  0.00      QMMM N
ATOM   1203 H    ARG    75       2.868  42.481  26.966  1.00  0.00      QMMM H
ATOM   1204 CA   ARG    75       3.204  40.369  27.202  1.00  0.00      QMMM C
ATOM   1205 HA   ARG    75       4.214  40.096  27.517  1.00  0.00      QMMM H
ATOM   1206 CB   ARG    75       2.320  40.501  28.447  1.00  0.00      QMMM C
ATOM   1207 HB2  ARG    75       1.379  40.989  28.188  1.00  0.00      QMMM H
ATOM   1208 HB3  ARG    75       2.093  39.508  28.825  1.00  0.00      QMMM H
ATOM   1209 CG   ARG    75       3.034  41.296  29.545  1.00  0.00      QMMM C
ATOM   1210 HG2  ARG    75       4.045  40.908  29.675  1.00  0.00      QMMM H
ATOM   1211 HG3  ARG    75       3.099  42.347  29.261  1.00  0.00      QMMM H
ATOM   1212 CD   ARG    75       2.286  41.164  30.870  1.00  0.00      QMMM C
ATOM   1213 HD2  ARG    75       1.313  41.641  30.795  1.00  0.00      QMMM H
ATOM   1214 HD3  ARG    75       2.126  40.110  31.087  1.00  0.00      QMMM H
ATOM   1215 NE   ARG    75       3.053  41.777  31.956  1.00  0.00      QMMM N
ATOM   1216 HE   ARG    75       3.923  42.264  31.735  1.00  0.00      QMMM H
ATOM   1217 CZ   ARG    75       2.764  41.833  33.234  1.00  0.00      QMMM C
ATOM   1218 NH1  ARG    75       1.671  41.357  33.755  1.00  0.00      QMMM N
ATOM   1219 HH11 ARG    75       0.968  40.958  33.143  1.00  0.00      QMMM H
ATOM   1220 HH12 ARG    75       1.541  41.477  34.743  1.00  0.00      QMMM H
ATOM   1221 NH2  ARG    75       3.613  42.409  34.010  1.00  0.00      QMMM N
ATOM   1222 HH21 ARG    75       4.416  42.831  33.544  1.00  0.00      QMMM H
ATOM   1223 HH22 ARG    75       3.464  42.587  35.006  1.00  0.00      QMMM H
ATOM   1224 C    ARG    75       2.743  39.221  26.303  1.00  0.00      QMMM C
ATOM   1225 O    ARG    75       3.301  38.132  26.386  1.00  0.00      QMMM O
ATOM   1226 N    SER    76       1.775  39.468  25.417  1.00  0.00      QMMM N
ATOM   1227 H    SER    76       1.389  40.400  25.396  1.00  0.00      QMMM H
ATOM   1228 CA   SER    76       1.326  38.527  24.387  1.00  0.00      QMMM C
ATOM   1229 HA   SER    76       0.972  37.622  24.882  1.00  0.00      QMMM H
ATOM   1230 CB   SER    76       0.146  39.118  23.615  1.00  0.00      QMMM C
ATOM   1231 HB2  SER    76      -0.138  38.445  22.807  1.00  0.00      QMMM H
ATOM   1232 HB3  SER    76      -0.701  39.213  24.293  1.00  0.00      QMMM H
ATOM   1233 OG   SER    76       0.465  40.397  23.094  1.00  0.00      QMMM O
ATOM   1234 HG   SER    76      -0.196  41.027  23.509  1.00  0.00      QMMM H
ATOM   1235 C    SER    76       2.446  38.097  23.431  1.00  0.00      QMMM C
ATOM   1236 O    SER    76       2.751  36.911  23.366  1.00  0.00      QMMM O
ATOM   1237 N    ALA    77       3.072  39.024  22.700  1.00  0.00      QMMM N
ATOM   1238 H    ALA    77       2.778  39.981  22.836  1.00  0.00      QMMM H
ATOM   1239 CA   ALA    77       4.130  38.737  21.723  1.00  0.00      QMMM C
ATOM   1240 HA   ALA    77       3.734  38.041  20.981  1.00  0.00      QMMM H
ATOM   1241 CB   ALA    77       4.502  40.040  21.006  1.00  0.00      QMMM C
ATOM   1242 HB1  ALA    77       4.986  40.723  21.705  1.00  0.00      QMMM H
ATOM   1243 HB2  ALA    77       5.191  39.821  20.193  1.00  0.00      QMMM H
ATOM   1244 HB3  ALA    77       3.613  40.514  20.590  1.00  0.00      QMMM H
ATOM   1245 C    ALA    77       5.371  38.079  22.359  1.00  0.00      QMMM C
ATOM   1246 O    ALA    77       5.892  37.088  21.839  1.00  0.00      QMMM O
ATOM   1247 N    LEU    78       5.806  38.584  23.516  1.00  0.00      QMMM N
ATOM   1248 H    LEU    78       5.343  39.420  23.860  1.00  0.00      QMMM H
ATOM   1249 CA   LEU    78       6.925  38.043  24.290  1.00  0.00      QMMM C
ATOM   1250 HA   LEU    78       7.816  38.057  23.663  1.00  0.00      QMMM H
ATOM   1251 CB   LEU    78       7.142  38.968  25.498  1.00  0.00      QMMM C
ATOM   1252 HB2  LEU    78       7.329  39.980  25.138  1.00  0.00      QMMM H
ATOM   1253 HB3  LEU    78       6.223  38.988  26.086  1.00  0.00      QMMM H
ATOM   1254 CG   LEU    78       8.301  38.545  26.413  1.00  0.00      QMMM C
ATOM   1255 HG   LEU    78       8.159  37.514  26.731  1.00  0.00      QMMM H
ATOM   1256 CD1  LEU    78       9.665  38.660  25.730  1.00  0.00      QMMM C
ATOM   1257 HD11 LEU    78       9.823  39.685  25.400  1.00  0.00      QMMM H
ATOM   1258 HD12 LEU    78      10.448  38.381  26.433  1.00  0.00      QMMM H
ATOM   1259 HD13 LEU    78       9.712  37.990  24.872  1.00  0.00      QMMM H
ATOM   1260 CD2  LEU    78       8.294  39.438  27.649  1.00  0.00      QMMM C
ATOM   1261 HD21 LEU    78       7.331  39.375  28.155  1.00  0.00      QMMM H
ATOM   1262 HD22 LEU    78       9.067  39.108  28.339  1.00  0.00      QMMM H
ATOM   1263 HD23 LEU    78       8.478  40.473  27.365  1.00  0.00      QMMM H
ATOM   1264 C    LEU    78       6.679  36.584  24.705  1.00  0.00      QMMM C
ATOM   1265 O    LEU    78       7.510  35.706  24.472  1.00  0.00      QMMM O
ATOM   1266 N    LEU    79       5.511  36.307  25.283  1.00  0.00      QMMM N
ATOM   1267 H    LEU    79       4.873  37.077  25.458  1.00  0.00      QMMM H
ATOM   1268 CA   LEU    79       5.067  34.956  25.608  1.00  0.00      QMMM C
ATOM   1269 HA   LEU    79       5.796  34.499  26.278  1.00  0.00      QMMM H
ATOM   1270 CB   LEU    79       3.727  35.086  26.331  1.00  0.00      QMMM C
ATOM   1271 HB2  LEU    79       3.871  35.655  27.247  1.00  0.00      QMMM H
ATOM   1272 HB3  LEU    79       3.048  35.647  25.688  1.00  0.00      QMMM H
ATOM   1273 CG   LEU    79       3.057  33.756  26.668  1.00  0.00      QMMM C
ATOM   1274 HG   LEU    79       2.980  33.153  25.772  1.00  0.00      QMMM H
ATOM   1275 CD1  LEU    79       3.790  32.945  27.726  1.00  0.00      QMMM C
ATOM   1276 HD11 LEU    79       3.788  33.488  28.667  1.00  0.00      QMMM H
ATOM   1277 HD12 LEU    79       3.280  31.992  27.870  1.00  0.00      QMMM H
ATOM   1278 HD13 LEU    79       4.811  32.749  27.406  1.00  0.00      QMMM H
ATOM   1279 CD2  LEU    79       1.662  34.075  27.175  1.00  0.00      QMMM C
ATOM   1280 HD21 LEU    79       1.080  34.557  26.390  1.00  0.00      QMMM H
ATOM   1281 HD22 LEU    79       1.175  33.146  27.455  1.00  0.00      QMMM H
ATOM   1282 HD23 LEU    79       1.726  34.744  28.029  1.00  0.00      QMMM H
ATOM   1283 C    LEU    79       4.949  34.066  24.361  1.00  0.00      QMMM C
ATOM   1284 O    LEU    79       5.426  32.934  24.367  1.00  0.00      QMMM O
ATOM   1285 N    ARG    80       4.314  34.557  23.292  1.00  0.00      QMMM N
ATOM   1286 H    ARG    80       3.929  35.495  23.381  1.00  0.00      QMMM H
ATOM   1287 CA   ARG    80       4.122  33.835  22.024  1.00  0.00      QMMM C
ATOM   1288 HA   ARG    80       3.656  32.876  22.253  1.00  0.00      QMMM H
ATOM   1289 CB   ARG    80       3.159  34.649  21.140  1.00  0.00      QMMM C
ATOM   1290 HB2  ARG    80       2.367  35.029  21.785  1.00  0.00      QMMM H
ATOM   1291 HB3  ARG    80       3.679  35.504  20.704  1.00  0.00      QMMM H
ATOM   1292 CG   ARG    80       2.473  33.833  20.034  1.00  0.00      QMMM C
ATOM   1293 HG2  ARG    80       3.119  33.767  19.161  1.00  0.00      QMMM H
ATOM   1294 HG3  ARG    80       2.294  32.821  20.382  1.00  0.00      QMMM H
ATOM   1295 CD   ARG    80       1.114  34.442  19.655  1.00  0.00      QMMM C
ATOM   1296 HD2  ARG    80       0.618  33.758  18.970  1.00  0.00      QMMM H
ATOM   1297 HD3  ARG    80       0.496  34.538  20.547  1.00  0.00      QMMM H
ATOM   1298 NE   ARG    80       1.268  35.739  18.984  1.00  0.00      QMMM N
ATOM   1299 HE   ARG    80       1.718  35.720  18.074  1.00  0.00      QMMM H
ATOM   1300 CZ   ARG    80       0.992  36.954  19.403  1.00  0.00      QMMM C
ATOM   1301 NH1  ARG    80       1.431  37.955  18.712  1.00  0.00      QMMM N
ATOM   1302 HH11 ARG    80       1.957  37.731  17.869  1.00  0.00      QMMM H
ATOM   1303 HH12 ARG    80       1.297  38.904  19.043  1.00  0.00      QMMM H
ATOM   1304 NH2  ARG    80       0.291  37.204  20.466  1.00  0.00      QMMM N
ATOM   1305 HH21 ARG    80      -0.245  36.447  20.875  1.00  0.00      QMMM H
ATOM   1306 HH22 ARG    80      -0.079  38.136  20.591  1.00  0.00      QMMM H
ATOM   1307 C    ARG    80       5.450  33.489  21.344  1.00  0.00      QMMM C
ATOM   1308 O    ARG    80       5.555  32.419  20.753  1.00  0.00      QMMM O
ATOM   1309 N    THR    81       6.496  34.289  21.553  1.00  0.00      QMMM N
ATOM   1310 H    THR    81       6.292  35.181  21.987  1.00  0.00      QMMM H
ATOM   1311 CA   THR    81       7.893  33.931  21.248  1.00  0.00      QMMM C
ATOM   1312 HA   THR    81       7.967  33.689  20.190  1.00  0.00      QMMM H
ATOM   1313 CB   THR    81       8.857  35.100  21.528  1.00  0.00      QMMM C
ATOM   1314 HB   THR    81       8.917  35.283  22.597  1.00  0.00      QMMM H
ATOM   1315 CG2  THR    81      10.266  34.799  21.023  1.00  0.00      QMMM C
ATOM   1316 HG21 THR    81      10.245  34.637  19.948  1.00  0.00      QMMM H
ATOM   1317 HG22 THR    81      10.917  35.643  21.246  1.00  0.00      QMMM H
ATOM   1318 HG23 THR    81      10.663  33.910  21.508  1.00  0.00      QMMM H
ATOM   1319 OG1  THR    81       8.433  36.285  20.891  1.00  0.00      QMMM O
ATOM   1320 HG1  THR    81       7.566  36.542  21.248  1.00  0.00      QMMM H
ATOM   1321 C    THR    81       8.311  32.673  22.016  1.00  0.00      QMMM C
ATOM   1322 O    THR    81       8.582  31.638  21.411  1.00  0.00      QMMM O
ATOM   1323 N    VAL    82       8.313  32.725  23.353  1.00  0.00      QMMM N
ATOM   1324 H    VAL    82       8.016  33.600  23.774  1.00  0.00      QMMM H
ATOM   1325 CA   VAL    82       8.683  31.602  24.242  1.00  0.00      QMMM C
ATOM   1326 HA   VAL    82       9.740  31.378  24.095  1.00  0.00      QMMM H
ATOM   1327 CB   VAL    82       8.468  32.004  25.717  1.00  0.00      QMMM C
ATOM   1328 HB   VAL    82       7.444  32.347  25.855  1.00  0.00      QMMM H
ATOM   1329 CG1  VAL    82       8.708  30.856  26.706  1.00  0.00      QMMM C
ATOM   1330 HG11 VAL    82       9.720  30.469  26.597  1.00  0.00      QMMM H
ATOM   1331 HG12 VAL    82       8.560  31.220  27.721  1.00  0.00      QMMM H
ATOM   1332 HG13 VAL    82       7.993  30.051  26.537  1.00  0.00      QMMM H
ATOM   1333 CG2  VAL    82       9.412  33.145  26.107  1.00  0.00      QMMM C
ATOM   1334 HG21 VAL    82       9.219  34.026  25.497  1.00  0.00      QMMM H
ATOM   1335 HG22 VAL    82       9.253  33.418  27.150  1.00  0.00      QMMM H
ATOM   1336 HG23 VAL    82      10.444  32.833  25.959  1.00  0.00      QMMM H
ATOM   1337 C    VAL    82       7.911  30.315  23.925  1.00  0.00      QMMM C
ATOM   1338 O    VAL    82       8.491  29.230  23.864  1.00  0.00      QMMM O
ATOM   1339 N    VAL    83       6.595  30.417  23.754  1.00  0.00      QMMM N
ATOM   1340 H    VAL    83       6.190  31.344  23.845  1.00  0.00      QMMM H
ATOM   1341 CA   VAL    83       5.704  29.259  23.626  1.00  0.00      QMMM C
ATOM   1342 HA   VAL    83       6.104  28.451  24.238  1.00  0.00      QMMM H
ATOM   1343 CB   VAL    83       4.316  29.596  24.188  1.00  0.00      QMMM C
ATOM   1344 HB   VAL    83       3.927  30.469  23.670  1.00  0.00      QMMM H
ATOM   1345 CG1  VAL    83       3.337  28.430  24.023  1.00  0.00      QMMM C
ATOM   1346 HG11 VAL    83       3.801  27.512  24.377  1.00  0.00      QMMM H
ATOM   1347 HG12 VAL    83       2.427  28.619  24.590  1.00  0.00      QMMM H
ATOM   1348 HG13 VAL    83       3.071  28.314  22.973  1.00  0.00      QMMM H
ATOM   1349 CG2  VAL    83       4.432  29.909  25.689  1.00  0.00      QMMM C
ATOM   1350 HG21 VAL    83       5.024  30.809  25.843  1.00  0.00      QMMM H
ATOM   1351 HG22 VAL    83       3.445  30.082  26.112  1.00  0.00      QMMM H
ATOM   1352 HG23 VAL    83       4.907  29.082  26.213  1.00  0.00      QMMM H
ATOM   1353 C    VAL    83       5.649  28.714  22.198  1.00  0.00      QMMM C
ATOM   1354 O    VAL    83       5.620  27.494  22.038  1.00  0.00      QMMM O
ATOM   1355 N    SER    84       5.732  29.549  21.154  1.00  0.00      QMMM N
ATOM   1356 H    SER    84       5.747  30.551  21.311  1.00  0.00      QMMM H
ATOM   1357 CA   SER    84       5.905  29.035  19.785  1.00  0.00      QMMM C
ATOM   1358 HA   SER    84       5.094  28.331  19.600  1.00  0.00      QMMM H
ATOM   1359 CB   SER    84       5.786  30.115  18.707  1.00  0.00      QMMM C
ATOM   1360 HB2  SER    84       5.831  29.639  17.726  1.00  0.00      QMMM H
ATOM   1361 HB3  SER    84       4.823  30.621  18.801  1.00  0.00      QMMM H
ATOM   1362 OG   SER    84       6.825  31.062  18.805  1.00  0.00      QMMM O
ATOM   1363 HG   SER    84       6.581  31.671  19.529  1.00  0.00      QMMM H
ATOM   1364 C    SER    84       7.209  28.246  19.638  1.00  0.00      QMMM C
ATOM   1365 O    SER    84       7.178  27.175  19.038  1.00  0.00      QMMM O
ATOM   1366 N    VAL    85       8.315  28.666  20.272  1.00  0.00      QMMM N
ATOM   1367 H    VAL    85       8.294  29.595  20.684  1.00  0.00      QMMM H
ATOM   1368 CA   VAL    85       9.529  27.835  20.410  1.00  0.00      QMMM C
ATOM   1369 HA   VAL    85       9.909  27.629  19.409  1.00  0.00      QMMM H
ATOM   1370 CB   VAL    85      10.646  28.561  21.192  1.00  0.00      QMMM C
ATOM   1371 HB   VAL    85      10.250  28.927  22.135  1.00  0.00      QMMM H
ATOM   1372 CG1  VAL    85      11.844  27.650  21.504  1.00  0.00      QMMM C
ATOM   1373 HG11 VAL    85      12.245  27.230  20.581  1.00  0.00      QMMM H
ATOM   1374 HG12 VAL    85      12.618  28.230  22.001  1.00  0.00      QMMM H
ATOM   1375 HG13 VAL    85      11.548  26.843  22.173  1.00  0.00      QMMM H
ATOM   1376 CG2  VAL    85      11.197  29.754  20.407  1.00  0.00      QMMM C
ATOM   1377 HG21 VAL    85      10.392  30.435  20.136  1.00  0.00      QMMM H
ATOM   1378 HG22 VAL    85      11.915  30.299  21.017  1.00  0.00      QMMM H
ATOM   1379 HG23 VAL    85      11.679  29.410  19.495  1.00  0.00      QMMM H
ATOM   1380 C    VAL    85       9.198  26.481  21.049  1.00  0.00      QMMM C
ATOM   1381 O    VAL    85       9.470  25.441  20.451  1.00  0.00      QMMM O
ATOM   1382 N    LEU    86       8.596  26.466  22.244  1.00  0.00      QMMM N
ATOM   1383 H    LEU    86       8.387  27.363  22.671  1.00  0.00      QMMM H
ATOM   1384 CA   LEU    86       8.269  25.228  22.974  1.00  0.00      QMMM C
ATOM   1385 HA   LEU    86       9.170  24.619  23.013  1.00  0.00      QMMM H
ATOM   1386 CB   LEU    86       7.851  25.575  24.415  1.00  0.00      QMMM C
ATOM   1387 HB2  LEU    86       7.015  26.275  24.371  1.00  0.00      QMMM H
ATOM   1388 HB3  LEU    86       7.496  24.664  24.891  1.00  0.00      QMMM H
ATOM   1389 CG   LEU    86       8.960  26.157  25.311  1.00  0.00      QMMM C
ATOM   1390 HG   LEU    86       9.446  26.988  24.805  1.00  0.00      QMMM H
ATOM   1391 CD1  LEU    86       8.352  26.669  26.619  1.00  0.00      QMMM C
ATOM   1392 HD11 LEU    86       7.867  25.857  27.159  1.00  0.00      QMMM H
ATOM   1393 HD12 LEU    86       9.130  27.099  27.250  1.00  0.00      QMMM H
ATOM   1394 HD13 LEU    86       7.618  27.444  26.399  1.00  0.00      QMMM H
ATOM   1395 CD2  LEU    86      10.020  25.106  25.665  1.00  0.00      QMMM C
ATOM   1396 HD21 LEU    86      10.542  24.791  24.764  1.00  0.00      QMMM H
ATOM   1397 HD22 LEU    86      10.743  25.540  26.356  1.00  0.00      QMMM H
ATOM   1398 HD23 LEU    86       9.547  24.246  26.139  1.00  0.00      QMMM H
ATOM   1399 C    LEU    86       7.201  24.329  22.303  1.00  0.00      QMMM C
ATOM   1400 O    LEU    86       7.041  23.180  22.724  1.00  0.00      QMMM O
ATOM   1401 N    LYS    87       6.495  24.817  21.272  1.00  0.00      QMMM N
ATOM   1402 H    LYS    87       6.632  25.807  21.100  1.00  0.00      QMMM H
ATOM   1403 CA   LYS    87       5.459  24.096  20.508  1.00  0.00      QMMM C
ATOM   1404 HA   LYS    87       5.202  23.184  21.048  1.00  0.00      QMMM H
ATOM   1405 CB   LYS    87       4.195  24.974  20.435  1.00  0.00      QMMM C
ATOM   1406 HB2  LYS    87       3.926  25.257  21.455  1.00  0.00      QMMM H
ATOM   1407 HB3  LYS    87       4.414  25.889  19.880  1.00  0.00      QMMM H
ATOM   1408 CG   LYS    87       2.992  24.262  19.786  1.00  0.00      QMMM C
ATOM   1409 HG2  LYS    87       3.181  24.101  18.724  1.00  0.00      QMMM H
ATOM   1410 HG3  LYS    87       2.850  23.295  20.270  1.00  0.00      QMMM H
ATOM   1411 CD   LYS    87       1.715  25.101  19.958  1.00  0.00      QMMM C
ATOM   1412 HD2  LYS    87       1.644  25.358  21.009  1.00  0.00      QMMM H
ATOM   1413 HD3  LYS    87       1.801  26.020  19.375  1.00  0.00      QMMM H
ATOM   1414 CE   LYS    87       0.445  24.337  19.548  1.00  0.00      QMMM C
ATOM   1415 HE2  LYS    87       0.517  24.098  18.483  1.00  0.00      QMMM H
ATOM   1416 HE3  LYS    87       0.411  23.395  20.101  1.00  0.00      QMMM H
ATOM   1417 NZ   LYS    87      -0.801  25.113  19.806  1.00  0.00      QMMM N
ATOM   1418 HZ1  LYS    87      -0.789  26.021  19.343  1.00  0.00      QMMM H
ATOM   1419 HZ2  LYS    87      -1.631  24.630  19.500  1.00  0.00      QMMM H
ATOM   1420 HZ3  LYS    87      -0.959  25.347  20.791  1.00  0.00      QMMM H
ATOM   1421 C    LYS    87       5.936  23.646  19.123  1.00  0.00      QMMM C
ATOM   1422 O    LYS    87       5.808  22.472  18.793  1.00  0.00      QMMM O
ATOM   1423 N    LYS    88       6.443  24.571  18.301  1.00  0.00      QMMM N
ATOM   1424 H    LYS    88       6.547  25.504  18.687  1.00  0.00      QMMM H
ATOM   1425 CA   LYS    88       6.795  24.369  16.882  1.00  0.00      QMMM C
ATOM   1426 HA   LYS    88       6.128  23.622  16.447  1.00  0.00      QMMM H
ATOM   1427 CB   LYS    88       6.595  25.694  16.122  1.00  0.00      QMMM C
ATOM   1428 HB2  LYS    88       7.153  26.481  16.628  1.00  0.00      QMMM H
ATOM   1429 HB3  LYS    88       7.043  25.603  15.136  1.00  0.00      QMMM H
ATOM   1430 CG   LYS    88       5.120  26.139  15.983  1.00  0.00      QMMM C
ATOM   1431 HG2  LYS    88       4.509  25.699  16.772  1.00  0.00      QMMM H
ATOM   1432 HG3  LYS    88       5.077  27.215  16.130  1.00  0.00      QMMM H
ATOM   1433 CD   LYS    88       4.505  25.790  14.612  1.00  0.00      QMMM C
ATOM   1434 HD2  LYS    88       5.293  25.669  13.873  1.00  0.00      QMMM H
ATOM   1435 HD3  LYS    88       3.986  24.834  14.695  1.00  0.00      QMMM H
ATOM   1436 CE   LYS    88       3.535  26.866  14.092  1.00  0.00      QMMM C
ATOM   1437 HE2  LYS    88       2.651  26.882  14.731  1.00  0.00      QMMM H
ATOM   1438 HE3  LYS    88       4.027  27.843  14.149  1.00  0.00      QMMM H
ATOM   1439 NZ   LYS    88       3.144  26.603  12.683  1.00  0.00      QMMM N
ATOM   1440 HZ1  LYS    88       2.971  25.608  12.518  1.00  0.00      QMMM H
ATOM   1441 HZ2  LYS    88       2.372  27.162  12.340  1.00  0.00      QMMM H
ATOM   1442 HZ3  LYS    88       3.922  26.791  12.047  1.00  0.00      QMMM H
ATOM   1443 C    LYS    88       8.217  23.830  16.658  1.00  0.00      QMMM C
ATOM   1444 O    LYS    88       8.470  23.240  15.611  1.00  0.00      QMMM O
ATOM   1445 N    SER    89       9.124  23.966  17.632  1.00  0.00      QMMM N
ATOM   1446 H    SER    89       8.841  24.482  18.455  1.00  0.00      QMMM H
ATOM   1447 CA   SER    89      10.464  23.346  17.634  1.00  0.00      QMMM C
ATOM   1448 HA   SER    89      10.613  22.822  16.692  1.00  0.00      QMMM H
ATOM   1449 CB   SER    89      11.602  24.373  17.684  1.00  0.00      QMMM C
ATOM   1450 HB2  SER    89      12.512  23.883  18.034  1.00  0.00      QMMM H
ATOM   1451 HB3  SER    89      11.791  24.723  16.671  1.00  0.00      QMMM H
ATOM   1452 OG   SER    89      11.320  25.487  18.513  1.00  0.00      QMMM O
ATOM   1453 HG   SER    89      10.797  25.181  19.281  1.00  0.00      QMMM H
ATOM   1454 C    SER    89      10.598  22.338  18.786  1.00  0.00      QMMM C
ATOM   1455 O    SER    89      10.747  22.764  19.933  1.00  0.00      QMMM O
ATOM   1456 N    PRO    90      10.533  21.017  18.520  1.00  0.00      QMMM N
ATOM   1457 CA   PRO    90      10.610  19.940  19.509  1.00  0.00      QMMM C
ATOM   1458 HA   PRO    90       9.596  19.767  19.865  1.00  0.00      QMMM H
ATOM   1459 CB   PRO    90      11.008  18.700  18.706  1.00  0.00      QMMM C
ATOM   1460 HB2  PRO    90      12.082  18.695  18.509  1.00  0.00      QMMM H
ATOM   1461 HB3  PRO    90      10.697  17.778  19.199  1.00  0.00      QMMM H
ATOM   1462 CD   PRO    90      10.358  20.431  17.194  1.00  0.00      QMMM C
ATOM   1463 HD2  PRO    90       9.453  20.803  16.710  1.00  0.00      QMMM H
ATOM   1464 HD3  PRO    90      11.227  20.669  16.583  1.00  0.00      QMMM H
ATOM   1465 CG   PRO    90      10.259  18.920  17.396  1.00  0.00      QMMM C
ATOM   1466 HG2  PRO    90       9.213  18.632  17.513  1.00  0.00      QMMM H
ATOM   1467 HG3  PRO    90      10.722  18.369  16.579  1.00  0.00      QMMM H
ATOM   1468 C    PRO    90      11.550  20.199  20.708  1.00  0.00      QMMM C
ATOM   1469 O    PRO    90      12.774  20.181  20.543  1.00  0.00      QMMM O
ATOM   1470 N    PRO    91      11.020  20.381  21.941  1.00  0.00      QMMM N
ATOM   1471 CA   PRO    91      11.783  20.674  23.166  1.00  0.00      QMMM C
ATOM   1472 HA   PRO    91      12.168  21.688  23.054  1.00  0.00      QMMM H
ATOM   1473 CB   PRO    91      10.750  20.694  24.296  1.00  0.00      QMMM C
ATOM   1474 HB2  PRO    91      10.568  19.680  24.660  1.00  0.00      QMMM H
ATOM   1475 HB3  PRO    91      11.053  21.350  25.113  1.00  0.00      QMMM H
ATOM   1476 CD   PRO    91       9.596  20.565  22.217  1.00  0.00      QMMM C
ATOM   1477 HD2  PRO    91       9.123  21.217  21.479  1.00  0.00      QMMM H
ATOM   1478 HD3  PRO    91       9.098  19.595  22.233  1.00  0.00      QMMM H
ATOM   1479 CG   PRO    91       9.502  21.215  23.595  1.00  0.00      QMMM C
ATOM   1480 HG2  PRO    91       9.568  22.299  23.493  1.00  0.00      QMMM H
ATOM   1481 HG3  PRO    91       8.588  20.932  24.117  1.00  0.00      QMMM H
ATOM   1482 C    PRO    91      12.983  19.775  23.529  1.00  0.00      QMMM C
ATOM   1483 O    PRO    91      13.686  20.104  24.484  1.00  0.00      QMMM O
ATOM   1484 N    HIS    92      13.264  18.702  22.773  1.00  0.00      QMMM N
ATOM   1485 H    HIS    92      12.618  18.587  22.006  1.00  0.00      QMMM H
ATOM   1486 CA   HIS    92      14.568  18.014  22.643  1.00  0.00      QMMM C
ATOM   1487 HA   HIS    92      14.723  17.370  23.510  1.00  0.00      QMMM H
ATOM   1488 CB   HIS    92      14.519  17.127  21.365  1.00  0.00      QMMM C
ATOM   1489 HB2  HIS    92      14.080  16.164  21.635  1.00  0.00      QMMM H
ATOM   1490 HB3  HIS    92      13.834  17.591  20.652  1.00  0.00      QMMM H
ATOM   1491 CG   HIS    92      15.804  16.859  20.589  1.00  0.00      QMMM C
ATOM   1492 ND1  HIS    92      15.873  16.722  19.208  1.00  0.00      QMMM N
ATOM   1493 HD1  HIS    92      15.108  16.795  18.546  1.00  0.00      QMMM H
ATOM   1494 CE1  HIS    92      17.154  16.462  18.879  1.00  0.00      QMMM C
ATOM   1495 HE1  HIS    92      17.548  16.278  17.880  1.00  0.00      QMMM H
ATOM   1496 NE2  HIS    92      17.901  16.448  19.998  1.00  0.00      QMMM N
ATOM   1497 HE2  HIS    92      18.922  16.308  19.984  1.00  0.00      QMMM H
ATOM   1498 CD2  HIS    92      17.070  16.670  21.085  1.00  0.00      QMMM C
ATOM   1499 HD2  HIS    92      17.383  16.696  22.123  1.00  0.00      QMMM H
ATOM   1500 C    HIS    92      15.745  19.000  22.627  1.00  0.00      QMMM C
ATOM   1501 O    HIS    92      16.715  18.804  23.351  1.00  0.00      QMMM O
ATOM   1502 N    LEU    93      15.657  20.035  21.794  1.00  0.00      QMMM N
ATOM   1503 H    LEU    93      14.809  20.105  21.243  1.00  0.00      QMMM H
ATOM   1504 CA   LEU    93      16.759  20.954  21.483  1.00  0.00      QMMM C
ATOM   1505 HA   LEU    93      17.671  20.383  21.296  1.00  0.00      QMMM H
ATOM   1506 CB   LEU    93      16.375  21.722  20.205  1.00  0.00      QMMM C
ATOM   1507 HB2  LEU    93      15.552  22.396  20.450  1.00  0.00      QMMM H
ATOM   1508 HB3  LEU    93      17.221  22.333  19.893  1.00  0.00      QMMM H
ATOM   1509 CG   LEU    93      15.931  20.831  19.028  1.00  0.00      QMMM C
ATOM   1510 HG   LEU    93      15.112  20.186  19.339  1.00  0.00      QMMM H
ATOM   1511 CD1  LEU    93      15.397  21.702  17.907  1.00  0.00      QMMM C
ATOM   1512 HD11 LEU    93      16.197  22.265  17.433  1.00  0.00      QMMM H
ATOM   1513 HD12 LEU    93      14.927  21.065  17.167  1.00  0.00      QMMM H
ATOM   1514 HD13 LEU    93      14.629  22.374  18.284  1.00  0.00      QMMM H
ATOM   1515 CD2  LEU    93      17.051  19.937  18.500  1.00  0.00      QMMM C
ATOM   1516 HD21 LEU    93      17.420  19.285  19.289  1.00  0.00      QMMM H
ATOM   1517 HD22 LEU    93      16.675  19.332  17.677  1.00  0.00      QMMM H
ATOM   1518 HD23 LEU    93      17.878  20.541  18.140  1.00  0.00      QMMM H
ATOM   1519 C    LEU    93      17.065  21.954  22.612  1.00  0.00      QMMM C
ATOM   1520 O    LEU    93      18.188  22.432  22.747  1.00  0.00      QMMM O
ATOM   1521 N    ILE    94      16.050  22.293  23.409  1.00  0.00      QMMM N
ATOM   1522 H    ILE    94      15.186  21.799  23.254  1.00  0.00      QMMM H
ATOM   1523 CA   ILE    94      16.064  23.406  24.361  1.00  0.00      QMMM C
ATOM   1524 HA   ILE    94      16.702  24.198  23.963  1.00  0.00      QMMM H
ATOM   1525 CB   ILE    94      14.633  23.978  24.524  1.00  0.00      QMMM C
ATOM   1526 HB   ILE    94      14.030  23.233  25.045  1.00  0.00      QMMM H
ATOM   1527 CG2  ILE    94      14.647  25.246  25.394  1.00  0.00      QMMM C
ATOM   1528 HG21 ILE    94      15.284  26.011  24.946  1.00  0.00      QMMM H
ATOM   1529 HG22 ILE    94      13.634  25.640  25.484  1.00  0.00      QMMM H
ATOM   1530 HG23 ILE    94      15.021  25.028  26.393  1.00  0.00      QMMM H
ATOM   1531 CG1  ILE    94      13.903  24.260  23.187  1.00  0.00      QMMM C
ATOM   1532 HG12 ILE    94      13.756  23.322  22.652  1.00  0.00      QMMM H
ATOM   1533 HG13 ILE    94      12.910  24.654  23.405  1.00  0.00      QMMM H
ATOM   1534 CD1  ILE    94      14.607  25.237  22.238  1.00  0.00      QMMM C
ATOM   1535 HD11 ILE    94      15.601  24.873  21.980  1.00  0.00      QMMM H
ATOM   1536 HD12 ILE    94      14.019  25.332  21.325  1.00  0.00      QMMM H
ATOM   1537 HD13 ILE    94      14.684  26.219  22.702  1.00  0.00      QMMM H
ATOM   1538 C    ILE    94      16.649  22.956  25.709  1.00  0.00      QMMM C
ATOM   1539 O    ILE    94      15.995  22.215  26.451  1.00  0.00      QMMM O
ATOM   1540 N    LYS    95      17.854  23.419  26.060  1.00  0.00      QMMM N
ATOM   1541 H    LYS    95      18.339  23.994  25.372  1.00  0.00      QMMM H
ATOM   1542 CA   LYS    95      18.378  23.365  27.439  1.00  0.00      QMMM C
ATOM   1543 HA   LYS    95      18.228  22.358  27.829  1.00  0.00      QMMM H
ATOM   1544 CB   LYS    95      19.886  23.690  27.438  1.00  0.00      QMMM C
ATOM   1545 HB2  LYS    95      20.410  22.919  26.870  1.00  0.00      QMMM H
ATOM   1546 HB3  LYS    95      20.033  24.639  26.923  1.00  0.00      QMMM H
ATOM   1547 CG   LYS    95      20.543  23.821  28.828  1.00  0.00      QMMM C
ATOM   1548 HG2  LYS    95      21.600  24.032  28.679  1.00  0.00      QMMM H
ATOM   1549 HG3  LYS    95      20.109  24.675  29.350  1.00  0.00      QMMM H
ATOM   1550 CD   LYS    95      20.413  22.571  29.714  1.00  0.00      QMMM C
ATOM   1551 HD2  LYS    95      19.354  22.373  29.887  1.00  0.00      QMMM H
ATOM   1552 HD3  LYS    95      20.844  21.707  29.207  1.00  0.00      QMMM H
ATOM   1553 CE   LYS    95      21.078  22.773  31.086  1.00  0.00      QMMM C
ATOM   1554 HE2  LYS    95      20.782  23.754  31.473  1.00  0.00      QMMM H
ATOM   1555 HE3  LYS    95      20.686  22.016  31.772  1.00  0.00      QMMM H
ATOM   1556 NZ   LYS    95      22.558  22.668  31.031  1.00  0.00      QMMM N
ATOM   1557 HZ1  LYS    95      22.955  23.345  30.379  1.00  0.00      QMMM H
ATOM   1558 HZ2  LYS    95      22.977  22.857  31.932  1.00  0.00      QMMM H
ATOM   1559 HZ3  LYS    95      22.855  21.753  30.722  1.00  0.00      QMMM H
ATOM   1560 C    LYS    95      17.596  24.315  28.350  1.00  0.00      QMMM C
ATOM   1561 O    LYS    95      17.105  23.900  29.395  1.00  0.00      QMMM O
ATOM   1562 N    GLU    96      17.496  25.579  27.952  1.00  0.00      QMMM N
ATOM   1563 H    GLU    96      17.902  25.822  27.058  1.00  0.00      QMMM H
ATOM   1564 CA   GLU    96      16.844  26.667  28.690  1.00  0.00      QMMM C
ATOM   1565 HA   GLU    96      15.998  26.267  29.245  1.00  0.00      QMMM H
ATOM   1566 CB   GLU    96      17.834  27.271  29.710  1.00  0.00      QMMM C
ATOM   1567 HB2  GLU    96      17.301  27.971  30.356  1.00  0.00      QMMM H
ATOM   1568 HB3  GLU    96      18.228  26.468  30.334  1.00  0.00      QMMM H
ATOM   1569 CG   GLU    96      19.001  28.005  29.032  1.00  0.00      QMMM C
ATOM   1570 HG2  GLU    96      19.402  27.361  28.250  1.00  0.00      QMMM H
ATOM   1571 HG3  GLU    96      18.632  28.916  28.558  1.00  0.00      QMMM H
ATOM   1572 CD   GLU    96      20.144  28.364  29.987  1.00  0.00      QMMM C
ATOM   1573 OE1  GLU    96      19.911  28.630  31.185  1.00  0.00      QMMM O
ATOM   1574 OE2  GLU    96      21.301  28.385  29.512  1.00  0.00      QMMM O
ATOM   1575 C    GLU    96      16.319  27.751  27.731  1.00  0.00      QMMM C
ATOM   1576 O    GLU    96      16.703  27.791  26.559  1.00  0.00      QMMM O
ATOM   1577 N    ILE    97      15.487  28.656  28.252  1.00  0.00      QMMM N
ATOM   1578 H    ILE    97      15.210  28.523  29.219  1.00  0.00      QMMM H
ATOM   1579 CA   ILE    97      15.039  29.884  27.583  1.00  0.00      QMMM C
ATOM   1580 HA   ILE    97      15.640  30.028  26.689  1.00  0.00      QMMM H
ATOM   1581 CB   ILE    97      13.554  29.812  27.143  1.00  0.00      QMMM C
ATOM   1582 HB   ILE    97      12.931  29.705  28.031  1.00  0.00      QMMM H
ATOM   1583 CG2  ILE    97      13.158  31.118  26.426  1.00  0.00      QMMM C
ATOM   1584 HG21 ILE    97      13.732  31.238  25.508  1.00  0.00      QMMM H
ATOM   1585 HG22 ILE    97      12.098  31.110  26.182  1.00  0.00      QMMM H
ATOM   1586 HG23 ILE    97      13.331  31.983  27.066  1.00  0.00      QMMM H
ATOM   1587 CG1  ILE    97      13.306  28.580  26.239  1.00  0.00      QMMM C
ATOM   1588 HG12 ILE    97      13.977  28.612  25.382  1.00  0.00      QMMM H
ATOM   1589 HG13 ILE    97      13.533  27.680  26.810  1.00  0.00      QMMM H
ATOM   1590 CD1  ILE    97      11.872  28.424  25.721  1.00  0.00      QMMM C
ATOM   1591 HD11 ILE    97      11.618  29.231  25.034  1.00  0.00      QMMM H
ATOM   1592 HD12 ILE    97      11.795  27.484  25.177  1.00  0.00      QMMM H
ATOM   1593 HD13 ILE    97      11.173  28.415  26.558  1.00  0.00      QMMM H
ATOM   1594 C    ILE    97      15.344  31.068  28.502  1.00  0.00      QMMM C
ATOM   1595 O    ILE    97      14.579  31.388  29.412  1.00  0.00      QMMM O
ATOM   1596 N    ILE    98      16.509  31.678  28.309  1.00  0.00      QMMM N
ATOM   1597 H    ILE    98      17.059  31.398  27.503  1.00  0.00      QMMM H
ATOM   1598 CA   ILE    98      16.914  32.900  28.996  1.00  0.00      QMMM C
ATOM   1599 HA   ILE    98      16.715  32.761  30.051  1.00  0.00      QMMM H
ATOM   1600 CB   ILE    98      18.429  33.145  28.843  1.00  0.00      QMMM C
ATOM   1601 HB   ILE    98      18.711  33.015  27.800  1.00  0.00      QMMM H
ATOM   1602 CG2  ILE    98      18.808  34.574  29.265  1.00  0.00      QMMM C
ATOM   1603 HG21 ILE    98      18.455  34.775  30.276  1.00  0.00      QMMM H
ATOM   1604 HG22 ILE    98      19.886  34.713  29.213  1.00  0.00      QMMM H
ATOM   1605 HG23 ILE    98      18.360  35.291  28.579  1.00  0.00      QMMM H
ATOM   1606 CG1  ILE    98      19.174  32.107  29.708  1.00  0.00      QMMM C
ATOM   1607 HG12 ILE    98      18.963  32.300  30.761  1.00  0.00      QMMM H
ATOM   1608 HG13 ILE    98      18.807  31.110  29.468  1.00  0.00      QMMM H
ATOM   1609 CD1  ILE    98      20.690  32.089  29.507  1.00  0.00      QMMM C
ATOM   1610 HD11 ILE    98      21.138  32.988  29.925  1.00  0.00      QMMM H
ATOM   1611 HD12 ILE    98      21.098  31.228  30.027  1.00  0.00      QMMM H
ATOM   1612 HD13 ILE    98      20.928  32.009  28.446  1.00  0.00      QMMM H
ATOM   1613 C    ILE    98      16.068  34.077  28.505  1.00  0.00      QMMM C
ATOM   1614 O    ILE    98      15.979  34.340  27.305  1.00  0.00      QMMM O
ATOM   1615 N    LEU    99      15.483  34.797  29.463  1.00  0.00      QMMM N
ATOM   1616 H    LEU    99      15.630  34.476  30.414  1.00  0.00      QMMM H
ATOM   1617 CA   LEU    99      14.749  36.043  29.256  1.00  0.00      QMMM C
ATOM   1618 HA   LEU    99      14.714  36.278  28.190  1.00  0.00      QMMM H
ATOM   1619 CB   LEU    99      13.305  35.907  29.769  1.00  0.00      QMMM C
ATOM   1620 HB2  LEU    99      13.326  35.686  30.836  1.00  0.00      QMMM H
ATOM   1621 HB3  LEU    99      12.813  36.869  29.640  1.00  0.00      QMMM H
ATOM   1622 CG   LEU    99      12.455  34.835  29.072  1.00  0.00      QMMM C
ATOM   1623 HG   LEU    99      12.871  33.849  29.274  1.00  0.00      QMMM H
ATOM   1624 CD1  LEU    99      11.038  34.900  29.634  1.00  0.00      QMMM C
ATOM   1625 HD11 LEU    99      10.591  35.862  29.382  1.00  0.00      QMMM H
ATOM   1626 HD12 LEU    99      10.435  34.101  29.207  1.00  0.00      QMMM H
ATOM   1627 HD13 LEU    99      11.059  34.793  30.718  1.00  0.00      QMMM H
ATOM   1628 CD2  LEU    99      12.378  35.040  27.564  1.00  0.00      QMMM C
ATOM   1629 HD21 LEU    99      13.348  34.825  27.123  1.00  0.00      QMMM H
ATOM   1630 HD22 LEU    99      11.658  34.351  27.135  1.00  0.00      QMMM H
ATOM   1631 HD23 LEU    99      12.079  36.062  27.330  1.00  0.00      QMMM H
ATOM   1632 C    LEU    99      15.489  37.194  29.941  1.00  0.00      QMMM C
ATOM   1633 O    LEU    99      15.346  37.403  31.150  1.00  0.00      QMMM O
ATOM   1634 N    VAL   100      16.310  37.914  29.177  1.00  0.00      QMMM N
ATOM   1635 H    VAL   100      16.364  37.686  28.187  1.00  0.00      QMMM H
ATOM   1636 CA   VAL   100      16.998  39.128  29.635  1.00  0.00      QMMM C
ATOM   1637 HA   VAL   100      17.250  38.992  30.687  1.00  0.00      QMMM H
ATOM   1638 CB   VAL   100      18.323  39.388  28.893  1.00  0.00      QMMM C
ATOM   1639 HB   VAL   100      18.128  39.823  27.917  1.00  0.00      QMMM H
ATOM   1640 CG1  VAL   100      19.167  40.360  29.719  1.00  0.00      QMMM C
ATOM   1641 HG11 VAL   100      19.311  39.977  30.729  1.00  0.00      QMMM H
ATOM   1642 HG12 VAL   100      20.142  40.492  29.262  1.00  0.00      QMMM H
ATOM   1643 HG13 VAL   100      18.668  41.329  29.771  1.00  0.00      QMMM H
ATOM   1644 CG2  VAL   100      19.152  38.115  28.685  1.00  0.00      QMMM C
ATOM   1645 HG21 VAL   100      18.642  37.463  27.978  1.00  0.00      QMMM H
ATOM   1646 HG22 VAL   100      20.119  38.373  28.256  1.00  0.00      QMMM H
ATOM   1647 HG23 VAL   100      19.300  37.603  29.635  1.00  0.00      QMMM H
ATOM   1648 C    VAL   100      16.039  40.318  29.549  1.00  0.00      QMMM C
ATOM   1649 O    VAL   100      16.046  41.105  28.605  1.00  0.00      QMMM O
ATOM   1650 N    ASP   101      15.161  40.394  30.542  1.00  0.00      QMMM N
ATOM   1651 H    ASP   101      15.190  39.641  31.213  1.00  0.00      QMMM H
ATOM   1652 CA   ASP   101      14.277  41.524  30.819  1.00  0.00      QMMM C
ATOM   1653 HA   ASP   101      13.650  41.731  29.949  1.00  0.00      QMMM H
ATOM   1654 CB   ASP   101      13.374  41.094  31.986  1.00  0.00      QMMM C
ATOM   1655 HB2  ASP   101      12.824  40.200  31.694  1.00  0.00      QMMM H
ATOM   1656 HB3  ASP   101      13.994  40.800  32.829  1.00  0.00      QMMM H
ATOM   1657 CG   ASP   101      12.375  42.138  32.477  1.00  0.00      QMMM C
ATOM   1658 OD1  ASP   101      11.635  41.783  33.420  1.00  0.00      QMMM O
ATOM   1659 OD2  ASP   101      12.368  43.296  32.000  1.00  0.00      QMMM O
ATOM   1660 C    ASP   101      15.112  42.782  31.121  1.00  0.00      QMMM C
ATOM   1661 O    ASP   101      15.698  42.911  32.195  1.00  0.00      QMMM O
ATOM   1662 N    ASP   102      15.227  43.702  30.170  1.00  0.00      QMMM N
ATOM   1663 H    ASP   102      14.710  43.540  29.311  1.00  0.00      QMMM H
ATOM   1664 CA   ASP   102      16.005  44.944  30.228  1.00  0.00      QMMM C
ATOM   1665 HA   ASP   102      16.953  44.712  30.702  1.00  0.00      QMMM H
ATOM   1666 CB   ASP   102      16.301  45.384  28.785  1.00  0.00      QMMM C
ATOM   1667 HB2  ASP   102      16.658  44.522  28.218  1.00  0.00      QMMM H
ATOM   1668 HB3  ASP   102      15.377  45.729  28.326  1.00  0.00      QMMM H
ATOM   1669 CG   ASP   102      17.359  46.479  28.676  1.00  0.00      QMMM C
ATOM   1670 OD1  ASP   102      17.358  47.201  27.655  1.00  0.00      QMMM O
ATOM   1671 OD2  ASP   102      18.203  46.617  29.594  1.00  0.00      QMMM O
ATOM   1672 C    ASP   102      15.320  46.022  31.101  1.00  0.00      QMMM C
ATOM   1673 O    ASP   102      15.136  47.174  30.712  1.00  0.00      QMMM O
ATOM   1674 N    TYR   103      14.907  45.612  32.300  1.00  0.00      QMMM N
ATOM   1675 H    TYR   103      15.089  44.628  32.456  1.00  0.00      QMMM H
ATOM   1676 CA   TYR   103      14.088  46.307  33.291  1.00  0.00      QMMM C
ATOM   1677 HA   TYR   103      13.748  45.520  33.959  1.00  0.00      QMMM H
ATOM   1678 CB   TYR   103      14.955  47.240  34.152  1.00  0.00      QMMM C
ATOM   1679 HB2  TYR   103      15.966  46.832  34.201  1.00  0.00      QMMM H
ATOM   1680 HB3  TYR   103      15.028  48.222  33.684  1.00  0.00      QMMM H
ATOM   1681 CG   TYR   103      14.436  47.371  35.571  1.00  0.00      QMMM C
ATOM   1682 CD1  TYR   103      14.995  46.581  36.595  1.00  0.00      QMMM C
ATOM   1683 HD1  TYR   103      15.826  45.921  36.373  1.00  0.00      QMMM H
ATOM   1684 CE1  TYR   103      14.492  46.657  37.908  1.00  0.00      QMMM C
ATOM   1685 HE1  TYR   103      14.937  46.061  38.692  1.00  0.00      QMMM H
ATOM   1686 CZ   TYR   103      13.423  47.531  38.200  1.00  0.00      QMMM C
ATOM   1687 OH   TYR   103      12.914  47.600  39.455  1.00  0.00      QMMM O
ATOM   1688 HH   TYR   103      13.480  47.193  40.114  1.00  0.00      QMMM H
ATOM   1689 CE2  TYR   103      12.855  48.312  37.173  1.00  0.00      QMMM C
ATOM   1690 HE2  TYR   103      12.036  48.979  37.411  1.00  0.00      QMMM H
ATOM   1691 CD2  TYR   103      13.365  48.238  35.862  1.00  0.00      QMMM C
ATOM   1692 HD2  TYR   103      12.929  48.845  35.076  1.00  0.00      QMMM H
ATOM   1693 C    TYR   103      12.802  46.939  32.721  1.00  0.00      QMMM C
ATOM   1694 O    TYR   103      12.670  48.157  32.590  1.00  0.00      QMMM O
ATOM   1695 N    SER   104      11.844  46.075  32.387  1.00  0.00      QMMM N
ATOM   1696 H    SER   104      12.083  45.086  32.443  1.00  0.00      QMMM H
ATOM   1697 CA   SER   104      10.534  46.386  31.793  1.00  0.00      QMMM C
ATOM   1698 HA   SER   104      10.690  47.131  31.013  1.00  0.00      QMMM H
ATOM   1699 CB   SER   104      10.003  45.111  31.128  1.00  0.00      QMMM C
ATOM   1700 HB2  SER   104       9.852  44.331  31.876  1.00  0.00      QMMM H
ATOM   1701 HB3  SER   104       9.061  45.309  30.620  1.00  0.00      QMMM H
ATOM   1702 OG   SER   104      10.946  44.683  30.170  1.00  0.00      QMMM O
ATOM   1703 HG   SER   104      11.580  44.110  30.660  1.00  0.00      QMMM H
ATOM   1704 C    SER   104       9.496  46.979  32.769  1.00  0.00      QMMM C
ATOM   1705 O    SER   104       9.808  47.312  33.912  1.00  0.00      QMMM O
ATOM   1706 N    ASN   105       8.254  47.117  32.296  1.00  0.00      QMMM N
ATOM   1707 H    ASN   105       8.047  46.606  31.453  1.00  0.00      QMMM H
ATOM   1708 CA   ASN   105       7.075  47.740  32.911  1.00  0.00      QMMM C
ATOM   1709 HA   ASN   105       7.207  48.823  32.895  1.00  0.00      QMMM H
ATOM   1710 CB   ASN   105       5.868  47.356  32.019  1.00  0.00      QMMM C
ATOM   1711 HB2  ASN   105       6.182  47.338  30.978  1.00  0.00      QMMM H
ATOM   1712 HB3  ASN   105       5.532  46.351  32.271  1.00  0.00      QMMM H
ATOM   1713 CG   ASN   105       4.657  48.265  32.093  1.00  0.00      QMMM C
ATOM   1714 OD1  ASN   105       3.924  48.385  31.119  1.00  0.00      QMMM O
ATOM   1715 ND2  ASN   105       4.362  48.874  33.217  1.00  0.00      QMMM N
ATOM   1716 HD21 ASN   105       3.539  49.446  33.212  1.00  0.00      QMMM H
ATOM   1717 HD22 ASN   105       4.933  48.746  34.048  1.00  0.00      QMMM H
ATOM   1718 C    ASN   105       6.812  47.304  34.363  1.00  0.00      QMMM C
ATOM   1719 O    ASN   105       6.369  48.113  35.176  1.00  0.00      QMMM O
ATOM   1720 N    ASP   106       7.028  46.025  34.653  1.00  0.00      QMMM N
ATOM   1721 H    ASP   106       7.271  45.438  33.854  1.00  0.00      QMMM H
ATOM   1722 CA   ASP   106       6.714  45.326  35.903  1.00  0.00      QMMM C
ATOM   1723 HA   ASP   106       6.767  46.014  36.746  1.00  0.00      QMMM H
ATOM   1724 CB   ASP   106       5.262  44.821  35.758  1.00  0.00      QMMM C
ATOM   1725 HB2  ASP   106       4.596  45.686  35.778  1.00  0.00      QMMM H
ATOM   1726 HB3  ASP   106       5.169  44.366  34.773  1.00  0.00      QMMM H
ATOM   1727 CG   ASP   106       4.757  43.803  36.788  1.00  0.00      QMMM C
ATOM   1728 OD1  ASP   106       3.643  43.279  36.553  1.00  0.00      QMMM O
ATOM   1729 OD2  ASP   106       5.491  43.475  37.743  1.00  0.00      QMMM O
ATOM   1730 C    ASP   106       7.733  44.178  36.076  1.00  0.00      QMMM C
ATOM   1731 O    ASP   106       8.041  43.509  35.086  1.00  0.00      QMMM O
ATOM   1732 N    PRO   107       8.313  43.928  37.267  1.00  0.00      QMMM N
ATOM   1733 CA   PRO   107       9.091  42.715  37.552  1.00  0.00      QMMM C
ATOM   1734 HA   PRO   107      10.072  42.819  37.092  1.00  0.00      QMMM H
ATOM   1735 CB   PRO   107       9.270  42.707  39.073  1.00  0.00      QMMM C
ATOM   1736 HB2  PRO   107       8.412  42.229  39.550  1.00  0.00      QMMM H
ATOM   1737 HB3  PRO   107      10.197  42.215  39.368  1.00  0.00      QMMM H
ATOM   1738 CD   PRO   107       8.257  44.778  38.449  1.00  0.00      QMMM C
ATOM   1739 HD2  PRO   107       8.514  45.810  38.207  1.00  0.00      QMMM H
ATOM   1740 HD3  PRO   107       7.263  44.734  38.894  1.00  0.00      QMMM H
ATOM   1741 CG   PRO   107       9.279  44.194  39.422  1.00  0.00      QMMM C
ATOM   1742 HG2  PRO   107      10.264  44.615  39.215  1.00  0.00      QMMM H
ATOM   1743 HG3  PRO   107       8.993  44.369  40.460  1.00  0.00      QMMM H
ATOM   1744 C    PRO   107       8.468  41.402  37.045  1.00  0.00      QMMM C
ATOM   1745 O    PRO   107       9.190  40.544  36.528  1.00  0.00      QMMM O
ATOM   1746 N    GLU   108       7.146  41.237  37.150  1.00  0.00      QMMM N
ATOM   1747 H    GLU   108       6.592  42.003  37.545  1.00  0.00      QMMM H
ATOM   1748 CA   GLU   108       6.416  40.069  36.641  1.00  0.00      QMMM C
ATOM   1749 HA   GLU   108       6.960  39.176  36.935  1.00  0.00      QMMM H
ATOM   1750 CB   GLU   108       5.019  39.968  37.290  1.00  0.00      QMMM C
ATOM   1751 HB2  GLU   108       4.582  40.962  37.346  1.00  0.00      QMMM H
ATOM   1752 HB3  GLU   108       4.357  39.371  36.667  1.00  0.00      QMMM H
ATOM   1753 CG   GLU   108       5.031  39.355  38.704  1.00  0.00      QMMM C
ATOM   1754 HG2  GLU   108       5.792  39.854  39.308  1.00  0.00      QMMM H
ATOM   1755 HG3  GLU   108       4.063  39.555  39.168  1.00  0.00      QMMM H
ATOM   1756 CD   GLU   108       5.274  37.835  38.715  1.00  0.00      QMMM C
ATOM   1757 OE1  GLU   108       4.316  37.029  38.735  1.00  0.00      QMMM O
ATOM   1758 OE2  GLU   108       6.439  37.381  38.730  1.00  0.00      QMMM O
ATOM   1759 C    GLU   108       6.338  39.993  35.103  1.00  0.00      QMMM C
ATOM   1760 O    GLU   108       5.996  38.924  34.600  1.00  0.00      QMMM O
ATOM   1761 N    ASP   109       6.740  41.018  34.331  1.00  0.00      QMMM N
ATOM   1762 H    ASP   109       7.063  41.865  34.791  1.00  0.00      QMMM H
ATOM   1763 CA   ASP   109       6.899  40.905  32.866  1.00  0.00      QMMM C
ATOM   1764 HA   ASP   109       5.922  40.747  32.411  1.00  0.00      QMMM H
ATOM   1765 CB   ASP   109       7.539  42.153  32.234  1.00  0.00      QMMM C
ATOM   1766 HB2  ASP   109       8.473  42.387  32.746  1.00  0.00      QMMM H
ATOM   1767 HB3  ASP   109       7.783  41.906  31.201  1.00  0.00      QMMM H
ATOM   1768 CG   ASP   109       6.649  43.389  32.184  1.00  0.00      QMMM C
ATOM   1769 OD1  ASP   109       5.408  43.232  32.126  1.00  0.00      QMMM O
ATOM   1770 OD2  ASP   109       7.214  44.502  32.149  1.00  0.00      QMMM O
ATOM   1771 C    ASP   109       7.777  39.701  32.510  1.00  0.00      QMMM C
ATOM   1772 O    ASP   109       7.365  38.824  31.749  1.00  0.00      QMMM O
ATOM   1773 N    GLY   110       8.969  39.641  33.112  1.00  0.00      QMMM N
ATOM   1774 H    GLY   110       9.232  40.437  33.682  1.00  0.00      QMMM H
ATOM   1775 CA   GLY   110       9.832  38.471  33.092  1.00  0.00      QMMM C
ATOM   1776 HA2  GLY   110       9.803  38.008  32.105  1.00  0.00      QMMM H
ATOM   1777 HA3  GLY   110      10.855  38.784  33.299  1.00  0.00      QMMM H
ATOM   1778 C    GLY   110       9.413  37.434  34.135  1.00  0.00      QMMM C
ATOM   1779 O    GLY   110       9.260  36.258  33.808  1.00  0.00      QMMM O
ATOM   1780 N    ALA   111       9.261  37.825  35.404  1.00  0.00      QMMM N
ATOM   1781 H    ALA   111       9.334  38.815  35.632  1.00  0.00      QMMM H
ATOM   1782 CA   ALA   111       9.117  36.871  36.506  1.00  0.00      QMMM C
ATOM   1783 HA   ALA   111       9.928  36.153  36.416  1.00  0.00      QMMM H
ATOM   1784 CB   ALA   111       9.363  37.589  37.838  1.00  0.00      QMMM C
ATOM   1785 HB1  ALA   111       8.635  38.382  37.993  1.00  0.00      QMMM H
ATOM   1786 HB2  ALA   111       9.283  36.879  38.661  1.00  0.00      QMMM H
ATOM   1787 HB3  ALA   111      10.360  38.030  37.843  1.00  0.00      QMMM H
ATOM   1788 C    ALA   111       7.828  36.015  36.474  1.00  0.00      QMMM C
ATOM   1789 O    ALA   111       7.849  34.894  37.001  1.00  0.00      QMMM O
ATOM   1790 N    LEU   112       6.748  36.424  35.788  1.00  0.00      QMMM N
ATOM   1791 H    LEU   112       6.737  37.362  35.397  1.00  0.00      QMMM H
ATOM   1792 CA   LEU   112       5.583  35.560  35.544  1.00  0.00      QMMM C
ATOM   1793 HA   LEU   112       5.433  34.975  36.442  1.00  0.00      QMMM H
ATOM   1794 CB   LEU   112       4.290  36.376  35.358  1.00  0.00      QMMM C
ATOM   1795 HB2  LEU   112       4.434  37.338  35.840  1.00  0.00      QMMM H
ATOM   1796 HB3  LEU   112       4.111  36.554  34.300  1.00  0.00      QMMM H
ATOM   1797 CG   LEU   112       3.050  35.735  36.024  1.00  0.00      QMMM C
ATOM   1798 HG   LEU   112       3.326  35.364  37.008  1.00  0.00      QMMM H
ATOM   1799 CD1  LEU   112       1.923  36.749  36.219  1.00  0.00      QMMM C
ATOM   1800 HD11 LEU   112       1.528  37.080  35.265  1.00  0.00      QMMM H
ATOM   1801 HD12 LEU   112       1.119  36.296  36.800  1.00  0.00      QMMM H
ATOM   1802 HD13 LEU   112       2.299  37.606  36.781  1.00  0.00      QMMM H
ATOM   1803 CD2  LEU   112       2.481  34.560  35.231  1.00  0.00      QMMM C
ATOM   1804 HD21 LEU   112       3.191  33.738  35.220  1.00  0.00      QMMM H
ATOM   1805 HD22 LEU   112       1.561  34.208  35.700  1.00  0.00      QMMM H
ATOM   1806 HD23 LEU   112       2.260  34.873  34.214  1.00  0.00      QMMM H
ATOM   1807 C    LEU   112       5.862  34.555  34.417  1.00  0.00      QMMM C
ATOM   1808 O    LEU   112       5.601  33.368  34.601  1.00  0.00      QMMM O
ATOM   1809 N    LEU   113       6.535  34.947  33.328  1.00  0.00      QMMM N
ATOM   1810 H    LEU   113       6.767  35.930  33.244  1.00  0.00      QMMM H
ATOM   1811 CA   LEU   113       7.100  33.982  32.363  1.00  0.00      QMMM C
ATOM   1812 HA   LEU   113       6.280  33.392  31.951  1.00  0.00      QMMM H
ATOM   1813 CB   LEU   113       7.817  34.699  31.206  1.00  0.00      QMMM C
ATOM   1814 HB2  LEU   113       8.665  35.254  31.601  1.00  0.00      QMMM H
ATOM   1815 HB3  LEU   113       8.208  33.945  30.522  1.00  0.00      QMMM H
ATOM   1816 CG   LEU   113       6.934  35.667  30.409  1.00  0.00      QMMM C
ATOM   1817 HG   LEU   113       6.503  36.401  31.086  1.00  0.00      QMMM H
ATOM   1818 CD1  LEU   113       7.769  36.388  29.357  1.00  0.00      QMMM C
ATOM   1819 HD11 LEU   113       8.231  35.675  28.676  1.00  0.00      QMMM H
ATOM   1820 HD12 LEU   113       7.122  37.054  28.790  1.00  0.00      QMMM H
ATOM   1821 HD13 LEU   113       8.530  36.993  29.849  1.00  0.00      QMMM H
ATOM   1822 CD2  LEU   113       5.811  34.942  29.679  1.00  0.00      QMMM C
ATOM   1823 HD21 LEU   113       5.120  34.506  30.398  1.00  0.00      QMMM H
ATOM   1824 HD22 LEU   113       5.260  35.659  29.075  1.00  0.00      QMMM H
ATOM   1825 HD23 LEU   113       6.221  34.170  29.031  1.00  0.00      QMMM H
ATOM   1826 C    LEU   113       8.055  32.986  33.045  1.00  0.00      QMMM C
ATOM   1827 O    LEU   113       8.110  31.814  32.678  1.00  0.00      QMMM O
ATOM   1828 N    GLY   114       8.723  33.402  34.124  1.00  0.00      QMMM N
ATOM   1829 H    GLY   114       8.678  34.403  34.295  1.00  0.00      QMMM H
ATOM   1830 CA   GLY   114       9.476  32.545  35.043  1.00  0.00      QMMM C
ATOM   1831 HA2  GLY   114      10.369  32.190  34.531  1.00  0.00      QMMM H
ATOM   1832 HA3  GLY   114       9.791  33.147  35.896  1.00  0.00      QMMM H
ATOM   1833 C    GLY   114       8.725  31.318  35.585  1.00  0.00      QMMM C
ATOM   1834 O    GLY   114       9.374  30.384  36.063  1.00  0.00      QMMM O
ATOM   1835 N    LYS   115       7.389  31.253  35.495  1.00  0.00      QMMM N
ATOM   1836 H    LYS   115       6.918  32.061  35.091  1.00  0.00      QMMM H
ATOM   1837 CA   LYS   115       6.572  30.082  35.863  1.00  0.00      QMMM C
ATOM   1838 HA   LYS   115       7.006  29.621  36.750  1.00  0.00      QMMM H
ATOM   1839 CB   LYS   115       5.138  30.535  36.225  1.00  0.00      QMMM C
ATOM   1840 HB2  LYS   115       4.752  31.179  35.436  1.00  0.00      QMMM H
ATOM   1841 HB3  LYS   115       4.498  29.652  36.231  1.00  0.00      QMMM H
ATOM   1842 CG   LYS   115       4.932  31.225  37.597  1.00  0.00      QMMM C
ATOM   1843 HG2  LYS   115       3.877  31.498  37.649  1.00  0.00      QMMM H
ATOM   1844 HG3  LYS   115       5.111  30.494  38.387  1.00  0.00      QMMM H
ATOM   1845 CD   LYS   115       5.772  32.482  37.907  1.00  0.00      QMMM C
ATOM   1846 HD2  LYS   115       6.684  32.192  38.429  1.00  0.00      QMMM H
ATOM   1847 HD3  LYS   115       6.056  32.957  36.976  1.00  0.00      QMMM H
ATOM   1848 CE   LYS   115       4.992  33.517  38.739  1.00  0.00      QMMM C
ATOM   1849 HE2  LYS   115       4.099  33.800  38.174  1.00  0.00      QMMM H
ATOM   1850 HE3  LYS   115       4.659  33.072  39.680  1.00  0.00      QMMM H
ATOM   1851 NZ   LYS   115       5.783  34.745  39.009  1.00  0.00      QMMM N
ATOM   1852 HZ1  LYS   115       6.394  35.014  38.241  1.00  0.00      QMMM H
ATOM   1853 HZ2  LYS   115       5.184  35.579  39.090  1.00  0.00      QMMM H
ATOM   1854 HZ3  LYS   115       6.342  34.715  39.844  1.00  0.00      QMMM H
ATOM   1855 C    LYS   115       6.544  28.977  34.780  1.00  0.00      QMMM C
ATOM   1856 O    LYS   115       6.280  27.832  35.151  1.00  0.00      QMMM O
ATOM   1857 N    ILE   116       6.848  29.277  33.510  1.00  0.00      QMMM N
ATOM   1858 H    ILE   116       7.102  30.242  33.326  1.00  0.00      QMMM H
ATOM   1859 CA   ILE   116       6.873  28.376  32.322  1.00  0.00      QMMM C
ATOM   1860 HA   ILE   116       5.968  27.775  32.290  1.00  0.00      QMMM H
ATOM   1861 CB   ILE   116       6.938  29.249  31.037  1.00  0.00      QMMM C
ATOM   1862 HB   ILE   116       7.853  29.832  31.096  1.00  0.00      QMMM H
ATOM   1863 CG2  ILE   116       6.985  28.452  29.719  1.00  0.00      QMMM C
ATOM   1864 HG21 ILE   116       6.025  27.973  29.534  1.00  0.00      QMMM H
ATOM   1865 HG22 ILE   116       7.205  29.117  28.885  1.00  0.00      QMMM H
ATOM   1866 HG23 ILE   116       7.769  27.700  29.729  1.00  0.00      QMMM H
ATOM   1867 CG1  ILE   116       5.741  30.225  30.966  1.00  0.00      QMMM C
ATOM   1868 HG12 ILE   116       4.824  29.659  30.803  1.00  0.00      QMMM H
ATOM   1869 HG13 ILE   116       5.640  30.764  31.906  1.00  0.00      QMMM H
ATOM   1870 CD1  ILE   116       5.869  31.291  29.876  1.00  0.00      QMMM C
ATOM   1871 HD11 ILE   116       5.751  30.849  28.888  1.00  0.00      QMMM H
ATOM   1872 HD12 ILE   116       5.082  32.028  30.025  1.00  0.00      QMMM H
ATOM   1873 HD13 ILE   116       6.837  31.787  29.947  1.00  0.00      QMMM H
ATOM   1874 C    ILE   116       8.074  27.415  32.377  1.00  0.00      QMMM C
ATOM   1875 O    ILE   116       9.128  27.786  32.908  1.00  0.00      QMMM O
ATOM   1876 N    GLU   117       7.972  26.186  31.853  1.00  0.00      QMMM N
ATOM   1877 H    GLU   117       7.106  25.926  31.382  1.00  0.00      QMMM H
ATOM   1878 CA   GLU   117       9.122  25.268  31.823  1.00  0.00      QMMM C
ATOM   1879 HA   GLU   117       9.469  25.199  32.852  1.00  0.00      QMMM H
ATOM   1880 CB   GLU   117       8.774  23.824  31.408  1.00  0.00      QMMM C
ATOM   1881 HB2  GLU   117       9.611  23.206  31.738  1.00  0.00      QMMM H
ATOM   1882 HB3  GLU   117       7.903  23.489  31.969  1.00  0.00      QMMM H
ATOM   1883 CG   GLU   117       8.565  23.543  29.909  1.00  0.00      QMMM C
ATOM   1884 HG2  GLU   117       7.584  23.904  29.600  1.00  0.00      QMMM H
ATOM   1885 HG3  GLU   117       9.317  24.068  29.318  1.00  0.00      QMMM H
ATOM   1886 CD   GLU   117       8.690  22.036  29.634  1.00  0.00      QMMM C
ATOM   1887 OE1  GLU   117       7.667  21.322  29.759  1.00  0.00      QMMM O
ATOM   1888 OE2  GLU   117       9.825  21.574  29.363  1.00  0.00      QMMM O
ATOM   1889 C    GLU   117      10.295  25.828  31.004  1.00  0.00      QMMM C
ATOM   1890 O    GLU   117      10.120  26.628  30.089  1.00  0.00      QMMM O
ATOM   1891 N    LYS   118      11.519  25.416  31.356  1.00  0.00      QMMM N
ATOM   1892 H    LYS   118      11.545  24.694  32.059  1.00  0.00      QMMM H
ATOM   1893 CA   LYS   118      12.808  25.832  30.759  1.00  0.00      QMMM C
ATOM   1894 HA   LYS   118      13.603  25.376  31.348  1.00  0.00      QMMM H
ATOM   1895 CB   LYS   118      12.934  25.247  29.336  1.00  0.00      QMMM C
ATOM   1896 HB2  LYS   118      12.204  25.713  28.671  1.00  0.00      QMMM H
ATOM   1897 HB3  LYS   118      13.930  25.465  28.953  1.00  0.00      QMMM H
ATOM   1898 CG   LYS   118      12.720  23.725  29.344  1.00  0.00      QMMM C
ATOM   1899 HG2  LYS   118      13.334  23.289  30.134  1.00  0.00      QMMM H
ATOM   1900 HG3  LYS   118      11.674  23.502  29.550  1.00  0.00      QMMM H
ATOM   1901 CD   LYS   118      13.106  23.072  28.018  1.00  0.00      QMMM C
ATOM   1902 HD2  LYS   118      12.487  23.464  27.208  1.00  0.00      QMMM H
ATOM   1903 HD3  LYS   118      14.154  23.298  27.825  1.00  0.00      QMMM H
ATOM   1904 CE   LYS   118      12.911  21.558  28.149  1.00  0.00      QMMM C
ATOM   1905 HE2  LYS   118      13.235  21.263  29.150  1.00  0.00      QMMM H
ATOM   1906 HE3  LYS   118      11.842  21.322  28.072  1.00  0.00      QMMM H
ATOM   1907 NZ   LYS   118      13.711  20.818  27.143  1.00  0.00      QMMM N
ATOM   1908 HZ1  LYS   118      14.665  21.176  27.106  1.00  0.00      QMMM H
ATOM   1909 HZ2  LYS   118      13.741  19.830  27.339  1.00  0.00      QMMM H
ATOM   1910 HZ3  LYS   118      13.355  20.927  26.199  1.00  0.00      QMMM H
ATOM   1911 C    LYS   118      13.134  27.337  30.795  1.00  0.00      QMMM C
ATOM   1912 O    LYS   118      14.307  27.682  30.677  1.00  0.00      QMMM O
ATOM   1913 N    VAL   119      12.164  28.224  31.029  1.00  0.00      QMMM N
ATOM   1914 H    VAL   119      11.218  27.865  30.957  1.00  0.00      QMMM H
ATOM   1915 CA   VAL   119      12.364  29.673  31.177  1.00  0.00      QMMM C
ATOM   1916 HA   VAL   119      12.903  30.008  30.296  1.00  0.00      QMMM H
ATOM   1917 CB   VAL   119      11.028  30.441  31.199  1.00  0.00      QMMM C
ATOM   1918 HB   VAL   119      10.382  30.035  31.977  1.00  0.00      QMMM H
ATOM   1919 CG1  VAL   119      11.240  31.937  31.463  1.00  0.00      QMMM C
ATOM   1920 HG11 VAL   119      11.980  32.332  30.769  1.00  0.00      QMMM H
ATOM   1921 HG12 VAL   119      10.304  32.474  31.322  1.00  0.00      QMMM H
ATOM   1922 HG13 VAL   119      11.572  32.105  32.486  1.00  0.00      QMMM H
ATOM   1923 CG2  VAL   119      10.330  30.319  29.840  1.00  0.00      QMMM C
ATOM   1924 HG21 VAL   119      10.080  29.280  29.627  1.00  0.00      QMMM H
ATOM   1925 HG22 VAL   119       9.408  30.899  29.853  1.00  0.00      QMMM H
ATOM   1926 HG23 VAL   119      10.971  30.707  29.048  1.00  0.00      QMMM H
ATOM   1927 C    VAL   119      13.215  30.010  32.404  1.00  0.00      QMMM C
ATOM   1928 O    VAL   119      12.944  29.543  33.519  1.00  0.00      QMMM O
ATOM   1929 N    ARG   120      14.215  30.870  32.182  1.00  0.00      QMMM N
ATOM   1930 H    ARG   120      14.321  31.156  31.209  1.00  0.00      QMMM H
ATOM   1931 CA   ARG   120      15.202  31.400  33.128  1.00  0.00      QMMM C
ATOM   1932 HA   ARG   120      14.897  31.166  34.148  1.00  0.00      QMMM H
ATOM   1933 CB   ARG   120      16.545  30.705  32.854  1.00  0.00      QMMM C
ATOM   1934 HB2  ARG   120      16.416  29.628  32.974  1.00  0.00      QMMM H
ATOM   1935 HB3  ARG   120      16.836  30.896  31.818  1.00  0.00      QMMM H
ATOM   1936 CG   ARG   120      17.670  31.176  33.788  1.00  0.00      QMMM C
ATOM   1937 HG2  ARG   120      17.808  32.254  33.696  1.00  0.00      QMMM H
ATOM   1938 HG3  ARG   120      17.430  30.927  34.822  1.00  0.00      QMMM H
ATOM   1939 CD   ARG   120      18.962  30.478  33.369  1.00  0.00      QMMM C
ATOM   1940 HD2  ARG   120      18.876  29.405  33.556  1.00  0.00      QMMM H
ATOM   1941 HD3  ARG   120      19.082  30.628  32.296  1.00  0.00      QMMM H
ATOM   1942 NE   ARG   120      20.147  31.014  34.058  1.00  0.00      QMMM N
ATOM   1943 HE   ARG   120      20.011  31.531  34.909  1.00  0.00      QMMM H
ATOM   1944 CZ   ARG   120      21.380  30.918  33.597  1.00  0.00      QMMM C
ATOM   1945 NH1  ARG   120      22.379  31.479  34.211  1.00  0.00      QMMM N
ATOM   1946 HH11 ARG   120      22.261  32.015  35.049  1.00  0.00      QMMM H
ATOM   1947 HH12 ARG   120      23.288  31.370  33.781  1.00  0.00      QMMM H
ATOM   1948 NH2  ARG   120      21.676  30.268  32.516  1.00  0.00      QMMM N
ATOM   1949 HH21 ARG   120      20.959  29.719  32.024  1.00  0.00      QMMM H
ATOM   1950 HH22 ARG   120      22.621  30.283  32.169  1.00  0.00      QMMM H
ATOM   1951 C    ARG   120      15.284  32.924  32.986  1.00  0.00      QMMM C
ATOM   1952 O    ARG   120      15.980  33.455  32.126  1.00  0.00      QMMM O
ATOM   1953 N    VAL   121      14.531  33.634  33.814  1.00  0.00      QMMM N
ATOM   1954 H    VAL   121      13.994  33.137  34.504  1.00  0.00      QMMM H
ATOM   1955 CA   VAL   121      14.511  35.105  33.846  1.00  0.00      QMMM C
ATOM   1956 HA   VAL   121      14.376  35.480  32.831  1.00  0.00      QMMM H
ATOM   1957 CB   VAL   121      13.349  35.615  34.716  1.00  0.00      QMMM C
ATOM   1958 HB   VAL   121      13.548  35.376  35.761  1.00  0.00      QMMM H
ATOM   1959 CG1  VAL   121      13.170  37.132  34.579  1.00  0.00      QMMM C
ATOM   1960 HG11 VAL   121      12.995  37.401  33.536  1.00  0.00      QMMM H
ATOM   1961 HG12 VAL   121      12.322  37.461  35.180  1.00  0.00      QMMM H
ATOM   1962 HG13 VAL   121      14.057  37.652  34.939  1.00  0.00      QMMM H
ATOM   1963 CG2  VAL   121      12.032  34.939  34.321  1.00  0.00      QMMM C
ATOM   1964 HG21 VAL   121      12.087  33.860  34.441  1.00  0.00      QMMM H
ATOM   1965 HG22 VAL   121      11.247  35.292  34.981  1.00  0.00      QMMM H
ATOM   1966 HG23 VAL   121      11.774  35.180  33.289  1.00  0.00      QMMM H
ATOM   1967 C    VAL   121      15.841  35.630  34.388  1.00  0.00      QMMM C
ATOM   1968 O    VAL   121      16.278  35.196  35.451  1.00  0.00      QMMM O
ATOM   1969 N    LEU   122      16.471  36.563  33.674  1.00  0.00      QMMM N
ATOM   1970 H    LEU   122      16.049  36.842  32.792  1.00  0.00      QMMM H
ATOM   1971 CA   LEU   122      17.696  37.261  34.079  1.00  0.00      QMMM C
ATOM   1972 HA   LEU   122      17.880  37.097  35.141  1.00  0.00      QMMM H
ATOM   1973 CB   LEU   122      18.912  36.723  33.285  1.00  0.00      QMMM C
ATOM   1974 HB2  LEU   122      18.714  36.865  32.221  1.00  0.00      QMMM H
ATOM   1975 HB3  LEU   122      19.782  37.332  33.539  1.00  0.00      QMMM H
ATOM   1976 CG   LEU   122      19.291  35.247  33.513  1.00  0.00      QMMM C
ATOM   1977 HG   LEU   122      18.457  34.606  33.228  1.00  0.00      QMMM H
ATOM   1978 CD1  LEU   122      20.502  34.884  32.648  1.00  0.00      QMMM C
ATOM   1979 HD11 LEU   122      21.379  35.447  32.971  1.00  0.00      QMMM H
ATOM   1980 HD12 LEU   122      20.707  33.817  32.715  1.00  0.00      QMMM H
ATOM   1981 HD13 LEU   122      20.303  35.135  31.609  1.00  0.00      QMMM H
ATOM   1982 CD2  LEU   122      19.689  34.946  34.961  1.00  0.00      QMMM C
ATOM   1983 HD21 LEU   122      18.839  35.106  35.623  1.00  0.00      QMMM H
ATOM   1984 HD22 LEU   122      20.003  33.910  35.052  1.00  0.00      QMMM H
ATOM   1985 HD23 LEU   122      20.504  35.603  35.268  1.00  0.00      QMMM H
ATOM   1986 C    LEU   122      17.508  38.778  33.901  1.00  0.00      QMMM C
ATOM   1987 O    LEU   122      18.204  39.401  33.103  1.00  0.00      QMMM O
ATOM   1988 N    ARG   123      16.561  39.384  34.635  1.00  0.00      QMMM N
ATOM   1989 H    ARG   123      16.048  38.813  35.288  1.00  0.00      QMMM H
ATOM   1990 CA   ARG   123      16.284  40.834  34.571  1.00  0.00      QMMM C
ATOM   1991 HA   ARG   123      15.982  41.046  33.550  1.00  0.00      QMMM H
ATOM   1992 CB   ARG   123      15.115  41.198  35.515  1.00  0.00      QMMM C
ATOM   1993 HB2  ARG   123      14.288  40.517  35.305  1.00  0.00      QMMM H
ATOM   1994 HB3  ARG   123      15.427  41.041  36.549  1.00  0.00      QMMM H
ATOM   1995 CG   ARG   123      14.589  42.642  35.364  1.00  0.00      QMMM C
ATOM   1996 HG2  ARG   123      15.339  43.343  35.735  1.00  0.00      QMMM H
ATOM   1997 HG3  ARG   123      14.397  42.856  34.317  1.00  0.00      QMMM H
ATOM   1998 CD   ARG   123      13.273  42.839  36.136  1.00  0.00      QMMM C
ATOM   1999 HD2  ARG   123      12.522  42.152  35.741  1.00  0.00      QMMM H
ATOM   2000 HD3  ARG   123      13.441  42.574  37.181  1.00  0.00      QMMM H
ATOM   2001 NE   ARG   123      12.780  44.233  36.079  1.00  0.00      QMMM N
ATOM   2002 HE   ARG   123      13.323  44.933  36.558  1.00  0.00      QMMM H
ATOM   2003 CZ   ARG   123      11.637  44.675  35.574  1.00  0.00      QMMM C
ATOM   2004 NH1  ARG   123      11.271  45.901  35.800  1.00  0.00      QMMM N
ATOM   2005 HH11 ARG   123      11.864  46.545  36.293  1.00  0.00      QMMM H
ATOM   2006 HH12 ARG   123      10.508  46.284  35.246  1.00  0.00      QMMM H
ATOM   2007 NH2  ARG   123      10.846  43.953  34.841  1.00  0.00      QMMM N
ATOM   2008 HH21 ARG   123      11.170  43.065  34.449  1.00  0.00      QMMM H
ATOM   2009 HH22 ARG   123       9.887  44.205  34.646  1.00  0.00      QMMM H
ATOM   2010 C    ARG   123      17.558  41.656  34.820  1.00  0.00      QMMM C
ATOM   2011 O    ARG   123      18.371  41.282  35.668  1.00  0.00      QMMM O
ATOM   2012 N    ASN   124      17.779  42.704  34.029  1.00  0.00      QMMM N
ATOM   2013 H    ASN   124      17.076  42.906  33.328  1.00  0.00      QMMM H
ATOM   2014 CA   ASN   124      18.967  43.553  34.100  1.00  0.00      QMMM C
ATOM   2015 HA   ASN   124      19.843  42.919  34.153  1.00  0.00      QMMM H
ATOM   2016 CB   ASN   124      19.100  44.415  32.833  1.00  0.00      QMMM C
ATOM   2017 HB2  ASN   124      18.148  44.894  32.614  1.00  0.00      QMMM H
ATOM   2018 HB3  ASN   124      19.839  45.194  33.011  1.00  0.00      QMMM H
ATOM   2019 CG   ASN   124      19.595  43.671  31.610  1.00  0.00      QMMM C
ATOM   2020 OD1  ASN   124      20.160  42.587  31.679  1.00  0.00      QMMM O
ATOM   2021 ND2  ASN   124      19.449  44.272  30.460  1.00  0.00      QMMM N
ATOM   2022 HD21 ASN   124      19.700  43.786  29.610  1.00  0.00      QMMM H
ATOM   2023 HD22 ASN   124      19.011  45.189  30.367  1.00  0.00      QMMM H
ATOM   2024 C    ASN   124      19.006  44.415  35.367  1.00  0.00      QMMM C
ATOM   2025 O    ASN   124      17.995  44.701  36.007  1.00  0.00      QMMM O
ATOM   2026 N    ASP   125      20.213  44.864  35.695  1.00  0.00      QMMM N
ATOM   2027 H    ASP   125      20.976  44.590  35.088  1.00  0.00      QMMM H
ATOM   2028 CA   ASP   125      20.609  45.548  36.933  1.00  0.00      QMMM C
ATOM   2029 HA   ASP   125      20.108  45.064  37.773  1.00  0.00      QMMM H
ATOM   2030 CB   ASP   125      22.127  45.332  37.095  1.00  0.00      QMMM C
ATOM   2031 HB2  ASP   125      22.642  46.010  36.414  1.00  0.00      QMMM H
ATOM   2032 HB3  ASP   125      22.426  45.570  38.117  1.00  0.00      QMMM H
ATOM   2033 CG   ASP   125      22.563  43.904  36.746  1.00  0.00      QMMM C
ATOM   2034 OD1  ASP   125      23.151  43.729  35.657  1.00  0.00      QMMM O
ATOM   2035 OD2  ASP   125      22.200  42.947  37.459  1.00  0.00      QMMM O
ATOM   2036 C    ASP   125      20.222  47.052  36.948  1.00  0.00      QMMM C
ATOM   2037 O    ASP   125      20.892  47.857  37.603  1.00  0.00      QMMM O
ATOM   2038 N    ARG   126      19.198  47.409  36.148  1.00  0.00      QMMM N
ATOM   2039 H    ARG   126      18.764  46.585  35.743  1.00  0.00      QMMM H
ATOM   2040 CA   ARG   126      18.755  48.685  35.519  1.00  0.00      QMMM C
ATOM   2041 HA   ARG   126      17.798  48.955  35.964  1.00  0.00      QMMM H
ATOM   2042 CB   ARG   126      19.740  49.854  35.751  1.00  0.00      QMMM C
ATOM   2043 HB2  ARG   126      19.307  50.783  35.380  1.00  0.00      QMMM H
ATOM   2044 HB3  ARG   126      19.879  49.985  36.825  1.00  0.00      QMMM H
ATOM   2045 CG   ARG   126      21.091  49.625  35.049  1.00  0.00      QMMM C
ATOM   2046 HG2  ARG   126      21.293  48.556  34.985  1.00  0.00      QMMM H
ATOM   2047 HG3  ARG   126      21.046  50.006  34.031  1.00  0.00      QMMM H
ATOM   2048 CD   ARG   126      22.259  50.291  35.779  1.00  0.00      QMMM C
ATOM   2049 HD2  ARG   126      22.324  51.338  35.475  1.00  0.00      QMMM H
ATOM   2050 HD3  ARG   126      22.093  50.257  36.856  1.00  0.00      QMMM H
ATOM   2051 NE   ARG   126      23.508  49.592  35.444  1.00  0.00      QMMM N
ATOM   2052 HE   ARG   126      23.872  49.679  34.495  1.00  0.00      QMMM H
ATOM   2053 CZ   ARG   126      24.101  48.629  36.120  1.00  0.00      QMMM C
ATOM   2054 NH1  ARG   126      23.706  48.238  37.299  1.00  0.00      QMMM N
ATOM   2055 HH11 ARG   126      22.762  48.492  37.575  1.00  0.00      QMMM H
ATOM   2056 HH12 ARG   126      24.158  47.472  37.752  1.00  0.00      QMMM H
ATOM   2057 NH2  ARG   126      25.099  48.008  35.572  1.00  0.00      QMMM N
ATOM   2058 HH21 ARG   126      25.202  48.222  34.572  1.00  0.00      QMMM H
ATOM   2059 HH22 ARG   126      25.519  47.197  35.974  1.00  0.00      QMMM H
ATOM   2060 C    ARG   126      18.496  48.448  34.017  1.00  0.00      QMMM C
ATOM   2061 O    ARG   126      18.660  47.330  33.542  1.00  0.00      QMMM O
ATOM   2062 N    ARG   127      18.113  49.481  33.260  1.00  0.00      QMMM N
ATOM   2063 H    ARG   127      18.019  50.365  33.732  1.00  0.00      QMMM H
ATOM   2064 CA   ARG   127      18.131  49.476  31.783  1.00  0.00      QMMM C
ATOM   2065 HA   ARG   127      17.665  48.556  31.416  1.00  0.00      QMMM H
ATOM   2066 CB   ARG   127      17.343  50.699  31.275  1.00  0.00      QMMM C
ATOM   2067 HB2  ARG   127      16.334  50.673  31.690  1.00  0.00      QMMM H
ATOM   2068 HB3  ARG   127      17.830  51.603  31.645  1.00  0.00      QMMM H
ATOM   2069 CG   ARG   127      17.249  50.802  29.743  1.00  0.00      QMMM C
ATOM   2070 HG2  ARG   127      16.906  51.806  29.494  1.00  0.00      QMMM H
ATOM   2071 HG3  ARG   127      18.228  50.659  29.285  1.00  0.00      QMMM H
ATOM   2072 CD   ARG   127      16.256  49.785  29.171  1.00  0.00      QMMM C
ATOM   2073 HD2  ARG   127      16.583  48.788  29.452  1.00  0.00      QMMM H
ATOM   2074 HD3  ARG   127      15.286  49.955  29.626  1.00  0.00      QMMM H
ATOM   2075 NE   ARG   127      16.152  49.862  27.701  1.00  0.00      QMMM N
ATOM   2076 HE   ARG   127      16.596  49.092  27.193  1.00  0.00      QMMM H
ATOM   2077 CZ   ARG   127      15.636  50.856  27.002  1.00  0.00      QMMM C
ATOM   2078 NH1  ARG   127      14.925  51.791  27.563  1.00  0.00      QMMM N
ATOM   2079 HH11 ARG   127      14.521  51.559  28.453  1.00  0.00      QMMM H
ATOM   2080 HH12 ARG   127      14.616  52.602  27.050  1.00  0.00      QMMM H
ATOM   2081 NH2  ARG   127      15.831  50.954  25.727  1.00  0.00      QMMM N
ATOM   2082 HH21 ARG   127      16.320  50.172  25.288  1.00  0.00      QMMM H
ATOM   2083 HH22 ARG   127      15.589  51.785  25.206  1.00  0.00      QMMM H
ATOM   2084 C    ARG   127      19.578  49.518  31.274  1.00  0.00      QMMM C
ATOM   2085 O    ARG   127      20.298  50.453  31.615  1.00  0.00      QMMM O
ATOM   2086 N    GLU   128      19.989  48.557  30.451  1.00  0.00      QMMM N
ATOM   2087 H    GLU   128      19.318  47.820  30.238  1.00  0.00      QMMM H
ATOM   2088 CA   GLU   128      21.340  48.461  29.866  1.00  0.00      QMMM C
ATOM   2089 HA   GLU   128      21.855  49.408  30.018  1.00  0.00      QMMM H
ATOM   2090 CB   GLU   128      22.139  47.351  30.578  1.00  0.00      QMMM C
ATOM   2091 HB2  GLU   128      21.516  46.457  30.640  1.00  0.00      QMMM H
ATOM   2092 HB3  GLU   128      23.019  47.093  29.988  1.00  0.00      QMMM H
ATOM   2093 CG   GLU   128      22.613  47.726  31.993  1.00  0.00      QMMM C
ATOM   2094 HG2  GLU   128      21.779  48.128  32.568  1.00  0.00      QMMM H
ATOM   2095 HG3  GLU   128      22.933  46.807  32.488  1.00  0.00      QMMM H
ATOM   2096 CD   GLU   128      23.789  48.720  32.009  1.00  0.00      QMMM C
ATOM   2097 OE1  GLU   128      24.521  48.741  33.026  1.00  0.00      QMMM O
ATOM   2098 OE2  GLU   128      24.004  49.444  31.011  1.00  0.00      QMMM O
ATOM   2099 C    GLU   128      21.366  48.245  28.340  1.00  0.00      QMMM C
ATOM   2100 O    GLU   128      22.410  48.426  27.712  1.00  0.00      QMMM O
ATOM   2101 N    GLY   129      20.233  47.930  27.709  1.00  0.00      QMMM N
ATOM   2102 H    GLY   129      19.397  47.716  28.250  1.00  0.00      QMMM H
ATOM   2103 CA   GLY   129      20.109  47.835  26.254  1.00  0.00      QMMM C
ATOM   2104 HA2  GLY   129      19.080  48.060  25.986  1.00  0.00      QMMM H
ATOM   2105 HA3  GLY   129      20.759  48.575  25.796  1.00  0.00      QMMM H
ATOM   2106 C    GLY   129      20.469  46.466  25.678  1.00  0.00      QMMM C
ATOM   2107 O    GLY   129      21.103  45.632  26.334  1.00  0.00      QMMM O
ATOM   2108 N    LEU   130      20.080  46.216  24.422  1.00  0.00      QMMM N
ATOM   2109 H    LEU   130      19.587  46.939  23.906  1.00  0.00      QMMM H
ATOM   2110 CA   LEU   130      20.094  44.866  23.848  1.00  0.00      QMMM C
ATOM   2111 HA   LEU   130      19.523  44.237  24.533  1.00  0.00      QMMM H
ATOM   2112 CB   LEU   130      19.310  44.846  22.521  1.00  0.00      QMMM C
ATOM   2113 HB2  LEU   130      18.864  43.857  22.408  1.00  0.00      QMMM H
ATOM   2114 HB3  LEU   130      18.481  45.540  22.628  1.00  0.00      QMMM H
ATOM   2115 CG   LEU   130      20.054  45.198  21.218  1.00  0.00      QMMM C
ATOM   2116 HG   LEU   130      20.692  46.067  21.362  1.00  0.00      QMMM H
ATOM   2117 CD1  LEU   130      20.899  44.027  20.717  1.00  0.00      QMMM C
ATOM   2118 HD11 LEU   130      20.389  43.089  20.928  1.00  0.00      QMMM H
ATOM   2119 HD12 LEU   130      21.050  44.112  19.646  1.00  0.00      QMMM H
ATOM   2120 HD13 LEU   130      21.876  44.018  21.187  1.00  0.00      QMMM H
ATOM   2121 CD2  LEU   130      19.041  45.505  20.113  1.00  0.00      QMMM C
ATOM   2122 HD21 LEU   130      18.387  46.316  20.430  1.00  0.00      QMMM H
ATOM   2123 HD22 LEU   130      19.564  45.808  19.207  1.00  0.00      QMMM H
ATOM   2124 HD23 LEU   130      18.443  44.617  19.917  1.00  0.00      QMMM H
ATOM   2125 C    LEU   130      21.496  44.240  23.760  1.00  0.00      QMMM C
ATOM   2126 O    LEU   130      21.636  43.033  23.935  1.00  0.00      QMMM O
ATOM   2127 N    MET   131      22.550  45.035  23.535  1.00  0.00      QMMM N
ATOM   2128 H    MET   131      22.360  46.015  23.375  1.00  0.00      QMMM H
ATOM   2129 CA   MET   131      23.927  44.536  23.391  1.00  0.00      QMMM C
ATOM   2130 HA   MET   131      23.930  43.747  22.637  1.00  0.00      QMMM H
ATOM   2131 CB   MET   131      24.886  45.644  22.924  1.00  0.00      QMMM C
ATOM   2132 HB2  MET   131      25.001  46.413  23.690  1.00  0.00      QMMM H
ATOM   2133 HB3  MET   131      25.863  45.196  22.741  1.00  0.00      QMMM H
ATOM   2134 CG   MET   131      24.408  46.301  21.632  1.00  0.00      QMMM C
ATOM   2135 HG2  MET   131      25.277  46.682  21.102  1.00  0.00      QMMM H
ATOM   2136 HG3  MET   131      23.937  45.547  21.006  1.00  0.00      QMMM H
ATOM   2137 SD   MET   131      23.247  47.665  21.862  1.00  0.00      QMMM S
ATOM   2138 CE   MET   131      23.056  48.137  20.129  1.00  0.00      QMMM C
ATOM   2139 HE1  MET   131      22.514  47.357  19.598  1.00  0.00      QMMM H
ATOM   2140 HE2  MET   131      22.498  49.067  20.075  1.00  0.00      QMMM H
ATOM   2141 HE3  MET   131      24.034  48.285  19.670  1.00  0.00      QMMM H
ATOM   2142 C    MET   131      24.428  43.917  24.694  1.00  0.00      QMMM C
ATOM   2143 O    MET   131      24.713  42.718  24.754  1.00  0.00      QMMM O
ATOM   2144 N    ARG   132      24.484  44.732  25.757  1.00  0.00      QMMM N
ATOM   2145 H    ARG   132      24.196  45.693  25.616  1.00  0.00      QMMM H
ATOM   2146 CA   ARG   132      24.839  44.286  27.108  1.00  0.00      QMMM C
ATOM   2147 HA   ARG   132      25.825  43.823  27.067  1.00  0.00      QMMM H
ATOM   2148 CB   ARG   132      24.906  45.485  28.074  1.00  0.00      QMMM C
ATOM   2149 HB2  ARG   132      23.964  46.036  28.058  1.00  0.00      QMMM H
ATOM   2150 HB3  ARG   132      25.073  45.106  29.083  1.00  0.00      QMMM H
ATOM   2151 CG   ARG   132      26.067  46.426  27.696  1.00  0.00      QMMM C
ATOM   2152 HG2  ARG   132      26.939  45.817  27.465  1.00  0.00      QMMM H
ATOM   2153 HG3  ARG   132      25.810  46.990  26.798  1.00  0.00      QMMM H
ATOM   2154 CD   ARG   132      26.481  47.390  28.819  1.00  0.00      QMMM C
ATOM   2155 HD2  ARG   132      26.507  46.849  29.766  1.00  0.00      QMMM H
ATOM   2156 HD3  ARG   132      27.491  47.750  28.626  1.00  0.00      QMMM H
ATOM   2157 NE   ARG   132      25.593  48.551  28.952  1.00  0.00      QMMM N
ATOM   2158 HE   ARG   132      25.006  48.642  29.779  1.00  0.00      QMMM H
ATOM   2159 CZ   ARG   132      25.522  49.639  28.211  1.00  0.00      QMMM C
ATOM   2160 NH1  ARG   132      26.206  49.836  27.126  1.00  0.00      QMMM N
ATOM   2161 HH11 ARG   132      26.801  49.124  26.729  1.00  0.00      QMMM H
ATOM   2162 HH12 ARG   132      25.958  50.673  26.601  1.00  0.00      QMMM H
ATOM   2163 NH2  ARG   132      24.746  50.604  28.581  1.00  0.00      QMMM N
ATOM   2164 HH21 ARG   132      24.249  50.481  29.462  1.00  0.00      QMMM H
ATOM   2165 HH22 ARG   132      24.669  51.404  27.957  1.00  0.00      QMMM H
ATOM   2166 C    ARG   132      23.905  43.178  27.590  1.00  0.00      QMMM C
ATOM   2167 O    ARG   132      24.388  42.200  28.154  1.00  0.00      QMMM O
ATOM   2168 N    SER   133      22.611  43.258  27.271  1.00  0.00      QMMM N
ATOM   2169 H    SER   133      22.295  44.119  26.838  1.00  0.00      QMMM H
ATOM   2170 CA   SER   133      21.631  42.193  27.527  1.00  0.00      QMMM C
ATOM   2171 HA   SER   133      21.595  42.033  28.605  1.00  0.00      QMMM H
ATOM   2172 CB   SER   133      20.227  42.599  27.075  1.00  0.00      QMMM C
ATOM   2173 HB2  SER   133      20.203  42.763  26.000  1.00  0.00      QMMM H
ATOM   2174 HB3  SER   133      19.530  41.800  27.324  1.00  0.00      QMMM H
ATOM   2175 OG   SER   133      19.824  43.769  27.737  1.00  0.00      QMMM O
ATOM   2176 HG   SER   133      20.213  44.540  27.279  1.00  0.00      QMMM H
ATOM   2177 C    SER   133      22.005  40.858  26.875  1.00  0.00      QMMM C
ATOM   2178 O    SER   133      22.144  39.858  27.579  1.00  0.00      QMMM O
ATOM   2179 N    ARG   134      22.202  40.816  25.550  1.00  0.00      QMMM N
ATOM   2180 H    ARG   134      22.080  41.669  25.012  1.00  0.00      QMMM H
ATOM   2181 CA   ARG   134      22.525  39.583  24.827  1.00  0.00      QMMM C
ATOM   2182 HA   ARG   134      21.681  38.890  24.967  1.00  0.00      QMMM H
ATOM   2183 CB   ARG   134      22.719  39.832  23.325  1.00  0.00      QMMM C
ATOM   2184 HB2  ARG   134      23.341  40.725  23.160  1.00  0.00      QMMM H
ATOM   2185 HB3  ARG   134      23.298  38.997  22.904  1.00  0.00      QMMM H
ATOM   2186 CG   ARG   134      21.451  39.955  22.483  1.00  0.00      QMMM C
ATOM   2187 HG2  ARG   134      20.780  39.109  22.698  1.00  0.00      QMMM H
ATOM   2188 HG3  ARG   134      20.898  40.876  22.711  1.00  0.00      QMMM H
ATOM   2189 CD   ARG   134      21.839  39.948  21.009  1.00  0.00      QMMM C
ATOM   2190 HD2  ARG   134      22.590  40.730  20.845  1.00  0.00      QMMM H
ATOM   2191 HD3  ARG   134      22.309  38.983  20.767  1.00  0.00      QMMM H
ATOM   2192 NE   ARG   134      20.750  40.211  20.094  1.00  0.00      QMMM N
ATOM   2193 HE   ARG   134      19.839  39.844  20.332  1.00  0.00      QMMM H
ATOM   2194 CZ   ARG   134      20.816  41.132  19.106  1.00  0.00      QMMM C
ATOM   2195 NH1  ARG   134      19.700  41.669  18.622  1.00  0.00      QMMM N
ATOM   2196 HH11 ARG   134      18.801  41.422  19.003  1.00  0.00      QMMM H
ATOM   2197 HH12 ARG   134      19.682  42.072  17.680  1.00  0.00      QMMM H
ATOM   2198 NH2  ARG   134      21.998  41.559  18.675  1.00  0.00      QMMM N
ATOM   2199 HH21 ARG   134      22.724  40.857  18.611  1.00  0.00      QMMM H
ATOM   2200 HH22 ARG   134      22.037  42.399  18.018  1.00  0.00      QMMM H
ATOM   2201 C    ARG   134      23.778  38.904  25.402  1.00  0.00      QMMM C
ATOM   2202 O    ARG   134      23.769  37.690  25.606  1.00  0.00      QMMM O
ATOM   2203 N    VAL   135      24.839  39.665  25.703  1.00  0.00      QMMM N
ATOM   2204 H    VAL   135      24.774  40.659  25.503  1.00  0.00      QMMM H
ATOM   2205 CA   VAL   135      26.047  39.140  26.371  1.00  0.00      QMMM C
ATOM   2206 HA   VAL   135      26.406  38.279  25.805  1.00  0.00      QMMM H
ATOM   2207 CB   VAL   135      27.182  40.178  26.401  1.00  0.00      QMMM C
ATOM   2208 HB   VAL   135      26.857  41.045  26.975  1.00  0.00      QMMM H
ATOM   2209 CG1  VAL   135      28.457  39.606  27.029  1.00  0.00      QMMM C
ATOM   2210 HG11 VAL   135      28.760  38.698  26.507  1.00  0.00      QMMM H
ATOM   2211 HG12 VAL   135      29.264  40.336  26.979  1.00  0.00      QMMM H
ATOM   2212 HG13 VAL   135      28.291  39.364  28.079  1.00  0.00      QMMM H
ATOM   2213 CG2  VAL   135      27.538  40.624  24.978  1.00  0.00      QMMM C
ATOM   2214 HG21 VAL   135      26.702  41.164  24.543  1.00  0.00      QMMM H
ATOM   2215 HG22 VAL   135      28.398  41.294  24.999  1.00  0.00      QMMM H
ATOM   2216 HG23 VAL   135      27.765  39.757  24.361  1.00  0.00      QMMM H
ATOM   2217 C    VAL   135      25.727  38.627  27.778  1.00  0.00      QMMM C
ATOM   2218 O    VAL   135      25.979  37.461  28.059  1.00  0.00      QMMM O
ATOM   2219 N    ARG   136      25.120  39.446  28.648  1.00  0.00      QMMM N
ATOM   2220 H    ARG   136      24.914  40.392  28.334  1.00  0.00      QMMM H
ATOM   2221 CA   ARG   136      24.737  39.088  30.031  1.00  0.00      QMMM C
ATOM   2222 HA   ARG   136      25.647  38.862  30.588  1.00  0.00      QMMM H
ATOM   2223 CB   ARG   136      24.073  40.324  30.666  1.00  0.00      QMMM C
ATOM   2224 HB2  ARG   136      24.758  41.165  30.549  1.00  0.00      QMMM H
ATOM   2225 HB3  ARG   136      23.157  40.556  30.119  1.00  0.00      QMMM H
ATOM   2226 CG   ARG   136      23.735  40.207  32.159  1.00  0.00      QMMM C
ATOM   2227 HG2  ARG   136      22.939  39.473  32.291  1.00  0.00      QMMM H
ATOM   2228 HG3  ARG   136      24.616  39.885  32.717  1.00  0.00      QMMM H
ATOM   2229 CD   ARG   136      23.280  41.585  32.675  1.00  0.00      QMMM C
ATOM   2230 HD2  ARG   136      24.136  42.263  32.667  1.00  0.00      QMMM H
ATOM   2231 HD3  ARG   136      22.534  41.996  31.995  1.00  0.00      QMMM H
ATOM   2232 NE   ARG   136      22.727  41.544  34.043  1.00  0.00      QMMM N
ATOM   2233 HE   ARG   136      23.157  42.151  34.746  1.00  0.00      QMMM H
ATOM   2234 CZ   ARG   136      21.564  41.056  34.424  1.00  0.00      QMMM C
ATOM   2235 NH1  ARG   136      20.729  40.553  33.561  1.00  0.00      QMMM N
ATOM   2236 HH11 ARG   136      20.836  40.888  32.613  1.00  0.00      QMMM H
ATOM   2237 HH12 ARG   136      19.812  40.232  33.830  1.00  0.00      QMMM H
ATOM   2238 NH2  ARG   136      21.181  41.123  35.663  1.00  0.00      QMMM N
ATOM   2239 HH21 ARG   136      21.739  41.666  36.335  1.00  0.00      QMMM H
ATOM   2240 HH22 ARG   136      20.209  40.961  35.888  1.00  0.00      QMMM H
ATOM   2241 C    ARG   136      23.873  37.818  30.116  1.00  0.00      QMMM C
ATOM   2242 O    ARG   136      24.007  37.056  31.070  1.00  0.00      QMMM O
ATOM   2243 N    GLY   137      23.048  37.548  29.103  1.00  0.00      QMMM N
ATOM   2244 H    GLY   137      22.951  38.277  28.405  1.00  0.00      QMMM H
ATOM   2245 CA   GLY   137      22.339  36.278  28.924  1.00  0.00      QMMM C
ATOM   2246 HA2  GLY   137      21.903  35.973  29.875  1.00  0.00      QMMM H
ATOM   2247 HA3  GLY   137      21.532  36.419  28.206  1.00  0.00      QMMM H
ATOM   2248 C    GLY   137      23.234  35.139  28.417  1.00  0.00      QMMM C
ATOM   2249 O    GLY   137      23.343  34.100  29.066  1.00  0.00      QMMM O
ATOM   2250 N    ALA   138      23.861  35.310  27.251  1.00  0.00      QMMM N
ATOM   2251 H    ALA   138      23.774  36.207  26.785  1.00  0.00      QMMM H
ATOM   2252 CA   ALA   138      24.679  34.291  26.586  1.00  0.00      QMMM C
ATOM   2253 HA   ALA   138      24.051  33.424  26.383  1.00  0.00      QMMM H
ATOM   2254 CB   ALA   138      25.154  34.863  25.252  1.00  0.00      QMMM C
ATOM   2255 HB1  ALA   138      25.724  35.777  25.419  1.00  0.00      QMMM H
ATOM   2256 HB2  ALA   138      25.792  34.137  24.751  1.00  0.00      QMMM H
ATOM   2257 HB3  ALA   138      24.290  35.081  24.626  1.00  0.00      QMMM H
ATOM   2258 C    ALA   138      25.871  33.802  27.426  1.00  0.00      QMMM C
ATOM   2259 O    ALA   138      26.125  32.600  27.506  1.00  0.00      QMMM O
ATOM   2260 N    ASP   139      26.576  34.705  28.101  1.00  0.00      QMMM N
ATOM   2261 H    ASP   139      26.357  35.687  27.953  1.00  0.00      QMMM H
ATOM   2262 CA   ASP   139      27.680  34.394  29.010  1.00  0.00      QMMM C
ATOM   2263 HA   ASP   139      28.445  33.830  28.472  1.00  0.00      QMMM H
ATOM   2264 CB   ASP   139      28.312  35.700  29.514  1.00  0.00      QMMM C
ATOM   2265 HB2  ASP   139      27.537  36.376  29.876  1.00  0.00      QMMM H
ATOM   2266 HB3  ASP   139      28.957  35.457  30.360  1.00  0.00      QMMM H
ATOM   2267 CG   ASP   139      29.172  36.403  28.457  1.00  0.00      QMMM C
ATOM   2268 OD1  ASP   139      30.073  37.172  28.859  1.00  0.00      QMMM O
ATOM   2269 OD2  ASP   139      29.094  36.084  27.246  1.00  0.00      QMMM O
ATOM   2270 C    ASP   139      27.197  33.526  30.180  1.00  0.00      QMMM C
ATOM   2271 O    ASP   139      27.795  32.493  30.483  1.00  0.00      QMMM O
ATOM   2272 N    ALA   140      26.050  33.870  30.772  1.00  0.00      QMMM N
ATOM   2273 H    ALA   140      25.595  34.714  30.447  1.00  0.00      QMMM H
ATOM   2274 CA   ALA   140      25.399  33.090  31.822  1.00  0.00      QMMM C
ATOM   2275 HA   ALA   140      26.149  32.850  32.577  1.00  0.00      QMMM H
ATOM   2276 CB   ALA   140      24.340  33.992  32.470  1.00  0.00      QMMM C
ATOM   2277 HB1  ALA   140      23.538  34.202  31.761  1.00  0.00      QMMM H
ATOM   2278 HB2  ALA   140      23.927  33.512  33.353  1.00  0.00      QMMM H
ATOM   2279 HB3  ALA   140      24.795  34.937  32.775  1.00  0.00      QMMM H
ATOM   2280 C    ALA   140      24.786  31.751  31.341  1.00  0.00      QMMM C
ATOM   2281 O    ALA   140      24.407  30.918  32.177  1.00  0.00      QMMM O
ATOM   2282 N    ALA   141      24.654  31.525  30.028  1.00  0.00      QMMM N
ATOM   2283 H    ALA   141      24.909  32.288  29.413  1.00  0.00      QMMM H
ATOM   2284 CA   ALA   141      24.012  30.349  29.434  1.00  0.00      QMMM C
ATOM   2285 HA   ALA   141      23.026  30.247  29.884  1.00  0.00      QMMM H
ATOM   2286 CB   ALA   141      23.813  30.598  27.937  1.00  0.00      QMMM C
ATOM   2287 HB1  ALA   141      24.764  30.537  27.412  1.00  0.00      QMMM H
ATOM   2288 HB2  ALA   141      23.158  29.836  27.533  1.00  0.00      QMMM H
ATOM   2289 HB3  ALA   141      23.356  31.574  27.772  1.00  0.00      QMMM H
ATOM   2290 C    ALA   141      24.760  29.021  29.675  1.00  0.00      QMMM C
ATOM   2291 O    ALA   141      25.967  28.994  29.912  1.00  0.00      QMMM O
ATOM   2292 N    GLN   142      24.029  27.911  29.583  1.00  0.00      QMMM N
ATOM   2293 H    GLN   142      23.041  28.073  29.388  1.00  0.00      QMMM H
ATOM   2294 CA   GLN   142      24.363  26.596  30.145  1.00  0.00      QMMM C
ATOM   2295 HA   GLN   142      25.384  26.619  30.532  1.00  0.00      QMMM H
ATOM   2296 CB   GLN   142      23.404  26.321  31.325  1.00  0.00      QMMM C
ATOM   2297 HB2  GLN   142      22.377  26.323  30.958  1.00  0.00      QMMM H
ATOM   2298 HB3  GLN   142      23.609  25.333  31.738  1.00  0.00      QMMM H
ATOM   2299 CG   GLN   142      23.525  27.339  32.469  1.00  0.00      QMMM C
ATOM   2300 HG2  GLN   142      23.344  28.339  32.089  1.00  0.00      QMMM H
ATOM   2301 HG3  GLN   142      22.765  27.118  33.218  1.00  0.00      QMMM H
ATOM   2302 CD   GLN   142      24.889  27.281  33.141  1.00  0.00      QMMM C
ATOM   2303 OE1  GLN   142      25.302  26.248  33.635  1.00  0.00      QMMM O
ATOM   2304 NE2  GLN   142      25.637  28.360  33.172  1.00  0.00      QMMM N
ATOM   2305 HE21 GLN   142      26.536  28.222  33.600  1.00  0.00      QMMM H
ATOM   2306 HE22 GLN   142      25.373  29.228  32.725  1.00  0.00      QMMM H
ATOM   2307 C    GLN   142      24.320  25.453  29.111  1.00  0.00      QMMM C
ATOM   2308 O    GLN   142      24.134  24.291  29.485  1.00  0.00      QMMM O
ATOM   2309 N    ALA   143      24.449  25.753  27.818  1.00  0.00      QMMM N
ATOM   2310 H    ALA   143      24.577  26.723  27.568  1.00  0.00      QMMM H
ATOM   2311 CA   ALA   143      24.421  24.779  26.723  1.00  0.00      QMMM C
ATOM   2312 HA   ALA   143      24.437  23.770  27.135  1.00  0.00      QMMM H
ATOM   2313 CB   ALA   143      23.105  24.963  25.967  1.00  0.00      QMMM C
ATOM   2314 HB1  ALA   143      23.155  25.863  25.355  1.00  0.00      QMMM H
ATOM   2315 HB2  ALA   143      22.913  24.099  25.340  1.00  0.00      QMMM H
ATOM   2316 HB3  ALA   143      22.282  25.065  26.670  1.00  0.00      QMMM H
ATOM   2317 C    ALA   143      25.643  24.905  25.793  1.00  0.00      QMMM C
ATOM   2318 O    ALA   143      26.464  25.811  25.949  1.00  0.00      QMMM O
ATOM   2319 N    LYS   144      25.777  23.995  24.815  1.00  0.00      QMMM N
ATOM   2320 H    LYS   144      25.031  23.321  24.690  1.00  0.00      QMMM H
ATOM   2321 CA   LYS   144      26.850  24.079  23.806  1.00  0.00      QMMM C
ATOM   2322 HA   LYS   144      27.776  24.330  24.319  1.00  0.00      QMMM H
ATOM   2323 CB   LYS   144      27.008  22.748  23.042  1.00  0.00      QMMM C
ATOM   2324 HB2  LYS   144      26.066  22.196  23.068  1.00  0.00      QMMM H
ATOM   2325 HB3  LYS   144      27.213  22.951  21.989  1.00  0.00      QMMM H
ATOM   2326 CG   LYS   144      28.134  21.845  23.574  1.00  0.00      QMMM C
ATOM   2327 HG2  LYS   144      27.892  21.551  24.596  1.00  0.00      QMMM H
ATOM   2328 HG3  LYS   144      28.148  20.940  22.966  1.00  0.00      QMMM H
ATOM   2329 CD   LYS   144      29.554  22.451  23.563  1.00  0.00      QMMM C
ATOM   2330 HD2  LYS   144      29.638  23.198  24.353  1.00  0.00      QMMM H
ATOM   2331 HD3  LYS   144      30.251  21.651  23.819  1.00  0.00      QMMM H
ATOM   2332 CE   LYS   144      29.996  23.048  22.214  1.00  0.00      QMMM C
ATOM   2333 HE2  LYS   144      30.953  22.599  21.933  1.00  0.00      QMMM H
ATOM   2334 HE3  LYS   144      29.271  22.783  21.439  1.00  0.00      QMMM H
ATOM   2335 NZ   LYS   144      30.157  24.521  22.278  1.00  0.00      QMMM N
ATOM   2336 HZ1  LYS   144      30.880  24.803  22.931  1.00  0.00      QMMM H
ATOM   2337 HZ2  LYS   144      30.409  24.923  21.370  1.00  0.00      QMMM H
ATOM   2338 HZ3  LYS   144      29.285  25.000  22.481  1.00  0.00      QMMM H
ATOM   2339 C    LYS   144      26.627  25.208  22.803  1.00  0.00      QMMM C
ATOM   2340 O    LYS   144      27.610  25.725  22.275  1.00  0.00      QMMM O
ATOM   2341 N    VAL   145      25.375  25.559  22.533  1.00  0.00      QMMM N
ATOM   2342 H    VAL   145      24.638  25.076  23.028  1.00  0.00      QMMM H
ATOM   2343 CA   VAL   145      24.961  26.482  21.471  1.00  0.00      QMMM C
ATOM   2344 HA   VAL   145      25.840  26.976  21.058  1.00  0.00      QMMM H
ATOM   2345 CB   VAL   145      24.276  25.694  20.324  1.00  0.00      QMMM C
ATOM   2346 HB   VAL   145      23.274  25.407  20.635  1.00  0.00      QMMM H
ATOM   2347 CG1  VAL   145      24.186  26.513  19.035  1.00  0.00      QMMM C
ATOM   2348 HG11 VAL   145      25.181  26.812  18.716  1.00  0.00      QMMM H
ATOM   2349 HG12 VAL   145      23.747  25.916  18.241  1.00  0.00      QMMM H
ATOM   2350 HG13 VAL   145      23.558  27.389  19.179  1.00  0.00      QMMM H
ATOM   2351 CG2  VAL   145      25.041  24.413  19.944  1.00  0.00      QMMM C
ATOM   2352 HG21 VAL   145      24.996  23.691  20.758  1.00  0.00      QMMM H
ATOM   2353 HG22 VAL   145      24.570  23.941  19.080  1.00  0.00      QMMM H
ATOM   2354 HG23 VAL   145      26.079  24.646  19.704  1.00  0.00      QMMM H
ATOM   2355 C    VAL   145      24.061  27.572  22.067  1.00  0.00      QMMM C
ATOM   2356 O    VAL   145      23.480  27.392  23.141  1.00  0.00      QMMM O
ATOM   2357 N    LEU   146      23.976  28.711  21.387  1.00  0.00      QMMM N
ATOM   2358 H    LEU   146      24.507  28.784  20.524  1.00  0.00      QMMM H
ATOM   2359 CA   LEU   146      23.118  29.850  21.697  1.00  0.00      QMMM C
ATOM   2360 HA   LEU   146      22.608  29.694  22.648  1.00  0.00      QMMM H
ATOM   2361 CB   LEU   146      23.983  31.122  21.765  1.00  0.00      QMMM C
ATOM   2362 HB2  LEU   146      24.473  31.246  20.798  1.00  0.00      QMMM H
ATOM   2363 HB3  LEU   146      23.334  31.987  21.915  1.00  0.00      QMMM H
ATOM   2364 CG   LEU   146      25.059  31.109  22.863  1.00  0.00      QMMM C
ATOM   2365 HG   LEU   146      25.621  30.179  22.824  1.00  0.00      QMMM H
ATOM   2366 CD1  LEU   146      26.042  32.252  22.621  1.00  0.00      QMMM C
ATOM   2367 HD11 LEU   146      25.516  33.205  22.613  1.00  0.00      QMMM H
ATOM   2368 HD12 LEU   146      26.804  32.260  23.400  1.00  0.00      QMMM H
ATOM   2369 HD13 LEU   146      26.530  32.109  21.657  1.00  0.00      QMMM H
ATOM   2370 CD2  LEU   146      24.448  31.262  24.256  1.00  0.00      QMMM C
ATOM   2371 HD21 LEU   146      23.828  30.395  24.481  1.00  0.00      QMMM H
ATOM   2372 HD22 LEU   146      25.241  31.332  25.000  1.00  0.00      QMMM H
ATOM   2373 HD23 LEU   146      23.836  32.163  24.295  1.00  0.00      QMMM H
ATOM   2374 C    LEU   146      22.068  30.006  20.594  1.00  0.00      QMMM C
ATOM   2375 O    LEU   146      22.369  29.801  19.417  1.00  0.00      QMMM O
ATOM   2376 N    THR   147      20.862  30.430  20.964  1.00  0.00      QMMM N
ATOM   2377 H    THR   147      20.693  30.499  21.963  1.00  0.00      QMMM H
ATOM   2378 CA   THR   147      19.749  30.716  20.047  1.00  0.00      QMMM C
ATOM   2379 HA   THR   147      20.128  30.811  19.031  1.00  0.00      QMMM H
ATOM   2380 CB   THR   147      18.734  29.560  20.057  1.00  0.00      QMMM C
ATOM   2381 HB   THR   147      18.410  29.370  21.079  1.00  0.00      QMMM H
ATOM   2382 CG2  THR   147      17.504  29.798  19.183  1.00  0.00      QMMM C
ATOM   2383 HG21 THR   147      17.797  30.083  18.173  1.00  0.00      QMMM H
ATOM   2384 HG22 THR   147      16.902  28.891  19.146  1.00  0.00      QMMM H
ATOM   2385 HG23 THR   147      16.892  30.595  19.606  1.00  0.00      QMMM H
ATOM   2386 OG1  THR   147      19.359  28.393  19.569  1.00  0.00      QMMM O
ATOM   2387 HG1  THR   147      19.651  28.585  18.672  1.00  0.00      QMMM H
ATOM   2388 C    THR   147      19.124  32.058  20.417  1.00  0.00      QMMM C
ATOM   2389 O    THR   147      18.216  32.133  21.241  1.00  0.00      QMMM O
ATOM   2390 N    PHE   148      19.651  33.143  19.863  1.00  0.00      QMMM N
ATOM   2391 H    PHE   148      20.292  33.013  19.088  1.00  0.00      QMMM H
ATOM   2392 CA   PHE   148      19.073  34.469  20.045  1.00  0.00      QMMM C
ATOM   2393 HA   PHE   148      18.848  34.606  21.099  1.00  0.00      QMMM H
ATOM   2394 CB   PHE   148      20.101  35.531  19.638  1.00  0.00      QMMM C
ATOM   2395 HB2  PHE   148      20.349  35.394  18.584  1.00  0.00      QMMM H
ATOM   2396 HB3  PHE   148      19.643  36.515  19.749  1.00  0.00      QMMM H
ATOM   2397 CG   PHE   148      21.389  35.525  20.441  1.00  0.00      QMMM C
ATOM   2398 CD1  PHE   148      22.530  34.879  19.932  1.00  0.00      QMMM C
ATOM   2399 HD1  PHE   148      22.466  34.359  18.988  1.00  0.00      QMMM H
ATOM   2400 CE1  PHE   148      23.745  34.920  20.639  1.00  0.00      QMMM C
ATOM   2401 HE1  PHE   148      24.623  34.432  20.237  1.00  0.00      QMMM H
ATOM   2402 CZ   PHE   148      23.815  35.594  21.869  1.00  0.00      QMMM C
ATOM   2403 HZ   PHE   148      24.752  35.625  22.408  1.00  0.00      QMMM H
ATOM   2404 CE2  PHE   148      22.666  36.209  22.401  1.00  0.00      QMMM C
ATOM   2405 HE2  PHE   148      22.710  36.697  23.363  1.00  0.00      QMMM H
ATOM   2406 CD2  PHE   148      21.456  36.181  21.684  1.00  0.00      QMMM C
ATOM   2407 HD2  PHE   148      20.571  36.655  22.088  1.00  0.00      QMMM H
ATOM   2408 C    PHE   148      17.755  34.592  19.255  1.00  0.00      QMMM C
ATOM   2409 O    PHE   148      17.612  34.013  18.175  1.00  0.00      QMMM O
ATOM   2410 N    LEU   149      16.791  35.337  19.801  1.00  0.00      QMMM N
ATOM   2411 H    LEU   149      16.992  35.795  20.682  1.00  0.00      QMMM H
ATOM   2412 CA   LEU   149      15.518  35.707  19.169  1.00  0.00      QMMM C
ATOM   2413 HA   LEU   149      15.636  35.734  18.088  1.00  0.00      QMMM H
ATOM   2414 CB   LEU   149      14.414  34.699  19.559  1.00  0.00      QMMM C
ATOM   2415 HB2  LEU   149      14.446  34.574  20.640  1.00  0.00      QMMM H
ATOM   2416 HB3  LEU   149      13.444  35.136  19.312  1.00  0.00      QMMM H
ATOM   2417 CG   LEU   149      14.480  33.302  18.916  1.00  0.00      QMMM C
ATOM   2418 HG   LEU   149      15.435  32.829  19.142  1.00  0.00      QMMM H
ATOM   2419 CD1  LEU   149      13.370  32.429  19.503  1.00  0.00      QMMM C
ATOM   2420 HD11 LEU   149      12.394  32.857  19.274  1.00  0.00      QMMM H
ATOM   2421 HD12 LEU   149      13.428  31.427  19.079  1.00  0.00      QMMM H
ATOM   2422 HD13 LEU   149      13.488  32.362  20.583  1.00  0.00      QMMM H
ATOM   2423 CD2  LEU   149      14.277  33.352  17.400  1.00  0.00      QMMM C
ATOM   2424 HD21 LEU   149      15.149  33.806  16.936  1.00  0.00      QMMM H
ATOM   2425 HD22 LEU   149      14.167  32.345  17.003  1.00  0.00      QMMM H
ATOM   2426 HD23 LEU   149      13.381  33.925  17.162  1.00  0.00      QMMM H
ATOM   2427 C    LEU   149      15.102  37.112  19.633  1.00  0.00      QMMM C
ATOM   2428 O    LEU   149      15.434  37.510  20.751  1.00  0.00      QMMM O
ATOM   2429 N    ASP   150      14.332  37.824  18.804  1.00  0.00      QMMM N
ATOM   2430 H    ASP   150      14.060  37.414  17.927  1.00  0.00      QMMM H
ATOM   2431 CA   ASP   150      13.659  39.060  19.226  1.00  0.00      QMMM C
ATOM   2432 HA   ASP   150      14.367  39.625  19.843  1.00  0.00      QMMM H
ATOM   2433 CB   ASP   150      13.265  39.937  18.033  1.00  0.00      QMMM C
ATOM   2434 HB2  ASP   150      12.862  39.333  17.213  1.00  0.00      QMMM H
ATOM   2435 HB3  ASP   150      12.468  40.644  18.290  1.00  0.00      QMMM H
ATOM   2436 CG   ASP   150      14.367  40.782  17.404  1.00  0.00      QMMM C
ATOM   2437 OD1  ASP   150      15.567  40.498  17.621  1.00  0.00      QMMM O
ATOM   2438 OD2  ASP   150      13.997  41.746  16.660  1.00  0.00      QMMM O
ATOM   2439 C    ASP   150      12.404  38.754  20.061  1.00  0.00      QMMM C
ATOM   2440 O    ASP   150      11.771  37.710  19.916  1.00  0.00      QMMM O
ATOM   2441 N    SER   151      11.993  39.711  20.886  1.00  0.00      QMMM N
ATOM   2442 H    SER   151      12.585  40.536  20.924  1.00  0.00      QMMM H
ATOM   2443 CA   SER   151      10.886  39.682  21.854  1.00  0.00      QMMM C
ATOM   2444 HA   SER   151      11.008  38.801  22.482  1.00  0.00      QMMM H
ATOM   2445 CB   SER   151      11.044  40.916  22.745  1.00  0.00      QMMM C
ATOM   2446 HB2  SER   151      10.286  40.921  23.521  1.00  0.00      QMMM H
ATOM   2447 HB3  SER   151      12.017  40.838  23.226  1.00  0.00      QMMM H
ATOM   2448 OG   SER   151      11.026  42.132  22.013  1.00  0.00      QMMM O
ATOM   2449 HG   SER   151      10.108  42.503  21.984  1.00  0.00      QMMM H
ATOM   2450 C    SER   151       9.463  39.606  21.276  1.00  0.00      QMMM C
ATOM   2451 O    SER   151       8.489  39.752  22.011  1.00  0.00      QMMM O
ATOM   2452 N    HIS   152       9.334  39.405  19.969  1.00  0.00      QMMM N
ATOM   2453 H    HIS   152      10.200  39.253  19.476  1.00  0.00      QMMM H
ATOM   2454 CA   HIS   152       8.085  39.421  19.208  1.00  0.00      QMMM C
ATOM   2455 HA   HIS   152       7.301  38.946  19.814  1.00  0.00      QMMM H
ATOM   2456 CB   HIS   152       7.687  40.881  18.917  1.00  0.00      QMMM C
ATOM   2457 HB2  HIS   152       6.850  40.920  18.212  1.00  0.00      QMMM H
ATOM   2458 HB3  HIS   152       7.303  41.330  19.845  1.00  0.00      QMMM H
ATOM   2459 CG   HIS   152       8.841  41.707  18.446  1.00  0.00      QMMM C
ATOM   2460 ND1  HIS   152       9.421  42.634  19.280  1.00  0.00      QMMM N
ATOM   2461 HD1  HIS   152       9.058  42.927  20.189  1.00  0.00      QMMM H
ATOM   2462 CE1  HIS   152      10.584  43.051  18.747  1.00  0.00      QMMM C
ATOM   2463 HE1  HIS   152      11.207  43.804  19.194  1.00  0.00      QMMM H
ATOM   2464 NE2  HIS   152      10.807  42.444  17.592  1.00  0.00      QMMM N
ATOM   2465 CD2  HIS   152       9.722  41.619  17.390  1.00  0.00      QMMM C
ATOM   2466 HD2  HIS   152       9.638  41.005  16.505  1.00  0.00      QMMM H
ATOM   2467 C    HIS   152       8.238  38.577  17.930  1.00  0.00      QMMM C
ATOM   2468 O    HIS   152       8.138  39.068  16.800  1.00  0.00      QMMM O
ATOM   2469 N    CYS   153       8.496  37.282  18.119  1.00  0.00      QMMM N
ATOM   2470 H    CYS   153       8.541  36.942  19.076  1.00  0.00      QMMM H
ATOM   2471 CA   CYS   153       8.610  36.296  17.048  1.00  0.00      QMMM C
ATOM   2472 HA   CYS   153       8.389  36.776  16.097  1.00  0.00      QMMM H
ATOM   2473 CB   CYS   153      10.039  35.743  16.991  1.00  0.00      QMMM C
ATOM   2474 HB2  CYS   153      10.234  35.130  17.868  1.00  0.00      QMMM H
ATOM   2475 HB3  CYS   153      10.126  35.118  16.108  1.00  0.00      QMMM H
ATOM   2476 SG   CYS   153      11.273  37.061  16.895  1.00  0.00      QMMM S
ATOM   2477 HG   CYS   153      11.235  37.368  18.203  1.00  0.00      QMMM H
ATOM   2478 C    CYS   153       7.607  35.151  17.230  1.00  0.00      QMMM C
ATOM   2479 O    CYS   153       7.124  34.900  18.331  1.00  0.00      QMMM O
ATOM   2480 N    GLU   154       7.315  34.423  16.153  1.00  0.00      QMMM N
ATOM   2481 H    GLU   154       7.746  34.699  15.275  1.00  0.00      QMMM H
ATOM   2482 CA   GLU   154       6.390  33.286  16.154  1.00  0.00      QMMM C
ATOM   2483 HA   GLU   154       6.330  32.889  17.166  1.00  0.00      QMMM H
ATOM   2484 CB   GLU   154       4.961  33.728  15.772  1.00  0.00      QMMM C
ATOM   2485 HB2  GLU   154       4.931  34.050  14.732  1.00  0.00      QMMM H
ATOM   2486 HB3  GLU   154       4.307  32.865  15.887  1.00  0.00      QMMM H
ATOM   2487 CG   GLU   154       4.450  34.865  16.682  1.00  0.00      QMMM C
ATOM   2488 HG2  GLU   154       4.605  34.574  17.720  1.00  0.00      QMMM H
ATOM   2489 HG3  GLU   154       5.029  35.771  16.502  1.00  0.00      QMMM H
ATOM   2490 CD   GLU   154       2.968  35.190  16.505  1.00  0.00      QMMM C
ATOM   2491 OE1  GLU   154       2.557  36.375  16.545  1.00  0.00      QMMM O
ATOM   2492 OE2  GLU   154       2.124  34.275  16.472  1.00  0.00      QMMM O
ATOM   2493 C    GLU   154       6.949  32.166  15.260  1.00  0.00      QMMM C
ATOM   2494 O    GLU   154       7.002  32.291  14.038  1.00  0.00      QMMM O
ATOM   2495 N    CYS   155       7.489  31.114  15.875  1.00  0.00      QMMM N
ATOM   2496 H    CYS   155       7.459  31.098  16.889  1.00  0.00      QMMM H
ATOM   2497 CA   CYS   155       8.224  30.040  15.200  1.00  0.00      QMMM C
ATOM   2498 HA   CYS   155       8.959  30.483  14.533  1.00  0.00      QMMM H
ATOM   2499 CB   CYS   155       8.953  29.237  16.281  1.00  0.00      QMMM C
ATOM   2500 HB2  CYS   155       8.230  28.875  17.013  1.00  0.00      QMMM H
ATOM   2501 HB3  CYS   155       9.442  28.378  15.825  1.00  0.00      QMMM H
ATOM   2502 SG   CYS   155      10.189  30.280  17.107  1.00  0.00      QMMM S
ATOM   2503 HG   CYS   155      11.060  30.357  16.093  1.00  0.00      QMMM H
ATOM   2504 C    CYS   155       7.343  29.103  14.354  1.00  0.00      QMMM C
ATOM   2505 O    CYS   155       6.190  28.852  14.698  1.00  0.00      QMMM O
ATOM   2506 N    ASN   156       7.928  28.487  13.319  1.00  0.00      QMMM N
ATOM   2507 H    ASN   156       8.881  28.731  13.074  1.00  0.00      QMMM H
ATOM   2508 CA   ASN   156       7.291  27.472  12.471  1.00  0.00      QMMM C
ATOM   2509 HA   ASN   156       6.275  27.331  12.830  1.00  0.00      QMMM H
ATOM   2510 CB   ASN   156       7.219  27.987  11.010  1.00  0.00      QMMM C
ATOM   2511 HB2  ASN   156       7.860  28.857  10.890  1.00  0.00      QMMM H
ATOM   2512 HB3  ASN   156       7.568  27.212  10.328  1.00  0.00      QMMM H
ATOM   2513 CG   ASN   156       5.825  28.391  10.555  1.00  0.00      QMMM C
ATOM   2514 OD1  ASN   156       4.833  28.253  11.256  1.00  0.00      QMMM O
ATOM   2515 ND2  ASN   156       5.694  28.880   9.348  1.00  0.00      QMMM N
ATOM   2516 HD21 ASN   156       4.728  29.081   9.106  1.00  0.00      QMMM H
ATOM   2517 HD22 ASN   156       6.443  29.034   8.689  1.00  0.00      QMMM H
ATOM   2518 C    ASN   156       7.942  26.078  12.612  1.00  0.00      QMMM C
ATOM   2519 O    ASN   156       8.940  25.891  13.311  1.00  0.00      QMMM O
ATOM   2520 N    GLU   157       7.317  25.074  11.998  1.00  0.00      QMMM N
ATOM   2521 H    GLU   157       6.483  25.307  11.457  1.00  0.00      QMMM H
ATOM   2522 CA   GLU   157       7.555  23.636  12.162  1.00  0.00      QMMM C
ATOM   2523 HA   GLU   157       7.259  23.351  13.173  1.00  0.00      QMMM H
ATOM   2524 CB   GLU   157       6.667  22.855  11.171  1.00  0.00      QMMM C
ATOM   2525 HB2  GLU   157       6.688  23.342  10.196  1.00  0.00      QMMM H
ATOM   2526 HB3  GLU   157       7.097  21.860  11.048  1.00  0.00      QMMM H
ATOM   2527 CG   GLU   157       5.205  22.645  11.607  1.00  0.00      QMMM C
ATOM   2528 HG2  GLU   157       4.738  21.962  10.894  1.00  0.00      QMMM H
ATOM   2529 HG3  GLU   157       5.211  22.148  12.581  1.00  0.00      QMMM H
ATOM   2530 CD   GLU   157       4.348  23.917  11.693  1.00  0.00      QMMM C
ATOM   2531 OE1  GLU   157       3.313  23.894  12.397  1.00  0.00      QMMM O
ATOM   2532 OE2  GLU   157       4.727  24.978  11.150  1.00  0.00      QMMM O
ATOM   2533 C    GLU   157       9.030  23.234  11.989  1.00  0.00      QMMM C
ATOM   2534 O    GLU   157       9.603  23.352  10.905  1.00  0.00      QMMM O
ATOM   2535 N    HIS   158       9.642  22.705  13.053  1.00  0.00      QMMM N
ATOM   2536 H    HIS   158       9.125  22.682  13.926  1.00  0.00      QMMM H
ATOM   2537 CA   HIS   158      11.026  22.209  13.078  1.00  0.00      QMMM C
ATOM   2538 HA   HIS   158      11.257  21.953  14.112  1.00  0.00      QMMM H
ATOM   2539 CB   HIS   158      11.138  20.905  12.269  1.00  0.00      QMMM C
ATOM   2540 HB2  HIS   158      10.924  21.098  11.218  1.00  0.00      QMMM H
ATOM   2541 HB3  HIS   158      12.165  20.543  12.332  1.00  0.00      QMMM H
ATOM   2542 CG   HIS   158      10.242  19.808  12.772  1.00  0.00      QMMM C
ATOM   2543 ND1  HIS   158      10.542  18.963  13.809  1.00  0.00      QMMM N
ATOM   2544 HD1  HIS   158      11.397  19.022  14.377  1.00  0.00      QMMM H
ATOM   2545 CE1  HIS   158       9.511  18.116  13.955  1.00  0.00      QMMM C
ATOM   2546 HE1  HIS   158       9.453  17.327  14.693  1.00  0.00      QMMM H
ATOM   2547 NE2  HIS   158       8.548  18.391  13.062  1.00  0.00      QMMM N
ATOM   2548 CD2  HIS   158       9.002  19.472  12.302  1.00  0.00      QMMM C
ATOM   2549 HD2  HIS   158       8.471  19.955  11.497  1.00  0.00      QMMM H
ATOM   2550 C    HIS   158      12.081  23.253  12.663  1.00  0.00      QMMM C
ATOM   2551 O    HIS   158      13.147  22.900  12.165  1.00  0.00      QMMM O
ATOM   2552 N    TRP   159      11.806  24.554  12.835  1.00  0.00      QMMM N
ATOM   2553 H    TRP   159      10.873  24.798  13.146  1.00  0.00      QMMM H
ATOM   2554 CA   TRP   159      12.716  25.621  12.397  1.00  0.00      QMMM C
ATOM   2555 HA   TRP   159      12.803  25.548  11.315  1.00  0.00      QMMM H
ATOM   2556 CB   TRP   159      12.136  26.994  12.760  1.00  0.00      QMMM C
ATOM   2557 HB2  TRP   159      12.676  27.751  12.193  1.00  0.00      QMMM H
ATOM   2558 HB3  TRP   159      11.093  27.032  12.452  1.00  0.00      QMMM H
ATOM   2559 CG   TRP   159      12.247  27.368  14.208  1.00  0.00      QMMM C
ATOM   2560 CD1  TRP   159      11.456  26.897  15.196  1.00  0.00      QMMM C
ATOM   2561 HD1  TRP   159      10.624  26.218  15.052  1.00  0.00      QMMM H
ATOM   2562 NE1  TRP   159      11.903  27.377  16.411  1.00  0.00      QMMM N
ATOM   2563 HE1  TRP   159      11.526  27.064  17.304  1.00  0.00      QMMM H
ATOM   2564 CE2  TRP   159      12.988  28.209  16.266  1.00  0.00      QMMM C
ATOM   2565 CZ2  TRP   159      13.772  28.924  17.182  1.00  0.00      QMMM C
ATOM   2566 HZ2  TRP   159      13.543  28.890  18.236  1.00  0.00      QMMM H
ATOM   2567 CH2  TRP   159      14.844  29.695  16.706  1.00  0.00      QMMM C
ATOM   2568 HH2  TRP   159      15.440  30.281  17.391  1.00  0.00      QMMM H
ATOM   2569 CZ3  TRP   159      15.137  29.714  15.332  1.00  0.00      QMMM C
ATOM   2570 HZ3  TRP   159      15.960  30.315  14.973  1.00  0.00      QMMM H
ATOM   2571 CE3  TRP   159      14.361  28.963  14.426  1.00  0.00      QMMM C
ATOM   2572 HE3  TRP   159      14.593  28.987  13.372  1.00  0.00      QMMM H
ATOM   2573 CD2  TRP   159      13.250  28.209  14.864  1.00  0.00      QMMM C
ATOM   2574 C    TRP   159      14.133  25.519  12.980  1.00  0.00      QMMM C
ATOM   2575 O    TRP   159      15.096  25.909  12.319  1.00  0.00      QMMM O
ATOM   2576 N    LEU   160      14.265  25.057  14.223  1.00  0.00      QMMM N
ATOM   2577 H    LEU   160      13.429  24.715  14.668  1.00  0.00      QMMM H
ATOM   2578 CA   LEU   160      15.515  25.099  14.977  1.00  0.00      QMMM C
ATOM   2579 HA   LEU   160      16.024  26.032  14.733  1.00  0.00      QMMM H
ATOM   2580 CB   LEU   160      15.149  25.118  16.470  1.00  0.00      QMMM C
ATOM   2581 HB2  LEU   160      14.450  25.936  16.637  1.00  0.00      QMMM H
ATOM   2582 HB3  LEU   160      14.632  24.189  16.708  1.00  0.00      QMMM H
ATOM   2583 CG   LEU   160      16.326  25.297  17.444  1.00  0.00      QMMM C
ATOM   2584 HG   LEU   160      16.972  24.424  17.394  1.00  0.00      QMMM H
ATOM   2585 CD1  LEU   160      17.165  26.541  17.158  1.00  0.00      QMMM C
ATOM   2586 HD11 LEU   160      16.526  27.422  17.115  1.00  0.00      QMMM H
ATOM   2587 HD12 LEU   160      17.915  26.668  17.937  1.00  0.00      QMMM H
ATOM   2588 HD13 LEU   160      17.679  26.421  16.207  1.00  0.00      QMMM H
ATOM   2589 CD2  LEU   160      15.777  25.418  18.866  1.00  0.00      QMMM C
ATOM   2590 HD21 LEU   160      15.160  24.552  19.098  1.00  0.00      QMMM H
ATOM   2591 HD22 LEU   160      16.598  25.468  19.577  1.00  0.00      QMMM H
ATOM   2592 HD23 LEU   160      15.169  26.320  18.954  1.00  0.00      QMMM H
ATOM   2593 C    LEU   160      16.460  23.949  14.597  1.00  0.00      QMMM C
ATOM   2594 O    LEU   160      17.679  24.122  14.644  1.00  0.00      QMMM O
ATOM   2595 N    GLU   161      15.918  22.808  14.169  1.00  0.00      QMMM N
ATOM   2596 H    GLU   161      14.904  22.703  14.217  1.00  0.00      QMMM H
ATOM   2597 CA   GLU   161      16.676  21.654  13.687  1.00  0.00      QMMM C
ATOM   2598 HA   GLU   161      17.311  21.329  14.509  1.00  0.00      QMMM H
ATOM   2599 CB   GLU   161      15.741  20.472  13.361  1.00  0.00      QMMM C
ATOM   2600 HB2  GLU   161      14.945  20.762  12.681  1.00  0.00      QMMM H
ATOM   2601 HB3  GLU   161      16.355  19.722  12.866  1.00  0.00      QMMM H
ATOM   2602 CG   GLU   161      15.104  19.806  14.590  1.00  0.00      QMMM C
ATOM   2603 HG2  GLU   161      15.022  18.737  14.379  1.00  0.00      QMMM H
ATOM   2604 HG3  GLU   161      15.768  19.905  15.447  1.00  0.00      QMMM H
ATOM   2605 CD   GLU   161      13.710  20.334  14.968  1.00  0.00      QMMM C
ATOM   2606 OE1  GLU   161      13.517  21.569  15.079  1.00  0.00      QMMM O
ATOM   2607 OE2  GLU   161      12.840  19.472  15.236  1.00  0.00      QMMM O
ATOM   2608 C    GLU   161      17.666  22.000  12.548  1.00  0.00      QMMM C
ATOM   2609 O    GLU   161      18.865  21.819  12.773  1.00  0.00      QMMM O
ATOM   2610 N    PRO   162      17.264  22.564  11.383  1.00  0.00      QMMM N
ATOM   2611 CA   PRO   162      18.195  23.047  10.356  1.00  0.00      QMMM C
ATOM   2612 HA   PRO   162      18.668  22.182   9.889  1.00  0.00      QMMM H
ATOM   2613 CB   PRO   162      17.336  23.773   9.315  1.00  0.00      QMMM C
ATOM   2614 HB2  PRO   162      17.248  24.829   9.573  1.00  0.00      QMMM H
ATOM   2615 HB3  PRO   162      17.743  23.661   8.310  1.00  0.00      QMMM H
ATOM   2616 CD   PRO   162      15.896  22.749  10.921  1.00  0.00      QMMM C
ATOM   2617 HD2  PRO   162      15.308  21.840  11.008  1.00  0.00      QMMM H
ATOM   2618 HD3  PRO   162      15.437  23.560  11.480  1.00  0.00      QMMM H
ATOM   2619 CG   PRO   162      15.970  23.120   9.444  1.00  0.00      QMMM C
ATOM   2620 HG2  PRO   162      15.944  22.217   8.837  1.00  0.00      QMMM H
ATOM   2621 HG3  PRO   162      15.164  23.798   9.159  1.00  0.00      QMMM H
ATOM   2622 C    PRO   162      19.289  24.004  10.849  1.00  0.00      QMMM C
ATOM   2623 O    PRO   162      20.375  24.036  10.278  1.00  0.00      QMMM O
ATOM   2624 N    LEU   163      19.021  24.820  11.872  1.00  0.00      QMMM N
ATOM   2625 H    LEU   163      18.136  24.707  12.349  1.00  0.00      QMMM H
ATOM   2626 CA   LEU   163      20.004  25.780  12.383  1.00  0.00      QMMM C
ATOM   2627 HA   LEU   163      20.526  26.236  11.540  1.00  0.00      QMMM H
ATOM   2628 CB   LEU   163      19.296  26.891  13.173  1.00  0.00      QMMM C
ATOM   2629 HB2  LEU   163      18.806  26.454  14.042  1.00  0.00      QMMM H
ATOM   2630 HB3  LEU   163      20.055  27.576  13.536  1.00  0.00      QMMM H
ATOM   2631 CG   LEU   163      18.249  27.688  12.376  1.00  0.00      QMMM C
ATOM   2632 HG   LEU   163      17.391  27.042  12.211  1.00  0.00      QMMM H
ATOM   2633 CD1  LEU   163      17.799  28.899  13.187  1.00  0.00      QMMM C
ATOM   2634 HD11 LEU   163      18.619  29.610  13.281  1.00  0.00      QMMM H
ATOM   2635 HD12 LEU   163      16.967  29.384  12.680  1.00  0.00      QMMM H
ATOM   2636 HD13 LEU   163      17.468  28.572  14.172  1.00  0.00      QMMM H
ATOM   2637 CD2  LEU   163      18.735  28.200  11.021  1.00  0.00      QMMM C
ATOM   2638 HD21 LEU   163      18.921  27.358  10.359  1.00  0.00      QMMM H
ATOM   2639 HD22 LEU   163      17.971  28.831  10.572  1.00  0.00      QMMM H
ATOM   2640 HD23 LEU   163      19.639  28.793  11.133  1.00  0.00      QMMM H
ATOM   2641 C    LEU   163      21.079  25.085  13.227  1.00  0.00      QMMM C
ATOM   2642 O    LEU   163      22.273  25.304  13.018  1.00  0.00      QMMM O
ATOM   2643 N    LEU   164      20.662  24.226  14.160  1.00  0.00      QMMM N
ATOM   2644 H    LEU   164      19.660  24.076  14.244  1.00  0.00      QMMM H
ATOM   2645 CA   LEU   164      21.578  23.410  14.961  1.00  0.00      QMMM C
ATOM   2646 HA   LEU   164      22.340  24.064  15.381  1.00  0.00      QMMM H
ATOM   2647 CB   LEU   164      20.806  22.733  16.107  1.00  0.00      QMMM C
ATOM   2648 HB2  LEU   164      19.980  22.164  15.678  1.00  0.00      QMMM H
ATOM   2649 HB3  LEU   164      21.470  22.036  16.621  1.00  0.00      QMMM H
ATOM   2650 CG   LEU   164      20.243  23.733  17.135  1.00  0.00      QMMM C
ATOM   2651 HG   LEU   164      19.650  24.493  16.626  1.00  0.00      QMMM H
ATOM   2652 CD1  LEU   164      19.341  23.010  18.126  1.00  0.00      QMMM C
ATOM   2653 HD11 LEU   164      19.896  22.221  18.636  1.00  0.00      QMMM H
ATOM   2654 HD12 LEU   164      18.955  23.719  18.857  1.00  0.00      QMMM H
ATOM   2655 HD13 LEU   164      18.509  22.581  17.575  1.00  0.00      QMMM H
ATOM   2656 CD2  LEU   164      21.334  24.429  17.944  1.00  0.00      QMMM C
ATOM   2657 HD21 LEU   164      22.041  24.909  17.276  1.00  0.00      QMMM H
ATOM   2658 HD22 LEU   164      20.884  25.199  18.567  1.00  0.00      QMMM H
ATOM   2659 HD23 LEU   164      21.865  23.707  18.565  1.00  0.00      QMMM H
ATOM   2660 C    LEU   164      22.350  22.398  14.103  1.00  0.00      QMMM C
ATOM   2661 O    LEU   164      23.529  22.177  14.364  1.00  0.00      QMMM O
ATOM   2662 N    GLU   165      21.734  21.862  13.047  1.00  0.00      QMMM N
ATOM   2663 H    GLU   165      20.738  22.037  12.946  1.00  0.00      QMMM H
ATOM   2664 CA   GLU   165      22.391  21.086  11.990  1.00  0.00      QMMM C
ATOM   2665 HA   GLU   165      22.812  20.180  12.428  1.00  0.00      QMMM H
ATOM   2666 CB   GLU   165      21.338  20.676  10.941  1.00  0.00      QMMM C
ATOM   2667 HB2  GLU   165      20.589  20.054  11.427  1.00  0.00      QMMM H
ATOM   2668 HB3  GLU   165      20.833  21.565  10.575  1.00  0.00      QMMM H
ATOM   2669 CG   GLU   165      21.892  19.924   9.722  1.00  0.00      QMMM C
ATOM   2670 HG2  GLU   165      21.057  19.638   9.079  1.00  0.00      QMMM H
ATOM   2671 HG3  GLU   165      22.536  20.594   9.149  1.00  0.00      QMMM H
ATOM   2672 CD   GLU   165      22.664  18.673  10.137  1.00  0.00      QMMM C
ATOM   2673 OE1  GLU   165      23.845  18.536   9.765  1.00  0.00      QMMM O
ATOM   2674 OE2  GLU   165      22.122  17.862  10.917  1.00  0.00      QMMM O
ATOM   2675 C    GLU   165      23.553  21.873  11.369  1.00  0.00      QMMM C
ATOM   2676 O    GLU   165      24.708  21.466  11.491  1.00  0.00      QMMM O
ATOM   2677 N    ARG   166      23.274  23.029  10.746  1.00  0.00      QMMM N
ATOM   2678 H    ARG   166      22.299  23.315  10.709  1.00  0.00      QMMM H
ATOM   2679 CA   ARG   166      24.304  23.834  10.066  1.00  0.00      QMMM C
ATOM   2680 HA   ARG   166      24.795  23.181   9.342  1.00  0.00      QMMM H
ATOM   2681 CB   ARG   166      23.668  25.023   9.319  1.00  0.00      QMMM C
ATOM   2682 HB2  ARG   166      23.084  25.609  10.031  1.00  0.00      QMMM H
ATOM   2683 HB3  ARG   166      24.457  25.670   8.933  1.00  0.00      QMMM H
ATOM   2684 CG   ARG   166      22.747  24.622   8.148  1.00  0.00      QMMM C
ATOM   2685 HG2  ARG   166      22.001  23.920   8.507  1.00  0.00      QMMM H
ATOM   2686 HG3  ARG   166      22.224  25.510   7.800  1.00  0.00      QMMM H
ATOM   2687 CD   ARG   166      23.432  23.953   6.951  1.00  0.00      QMMM C
ATOM   2688 HD2  ARG   166      23.999  23.096   7.310  1.00  0.00      QMMM H
ATOM   2689 HD3  ARG   166      22.656  23.577   6.283  1.00  0.00      QMMM H
ATOM   2690 NE   ARG   166      24.299  24.873   6.191  1.00  0.00      QMMM N
ATOM   2691 HE   ARG   166      24.338  25.856   6.477  1.00  0.00      QMMM H
ATOM   2692 CZ   ARG   166      25.137  24.546   5.224  1.00  0.00      QMMM C
ATOM   2693 NH1  ARG   166      25.844  25.447   4.618  1.00  0.00      QMMM N
ATOM   2694 HH11 ARG   166      25.841  26.403   4.997  1.00  0.00      QMMM H
ATOM   2695 HH12 ARG   166      26.508  25.189   3.923  1.00  0.00      QMMM H
ATOM   2696 NH2  ARG   166      25.315  23.319   4.839  1.00  0.00      QMMM N
ATOM   2697 HH21 ARG   166      25.111  22.645   5.580  1.00  0.00      QMMM H
ATOM   2698 HH22 ARG   166      26.187  23.097   4.392  1.00  0.00      QMMM H
ATOM   2699 C    ARG   166      25.422  24.293  11.011  1.00  0.00      QMMM C
ATOM   2700 O    ARG   166      26.574  24.302  10.585  1.00  0.00      QMMM O
ATOM   2701 N    VAL   167      25.137  24.650  12.265  1.00  0.00      QMMM N
ATOM   2702 H    VAL   167      24.157  24.648  12.533  1.00  0.00      QMMM H
ATOM   2703 CA   VAL   167      26.180  24.998  13.259  1.00  0.00      QMMM C
ATOM   2704 HA   VAL   167      26.889  25.682  12.790  1.00  0.00      QMMM H
ATOM   2705 CB   VAL   167      25.561  25.731  14.468  1.00  0.00      QMMM C
ATOM   2706 HB   VAL   167      24.713  25.157  14.844  1.00  0.00      QMMM H
ATOM   2707 CG1  VAL   167      26.534  25.969  15.631  1.00  0.00      QMMM C
ATOM   2708 HG11 VAL   167      27.421  26.497  15.276  1.00  0.00      QMMM H
ATOM   2709 HG12 VAL   167      26.045  26.559  16.405  1.00  0.00      QMMM H
ATOM   2710 HG13 VAL   167      26.834  25.018  16.071  1.00  0.00      QMMM H
ATOM   2711 CG2  VAL   167      25.071  27.114  14.021  1.00  0.00      QMMM C
ATOM   2712 HG21 VAL   167      24.337  27.000  13.228  1.00  0.00      QMMM H
ATOM   2713 HG22 VAL   167      24.602  27.636  14.852  1.00  0.00      QMMM H
ATOM   2714 HG23 VAL   167      25.905  27.712  13.651  1.00  0.00      QMMM H
ATOM   2715 C    VAL   167      27.007  23.779  13.696  1.00  0.00      QMMM C
ATOM   2716 O    VAL   167      28.200  23.916  13.960  1.00  0.00      QMMM O
ATOM   2717 N    ALA   168      26.416  22.582  13.732  1.00  0.00      QMMM N
ATOM   2718 H    ALA   168      25.426  22.516  13.514  1.00  0.00      QMMM H
ATOM   2719 CA   ALA   168      27.103  21.319  14.014  1.00  0.00      QMMM C
ATOM   2720 HA   ALA   168      27.896  21.511  14.737  1.00  0.00      QMMM H
ATOM   2721 CB   ALA   168      26.090  20.379  14.678  1.00  0.00      QMMM C
ATOM   2722 HB1  ALA   168      25.321  20.093  13.958  1.00  0.00      QMMM H
ATOM   2723 HB2  ALA   168      26.597  19.490  15.050  1.00  0.00      QMMM H
ATOM   2724 HB3  ALA   168      25.617  20.887  15.518  1.00  0.00      QMMM H
ATOM   2725 C    ALA   168      27.782  20.679  12.775  1.00  0.00      QMMM C
ATOM   2726 O    ALA   168      28.288  19.557  12.857  1.00  0.00      QMMM O
ATOM   2727 N    GLU   169      27.781  21.358  11.627  1.00  0.00      QMMM N
ATOM   2728 H    GLU   169      27.232  22.206  11.622  1.00  0.00      QMMM H
ATOM   2729 CA   GLU   169      28.482  20.995  10.386  1.00  0.00      QMMM C
ATOM   2730 HA   GLU   169      28.781  19.947  10.411  1.00  0.00      QMMM H
ATOM   2731 CB   GLU   169      27.504  21.196   9.220  1.00  0.00      QMMM C
ATOM   2732 HB2  GLU   169      26.609  20.598   9.401  1.00  0.00      QMMM H
ATOM   2733 HB3  GLU   169      27.208  22.241   9.231  1.00  0.00      QMMM H
ATOM   2734 CG   GLU   169      28.039  20.853   7.817  1.00  0.00      QMMM C
ATOM   2735 HG2  GLU   169      29.085  21.154   7.741  1.00  0.00      QMMM H
ATOM   2736 HG3  GLU   169      27.976  19.776   7.655  1.00  0.00      QMMM H
ATOM   2737 CD   GLU   169      27.236  21.604   6.745  1.00  0.00      QMMM C
ATOM   2738 OE1  GLU   169      26.039  21.893   6.965  1.00  0.00      QMMM O
ATOM   2739 OE2  GLU   169      27.820  22.158   5.785  1.00  0.00      QMMM O
ATOM   2740 C    GLU   169      29.764  21.832  10.221  1.00  0.00      QMMM C
ATOM   2741 O    GLU   169      30.853  21.272  10.149  1.00  0.00      QMMM O
ATOM   2742 N    ASP   170      29.660  23.168  10.210  1.00  0.00      QMMM N
ATOM   2743 H    ASP   170      28.735  23.568  10.311  1.00  0.00      QMMM H
ATOM   2744 CA   ASP   170      30.815  24.078  10.288  1.00  0.00      QMMM C
ATOM   2745 HA   ASP   170      31.639  23.503  10.712  1.00  0.00      QMMM H
ATOM   2746 CB   ASP   170      31.315  24.499   8.879  1.00  0.00      QMMM C
ATOM   2747 HB2  ASP   170      32.333  24.119   8.773  1.00  0.00      QMMM H
ATOM   2748 HB3  ASP   170      30.728  23.979   8.122  1.00  0.00      QMMM H
ATOM   2749 CG   ASP   170      31.365  25.996   8.534  1.00  0.00      QMMM C
ATOM   2750 OD1  ASP   170      31.935  26.783   9.323  1.00  0.00      QMMM O
ATOM   2751 OD2  ASP   170      30.862  26.366   7.436  1.00  0.00      QMMM O
ATOM   2752 C    ASP   170      30.528  25.193  11.308  1.00  0.00      QMMM C
ATOM   2753 O    ASP   170      29.686  26.067  11.099  1.00  0.00      QMMM O
ATOM   2754 N    ARG   171      31.186  25.115  12.475  1.00  0.00      QMMM N
ATOM   2755 H    ARG   171      31.790  24.316  12.592  1.00  0.00      QMMM H
ATOM   2756 CA   ARG   171      30.913  25.995  13.627  1.00  0.00      QMMM C
ATOM   2757 HA   ARG   171      29.833  25.973  13.789  1.00  0.00      QMMM H
ATOM   2758 CB   ARG   171      31.567  25.454  14.916  1.00  0.00      QMMM C
ATOM   2759 HB2  ARG   171      31.021  25.872  15.764  1.00  0.00      QMMM H
ATOM   2760 HB3  ARG   171      31.450  24.369  14.953  1.00  0.00      QMMM H
ATOM   2761 CG   ARG   171      33.053  25.822  15.084  1.00  0.00      QMMM C
ATOM   2762 HG2  ARG   171      33.632  25.409  14.257  1.00  0.00      QMMM H
ATOM   2763 HG3  ARG   171      33.160  26.908  15.082  1.00  0.00      QMMM H
ATOM   2764 CD   ARG   171      33.612  25.301  16.414  1.00  0.00      QMMM C
ATOM   2765 HD2  ARG   171      32.914  25.548  17.213  1.00  0.00      QMMM H
ATOM   2766 HD3  ARG   171      33.693  24.214  16.365  1.00  0.00      QMMM H
ATOM   2767 NE   ARG   171      34.940  25.885  16.694  1.00  0.00      QMMM N
ATOM   2768 HE   ARG   171      35.704  25.598  16.111  1.00  0.00      QMMM H
ATOM   2769 CZ   ARG   171      35.243  26.809  17.593  1.00  0.00      QMMM C
ATOM   2770 NH1  ARG   171      36.450  27.291  17.647  1.00  0.00      QMMM N
ATOM   2771 HH11 ARG   171      37.178  27.045  17.012  1.00  0.00      QMMM H
ATOM   2772 HH12 ARG   171      36.633  28.081  18.283  1.00  0.00      QMMM H
ATOM   2773 NH2  ARG   171      34.394  27.286  18.448  1.00  0.00      QMMM N
ATOM   2774 HH21 ARG   171      33.408  27.025  18.481  1.00  0.00      QMMM H
ATOM   2775 HH22 ARG   171      34.756  27.999  19.086  1.00  0.00      QMMM H
ATOM   2776 C    ARG   171      31.252  27.472  13.404  1.00  0.00      QMMM C
ATOM   2777 O    ARG   171      30.935  28.281  14.267  1.00  0.00      QMMM O
ATOM   2778 N    THR   172      31.896  27.837  12.289  1.00  0.00      QMMM N
ATOM   2779 H    THR   172      32.019  27.138  11.565  1.00  0.00      QMMM H
ATOM   2780 CA   THR   172      32.270  29.233  11.977  1.00  0.00      QMMM C
ATOM   2781 HA   THR   172      32.704  29.675  12.874  1.00  0.00      QMMM H
ATOM   2782 CB   THR   172      33.332  29.319  10.866  1.00  0.00      QMMM C
ATOM   2783 HB   THR   172      33.790  30.296  10.964  1.00  0.00      QMMM H
ATOM   2784 CG2  THR   172      34.461  28.295  10.988  1.00  0.00      QMMM C
ATOM   2785 HG21 THR   172      34.090  27.286  10.816  1.00  0.00      QMMM H
ATOM   2786 HG22 THR   172      35.224  28.521  10.243  1.00  0.00      QMMM H
ATOM   2787 HG23 THR   172      34.909  28.362  11.979  1.00  0.00      QMMM H
ATOM   2788 OG1  THR   172      32.765  29.218   9.573  1.00  0.00      QMMM O
ATOM   2789 HG1  THR   172      32.480  28.277   9.452  1.00  0.00      QMMM H
ATOM   2790 C    THR   172      31.067  30.104  11.588  1.00  0.00      QMMM C
ATOM   2791 O    THR   172      31.199  31.310  11.336  1.00  0.00      QMMM O
ATOM   2792 N    ARG   173      29.884  29.490  11.506  1.00  0.00      QMMM N
ATOM   2793 H    ARG   173      29.884  28.496  11.694  1.00  0.00      QMMM H
ATOM   2794 CA   ARG   173      28.628  30.109  11.105  1.00  0.00      QMMM C
ATOM   2795 HA   ARG   173      28.842  30.848  10.340  1.00  0.00      QMMM H
ATOM   2796 CB   ARG   173      27.703  29.032  10.525  1.00  0.00      QMMM C
ATOM   2797 HB2  ARG   173      27.498  28.294  11.305  1.00  0.00      QMMM H
ATOM   2798 HB3  ARG   173      26.769  29.498  10.226  1.00  0.00      QMMM H
ATOM   2799 CG   ARG   173      28.279  28.333   9.291  1.00  0.00      QMMM C
ATOM   2800 HG2  ARG   173      28.217  28.993   8.426  1.00  0.00      QMMM H
ATOM   2801 HG3  ARG   173      29.325  28.077   9.453  1.00  0.00      QMMM H
ATOM   2802 CD   ARG   173      27.503  27.047   9.015  1.00  0.00      QMMM C
ATOM   2803 HD2  ARG   173      27.458  26.465   9.934  1.00  0.00      QMMM H
ATOM   2804 HD3  ARG   173      26.490  27.284   8.690  1.00  0.00      QMMM H
ATOM   2805 NE   ARG   173      28.211  26.276   7.994  1.00  0.00      QMMM N
ATOM   2806 HE   ARG   173      29.148  26.587   7.771  1.00  0.00      QMMM H
ATOM   2807 CZ   ARG   173      27.899  25.130   7.442  1.00  0.00      QMMM C
ATOM   2808 NH1  ARG   173      28.687  24.635   6.540  1.00  0.00      QMMM N
ATOM   2809 HH11 ARG   173      29.619  25.023   6.501  1.00  0.00      QMMM H
ATOM   2810 HH12 ARG   173      28.487  23.695   6.187  1.00  0.00      QMMM H
ATOM   2811 NH2  ARG   173      26.853  24.464   7.804  1.00  0.00      QMMM N
ATOM   2812 HH21 ARG   173      26.471  24.718   8.700  1.00  0.00      QMMM H
ATOM   2813 HH22 ARG   173      26.627  23.559   7.395  1.00  0.00      QMMM H
ATOM   2814 C    ARG   173      27.920  30.831  12.244  1.00  0.00      QMMM C
ATOM   2815 O    ARG   173      28.100  30.551  13.427  1.00  0.00      QMMM O
ATOM   2816 N    VAL   174      27.026  31.716  11.827  1.00  0.00      QMMM N
ATOM   2817 H    VAL   174      26.965  31.835  10.828  1.00  0.00      QMMM H
ATOM   2818 CA   VAL   174      26.001  32.376  12.634  1.00  0.00      QMMM C
ATOM   2819 HA   VAL   174      25.822  31.805  13.546  1.00  0.00      QMMM H
ATOM   2820 CB   VAL   174      26.412  33.811  13.008  1.00  0.00      QMMM C
ATOM   2821 HB   VAL   174      26.350  34.437  12.127  1.00  0.00      QMMM H
ATOM   2822 CG1  VAL   174      25.459  34.376  14.050  1.00  0.00      QMMM C
ATOM   2823 HG11 VAL   174      25.545  33.796  14.965  1.00  0.00      QMMM H
ATOM   2824 HG12 VAL   174      25.709  35.416  14.262  1.00  0.00      QMMM H
ATOM   2825 HG13 VAL   174      24.436  34.334  13.681  1.00  0.00      QMMM H
ATOM   2826 CG2  VAL   174      27.832  33.900  13.579  1.00  0.00      QMMM C
ATOM   2827 HG21 VAL   174      28.565  33.701  12.799  1.00  0.00      QMMM H
ATOM   2828 HG22 VAL   174      28.011  34.898  13.981  1.00  0.00      QMMM H
ATOM   2829 HG23 VAL   174      27.950  33.169  14.375  1.00  0.00      QMMM H
ATOM   2830 C    VAL   174      24.750  32.368  11.766  1.00  0.00      QMMM C
ATOM   2831 O    VAL   174      24.752  32.998  10.709  1.00  0.00      QMMM O
ATOM   2832 N    VAL   175      23.757  31.547  12.113  1.00  0.00      QMMM N
ATOM   2833 H    VAL   175      23.821  31.074  13.009  1.00  0.00      QMMM H
ATOM   2834 CA   VAL   175      22.706  31.125  11.168  1.00  0.00      QMMM C
ATOM   2835 HA   VAL   175      22.914  31.581  10.206  1.00  0.00      QMMM H
ATOM   2836 CB   VAL   175      22.731  29.606  10.901  1.00  0.00      QMMM C
ATOM   2837 HB   VAL   175      22.006  29.390  10.116  1.00  0.00      QMMM H
ATOM   2838 CG1  VAL   175      24.110  29.153  10.414  1.00  0.00      QMMM C
ATOM   2839 HG11 VAL   175      24.798  29.088  11.257  1.00  0.00      QMMM H
ATOM   2840 HG12 VAL   175      24.031  28.176   9.937  1.00  0.00      QMMM H
ATOM   2841 HG13 VAL   175      24.499  29.870   9.696  1.00  0.00      QMMM H
ATOM   2842 CG2  VAL   175      22.408  28.734  12.113  1.00  0.00      QMMM C
ATOM   2843 HG21 VAL   175      21.400  28.933  12.454  1.00  0.00      QMMM H
ATOM   2844 HG22 VAL   175      22.479  27.682  11.838  1.00  0.00      QMMM H
ATOM   2845 HG23 VAL   175      23.099  28.947  12.926  1.00  0.00      QMMM H
ATOM   2846 C    VAL   175      21.324  31.621  11.585  1.00  0.00      QMMM C
ATOM   2847 O    VAL   175      20.864  31.318  12.686  1.00  0.00      QMMM O
ATOM   2848 N    SER   176      20.658  32.401  10.733  1.00  0.00      QMMM N
ATOM   2849 H    SER   176      21.092  32.641   9.844  1.00  0.00      QMMM H
ATOM   2850 CA   SER   176      19.266  32.810  10.961  1.00  0.00      QMMM C
ATOM   2851 HA   SER   176      19.070  32.776  12.030  1.00  0.00      QMMM H
ATOM   2852 CB   SER   176      19.050  34.268  10.521  1.00  0.00      QMMM C
ATOM   2853 HB2  SER   176      18.144  34.656  10.982  1.00  0.00      QMMM H
ATOM   2854 HB3  SER   176      19.891  34.874  10.862  1.00  0.00      QMMM H
ATOM   2855 OG   SER   176      18.909  34.398   9.123  1.00  0.00      QMMM O
ATOM   2856 HG   SER   176      18.009  34.110   8.880  1.00  0.00      QMMM H
ATOM   2857 C    SER   176      18.270  31.876  10.255  1.00  0.00      QMMM C
ATOM   2858 O    SER   176      18.607  31.255   9.236  1.00  0.00      QMMM O
ATOM   2859 N    PRO   177      16.998  31.846  10.698  1.00  0.00      QMMM N
ATOM   2860 CA   PRO   177      15.903  31.439   9.825  1.00  0.00      QMMM C
ATOM   2861 HA   PRO   177      16.074  30.437   9.449  1.00  0.00      QMMM H
ATOM   2862 CB   PRO   177      14.648  31.461  10.712  1.00  0.00      QMMM C
ATOM   2863 HB2  PRO   177      13.751  31.745  10.162  1.00  0.00      QMMM H
ATOM   2864 HB3  PRO   177      14.500  30.489  11.174  1.00  0.00      QMMM H
ATOM   2865 CD   PRO   177      16.491  32.380  11.957  1.00  0.00      QMMM C
ATOM   2866 HD2  PRO   177      16.740  31.696  12.769  1.00  0.00      QMMM H
ATOM   2867 HD3  PRO   177      16.888  33.369  12.173  1.00  0.00      QMMM H
ATOM   2868 CG   PRO   177      14.977  32.472  11.806  1.00  0.00      QMMM C
ATOM   2869 HG2  PRO   177      14.470  32.237  12.742  1.00  0.00      QMMM H
ATOM   2870 HG3  PRO   177      14.707  33.468  11.468  1.00  0.00      QMMM H
ATOM   2871 C    PRO   177      15.792  32.396   8.627  1.00  0.00      QMMM C
ATOM   2872 O    PRO   177      16.331  33.510   8.657  1.00  0.00      QMMM O
ATOM   2873 N    ILE   178      15.041  32.015   7.592  1.00  0.00      QMMM N
ATOM   2874 H    ILE   178      14.623  31.089   7.660  1.00  0.00      QMMM H
ATOM   2875 CA   ILE   178      14.333  33.030   6.808  1.00  0.00      QMMM C
ATOM   2876 HA   ILE   178      15.005  33.878   6.670  1.00  0.00      QMMM H
ATOM   2877 CB   ILE   178      13.935  32.541   5.397  1.00  0.00      QMMM C
ATOM   2878 HB   ILE   178      13.625  31.496   5.441  1.00  0.00      QMMM H
ATOM   2879 CG2  ILE   178      12.761  33.366   4.852  1.00  0.00      QMMM C
ATOM   2880 HG21 ILE   178      13.008  34.428   4.843  1.00  0.00      QMMM H
ATOM   2881 HG22 ILE   178      12.499  33.047   3.848  1.00  0.00      QMMM H
ATOM   2882 HG23 ILE   178      11.880  33.198   5.472  1.00  0.00      QMMM H
ATOM   2883 CG1  ILE   178      15.189  32.684   4.498  1.00  0.00      QMMM C
ATOM   2884 HG12 ILE   178      15.642  33.659   4.673  1.00  0.00      QMMM H
ATOM   2885 HG13 ILE   178      15.909  31.922   4.798  1.00  0.00      QMMM H
ATOM   2886 CD1  ILE   178      14.983  32.587   2.983  1.00  0.00      QMMM C
ATOM   2887 HD11 ILE   178      14.419  33.448   2.626  1.00  0.00      QMMM H
ATOM   2888 HD12 ILE   178      15.953  32.599   2.489  1.00  0.00      QMMM H
ATOM   2889 HD13 ILE   178      14.450  31.673   2.732  1.00  0.00      QMMM H
ATOM   2890 C    ILE   178      13.177  33.551   7.667  1.00  0.00      QMMM C
ATOM   2891 O    ILE   178      12.317  32.799   8.128  1.00  0.00      QMMM O
ATOM   2892 N    ILE   179      13.237  34.851   7.942  1.00  0.00      QMMM N
ATOM   2893 H    ILE   179      13.986  35.382   7.527  1.00  0.00      QMMM H
ATOM   2894 CA   ILE   179      12.354  35.543   8.872  1.00  0.00      QMMM C
ATOM   2895 HA   ILE   179      12.111  34.849   9.672  1.00  0.00      QMMM H
ATOM   2896 CB   ILE   179      13.085  36.745   9.510  1.00  0.00      QMMM C
ATOM   2897 HB   ILE   179      13.272  37.506   8.750  1.00  0.00      QMMM H
ATOM   2898 CG2  ILE   179      12.167  37.325  10.588  1.00  0.00      QMMM C
ATOM   2899 HG21 ILE   179      11.994  36.586  11.371  1.00  0.00      QMMM H
ATOM   2900 HG22 ILE   179      12.606  38.224  11.017  1.00  0.00      QMMM H
ATOM   2901 HG23 ILE   179      11.205  37.592  10.151  1.00  0.00      QMMM H
ATOM   2902 CG1  ILE   179      14.439  36.318  10.131  1.00  0.00      QMMM C
ATOM   2903 HG12 ILE   179      14.264  35.482  10.803  1.00  0.00      QMMM H
ATOM   2904 HG13 ILE   179      15.105  35.981   9.337  1.00  0.00      QMMM H
ATOM   2905 CD1  ILE   179      15.188  37.403  10.917  1.00  0.00      QMMM C
ATOM   2906 HD11 ILE   179      14.660  37.628  11.840  1.00  0.00      QMMM H
ATOM   2907 HD12 ILE   179      16.187  37.044  11.165  1.00  0.00      QMMM H
ATOM   2908 HD13 ILE   179      15.273  38.311  10.328  1.00  0.00      QMMM H
ATOM   2909 C    ILE   179      11.050  35.930   8.157  1.00  0.00      QMMM C
ATOM   2910 O    ILE   179      11.039  36.861   7.352  1.00  0.00      QMMM O
ATOM   2911 N    ASP   180       9.963  35.198   8.412  1.00  0.00      QMMM N
ATOM   2912 H    ASP   180      10.046  34.507   9.147  1.00  0.00      QMMM H
ATOM   2913 CA   ASP   180       8.651  35.478   7.812  1.00  0.00      QMMM C
ATOM   2914 HA   ASP   180       8.783  35.585   6.736  1.00  0.00      QMMM H
ATOM   2915 CB   ASP   180       7.674  34.317   8.049  1.00  0.00      QMMM C
ATOM   2916 HB2  ASP   180       7.592  34.131   9.117  1.00  0.00      QMMM H
ATOM   2917 HB3  ASP   180       6.685  34.606   7.691  1.00  0.00      QMMM H
ATOM   2918 CG   ASP   180       8.055  33.016   7.345  1.00  0.00      QMMM C
ATOM   2919 OD1  ASP   180       7.856  31.949   7.969  1.00  0.00      QMMM O
ATOM   2920 OD2  ASP   180       8.461  33.040   6.157  1.00  0.00      QMMM O
ATOM   2921 C    ASP   180       8.044  36.798   8.328  1.00  0.00      QMMM C
ATOM   2922 O    ASP   180       8.362  37.296   9.414  1.00  0.00      QMMM O
ATOM   2923 N    VAL   181       7.129  37.373   7.550  1.00  0.00      QMMM N
ATOM   2924 H    VAL   181       6.824  36.873   6.720  1.00  0.00      QMMM H
ATOM   2925 CA   VAL   181       6.544  38.693   7.810  1.00  0.00      QMMM C
ATOM   2926 HA   VAL   181       7.266  39.292   8.360  1.00  0.00      QMMM H
ATOM   2927 CB   VAL   181       6.245  39.440   6.493  1.00  0.00      QMMM C
ATOM   2928 HB   VAL   181       5.462  38.921   5.946  1.00  0.00      QMMM H
ATOM   2929 CG1  VAL   181       5.788  40.880   6.768  1.00  0.00      QMMM C
ATOM   2930 HG11 VAL   181       6.556  41.419   7.321  1.00  0.00      QMMM H
ATOM   2931 HG12 VAL   181       5.603  41.390   5.822  1.00  0.00      QMMM H
ATOM   2932 HG13 VAL   181       4.861  40.877   7.341  1.00  0.00      QMMM H
ATOM   2933 CG2  VAL   181       7.487  39.504   5.594  1.00  0.00      QMMM C
ATOM   2934 HG21 VAL   181       7.764  38.506   5.257  1.00  0.00      QMMM H
ATOM   2935 HG22 VAL   181       7.284  40.110   4.710  1.00  0.00      QMMM H
ATOM   2936 HG23 VAL   181       8.317  39.937   6.147  1.00  0.00      QMMM H
ATOM   2937 C    VAL   181       5.301  38.563   8.686  1.00  0.00      QMMM C
ATOM   2938 O    VAL   181       4.211  38.286   8.183  1.00  0.00      QMMM O
ATOM   2939 N    ILE   182       5.441  38.792   9.996  1.00  0.00      QMMM N
ATOM   2940 H    ILE   182       6.369  38.997  10.351  1.00  0.00      QMMM H
ATOM   2941 CA   ILE   182       4.288  39.145  10.836  1.00  0.00      QMMM C
ATOM   2942 HA   ILE   182       3.426  38.576  10.495  1.00  0.00      QMMM H
ATOM   2943 CB   ILE   182       4.479  38.828  12.334  1.00  0.00      QMMM C
ATOM   2944 HB   ILE   182       5.258  39.469  12.738  1.00  0.00      QMMM H
ATOM   2945 CG2  ILE   182       3.157  39.122  13.073  1.00  0.00      QMMM C
ATOM   2946 HG21 ILE   182       2.346  38.532  12.645  1.00  0.00      QMMM H
ATOM   2947 HG22 ILE   182       3.245  38.880  14.131  1.00  0.00      QMMM H
ATOM   2948 HG23 ILE   182       2.906  40.181  13.004  1.00  0.00      QMMM H
ATOM   2949 CG1  ILE   182       4.886  37.357  12.548  1.00  0.00      QMMM C
ATOM   2950 HG12 ILE   182       4.049  36.710  12.291  1.00  0.00      QMMM H
ATOM   2951 HG13 ILE   182       5.717  37.111  11.892  1.00  0.00      QMMM H
ATOM   2952 CD1  ILE   182       5.337  37.062  13.982  1.00  0.00      QMMM C
ATOM   2953 HD11 ILE   182       4.496  37.139  14.667  1.00  0.00      QMMM H
ATOM   2954 HD12 ILE   182       5.737  36.052  14.028  1.00  0.00      QMMM H
ATOM   2955 HD13 ILE   182       6.116  37.761  14.286  1.00  0.00      QMMM H
ATOM   2956 C    ILE   182       4.013  40.633  10.626  1.00  0.00      QMMM C
ATOM   2957 O    ILE   182       4.840  41.486  10.963  1.00  0.00      QMMM O
ATOM   2958 N    ASN   183       2.866  40.965  10.035  1.00  0.00      QMMM N
ATOM   2959 H    ASN   183       2.216  40.214   9.823  1.00  0.00      QMMM H
ATOM   2960 CA   ASN   183       2.445  42.358   9.950  1.00  0.00      QMMM C
ATOM   2961 HA   ASN   183       3.264  42.931   9.512  1.00  0.00      QMMM H
ATOM   2962 CB   ASN   183       1.231  42.503   9.026  1.00  0.00      QMMM C
ATOM   2963 HB2  ASN   183       1.513  42.341   7.988  1.00  0.00      QMMM H
ATOM   2964 HB3  ASN   183       0.487  41.766   9.316  1.00  0.00      QMMM H
ATOM   2965 CG   ASN   183       0.623  43.883   9.197  1.00  0.00      QMMM C
ATOM   2966 OD1  ASN   183      -0.369  44.047   9.874  1.00  0.00      QMMM O
ATOM   2967 ND2  ASN   183       1.278  44.924   8.733  1.00  0.00      QMMM N
ATOM   2968 HD21 ASN   183       0.934  45.838   9.038  1.00  0.00      QMMM H
ATOM   2969 HD22 ASN   183       2.085  44.839   8.149  1.00  0.00      QMMM H
ATOM   2970 C    ASN   183       2.177  42.929  11.357  1.00  0.00      QMMM C
ATOM   2971 O    ASN   183       1.293  42.476  12.077  1.00  0.00      QMMM O
ATOM   2972 N    MET   184       2.927  43.966  11.719  1.00  0.00      QMMM N
ATOM   2973 H    MET   184       3.666  44.228  11.086  1.00  0.00      QMMM H
ATOM   2974 CA   MET   184       2.832  44.701  12.983  1.00  0.00      QMMM C
ATOM   2975 HA   MET   184       2.904  43.984  13.800  1.00  0.00      QMMM H
ATOM   2976 CB   MET   184       4.040  45.648  13.060  1.00  0.00      QMMM C
ATOM   2977 HB2  MET   184       4.007  46.185  14.004  1.00  0.00      QMMM H
ATOM   2978 HB3  MET   184       4.965  45.071  13.044  1.00  0.00      QMMM H
ATOM   2979 CG   MET   184       4.074  46.660  11.908  1.00  0.00      QMMM C
ATOM   2980 HG2  MET   184       4.687  46.251  11.105  1.00  0.00      QMMM H
ATOM   2981 HG3  MET   184       3.068  46.818  11.518  1.00  0.00      QMMM H
ATOM   2982 SD   MET   184       4.739  48.266  12.391  1.00  0.00      QMMM S
ATOM   2983 CE   MET   184       3.289  48.941  13.238  1.00  0.00      QMMM C
ATOM   2984 HE1  MET   184       2.962  48.260  14.016  1.00  0.00      QMMM H
ATOM   2985 HE2  MET   184       3.531  49.906  13.683  1.00  0.00      QMMM H
ATOM   2986 HE3  MET   184       2.470  49.057  12.532  1.00  0.00      QMMM H
ATOM   2987 C    MET   184       1.522  45.478  13.239  1.00  0.00      QMMM C
ATOM   2988 O    MET   184       1.425  46.146  14.268  1.00  0.00      QMMM O
ATOM   2989 N    ASP   185       0.538  45.436  12.337  1.00  0.00      QMMM N
ATOM   2990 H    ASP   185       0.638  44.835  11.531  1.00  0.00      QMMM H
ATOM   2991 CA   ASP   185      -0.721  46.185  12.443  1.00  0.00      QMMM C
ATOM   2992 HA   ASP   185      -0.631  46.921  13.242  1.00  0.00      QMMM H
ATOM   2993 CB   ASP   185      -0.983  46.982  11.154  1.00  0.00      QMMM C
ATOM   2994 HB2  ASP   185      -1.176  46.314  10.319  1.00  0.00      QMMM H
ATOM   2995 HB3  ASP   185      -1.882  47.583  11.298  1.00  0.00      QMMM H
ATOM   2996 CG   ASP   185       0.178  47.914  10.807  1.00  0.00      QMMM C
ATOM   2997 OD1  ASP   185       0.237  49.035  11.366  1.00  0.00      QMMM O
ATOM   2998 OD2  ASP   185       1.050  47.566   9.970  1.00  0.00      QMMM O
ATOM   2999 C    ASP   185      -1.914  45.288  12.825  1.00  0.00      QMMM C
ATOM   3000 O    ASP   185      -2.696  45.698  13.679  1.00  0.00      QMMM O
ATOM   3001 N    ASN   186      -2.021  44.065  12.279  1.00  0.00      QMMM N
ATOM   3002 H    ASN   186      -1.395  43.862  11.506  1.00  0.00      QMMM H
ATOM   3003 CA   ASN   186      -3.071  43.076  12.598  1.00  0.00      QMMM C
ATOM   3004 HA   ASN   186      -3.517  43.349  13.553  1.00  0.00      QMMM H
ATOM   3005 CB   ASN   186      -4.192  43.147  11.542  1.00  0.00      QMMM C
ATOM   3006 HB2  ASN   186      -3.762  43.077  10.546  1.00  0.00      QMMM H
ATOM   3007 HB3  ASN   186      -4.876  42.309  11.674  1.00  0.00      QMMM H
ATOM   3008 CG   ASN   186      -5.015  44.417  11.621  1.00  0.00      QMMM C
ATOM   3009 OD1  ASN   186      -4.868  45.320  10.816  1.00  0.00      QMMM O
ATOM   3010 ND2  ASN   186      -5.938  44.524  12.550  1.00  0.00      QMMM N
ATOM   3011 HD21 ASN   186      -6.400  45.411  12.542  1.00  0.00      QMMM H
ATOM   3012 HD22 ASN   186      -6.113  43.832  13.278  1.00  0.00      QMMM H
ATOM   3013 C    ASN   186      -2.569  41.623  12.805  1.00  0.00      QMMM C
ATOM   3014 O    ASN   186      -3.378  40.712  12.978  1.00  0.00      QMMM O
ATOM   3015 N    PHE   187      -1.252  41.379  12.842  1.00  0.00      QMMM N
ATOM   3016 H    PHE   187      -0.624  42.147  12.640  1.00  0.00      QMMM H
ATOM   3017 CA   PHE   187      -0.623  40.104  13.241  1.00  0.00      QMMM C
ATOM   3018 HA   PHE   187       0.448  40.244  13.096  1.00  0.00      QMMM H
ATOM   3019 CB   PHE   187      -0.811  39.883  14.752  1.00  0.00      QMMM C
ATOM   3020 HB2  PHE   187      -1.806  40.201  15.067  1.00  0.00      QMMM H
ATOM   3021 HB3  PHE   187      -0.733  38.821  14.971  1.00  0.00      QMMM H
ATOM   3022 CG   PHE   187       0.229  40.592  15.589  1.00  0.00      QMMM C
ATOM   3023 CD1  PHE   187       0.170  41.984  15.791  1.00  0.00      QMMM C
ATOM   3024 HD1  PHE   187      -0.644  42.562  15.377  1.00  0.00      QMMM H
ATOM   3025 CE1  PHE   187       1.178  42.629  16.528  1.00  0.00      QMMM C
ATOM   3026 HE1  PHE   187       1.128  43.697  16.683  1.00  0.00      QMMM H
ATOM   3027 CZ   PHE   187       2.230  41.878  17.084  1.00  0.00      QMMM C
ATOM   3028 HZ   PHE   187       3.000  42.361  17.667  1.00  0.00      QMMM H
ATOM   3029 CE2  PHE   187       2.273  40.487  16.905  1.00  0.00      QMMM C
ATOM   3030 HE2  PHE   187       3.072  39.907  17.343  1.00  0.00      QMMM H
ATOM   3031 CD2  PHE   187       1.287  39.848  16.140  1.00  0.00      QMMM C
ATOM   3032 HD2  PHE   187       1.346  38.782  15.974  1.00  0.00      QMMM H
ATOM   3033 C    PHE   187      -0.934  38.861  12.372  1.00  0.00      QMMM C
ATOM   3034 O    PHE   187      -0.664  37.717  12.771  1.00  0.00      QMMM O
ATOM   3035 N    GLN   188      -1.419  39.061  11.145  1.00  0.00      QMMM N
ATOM   3036 H    GLN   188      -1.649  40.023  10.915  1.00  0.00      QMMM H
ATOM   3037 CA   GLN   188      -1.315  38.082  10.059  1.00  0.00      QMMM C
ATOM   3038 HA   GLN   188      -1.771  37.159  10.420  1.00  0.00      QMMM H
ATOM   3039 CB   GLN   188      -2.124  38.530   8.820  1.00  0.00      QMMM C
ATOM   3040 HB2  GLN   188      -2.134  37.687   8.128  1.00  0.00      QMMM H
ATOM   3041 HB3  GLN   188      -3.160  38.705   9.117  1.00  0.00      QMMM H
ATOM   3042 CG   GLN   188      -1.618  39.757   8.031  1.00  0.00      QMMM C
ATOM   3043 HG2  GLN   188      -0.530  39.747   7.978  1.00  0.00      QMMM H
ATOM   3044 HG3  GLN   188      -1.995  39.674   7.012  1.00  0.00      QMMM H
ATOM   3045 CD   GLN   188      -2.075  41.104   8.594  1.00  0.00      QMMM C
ATOM   3046 OE1  GLN   188      -1.979  41.382   9.772  1.00  0.00      QMMM O
ATOM   3047 NE2  GLN   188      -2.555  42.020   7.784  1.00  0.00      QMMM N
ATOM   3048 HE21 GLN   188      -2.787  42.876   8.266  1.00  0.00      QMMM H
ATOM   3049 HE22 GLN   188      -2.690  41.886   6.801  1.00  0.00      QMMM H
ATOM   3050 C    GLN   188       0.158  37.753   9.723  1.00  0.00      QMMM C
ATOM   3051 O    GLN   188       1.058  38.561   9.959  1.00  0.00      QMMM O
ATOM   3052 N    TYR   189       0.392  36.567   9.155  1.00  0.00      QMMM N
ATOM   3053 H    TYR   189      -0.404  36.001   8.905  1.00  0.00      QMMM H
ATOM   3054 CA   TYR   189       1.701  35.916   9.000  1.00  0.00      QMMM C
ATOM   3055 HA   TYR   189       2.497  36.595   9.309  1.00  0.00      QMMM H
ATOM   3056 CB   TYR   189       1.713  34.686   9.932  1.00  0.00      QMMM C
ATOM   3057 HB2  TYR   189       1.428  35.019  10.931  1.00  0.00      QMMM H
ATOM   3058 HB3  TYR   189       0.944  33.986   9.601  1.00  0.00      QMMM H
ATOM   3059 CG   TYR   189       3.025  33.927  10.043  1.00  0.00      QMMM C
ATOM   3060 CD1  TYR   189       3.475  33.107   8.989  1.00  0.00      QMMM C
ATOM   3061 HD1  TYR   189       2.895  33.004   8.082  1.00  0.00      QMMM H
ATOM   3062 CE1  TYR   189       4.683  32.393   9.117  1.00  0.00      QMMM C
ATOM   3063 HE1  TYR   189       5.037  31.751   8.333  1.00  0.00      QMMM H
ATOM   3064 CZ   TYR   189       5.441  32.471  10.300  1.00  0.00      QMMM C
ATOM   3065 OH   TYR   189       6.639  31.834  10.386  1.00  0.00      QMMM O
ATOM   3066 HH   TYR   189       7.039  31.745   9.500  1.00  0.00      QMMM H
ATOM   3067 CE2  TYR   189       4.955  33.241  11.375  1.00  0.00      QMMM C
ATOM   3068 HE2  TYR   189       5.511  33.253  12.298  1.00  0.00      QMMM H
ATOM   3069 CD2  TYR   189       3.761  33.974  11.244  1.00  0.00      QMMM C
ATOM   3070 HD2  TYR   189       3.405  34.551  12.084  1.00  0.00      QMMM H
ATOM   3071 C    TYR   189       1.920  35.525   7.530  1.00  0.00      QMMM C
ATOM   3072 O    TYR   189       1.107  34.787   6.973  1.00  0.00      QMMM O
ATOM   3073 N    VAL   190       2.980  36.028   6.886  1.00  0.00      QMMM N
ATOM   3074 H    VAL   190       3.578  36.668   7.402  1.00  0.00      QMMM H
ATOM   3075 CA   VAL   190       3.211  35.896   5.433  1.00  0.00      QMMM C
ATOM   3076 HA   VAL   190       2.492  35.181   5.037  1.00  0.00      QMMM H
ATOM   3077 CB   VAL   190       2.960  37.232   4.700  1.00  0.00      QMMM C
ATOM   3078 HB   VAL   190       3.731  37.947   4.974  1.00  0.00      QMMM H
ATOM   3079 CG1  VAL   190       2.998  37.036   3.178  1.00  0.00      QMMM C
ATOM   3080 HG11 VAL   190       2.227  36.330   2.869  1.00  0.00      QMMM H
ATOM   3081 HG12 VAL   190       2.827  37.991   2.680  1.00  0.00      QMMM H
ATOM   3082 HG13 VAL   190       3.975  36.667   2.867  1.00  0.00      QMMM H
ATOM   3083 CG2  VAL   190       1.595  37.845   5.051  1.00  0.00      QMMM C
ATOM   3084 HG21 VAL   190       1.577  38.137   6.101  1.00  0.00      QMMM H
ATOM   3085 HG22 VAL   190       1.424  38.739   4.451  1.00  0.00      QMMM H
ATOM   3086 HG23 VAL   190       0.800  37.124   4.862  1.00  0.00      QMMM H
ATOM   3087 C    VAL   190       4.614  35.358   5.123  1.00  0.00      QMMM C
ATOM   3088 O    VAL   190       5.623  35.928   5.535  1.00  0.00      QMMM O
ATOM   3089 N    GLY   191       4.667  34.255   4.370  1.00  0.00      QMMM N
ATOM   3090 H    GLY   191       3.784  33.853   4.101  1.00  0.00      QMMM H
ATOM   3091 CA   GLY   191       5.888  33.542   3.978  1.00  0.00      QMMM C
ATOM   3092 HA2  GLY   191       6.386  33.193   4.879  1.00  0.00      QMMM H
ATOM   3093 HA3  GLY   191       5.619  32.669   3.386  1.00  0.00      QMMM H
ATOM   3094 C    GLY   191       6.892  34.366   3.168  1.00  0.00      QMMM C
ATOM   3095 O    GLY   191       6.628  34.712   2.012  1.00  0.00      QMMM O
ATOM   3096 N    ALA   192       8.057  34.629   3.762  1.00  0.00      QMMM N
ATOM   3097 H    ALA   192       8.182  34.252   4.700  1.00  0.00      QMMM H
ATOM   3098 CA   ALA   192       9.221  35.240   3.120  1.00  0.00      QMMM C
ATOM   3099 HA   ALA   192       8.919  36.181   2.671  1.00  0.00      QMMM H
ATOM   3100 CB   ALA   192      10.217  35.590   4.227  1.00  0.00      QMMM C
ATOM   3101 HB1  ALA   192      10.400  34.719   4.851  1.00  0.00      QMMM H
ATOM   3102 HB2  ALA   192      11.154  35.949   3.802  1.00  0.00      QMMM H
ATOM   3103 HB3  ALA   192       9.796  36.377   4.854  1.00  0.00      QMMM H
ATOM   3104 C    ALA   192       9.836  34.351   2.008  1.00  0.00      QMMM C
ATOM   3105 O    ALA   192       9.473  33.183   1.858  1.00  0.00      QMMM O
ATOM   3106 N    SER   193      10.767  34.913   1.231  1.00  0.00      QMMM N
ATOM   3107 H    SER   193      10.899  35.907   1.395  1.00  0.00      QMMM H
ATOM   3108 CA   SER   193      11.474  34.336   0.067  1.00  0.00      QMMM C
ATOM   3109 HA   SER   193      10.739  34.104  -0.703  1.00  0.00      QMMM H
ATOM   3110 CB   SER   193      12.381  35.456  -0.472  1.00  0.00      QMMM C
ATOM   3111 HB2  SER   193      11.771  36.314  -0.754  1.00  0.00      QMMM H
ATOM   3112 HB3  SER   193      13.037  35.765   0.336  1.00  0.00      QMMM H
ATOM   3113 OG   SER   193      13.184  35.078  -1.573  1.00  0.00      QMMM O
ATOM   3114 HG   SER   193      12.764  35.374  -2.399  1.00  0.00      QMMM H
ATOM   3115 C    SER   193      12.262  33.028   0.346  1.00  0.00      QMMM C
ATOM   3116 O    SER   193      12.210  32.458   1.434  1.00  0.00      QMMM O
ATOM   3117 N    ALA   194      13.010  32.529  -0.644  1.00  0.00      QMMM N
ATOM   3118 H    ALA   194      12.987  33.057  -1.509  1.00  0.00      QMMM H
ATOM   3119 CA   ALA   194      14.015  31.466  -0.543  1.00  0.00      QMMM C
ATOM   3120 HA   ALA   194      14.079  31.136   0.492  1.00  0.00      QMMM H
ATOM   3121 CB   ALA   194      13.532  30.273  -1.379  1.00  0.00      QMMM C
ATOM   3122 HB1  ALA   194      13.503  30.548  -2.435  1.00  0.00      QMMM H
ATOM   3123 HB2  ALA   194      14.213  29.433  -1.248  1.00  0.00      QMMM H
ATOM   3124 HB3  ALA   194      12.534  29.970  -1.057  1.00  0.00      QMMM H
ATOM   3125 C    ALA   194      15.440  31.930  -0.943  1.00  0.00      QMMM C
ATOM   3126 O    ALA   194      16.359  31.112  -0.992  1.00  0.00      QMMM O
ATOM   3127 N    ASP   195      15.645  33.226  -1.218  1.00  0.00      QMMM N
ATOM   3128 H    ASP   195      14.825  33.825  -1.200  1.00  0.00      QMMM H
ATOM   3129 CA   ASP   195      16.824  33.772  -1.922  1.00  0.00      QMMM C
ATOM   3130 HA   ASP   195      17.571  32.988  -2.047  1.00  0.00      QMMM H
ATOM   3131 CB   ASP   195      16.391  34.236  -3.313  1.00  0.00      QMMM C
ATOM   3132 HB2  ASP   195      15.783  35.129  -3.183  1.00  0.00      QMMM H
ATOM   3133 HB3  ASP   195      17.271  34.508  -3.897  1.00  0.00      QMMM H
ATOM   3134 CG   ASP   195      15.590  33.205  -4.098  1.00  0.00      QMMM C
ATOM   3135 OD1  ASP   195      14.352  33.358  -4.177  1.00  0.00      QMMM O
ATOM   3136 OD2  ASP   195      16.201  32.353  -4.781  1.00  0.00      QMMM O
ATOM   3137 C    ASP   195      17.512  34.958  -1.208  1.00  0.00      QMMM C
ATOM   3138 O    ASP   195      18.312  35.678  -1.807  1.00  0.00      QMMM O
ATOM   3139 N    LEU   196      17.171  35.203   0.056  1.00  0.00      QMMM N
ATOM   3140 H    LEU   196      16.535  34.550   0.483  1.00  0.00      QMMM H
ATOM   3141 CA   LEU   196      17.651  36.339   0.848  1.00  0.00      QMMM C
ATOM   3142 HA   LEU   196      17.570  37.250   0.251  1.00  0.00      QMMM H
ATOM   3143 CB   LEU   196      16.766  36.492   2.102  1.00  0.00      QMMM C
ATOM   3144 HB2  LEU   196      16.959  35.647   2.763  1.00  0.00      QMMM H
ATOM   3145 HB3  LEU   196      17.074  37.398   2.626  1.00  0.00      QMMM H
ATOM   3146 CG   LEU   196      15.251  36.550   1.858  1.00  0.00      QMMM C
ATOM   3147 HG   LEU   196      14.936  35.633   1.363  1.00  0.00      QMMM H
ATOM   3148 CD1  LEU   196      14.537  36.610   3.206  1.00  0.00      QMMM C
ATOM   3149 HD11 LEU   196      14.825  37.516   3.739  1.00  0.00      QMMM H
ATOM   3150 HD12 LEU   196      13.459  36.591   3.055  1.00  0.00      QMMM H
ATOM   3151 HD13 LEU   196      14.818  35.750   3.810  1.00  0.00      QMMM H
ATOM   3152 CD2  LEU   196      14.835  37.749   1.003  1.00  0.00      QMMM C
ATOM   3153 HD21 LEU   196      15.236  37.640  -0.005  1.00  0.00      QMMM H
ATOM   3154 HD22 LEU   196      13.750  37.812   0.940  1.00  0.00      QMMM H
ATOM   3155 HD23 LEU   196      15.217  38.668   1.439  1.00  0.00      QMMM H
ATOM   3156 C    LEU   196      19.122  36.185   1.278  1.00  0.00      QMMM C
ATOM   3157 O    LEU   196      19.416  35.366   2.150  1.00  0.00      QMMM O
ATOM   3158 N    LYS   197      20.035  37.015   0.757  1.00  0.00      QMMM N
ATOM   3159 H    LYS   197      19.716  37.648   0.028  1.00  0.00      QMMM H
ATOM   3160 CA   LYS   197      21.136  37.520   1.596  1.00  0.00      QMMM C
ATOM   3161 HA   LYS   197      21.502  36.715   2.234  1.00  0.00      QMMM H
ATOM   3162 CB   LYS   197      22.317  38.030   0.738  1.00  0.00      QMMM C
ATOM   3163 HB2  LYS   197      21.955  38.694  -0.043  1.00  0.00      QMMM H
ATOM   3164 HB3  LYS   197      23.000  38.604   1.364  1.00  0.00      QMMM H
ATOM   3165 CG   LYS   197      23.123  36.887   0.102  1.00  0.00      QMMM C
ATOM   3166 HG2  LYS   197      23.564  36.282   0.895  1.00  0.00      QMMM H
ATOM   3167 HG3  LYS   197      22.457  36.255  -0.482  1.00  0.00      QMMM H
ATOM   3168 CD   LYS   197      24.242  37.423  -0.806  1.00  0.00      QMMM C
ATOM   3169 HD2  LYS   197      23.809  38.025  -1.608  1.00  0.00      QMMM H
ATOM   3170 HD3  LYS   197      24.914  38.055  -0.226  1.00  0.00      QMMM H
ATOM   3171 CE   LYS   197      25.026  36.257  -1.417  1.00  0.00      QMMM C
ATOM   3172 HE2  LYS   197      25.324  35.563  -0.625  1.00  0.00      QMMM H
ATOM   3173 HE3  LYS   197      24.366  35.717  -2.103  1.00  0.00      QMMM H
ATOM   3174 NZ   LYS   197      26.228  36.709  -2.155  1.00  0.00      QMMM N
ATOM   3175 HZ1  LYS   197      26.053  37.488  -2.792  1.00  0.00      QMMM H
ATOM   3176 HZ2  LYS   197      26.987  37.004  -1.549  1.00  0.00      QMMM H
ATOM   3177 HZ3  LYS   197      26.555  35.982  -2.783  1.00  0.00      QMMM H
ATOM   3178 C    LYS   197      20.591  38.612   2.534  1.00  0.00      QMMM C
ATOM   3179 O    LYS   197      19.442  39.050   2.437  1.00  0.00      QMMM O
ATOM   3180 N    GLY   198      21.432  39.056   3.455  1.00  0.00      QMMM N
ATOM   3181 H    GLY   198      22.353  38.635   3.458  1.00  0.00      QMMM H
ATOM   3182 CA   GLY   198      21.249  40.232   4.294  1.00  0.00      QMMM C
ATOM   3183 HA2  GLY   198      20.330  40.757   4.034  1.00  0.00      QMMM H
ATOM   3184 HA3  GLY   198      21.199  39.919   5.335  1.00  0.00      QMMM H
ATOM   3185 C    GLY   198      22.438  41.171   4.114  1.00  0.00      QMMM C
ATOM   3186 O    GLY   198      23.568  40.720   3.899  1.00  0.00      QMMM O
ATOM   3187 N    GLY   199      22.189  42.473   4.209  1.00  0.00      QMMM N
ATOM   3188 H    GLY   199      21.236  42.783   4.383  1.00  0.00      QMMM H
ATOM   3189 CA   GLY   199      23.150  43.493   3.808  1.00  0.00      QMMM C
ATOM   3190 HA2  GLY   199      24.116  43.293   4.270  1.00  0.00      QMMM H
ATOM   3191 HA3  GLY   199      23.279  43.444   2.728  1.00  0.00      QMMM H
ATOM   3192 C    GLY   199      22.723  44.905   4.195  1.00  0.00      QMMM C
ATOM   3193 O    GLY   199      21.873  45.113   5.061  1.00  0.00      QMMM O
ATOM   3194 N    PHE   200      23.386  45.892   3.604  1.00  0.00      QMMM N
ATOM   3195 H    PHE   200      24.033  45.650   2.860  1.00  0.00      QMMM H
ATOM   3196 CA   PHE   200      23.344  47.302   4.002  1.00  0.00      QMMM C
ATOM   3197 HA   PHE   200      22.358  47.548   4.398  1.00  0.00      QMMM H
ATOM   3198 CB   PHE   200      24.402  47.523   5.105  1.00  0.00      QMMM C
ATOM   3199 HB2  PHE   200      24.468  48.586   5.340  1.00  0.00      QMMM H
ATOM   3200 HB3  PHE   200      24.062  47.020   6.011  1.00  0.00      QMMM H
ATOM   3201 CG   PHE   200      25.791  47.004   4.755  1.00  0.00      QMMM C
ATOM   3202 CD1  PHE   200      26.670  47.778   3.973  1.00  0.00      QMMM C
ATOM   3203 HD1  PHE   200      26.380  48.767   3.648  1.00  0.00      QMMM H
ATOM   3204 CE1  PHE   200      27.916  47.256   3.581  1.00  0.00      QMMM C
ATOM   3205 HE1  PHE   200      28.574  47.847   2.960  1.00  0.00      QMMM H
ATOM   3206 CZ   PHE   200      28.291  45.958   3.972  1.00  0.00      QMMM C
ATOM   3207 HZ   PHE   200      29.241  45.547   3.658  1.00  0.00      QMMM H
ATOM   3208 CE2  PHE   200      27.425  45.188   4.766  1.00  0.00      QMMM C
ATOM   3209 HE2  PHE   200      27.712  44.189   5.066  1.00  0.00      QMMM H
ATOM   3210 CD2  PHE   200      26.182  45.712   5.160  1.00  0.00      QMMM C
ATOM   3211 HD2  PHE   200      25.516  45.107   5.757  1.00  0.00      QMMM H
ATOM   3212 C    PHE   200      23.601  48.213   2.794  1.00  0.00      QMMM C
ATOM   3213 O    PHE   200      23.958  47.740   1.716  1.00  0.00      QMMM O
ATOM   3214 N    ASP   201      23.454  49.521   2.976  1.00  0.00      QMMM N
ATOM   3215 H    ASP   201      23.096  49.853   3.861  1.00  0.00      QMMM H
ATOM   3216 CA   ASP   201      24.005  50.542   2.081  1.00  0.00      QMMM C
ATOM   3217 HA   ASP   201      24.538  50.063   1.257  1.00  0.00      QMMM H
ATOM   3218 CB   ASP   201      22.895  51.428   1.485  1.00  0.00      QMMM C
ATOM   3219 HB2  ASP   201      22.629  52.197   2.207  1.00  0.00      QMMM H
ATOM   3220 HB3  ASP   201      23.294  51.944   0.609  1.00  0.00      QMMM H
ATOM   3221 CG   ASP   201      21.636  50.661   1.084  1.00  0.00      QMMM C
ATOM   3222 OD1  ASP   201      20.728  50.540   1.941  1.00  0.00      QMMM O
ATOM   3223 OD2  ASP   201      21.591  50.184  -0.067  1.00  0.00      QMMM O
ATOM   3224 C    ASP   201      25.004  51.397   2.874  1.00  0.00      QMMM C
ATOM   3225 O    ASP   201      25.246  51.162   4.060  1.00  0.00      QMMM O
ATOM   3226 N    TRP   202      25.530  52.469   2.281  1.00  0.00      QMMM N
ATOM   3227 H    TRP   202      25.363  52.602   1.294  1.00  0.00      QMMM H
ATOM   3228 CA   TRP   202      26.298  53.486   3.016  1.00  0.00      QMMM C
ATOM   3229 HA   TRP   202      27.090  52.976   3.560  1.00  0.00      QMMM H
ATOM   3230 CB   TRP   202      26.961  54.439   2.014  1.00  0.00      QMMM C
ATOM   3231 HB2  TRP   202      26.194  55.093   1.596  1.00  0.00      QMMM H
ATOM   3232 HB3  TRP   202      27.677  55.066   2.545  1.00  0.00      QMMM H
ATOM   3233 CG   TRP   202      27.672  53.747   0.884  1.00  0.00      QMMM C
ATOM   3234 CD1  TRP   202      27.522  54.047  -0.427  1.00  0.00      QMMM C
ATOM   3235 HD1  TRP   202      26.892  54.840  -0.814  1.00  0.00      QMMM H
ATOM   3236 NE1  TRP   202      28.258  53.160  -1.190  1.00  0.00      QMMM N
ATOM   3237 HE1  TRP   202      28.275  53.159  -2.201  1.00  0.00      QMMM H
ATOM   3238 CE2  TRP   202      28.912  52.234  -0.407  1.00  0.00      QMMM C
ATOM   3239 CZ2  TRP   202      29.726  51.135  -0.713  1.00  0.00      QMMM C
ATOM   3240 HZ2  TRP   202      29.937  50.881  -1.741  1.00  0.00      QMMM H
ATOM   3241 CH2  TRP   202      30.246  50.357   0.334  1.00  0.00      QMMM C
ATOM   3242 HH2  TRP   202      30.865  49.497   0.115  1.00  0.00      QMMM H
ATOM   3243 CZ3  TRP   202      29.966  50.701   1.668  1.00  0.00      QMMM C
ATOM   3244 HZ3  TRP   202      30.378  50.103   2.469  1.00  0.00      QMMM H
ATOM   3245 CE3  TRP   202      29.148  51.809   1.963  1.00  0.00      QMMM C
ATOM   3246 HE3  TRP   202      28.944  52.046   2.994  1.00  0.00      QMMM H
ATOM   3247 CD2  TRP   202      28.582  52.598   0.933  1.00  0.00      QMMM C
ATOM   3248 C    TRP   202      25.485  54.230   4.096  1.00  0.00      QMMM C
ATOM   3249 O    TRP   202      26.046  55.018   4.847  1.00  0.00      QMMM O
ATOM   3250 N    ASN   203      24.183  53.953   4.226  1.00  0.00      QMMM N
ATOM   3251 H    ASN   203      23.821  53.261   3.588  1.00  0.00      QMMM H
ATOM   3252 CA   ASN   203      23.355  54.309   5.383  1.00  0.00      QMMM C
ATOM   3253 HA   ASN   203      23.556  55.350   5.642  1.00  0.00      QMMM H
ATOM   3254 CB   ASN   203      21.872  54.199   4.958  1.00  0.00      QMMM C
ATOM   3255 HB2  ASN   203      21.245  54.540   5.778  1.00  0.00      QMMM H
ATOM   3256 HB3  ASN   203      21.706  54.872   4.118  1.00  0.00      QMMM H
ATOM   3257 CG   ASN   203      21.422  52.796   4.552  1.00  0.00      QMMM C
ATOM   3258 OD1  ASN   203      21.952  51.784   4.985  1.00  0.00      QMMM O
ATOM   3259 ND2  ASN   203      20.461  52.696   3.668  1.00  0.00      QMMM N
ATOM   3260 HD21 ASN   203      20.380  51.763   3.243  1.00  0.00      QMMM H
ATOM   3261 HD22 ASN   203      20.022  53.483   3.237  1.00  0.00      QMMM H
ATOM   3262 C    ASN   203      23.653  53.478   6.659  1.00  0.00      QMMM C
ATOM   3263 O    ASN   203      23.288  53.906   7.752  1.00  0.00      QMMM O
ATOM   3264 N    LEU   204      24.308  52.315   6.527  1.00  0.00      QMMM N
ATOM   3265 H    LEU   204      24.556  52.051   5.579  1.00  0.00      QMMM H
ATOM   3266 CA   LEU   204      24.541  51.284   7.549  1.00  0.00      QMMM C
ATOM   3267 HA   LEU   204      24.765  50.365   7.011  1.00  0.00      QMMM H
ATOM   3268 CB   LEU   204      25.801  51.635   8.366  1.00  0.00      QMMM C
ATOM   3269 HB2  LEU   204      25.636  52.595   8.855  1.00  0.00      QMMM H
ATOM   3270 HB3  LEU   204      25.934  50.882   9.141  1.00  0.00      QMMM H
ATOM   3271 CG   LEU   204      27.107  51.710   7.549  1.00  0.00      QMMM C
ATOM   3272 HG   LEU   204      27.039  52.521   6.824  1.00  0.00      QMMM H
ATOM   3273 CD1  LEU   204      28.275  52.000   8.492  1.00  0.00      QMMM C
ATOM   3274 HD11 LEU   204      28.429  51.171   9.178  1.00  0.00      QMMM H
ATOM   3275 HD12 LEU   204      29.184  52.160   7.917  1.00  0.00      QMMM H
ATOM   3276 HD13 LEU   204      28.062  52.896   9.069  1.00  0.00      QMMM H
ATOM   3277 CD2  LEU   204      27.431  50.409   6.809  1.00  0.00      QMMM C
ATOM   3278 HD21 LEU   204      26.710  50.239   6.012  1.00  0.00      QMMM H
ATOM   3279 HD22 LEU   204      28.418  50.472   6.356  1.00  0.00      QMMM H
ATOM   3280 HD23 LEU   204      27.407  49.567   7.498  1.00  0.00      QMMM H
ATOM   3281 C    LEU   204      23.308  50.902   8.404  1.00  0.00      QMMM C
ATOM   3282 O    LEU   204      23.434  50.568   9.582  1.00  0.00      QMMM O
ATOM   3283 N    VAL   205      22.113  50.881   7.799  1.00  0.00      QMMM N
ATOM   3284 H    VAL   205      22.089  51.168   6.824  1.00  0.00      QMMM H
ATOM   3285 CA   VAL   205      20.852  50.436   8.426  1.00  0.00      QMMM C
ATOM   3286 HA   VAL   205      21.087  50.026   9.408  1.00  0.00      QMMM H
ATOM   3287 CB   VAL   205      19.866  51.598   8.689  1.00  0.00      QMMM C
ATOM   3288 HB   VAL   205      18.895  51.171   8.921  1.00  0.00      QMMM H
ATOM   3289 CG1  VAL   205      20.300  52.414   9.906  1.00  0.00      QMMM C
ATOM   3290 HG11 VAL   205      21.247  52.907   9.694  1.00  0.00      QMMM H
ATOM   3291 HG12 VAL   205      19.547  53.168  10.137  1.00  0.00      QMMM H
ATOM   3292 HG13 VAL   205      20.416  51.762  10.772  1.00  0.00      QMMM H
ATOM   3293 CG2  VAL   205      19.677  52.571   7.521  1.00  0.00      QMMM C
ATOM   3294 HG21 VAL   205      19.414  52.033   6.611  1.00  0.00      QMMM H
ATOM   3295 HG22 VAL   205      18.886  53.281   7.757  1.00  0.00      QMMM H
ATOM   3296 HG23 VAL   205      20.603  53.117   7.363  1.00  0.00      QMMM H
ATOM   3297 C    VAL   205      20.204  49.282   7.650  1.00  0.00      QMMM C
ATOM   3298 O    VAL   205      19.389  49.501   6.758  1.00  0.00      QMMM O
ATOM   3299 N    PHE   206      20.549  48.053   8.052  1.00  0.00      QMMM N
ATOM   3300 H    PHE   206      21.188  48.034   8.834  1.00  0.00      QMMM H
ATOM   3301 CA   PHE   206      20.207  46.729   7.499  1.00  0.00      QMMM C
ATOM   3302 HA   PHE   206      21.060  46.425   6.895  1.00  0.00      QMMM H
ATOM   3303 CB   PHE   206      20.117  45.738   8.671  1.00  0.00      QMMM C
ATOM   3304 HB2  PHE   206      21.086  45.691   9.167  1.00  0.00      QMMM H
ATOM   3305 HB3  PHE   206      19.397  46.118   9.397  1.00  0.00      QMMM H
ATOM   3306 CG   PHE   206      19.703  44.333   8.272  1.00  0.00      QMMM C
ATOM   3307 CD1  PHE   206      20.634  43.445   7.707  1.00  0.00      QMMM C
ATOM   3308 HD1  PHE   206      21.655  43.754   7.559  1.00  0.00      QMMM H
ATOM   3309 CE1  PHE   206      20.232  42.162   7.299  1.00  0.00      QMMM C
ATOM   3310 HE1  PHE   206      20.961  41.489   6.877  1.00  0.00      QMMM H
ATOM   3311 CZ   PHE   206      18.885  41.776   7.411  1.00  0.00      QMMM C
ATOM   3312 HZ   PHE   206      18.570  40.799   7.069  1.00  0.00      QMMM H
ATOM   3313 CE2  PHE   206      17.947  42.666   7.961  1.00  0.00      QMMM C
ATOM   3314 HE2  PHE   206      16.911  42.370   8.041  1.00  0.00      QMMM H
ATOM   3315 CD2  PHE   206      18.360  43.936   8.402  1.00  0.00      QMMM C
ATOM   3316 HD2  PHE   206      17.648  44.628   8.819  1.00  0.00      QMMM H
ATOM   3317 C    PHE   206      18.954  46.596   6.599  1.00  0.00      QMMM C
ATOM   3318 O    PHE   206      17.863  47.088   6.917  1.00  0.00      QMMM O
ATOM   3319 N    LYS   207      19.114  45.808   5.525  1.00  0.00      QMMM N
ATOM   3320 H    LYS   207      20.044  45.405   5.409  1.00  0.00      QMMM H
ATOM   3321 CA   LYS   207      18.107  45.356   4.549  1.00  0.00      QMMM C
ATOM   3322 HA   LYS   207      17.130  45.374   5.026  1.00  0.00      QMMM H
ATOM   3323 CB   LYS   207      18.093  46.325   3.348  1.00  0.00      QMMM C
ATOM   3324 HB2  LYS   207      17.379  45.966   2.605  1.00  0.00      QMMM H
ATOM   3325 HB3  LYS   207      17.753  47.307   3.685  1.00  0.00      QMMM H
ATOM   3326 CG   LYS   207      19.475  46.485   2.690  1.00  0.00      QMMM C
ATOM   3327 HG2  LYS   207      20.085  47.142   3.312  1.00  0.00      QMMM H
ATOM   3328 HG3  LYS   207      19.968  45.516   2.629  1.00  0.00      QMMM H
ATOM   3329 CD   LYS   207      19.375  47.075   1.277  1.00  0.00      QMMM C
ATOM   3330 HD2  LYS   207      18.963  46.335   0.589  1.00  0.00      QMMM H
ATOM   3331 HD3  LYS   207      18.717  47.946   1.299  1.00  0.00      QMMM H
ATOM   3332 CE   LYS   207      20.745  47.545   0.786  1.00  0.00      QMMM C
ATOM   3333 HE2  LYS   207      20.632  48.099  -0.151  1.00  0.00      QMMM H
ATOM   3334 HE3  LYS   207      21.130  48.260   1.517  1.00  0.00      QMMM H
ATOM   3335 NZ   LYS   207      21.721  46.448   0.612  1.00  0.00      QMMM N
ATOM   3336 HZ1  LYS   207      21.633  45.963  -0.277  1.00  0.00      QMMM H
ATOM   3337 HZ2  LYS   207      22.674  46.796   0.690  1.00  0.00      QMMM H
ATOM   3338 HZ3  LYS   207      21.592  45.693   1.283  1.00  0.00      QMMM H
ATOM   3339 C    LYS   207      18.351  43.901   4.091  1.00  0.00      QMMM C
ATOM   3340 O    LYS   207      19.363  43.287   4.423  1.00  0.00      QMMM O
ATOM   3341 N    TRP   208      17.420  43.365   3.300  1.00  0.00      QMMM N
ATOM   3342 H    TRP   208      16.642  43.945   3.039  1.00  0.00      QMMM H
ATOM   3343 CA   TRP   208      17.454  42.003   2.751  1.00  0.00      QMMM C
ATOM   3344 HA   TRP   208      18.219  41.418   3.264  1.00  0.00      QMMM H
ATOM   3345 CB   TRP   208      16.119  41.305   3.001  1.00  0.00      QMMM C
ATOM   3346 HB2  TRP   208      15.322  41.848   2.491  1.00  0.00      QMMM H
ATOM   3347 HB3  TRP   208      16.178  40.311   2.562  1.00  0.00      QMMM H
ATOM   3348 CG   TRP   208      15.750  41.141   4.436  1.00  0.00      QMMM C
ATOM   3349 CD1  TRP   208      14.880  41.924   5.110  1.00  0.00      QMMM C
ATOM   3350 HD1  TRP   208      14.347  42.771   4.693  1.00  0.00      QMMM H
ATOM   3351 NE1  TRP   208      14.741  41.445   6.394  1.00  0.00      QMMM N
ATOM   3352 HE1  TRP   208      14.113  41.889   7.063  1.00  0.00      QMMM H
ATOM   3353 CE2  TRP   208      15.505  40.319   6.607  1.00  0.00      QMMM C
ATOM   3354 CZ2  TRP   208      15.678  39.479   7.714  1.00  0.00      QMMM C
ATOM   3355 HZ2  TRP   208      15.130  39.681   8.619  1.00  0.00      QMMM H
ATOM   3356 CH2  TRP   208      16.567  38.393   7.615  1.00  0.00      QMMM C
ATOM   3357 HH2  TRP   208      16.722  37.729   8.454  1.00  0.00      QMMM H
ATOM   3358 CZ3  TRP   208      17.269  38.170   6.418  1.00  0.00      QMMM C
ATOM   3359 HZ3  TRP   208      17.953  37.335   6.348  1.00  0.00      QMMM H
ATOM   3360 CE3  TRP   208      17.085  39.023   5.311  1.00  0.00      QMMM C
ATOM   3361 HE3  TRP   208      17.634  38.849   4.396  1.00  0.00      QMMM H
ATOM   3362 CD2  TRP   208      16.191  40.114   5.376  1.00  0.00      QMMM C
ATOM   3363 C    TRP   208      17.801  41.999   1.260  1.00  0.00      QMMM C
ATOM   3364 O    TRP   208      16.934  42.140   0.398  1.00  0.00      QMMM O
ATOM   3365 N    ASP   209      19.086  41.866   0.961  1.00  0.00      QMMM N
ATOM   3366 H    ASP   209      19.748  41.854   1.724  1.00  0.00      QMMM H
ATOM   3367 CA   ASP   209      19.638  41.766  -0.387  1.00  0.00      QMMM C
ATOM   3368 HA   ASP   209      19.257  42.599  -0.979  1.00  0.00      QMMM H
ATOM   3369 CB   ASP   209      21.162  41.935  -0.302  1.00  0.00      QMMM C
ATOM   3370 HB2  ASP   209      21.575  41.227   0.420  1.00  0.00      QMMM H
ATOM   3371 HB3  ASP   209      21.597  41.721  -1.280  1.00  0.00      QMMM H
ATOM   3372 CG   ASP   209      21.533  43.364   0.110  1.00  0.00      QMMM C
ATOM   3373 OD1  ASP   209      21.277  43.780   1.262  1.00  0.00      QMMM O
ATOM   3374 OD2  ASP   209      22.088  44.122  -0.714  1.00  0.00      QMMM O
ATOM   3375 C    ASP   209      19.199  40.465  -1.094  1.00  0.00      QMMM C
ATOM   3376 O    ASP   209      19.783  39.394  -0.925  1.00  0.00      QMMM O
ATOM   3377 N    TYR   210      18.128  40.548  -1.884  1.00  0.00      QMMM N
ATOM   3378 H    TYR   210      17.642  41.432  -1.894  1.00  0.00      QMMM H
ATOM   3379 CA   TYR   210      17.649  39.466  -2.751  1.00  0.00      QMMM C
ATOM   3380 HA   TYR   210      17.426  38.603  -2.122  1.00  0.00      QMMM H
ATOM   3381 CB   TYR   210      16.349  39.920  -3.440  1.00  0.00      QMMM C
ATOM   3382 HB2  TYR   210      15.827  40.614  -2.779  1.00  0.00      QMMM H
ATOM   3383 HB3  TYR   210      16.586  40.470  -4.352  1.00  0.00      QMMM H
ATOM   3384 CG   TYR   210      15.393  38.790  -3.775  1.00  0.00      QMMM C
ATOM   3385 CD1  TYR   210      14.172  38.682  -3.078  1.00  0.00      QMMM C
ATOM   3386 HD1  TYR   210      13.922  39.410  -2.320  1.00  0.00      QMMM H
ATOM   3387 CE1  TYR   210      13.293  37.616  -3.349  1.00  0.00      QMMM C
ATOM   3388 HE1  TYR   210      12.357  37.518  -2.821  1.00  0.00      QMMM H
ATOM   3389 CZ   TYR   210      13.655  36.628  -4.285  1.00  0.00      QMMM C
ATOM   3390 OH   TYR   210      12.879  35.520  -4.423  1.00  0.00      QMMM O
ATOM   3391 HH   TYR   210      13.420  34.697  -4.426  1.00  0.00      QMMM H
ATOM   3392 CE2  TYR   210      14.860  36.756  -5.007  1.00  0.00      QMMM C
ATOM   3393 HE2  TYR   210      15.124  35.998  -5.719  1.00  0.00      QMMM H
ATOM   3394 CD2  TYR   210      15.725  37.840  -4.761  1.00  0.00      QMMM C
ATOM   3395 HD2  TYR   210      16.655  37.930  -5.309  1.00  0.00      QMMM H
ATOM   3396 C    TYR   210      18.734  39.069  -3.773  1.00  0.00      QMMM C
ATOM   3397 O    TYR   210      19.199  39.915  -4.536  1.00  0.00      QMMM O
ATOM   3398 N    MET   211      19.168  37.802  -3.776  1.00  0.00      QMMM N
ATOM   3399 H    MET   211      18.775  37.166  -3.091  1.00  0.00      QMMM H
ATOM   3400 CA   MET   211      20.343  37.360  -4.544  1.00  0.00      QMMM C
ATOM   3401 HA   MET   211      21.195  37.930  -4.171  1.00  0.00      QMMM H
ATOM   3402 CB   MET   211      20.610  35.873  -4.283  1.00  0.00      QMMM C
ATOM   3403 HB2  MET   211      19.669  35.329  -4.201  1.00  0.00      QMMM H
ATOM   3404 HB3  MET   211      21.163  35.459  -5.120  1.00  0.00      QMMM H
ATOM   3405 CG   MET   211      21.459  35.683  -3.025  1.00  0.00      QMMM C
ATOM   3406 HG2  MET   211      22.348  36.309  -3.115  1.00  0.00      QMMM H
ATOM   3407 HG3  MET   211      20.893  36.020  -2.157  1.00  0.00      QMMM H
ATOM   3408 SD   MET   211      22.021  33.983  -2.748  1.00  0.00      QMMM S
ATOM   3409 CE   MET   211      20.449  33.222  -2.299  1.00  0.00      QMMM C
ATOM   3410 HE1  MET   211      19.757  33.269  -3.139  1.00  0.00      QMMM H
ATOM   3411 HE2  MET   211      20.622  32.185  -2.025  1.00  0.00      QMMM H
ATOM   3412 HE3  MET   211      20.030  33.754  -1.448  1.00  0.00      QMMM H
ATOM   3413 C    MET   211      20.289  37.624  -6.062  1.00  0.00      QMMM C
ATOM   3414 O    MET   211      19.239  37.561  -6.705  1.00  0.00      QMMM O
ATOM   3415 N    THR   212      21.477  37.862  -6.627  1.00  0.00      QMMM N
ATOM   3416 H    THR   212      22.287  37.820  -6.025  1.00  0.00      QMMM H
ATOM   3417 CA   THR   212      21.747  38.273  -8.017  1.00  0.00      QMMM C
ATOM   3418 HA   THR   212      21.118  39.136  -8.228  1.00  0.00      QMMM H
ATOM   3419 CB   THR   212      23.222  38.700  -8.135  1.00  0.00      QMMM C
ATOM   3420 HB   THR   212      23.448  38.986  -9.160  1.00  0.00      QMMM H
ATOM   3421 CG2  THR   212      23.539  39.897  -7.239  1.00  0.00      QMMM C
ATOM   3422 HG21 THR   212      23.493  39.616  -6.186  1.00  0.00      QMMM H
ATOM   3423 HG22 THR   212      24.544  40.258  -7.459  1.00  0.00      QMMM H
ATOM   3424 HG23 THR   212      22.832  40.704  -7.430  1.00  0.00      QMMM H
ATOM   3425 OG1  THR   212      24.051  37.618  -7.783  1.00  0.00      QMMM O
ATOM   3426 HG1  THR   212      24.891  37.994  -7.402  1.00  0.00      QMMM H
ATOM   3427 C    THR   212      21.437  37.188  -9.068  1.00  0.00      QMMM C
ATOM   3428 O    THR   212      21.311  36.011  -8.718  1.00  0.00      QMMM O
ATOM   3429 N    PRO   213      21.319  37.536 -10.372  1.00  0.00      QMMM N
ATOM   3430 CA   PRO   213      20.868  36.626 -11.433  1.00  0.00      QMMM C
ATOM   3431 HA   PRO   213      19.796  36.483 -11.298  1.00  0.00      QMMM H
ATOM   3432 CB   PRO   213      21.076  37.386 -12.746  1.00  0.00      QMMM C
ATOM   3433 HB2  PRO   213      22.107  37.279 -13.090  1.00  0.00      QMMM H
ATOM   3434 HB3  PRO   213      20.376  37.061 -13.517  1.00  0.00      QMMM H
ATOM   3435 CD   PRO   213      21.439  38.883 -10.926  1.00  0.00      QMMM C
ATOM   3436 HD2  PRO   213      20.912  39.623 -10.322  1.00  0.00      QMMM H
ATOM   3437 HD3  PRO   213      22.492  39.150 -11.018  1.00  0.00      QMMM H
ATOM   3438 CG   PRO   213      20.824  38.829 -12.324  1.00  0.00      QMMM C
ATOM   3439 HG2  PRO   213      19.751  39.013 -12.262  1.00  0.00      QMMM H
ATOM   3440 HG3  PRO   213      21.298  39.539 -13.003  1.00  0.00      QMMM H
ATOM   3441 C    PRO   213      21.506  35.231 -11.472  1.00  0.00      QMMM C
ATOM   3442 O    PRO   213      20.773  34.250 -11.552  1.00  0.00      QMMM O
ATOM   3443 N    GLU   214      22.835  35.098 -11.392  1.00  0.00      QMMM N
ATOM   3444 H    GLU   214      23.412  35.923 -11.333  1.00  0.00      QMMM H
ATOM   3445 CA   GLU   214      23.474  33.769 -11.390  1.00  0.00      QMMM C
ATOM   3446 HA   GLU   214      23.069  33.204 -12.230  1.00  0.00      QMMM H
ATOM   3447 CB   GLU   214      24.993  33.899 -11.593  1.00  0.00      QMMM C
ATOM   3448 HB2  GLU   214      25.175  34.399 -12.546  1.00  0.00      QMMM H
ATOM   3449 HB3  GLU   214      25.407  34.526 -10.802  1.00  0.00      QMMM H
ATOM   3450 CG   GLU   214      25.737  32.548 -11.589  1.00  0.00      QMMM C
ATOM   3451 HG2  GLU   214      26.777  32.726 -11.869  1.00  0.00      QMMM H
ATOM   3452 HG3  GLU   214      25.735  32.151 -10.571  1.00  0.00      QMMM H
ATOM   3453 CD   GLU   214      25.128  31.509 -12.545  1.00  0.00      QMMM C
ATOM   3454 OE1  GLU   214      24.597  31.886 -13.610  1.00  0.00      QMMM O
ATOM   3455 OE2  GLU   214      25.140  30.298 -12.237  1.00  0.00      QMMM O
ATOM   3456 C    GLU   214      23.153  32.967 -10.120  1.00  0.00      QMMM C
ATOM   3457 O    GLU   214      22.874  31.769 -10.190  1.00  0.00      QMMM O
ATOM   3458 N    GLN   215      23.120  33.620  -8.956  1.00  0.00      QMMM N
ATOM   3459 H    GLN   215      23.290  34.616  -8.963  1.00  0.00      QMMM H
ATOM   3460 CA   GLN   215      22.669  32.991  -7.713  1.00  0.00      QMMM C
ATOM   3461 HA   GLN   215      23.227  32.066  -7.567  1.00  0.00      QMMM H
ATOM   3462 CB   GLN   215      22.967  33.904  -6.518  1.00  0.00      QMMM C
ATOM   3463 HB2  GLN   215      22.609  34.908  -6.741  1.00  0.00      QMMM H
ATOM   3464 HB3  GLN   215      22.440  33.523  -5.644  1.00  0.00      QMMM H
ATOM   3465 CG   GLN   215      24.469  33.949  -6.191  1.00  0.00      QMMM C
ATOM   3466 HG2  GLN   215      24.797  32.959  -5.873  1.00  0.00      QMMM H
ATOM   3467 HG3  GLN   215      25.032  34.226  -7.083  1.00  0.00      QMMM H
ATOM   3468 CD   GLN   215      24.803  34.956  -5.096  1.00  0.00      QMMM C
ATOM   3469 OE1  GLN   215      25.328  34.629  -4.041  1.00  0.00      QMMM O
ATOM   3470 NE2  GLN   215      24.531  36.218  -5.321  1.00  0.00      QMMM N
ATOM   3471 HE21 GLN   215      25.242  36.819  -4.899  1.00  0.00      QMMM H
ATOM   3472 HE22 GLN   215      24.272  36.475  -6.264  1.00  0.00      QMMM H
ATOM   3473 C    GLN   215      21.183  32.598  -7.770  1.00  0.00      QMMM C
ATOM   3474 O    GLN   215      20.811  31.601  -7.162  1.00  0.00      QMMM O
ATOM   3475 N    ARG   216      20.332  33.291  -8.543  1.00  0.00      QMMM N
ATOM   3476 H    ARG   216      20.696  34.141  -8.966  1.00  0.00      QMMM H
ATOM   3477 CA   ARG   216      18.984  32.793  -8.884  1.00  0.00      QMMM C
ATOM   3478 HA   ARG   216      18.503  32.449  -7.967  1.00  0.00      QMMM H
ATOM   3479 CB   ARG   216      18.097  33.876  -9.529  1.00  0.00      QMMM C
ATOM   3480 HB2  ARG   216      18.502  34.157 -10.499  1.00  0.00      QMMM H
ATOM   3481 HB3  ARG   216      17.116  33.436  -9.714  1.00  0.00      QMMM H
ATOM   3482 CG   ARG   216      17.899  35.160  -8.709  1.00  0.00      QMMM C
ATOM   3483 HG2  ARG   216      18.818  35.740  -8.732  1.00  0.00      QMMM H
ATOM   3484 HG3  ARG   216      17.137  35.764  -9.200  1.00  0.00      QMMM H
ATOM   3485 CD   ARG   216      17.505  34.951  -7.239  1.00  0.00      QMMM C
ATOM   3486 HD2  ARG   216      18.396  34.633  -6.693  1.00  0.00      QMMM H
ATOM   3487 HD3  ARG   216      17.201  35.911  -6.818  1.00  0.00      QMMM H
ATOM   3488 NE   ARG   216      16.443  33.947  -7.020  1.00  0.00      QMMM N
ATOM   3489 HE   ARG   216      16.634  33.228  -6.320  1.00  0.00      QMMM H
ATOM   3490 CZ   ARG   216      15.198  33.895  -7.449  1.00  0.00      QMMM C
ATOM   3491 NH1  ARG   216      14.408  32.977  -6.987  1.00  0.00      QMMM N
ATOM   3492 HH11 ARG   216      14.740  32.517  -6.132  1.00  0.00      QMMM H
ATOM   3493 HH12 ARG   216      13.429  32.962  -7.183  1.00  0.00      QMMM H
ATOM   3494 NH2  ARG   216      14.707  34.755  -8.297  1.00  0.00      QMMM N
ATOM   3495 HH21 ARG   216      15.306  35.496  -8.609  1.00  0.00      QMMM H
ATOM   3496 HH22 ARG   216      13.744  34.705  -8.567  1.00  0.00      QMMM H
ATOM   3497 C    ARG   216      19.047  31.561  -9.789  1.00  0.00      QMMM C
ATOM   3498 O    ARG   216      18.449  30.541  -9.458  1.00  0.00      QMMM O
ATOM   3499 N    ARG   217      19.757  31.653 -10.921  1.00  0.00      QMMM N
ATOM   3500 H    ARG   217      20.209  32.549 -11.081  1.00  0.00      QMMM H
ATOM   3501 CA   ARG   217      19.863  30.613 -11.961  1.00  0.00      QMMM C
ATOM   3502 HA   ARG   217      18.868  30.435 -12.363  1.00  0.00      QMMM H
ATOM   3503 CB   ARG   217      20.757  31.110 -13.111  1.00  0.00      QMMM C
ATOM   3504 HB2  ARG   217      20.472  32.129 -13.380  1.00  0.00      QMMM H
ATOM   3505 HB3  ARG   217      21.796  31.127 -12.779  1.00  0.00      QMMM H
ATOM   3506 CG   ARG   217      20.607  30.223 -14.361  1.00  0.00      QMMM C
ATOM   3507 HG2  ARG   217      20.667  29.169 -14.086  1.00  0.00      QMMM H
ATOM   3508 HG3  ARG   217      19.626  30.405 -14.802  1.00  0.00      QMMM H
ATOM   3509 CD   ARG   217      21.684  30.516 -15.412  1.00  0.00      QMMM C
ATOM   3510 HD2  ARG   217      21.432  29.999 -16.339  1.00  0.00      QMMM H
ATOM   3511 HD3  ARG   217      21.697  31.589 -15.618  1.00  0.00      QMMM H
ATOM   3512 NE   ARG   217      23.014  30.099 -14.939  1.00  0.00      QMMM N
ATOM   3513 HE   ARG   217      23.555  30.791 -14.409  1.00  0.00      QMMM H
ATOM   3514 CZ   ARG   217      23.629  28.943 -15.060  1.00  0.00      QMMM C
ATOM   3515 NH1  ARG   217      24.732  28.722 -14.415  1.00  0.00      QMMM N
ATOM   3516 HH11 ARG   217      24.988  29.428 -13.708  1.00  0.00      QMMM H
ATOM   3517 HH12 ARG   217      25.251  27.874 -14.459  1.00  0.00      QMMM H
ATOM   3518 NH2  ARG   217      23.160  27.982 -15.806  1.00  0.00      QMMM N
ATOM   3519 HH21 ARG   217      22.313  28.159 -16.309  1.00  0.00      QMMM H
ATOM   3520 HH22 ARG   217      23.662  27.121 -15.889  1.00  0.00      QMMM H
ATOM   3521 C    ARG   217      20.351  29.280 -11.393  1.00  0.00      QMMM C
ATOM   3522 O    ARG   217      19.656  28.272 -11.488  1.00  0.00      QMMM O
ATOM   3523 N    SER   218      21.519  29.282 -10.755  1.00  0.00      QMMM N
ATOM   3524 H    SER   218      22.019  30.164 -10.730  1.00  0.00      QMMM H
ATOM   3525 CA   SER   218      22.101  28.119 -10.069  1.00  0.00      QMMM C
ATOM   3526 HA   SER   218      22.294  27.344 -10.810  1.00  0.00      QMMM H
ATOM   3527 CB   SER   218      23.445  28.504  -9.441  1.00  0.00      QMMM C
ATOM   3528 HB2  SER   218      23.837  27.658  -8.874  1.00  0.00      QMMM H
ATOM   3529 HB3  SER   218      24.157  28.757 -10.229  1.00  0.00      QMMM H
ATOM   3530 OG   SER   218      23.291  29.617  -8.582  1.00  0.00      QMMM O
ATOM   3531 HG   SER   218      23.281  30.416  -9.144  1.00  0.00      QMMM H
ATOM   3532 C    SER   218      21.173  27.501  -9.010  1.00  0.00      QMMM C
ATOM   3533 O    SER   218      21.127  26.279  -8.866  1.00  0.00      QMMM O
ATOM   3534 N    ARG   219      20.379  28.317  -8.302  1.00  0.00      QMMM N
ATOM   3535 H    ARG   219      20.502  29.312  -8.448  1.00  0.00      QMMM H
ATOM   3536 CA   ARG   219      19.381  27.861  -7.318  1.00  0.00      QMMM C
ATOM   3537 HA   ARG   219      19.793  27.009  -6.776  1.00  0.00      QMMM H
ATOM   3538 CB   ARG   219      19.101  28.977  -6.296  1.00  0.00      QMMM C
ATOM   3539 HB2  ARG   219      18.856  29.899  -6.824  1.00  0.00      QMMM H
ATOM   3540 HB3  ARG   219      18.241  28.708  -5.686  1.00  0.00      QMMM H
ATOM   3541 CG   ARG   219      20.292  29.204  -5.352  1.00  0.00      QMMM C
ATOM   3542 HG2  ARG   219      20.466  28.307  -4.756  1.00  0.00      QMMM H
ATOM   3543 HG3  ARG   219      21.190  29.392  -5.941  1.00  0.00      QMMM H
ATOM   3544 CD   ARG   219      20.057  30.408  -4.429  1.00  0.00      QMMM C
ATOM   3545 HD2  ARG   219      21.023  30.772  -4.077  1.00  0.00      QMMM H
ATOM   3546 HD3  ARG   219      19.601  31.218  -5.002  1.00  0.00      QMMM H
ATOM   3547 NE   ARG   219      19.191  30.090  -3.276  1.00  0.00      QMMM N
ATOM   3548 HE   ARG   219      18.206  30.302  -3.359  1.00  0.00      QMMM H
ATOM   3549 CZ   ARG   219      19.579  29.644  -2.096  1.00  0.00      QMMM C
ATOM   3550 NH1  ARG   219      18.732  29.574  -1.122  1.00  0.00      QMMM N
ATOM   3551 HH11 ARG   219      17.756  29.827  -1.275  1.00  0.00      QMMM H
ATOM   3552 HH12 ARG   219      19.015  29.185  -0.235  1.00  0.00      QMMM H
ATOM   3553 NH2  ARG   219      20.810  29.289  -1.845  1.00  0.00      QMMM N
ATOM   3554 HH21 ARG   219      21.480  29.352  -2.585  1.00  0.00      QMMM H
ATOM   3555 HH22 ARG   219      21.103  29.018  -0.910  1.00  0.00      QMMM H
ATOM   3556 C    ARG   219      18.068  27.348  -7.918  1.00  0.00      QMMM C
ATOM   3557 O    ARG   219      17.293  26.778  -7.160  1.00  0.00      QMMM O
ATOM   3558 N    GLN   220      17.794  27.461  -9.224  1.00  0.00      QMMM N
ATOM   3559 H    GLN   220      18.474  27.941  -9.804  1.00  0.00      QMMM H
ATOM   3560 CA   GLN   220      16.485  27.094  -9.808  1.00  0.00      QMMM C
ATOM   3561 HA   GLN   220      15.736  27.771  -9.394  1.00  0.00      QMMM H
ATOM   3562 CB   GLN   220      16.489  27.270 -11.336  1.00  0.00      QMMM C
ATOM   3563 HB2  GLN   220      17.399  26.841 -11.756  1.00  0.00      QMMM H
ATOM   3564 HB3  GLN   220      15.639  26.725 -11.751  1.00  0.00      QMMM H
ATOM   3565 CG   GLN   220      16.355  28.739 -11.761  1.00  0.00      QMMM C
ATOM   3566 HG2  GLN   220      15.426  29.149 -11.363  1.00  0.00      QMMM H
ATOM   3567 HG3  GLN   220      17.180  29.312 -11.351  1.00  0.00      QMMM H
ATOM   3568 CD   GLN   220      16.348  28.898 -13.279  1.00  0.00      QMMM C
ATOM   3569 OE1  GLN   220      17.263  29.424 -13.886  1.00  0.00      QMMM O
ATOM   3570 NE2  GLN   220      15.311  28.466 -13.962  1.00  0.00      QMMM N
ATOM   3571 HE21 GLN   220      15.393  28.618 -14.952  1.00  0.00      QMMM H
ATOM   3572 HE22 GLN   220      14.522  28.023 -13.530  1.00  0.00      QMMM H
ATOM   3573 C    GLN   220      15.998  25.674  -9.459  1.00  0.00      QMMM C
ATOM   3574 O    GLN   220      14.811  25.489  -9.205  1.00  0.00      QMMM O
ATOM   3575 N    GLY   221      16.891  24.679  -9.406  1.00  0.00      QMMM N
ATOM   3576 H    GLY   221      17.847  24.908  -9.639  1.00  0.00      QMMM H
ATOM   3577 CA   GLY   221      16.541  23.302  -9.020  1.00  0.00      QMMM C
ATOM   3578 HA2  GLY   221      15.533  23.068  -9.366  1.00  0.00      QMMM H
ATOM   3579 HA3  GLY   221      17.225  22.612  -9.515  1.00  0.00      QMMM H
ATOM   3580 C    GLY   221      16.600  23.017  -7.512  1.00  0.00      QMMM C
ATOM   3581 O    GLY   221      16.193  21.945  -7.068  1.00  0.00      QMMM O
ATOM   3582 N    ASN   222      17.116  23.951  -6.710  1.00  0.00      QMMM N
ATOM   3583 H    ASN   222      17.311  24.857  -7.124  1.00  0.00      QMMM H
ATOM   3584 CA   ASN   222      17.367  23.805  -5.275  1.00  0.00      QMMM C
ATOM   3585 HA   ASN   222      16.657  23.093  -4.855  1.00  0.00      QMMM H
ATOM   3586 CB   ASN   222      18.785  23.206  -5.145  1.00  0.00      QMMM C
ATOM   3587 HB2  ASN   222      18.842  22.299  -5.747  1.00  0.00      QMMM H
ATOM   3588 HB3  ASN   222      19.503  23.925  -5.542  1.00  0.00      QMMM H
ATOM   3589 CG   ASN   222      19.196  22.824  -3.733  1.00  0.00      QMMM C
ATOM   3590 OD1  ASN   222      18.414  22.384  -2.900  1.00  0.00      QMMM O
ATOM   3591 ND2  ASN   222      20.468  22.926  -3.427  1.00  0.00      QMMM N
ATOM   3592 HD21 ASN   222      20.730  22.644  -2.503  1.00  0.00      QMMM H
ATOM   3593 HD22 ASN   222      21.123  23.286  -4.099  1.00  0.00      QMMM H
ATOM   3594 C    ASN   222      17.172  25.148  -4.522  1.00  0.00      QMMM C
ATOM   3595 O    ASN   222      18.090  25.589  -3.825  1.00  0.00      QMMM O
ATOM   3596 N    PRO   223      16.013  25.835  -4.656  1.00  0.00      QMMM N
ATOM   3597 CA   PRO   223      15.847  27.208  -4.169  1.00  0.00      QMMM C
ATOM   3598 HA   PRO   223      16.655  27.833  -4.544  1.00  0.00      QMMM H
ATOM   3599 CB   PRO   223      14.522  27.702  -4.761  1.00  0.00      QMMM C
ATOM   3600 HB2  PRO   223      14.002  28.394  -4.097  1.00  0.00      QMMM H
ATOM   3601 HB3  PRO   223      14.715  28.179  -5.724  1.00  0.00      QMMM H
ATOM   3602 CD   PRO   223      14.809  25.412  -5.363  1.00  0.00      QMMM C
ATOM   3603 HD2  PRO   223      14.978  25.465  -6.440  1.00  0.00      QMMM H
ATOM   3604 HD3  PRO   223      14.509  24.405  -5.079  1.00  0.00      QMMM H
ATOM   3605 CG   PRO   223      13.725  26.418  -4.984  1.00  0.00      QMMM C
ATOM   3606 HG2  PRO   223      12.985  26.533  -5.777  1.00  0.00      QMMM H
ATOM   3607 HG3  PRO   223      13.246  26.113  -4.053  1.00  0.00      QMMM H
ATOM   3608 C    PRO   223      15.867  27.283  -2.643  1.00  0.00      QMMM C
ATOM   3609 O    PRO   223      16.487  28.168  -2.059  1.00  0.00      QMMM O
ATOM   3610 N    VAL   224      15.237  26.316  -1.977  1.00  0.00      QMMM N
ATOM   3611 H    VAL   224      14.729  25.642  -2.529  1.00  0.00      QMMM H
ATOM   3612 CA   VAL   224      15.318  26.120  -0.529  1.00  0.00      QMMM C
ATOM   3613 HA   VAL   224      15.387  27.101  -0.061  1.00  0.00      QMMM H
ATOM   3614 CB   VAL   224      14.049  25.456   0.023  1.00  0.00      QMMM C
ATOM   3615 HB   VAL   224      14.289  25.062   1.002  1.00  0.00      QMMM H
ATOM   3616 CG1  VAL   224      12.944  26.494   0.202  1.00  0.00      QMMM C
ATOM   3617 HG11 VAL   224      12.705  26.959  -0.755  1.00  0.00      QMMM H
ATOM   3618 HG12 VAL   224      12.056  25.995   0.589  1.00  0.00      QMMM H
ATOM   3619 HG13 VAL   224      13.249  27.259   0.912  1.00  0.00      QMMM H
ATOM   3620 CG2  VAL   224      13.514  24.315  -0.848  1.00  0.00      QMMM C
ATOM   3621 HG21 VAL   224      14.318  23.625  -1.079  1.00  0.00      QMMM H
ATOM   3622 HG22 VAL   224      12.725  23.792  -0.307  1.00  0.00      QMMM H
ATOM   3623 HG23 VAL   224      13.086  24.702  -1.773  1.00  0.00      QMMM H
ATOM   3624 C    VAL   224      16.597  25.369  -0.135  1.00  0.00      QMMM C
ATOM   3625 O    VAL   224      16.591  24.170   0.159  1.00  0.00      QMMM O
ATOM   3626 N    ALA   225      17.707  26.105  -0.121  1.00  0.00      QMMM N
ATOM   3627 H    ALA   225      17.618  27.050  -0.479  1.00  0.00      QMMM H
ATOM   3628 CA   ALA   225      19.029  25.677   0.341  1.00  0.00      QMMM C
ATOM   3629 HA   ALA   225      18.914  24.801   0.979  1.00  0.00      QMMM H
ATOM   3630 CB   ALA   225      19.846  25.292  -0.897  1.00  0.00      QMMM C
ATOM   3631 HB1  ALA   225      19.957  26.156  -1.555  1.00  0.00      QMMM H
ATOM   3632 HB2  ALA   225      20.833  24.932  -0.609  1.00  0.00      QMMM H
ATOM   3633 HB3  ALA   225      19.323  24.506  -1.438  1.00  0.00      QMMM H
ATOM   3634 C    ALA   225      19.717  26.799   1.153  1.00  0.00      QMMM C
ATOM   3635 O    ALA   225      19.310  27.954   1.025  1.00  0.00      QMMM O
ATOM   3636 N    PRO   226      20.749  26.515   1.973  1.00  0.00      QMMM N
ATOM   3637 CA   PRO   226      21.487  27.539   2.725  1.00  0.00      QMMM C
ATOM   3638 HA   PRO   226      20.834  27.921   3.511  1.00  0.00      QMMM H
ATOM   3639 CB   PRO   226      22.663  26.796   3.370  1.00  0.00      QMMM C
ATOM   3640 HB2  PRO   226      23.518  26.783   2.691  1.00  0.00      QMMM H
ATOM   3641 HB3  PRO   226      22.949  27.234   4.328  1.00  0.00      QMMM H
ATOM   3642 CD   PRO   226      21.259  25.190   2.292  1.00  0.00      QMMM C
ATOM   3643 HD2  PRO   226      20.455  24.485   2.505  1.00  0.00      QMMM H
ATOM   3644 HD3  PRO   226      21.874  24.829   1.467  1.00  0.00      QMMM H
ATOM   3645 CG   PRO   226      22.128  25.374   3.532  1.00  0.00      QMMM C
ATOM   3646 HG2  PRO   226      21.510  25.312   4.429  1.00  0.00      QMMM H
ATOM   3647 HG3  PRO   226      22.929  24.637   3.562  1.00  0.00      QMMM H
ATOM   3648 C    PRO   226      21.980  28.726   1.877  1.00  0.00      QMMM C
ATOM   3649 O    PRO   226      22.136  28.623   0.656  1.00  0.00      QMMM O
ATOM   3650 N    ILE   227      22.235  29.857   2.537  1.00  0.00      QMMM N
ATOM   3651 H    ILE   227      21.954  29.904   3.511  1.00  0.00      QMMM H
ATOM   3652 CA   ILE   227      22.683  31.117   1.928  1.00  0.00      QMMM C
ATOM   3653 HA   ILE   227      23.098  30.914   0.941  1.00  0.00      QMMM H
ATOM   3654 CB   ILE   227      21.511  32.123   1.762  1.00  0.00      QMMM C
ATOM   3655 HB   ILE   227      21.194  32.459   2.747  1.00  0.00      QMMM H
ATOM   3656 CG2  ILE   227      22.029  33.340   0.970  1.00  0.00      QMMM C
ATOM   3657 HG21 ILE   227      22.414  33.026   0.001  1.00  0.00      QMMM H
ATOM   3658 HG22 ILE   227      21.235  34.067   0.817  1.00  0.00      QMMM H
ATOM   3659 HG23 ILE   227      22.822  33.846   1.520  1.00  0.00      QMMM H
ATOM   3660 CG1  ILE   227      20.275  31.502   1.076  1.00  0.00      QMMM C
ATOM   3661 HG12 ILE   227      20.522  31.286   0.041  1.00  0.00      QMMM H
ATOM   3662 HG13 ILE   227      20.005  30.572   1.570  1.00  0.00      QMMM H
ATOM   3663 CD1  ILE   227      19.019  32.375   1.131  1.00  0.00      QMMM C
ATOM   3664 HD11 ILE   227      19.155  33.274   0.538  1.00  0.00      QMMM H
ATOM   3665 HD12 ILE   227      18.176  31.820   0.727  1.00  0.00      QMMM H
ATOM   3666 HD13 ILE   227      18.798  32.645   2.164  1.00  0.00      QMMM H
ATOM   3667 C    ILE   227      23.788  31.720   2.799  1.00  0.00      QMMM C
ATOM   3668 O    ILE   227      23.488  32.389   3.786  1.00  0.00      QMMM O
ATOM   3669 N    LYS   228      25.067  31.484   2.471  1.00  0.00      QMMM N
ATOM   3670 H    LYS   228      25.248  30.937   1.644  1.00  0.00      QMMM H
ATOM   3671 CA   LYS   228      26.169  32.242   3.091  1.00  0.00      QMMM C
ATOM   3672 HA   LYS   228      25.992  32.230   4.164  1.00  0.00      QMMM H
ATOM   3673 CB   LYS   228      27.545  31.585   2.839  1.00  0.00      QMMM C
ATOM   3674 HB2  LYS   228      27.587  31.143   1.842  1.00  0.00      QMMM H
ATOM   3675 HB3  LYS   228      28.323  32.342   2.924  1.00  0.00      QMMM H
ATOM   3676 CG   LYS   228      27.778  30.516   3.924  1.00  0.00      QMMM C
ATOM   3677 HG2  LYS   228      27.720  31.024   4.886  1.00  0.00      QMMM H
ATOM   3678 HG3  LYS   228      26.969  29.791   3.855  1.00  0.00      QMMM H
ATOM   3679 CD   LYS   228      29.115  29.759   3.923  1.00  0.00      QMMM C
ATOM   3680 HD2  LYS   228      29.215  29.181   3.003  1.00  0.00      QMMM H
ATOM   3681 HD3  LYS   228      29.931  30.477   3.991  1.00  0.00      QMMM H
ATOM   3682 CE   LYS   228      29.127  28.816   5.147  1.00  0.00      QMMM C
ATOM   3683 HE2  LYS   228      28.729  29.364   6.008  1.00  0.00      QMMM H
ATOM   3684 HE3  LYS   228      28.441  27.985   4.956  1.00  0.00      QMMM H
ATOM   3685 NZ   LYS   228      30.480  28.306   5.487  1.00  0.00      QMMM N
ATOM   3686 HZ1  LYS   228      31.049  29.074   5.836  1.00  0.00      QMMM H
ATOM   3687 HZ2  LYS   228      30.463  27.635   6.260  1.00  0.00      QMMM H
ATOM   3688 HZ3  LYS   228      30.939  27.870   4.705  1.00  0.00      QMMM H
ATOM   3689 C    LYS   228      26.078  33.717   2.672  1.00  0.00      QMMM C
ATOM   3690 O    LYS   228      25.937  34.021   1.490  1.00  0.00      QMMM O
ATOM   3691 N    THR   229      26.062  34.618   3.655  1.00  0.00      QMMM N
ATOM   3692 H    THR   229      26.220  34.266   4.593  1.00  0.00      QMMM H
ATOM   3693 CA   THR   229      25.572  36.004   3.511  1.00  0.00      QMMM C
ATOM   3694 HA   THR   229      25.459  36.228   2.454  1.00  0.00      QMMM H
ATOM   3695 CB   THR   229      24.176  36.121   4.151  1.00  0.00      QMMM C
ATOM   3696 HB   THR   229      23.493  35.466   3.608  1.00  0.00      QMMM H
ATOM   3697 CG2  THR   229      24.111  35.762   5.635  1.00  0.00      QMMM C
ATOM   3698 HG21 THR   229      24.743  36.426   6.221  1.00  0.00      QMMM H
ATOM   3699 HG22 THR   229      23.090  35.870   5.986  1.00  0.00      QMMM H
ATOM   3700 HG23 THR   229      24.420  34.731   5.786  1.00  0.00      QMMM H
ATOM   3701 OG1  THR   229      23.708  37.439   4.045  1.00  0.00      QMMM O
ATOM   3702 HG1  THR   229      23.570  37.780   4.949  1.00  0.00      QMMM H
ATOM   3703 C    THR   229      26.527  37.031   4.136  1.00  0.00      QMMM C
ATOM   3704 O    THR   229      27.070  36.739   5.201  1.00  0.00      QMMM O
ATOM   3705 N    PRO   230      26.726  38.235   3.554  1.00  0.00      QMMM N
ATOM   3706 CA   PRO   230      27.531  39.307   4.154  1.00  0.00      QMMM C
ATOM   3707 HA   PRO   230      28.575  38.996   4.176  1.00  0.00      QMMM H
ATOM   3708 CB   PRO   230      27.387  40.526   3.235  1.00  0.00      QMMM C
ATOM   3709 HB2  PRO   230      26.563  41.167   3.557  1.00  0.00      QMMM H
ATOM   3710 HB3  PRO   230      28.313  41.101   3.180  1.00  0.00      QMMM H
ATOM   3711 CD   PRO   230      26.212  38.674   2.267  1.00  0.00      QMMM C
ATOM   3712 HD2  PRO   230      26.345  37.908   1.503  1.00  0.00      QMMM H
ATOM   3713 HD3  PRO   230      25.161  38.947   2.363  1.00  0.00      QMMM H
ATOM   3714 CG   PRO   230      27.032  39.904   1.896  1.00  0.00      QMMM C
ATOM   3715 HG2  PRO   230      27.954  39.589   1.411  1.00  0.00      QMMM H
ATOM   3716 HG3  PRO   230      26.465  40.592   1.268  1.00  0.00      QMMM H
ATOM   3717 C    PRO   230      27.093  39.673   5.570  1.00  0.00      QMMM C
ATOM   3718 O    PRO   230      27.933  39.840   6.454  1.00  0.00      QMMM O
ATOM   3719 N    MET   231      25.784  39.812   5.783  1.00  0.00      QMMM N
ATOM   3720 H    MET   231      25.159  39.709   4.990  1.00  0.00      QMMM H
ATOM   3721 CA   MET   231      25.180  40.231   7.043  1.00  0.00      QMMM C
ATOM   3722 HA   MET   231      25.883  40.057   7.854  1.00  0.00      QMMM H
ATOM   3723 CB   MET   231      24.925  41.748   6.944  1.00  0.00      QMMM C
ATOM   3724 HB2  MET   231      25.880  42.243   6.760  1.00  0.00      QMMM H
ATOM   3725 HB3  MET   231      24.272  41.951   6.101  1.00  0.00      QMMM H
ATOM   3726 CG   MET   231      24.299  42.379   8.185  1.00  0.00      QMMM C
ATOM   3727 HG2  MET   231      23.269  42.036   8.274  1.00  0.00      QMMM H
ATOM   3728 HG3  MET   231      24.849  42.055   9.063  1.00  0.00      QMMM H
ATOM   3729 SD   MET   231      24.292  44.185   8.176  1.00  0.00      QMMM S
ATOM   3730 CE   MET   231      23.591  44.425   9.824  1.00  0.00      QMMM C
ATOM   3731 HE1  MET   231      24.226  43.937  10.560  1.00  0.00      QMMM H
ATOM   3732 HE2  MET   231      23.527  45.490  10.046  1.00  0.00      QMMM H
ATOM   3733 HE3  MET   231      22.599  43.977   9.867  1.00  0.00      QMMM H
ATOM   3734 C    MET   231      23.922  39.405   7.348  1.00  0.00      QMMM C
ATOM   3735 O    MET   231      23.319  38.801   6.456  1.00  0.00      QMMM O
ATOM   3736 N    ILE   232      23.518  39.399   8.617  1.00  0.00      QMMM N
ATOM   3737 H    ILE   232      24.080  39.921   9.281  1.00  0.00      QMMM H
ATOM   3738 CA   ILE   232      22.229  38.896   9.111  1.00  0.00      QMMM C
ATOM   3739 HA   ILE   232      21.588  38.665   8.259  1.00  0.00      QMMM H
ATOM   3740 CB   ILE   232      22.405  37.603   9.944  1.00  0.00      QMMM C
ATOM   3741 HB   ILE   232      21.427  37.329  10.342  1.00  0.00      QMMM H
ATOM   3742 CG2  ILE   232      22.852  36.459   9.021  1.00  0.00      QMMM C
ATOM   3743 HG21 ILE   232      23.848  36.655   8.628  1.00  0.00      QMMM H
ATOM   3744 HG22 ILE   232      22.855  35.508   9.556  1.00  0.00      QMMM H
ATOM   3745 HG23 ILE   232      22.155  36.369   8.189  1.00  0.00      QMMM H
ATOM   3746 CG1  ILE   232      23.367  37.804  11.139  1.00  0.00      QMMM C
ATOM   3747 HG12 ILE   232      24.375  38.007  10.780  1.00  0.00      QMMM H
ATOM   3748 HG13 ILE   232      23.038  38.664  11.722  1.00  0.00      QMMM H
ATOM   3749 CD1  ILE   232      23.422  36.602  12.087  1.00  0.00      QMMM C
ATOM   3750 HD11 ILE   232      23.887  35.749  11.594  1.00  0.00      QMMM H
ATOM   3751 HD12 ILE   232      24.014  36.865  12.964  1.00  0.00      QMMM H
ATOM   3752 HD13 ILE   232      22.414  36.337  12.405  1.00  0.00      QMMM H
ATOM   3753 C    ILE   232      21.523  39.997   9.912  1.00  0.00      QMMM C
ATOM   3754 O    ILE   232      22.166  40.956  10.341  1.00  0.00      QMMM O
ATOM   3755 N    ALA   233      20.212  39.852  10.124  1.00  0.00      QMMM N
ATOM   3756 H    ALA   233      19.754  39.050   9.723  1.00  0.00      QMMM H
ATOM   3757 CA   ALA   233      19.374  40.895  10.717  1.00  0.00      QMMM C
ATOM   3758 HA   ALA   233      19.427  41.776  10.071  1.00  0.00      QMMM H
ATOM   3759 CB   ALA   233      17.927  40.412  10.826  1.00  0.00      QMMM C
ATOM   3760 HB1  ALA   233      17.833  39.549  11.495  1.00  0.00      QMMM H
ATOM   3761 HB2  ALA   233      17.297  41.202  11.241  1.00  0.00      QMMM H
ATOM   3762 HB3  ALA   233      17.532  40.141   9.839  1.00  0.00      QMMM H
ATOM   3763 C    ALA   233      19.893  41.396  12.062  1.00  0.00      QMMM C
ATOM   3764 O    ALA   233      20.039  42.597  12.285  1.00  0.00      QMMM O
ATOM   3765 N    GLY   234      20.172  40.435  12.986  1.00  0.00      QMMM N
ATOM   3766 H    GLY   234      20.157  39.481  12.655  1.00  0.00      QMMM H
ATOM   3767 CA   GLY   234      20.908  40.724  14.184  1.00  0.00      QMMM C
ATOM   3768 HA2  GLY   234      21.980  40.523  14.068  1.00  0.00      QMMM H
ATOM   3769 HA3  GLY   234      20.779  41.793  14.382  1.00  0.00      QMMM H
ATOM   3770 C    GLY   234      20.457  40.014  15.442  1.00  0.00      QMMM C
ATOM   3771 O    GLY   234      21.264  39.875  16.362  1.00  0.00      QMMM O
ATOM   3772 N    GLY   235      19.168  39.639  15.480  1.00  0.00      QMMM N
ATOM   3773 H    GLY   235      18.545  39.882  14.715  1.00  0.00      QMMM H
ATOM   3774 CA   GLY   235      18.576  39.093  16.686  1.00  0.00      QMMM C
ATOM   3775 HA2  GLY   235      19.321  39.202  17.480  1.00  0.00      QMMM H
ATOM   3776 HA3  GLY   235      17.685  39.668  16.940  1.00  0.00      QMMM H
ATOM   3777 C    GLY   235      18.188  37.614  16.564  1.00  0.00      QMMM C
ATOM   3778 O    GLY   235      18.593  36.807  17.393  1.00  0.00      QMMM O
ATOM   3779 N    LEU   236      17.425  37.219  15.536  1.00  0.00      QMMM N
ATOM   3780 H    LEU   236      17.097  37.927  14.890  1.00  0.00      QMMM H
ATOM   3781 CA   LEU   236      17.062  35.813  15.313  1.00  0.00      QMMM C
ATOM   3782 HA   LEU   236      16.830  35.350  16.269  1.00  0.00      QMMM H
ATOM   3783 CB   LEU   236      15.814  35.689  14.418  1.00  0.00      QMMM C
ATOM   3784 HB2  LEU   236      16.000  36.192  13.469  1.00  0.00      QMMM H
ATOM   3785 HB3  LEU   236      15.695  34.627  14.200  1.00  0.00      QMMM H
ATOM   3786 CG   LEU   236      14.482  36.189  15.006  1.00  0.00      QMMM C
ATOM   3787 HG   LEU   236      14.355  35.818  16.020  1.00  0.00      QMMM H
ATOM   3788 CD1  LEU   236      14.382  37.712  15.025  1.00  0.00      QMMM C
ATOM   3789 HD11 LEU   236      14.728  38.107  14.076  1.00  0.00      QMMM H
ATOM   3790 HD12 LEU   236      13.351  38.021  15.185  1.00  0.00      QMMM H
ATOM   3791 HD13 LEU   236      14.986  38.124  15.832  1.00  0.00      QMMM H
ATOM   3792 CD2  LEU   236      13.350  35.641  14.136  1.00  0.00      QMMM C
ATOM   3793 HD21 LEU   236      13.372  34.553  14.156  1.00  0.00      QMMM H
ATOM   3794 HD22 LEU   236      12.386  35.972  14.516  1.00  0.00      QMMM H
ATOM   3795 HD23 LEU   236      13.464  35.984  13.110  1.00  0.00      QMMM H
ATOM   3796 C    LEU   236      18.238  35.029  14.699  1.00  0.00      QMMM C
ATOM   3797 O    LEU   236      18.359  34.981  13.474  1.00  0.00      QMMM O
ATOM   3798 N    PHE   237      19.098  34.404  15.511  1.00  0.00      QMMM N
ATOM   3799 H    PHE   237      18.942  34.473  16.513  1.00  0.00      QMMM H
ATOM   3800 CA   PHE   237      20.127  33.486  14.999  1.00  0.00      QMMM C
ATOM   3801 HA   PHE   237      19.680  32.936  14.173  1.00  0.00      QMMM H
ATOM   3802 CB   PHE   237      21.323  34.273  14.430  1.00  0.00      QMMM C
ATOM   3803 HB2  PHE   237      21.958  33.581  13.877  1.00  0.00      QMMM H
ATOM   3804 HB3  PHE   237      20.953  34.986  13.695  1.00  0.00      QMMM H
ATOM   3805 CG   PHE   237      22.207  35.007  15.425  1.00  0.00      QMMM C
ATOM   3806 CD1  PHE   237      23.155  34.304  16.196  1.00  0.00      QMMM C
ATOM   3807 HD1  PHE   237      23.220  33.230  16.139  1.00  0.00      QMMM H
ATOM   3808 CE1  PHE   237      24.086  34.997  16.989  1.00  0.00      QMMM C
ATOM   3809 HE1  PHE   237      24.833  34.457  17.552  1.00  0.00      QMMM H
ATOM   3810 CZ   PHE   237      24.073  36.398  17.016  1.00  0.00      QMMM C
ATOM   3811 HZ   PHE   237      24.813  36.926  17.598  1.00  0.00      QMMM H
ATOM   3812 CE2  PHE   237      23.113  37.104  16.271  1.00  0.00      QMMM C
ATOM   3813 HE2  PHE   237      23.102  38.184  16.281  1.00  0.00      QMMM H
ATOM   3814 CD2  PHE   237      22.175  36.412  15.487  1.00  0.00      QMMM C
ATOM   3815 HD2  PHE   237      21.454  36.967  14.905  1.00  0.00      QMMM H
ATOM   3816 C    PHE   237      20.608  32.423  15.997  1.00  0.00      QMMM C
ATOM   3817 O    PHE   237      20.388  32.508  17.204  1.00  0.00      QMMM O
ATOM   3818 N    VAL   238      21.341  31.434  15.480  1.00  0.00      QMMM N
ATOM   3819 H    VAL   238      21.438  31.427  14.468  1.00  0.00      QMMM H
ATOM   3820 CA   VAL   238      21.969  30.337  16.229  1.00  0.00      QMMM C
ATOM   3821 HA   VAL   238      21.789  30.503  17.284  1.00  0.00      QMMM H
ATOM   3822 CB   VAL   238      21.327  28.994  15.841  1.00  0.00      QMMM C
ATOM   3823 HB   VAL   238      21.496  28.816  14.783  1.00  0.00      QMMM H
ATOM   3824 CG1  VAL   238      21.878  27.798  16.620  1.00  0.00      QMMM C
ATOM   3825 HG11 VAL   238      21.685  27.916  17.686  1.00  0.00      QMMM H
ATOM   3826 HG12 VAL   238      21.395  26.889  16.263  1.00  0.00      QMMM H
ATOM   3827 HG13 VAL   238      22.948  27.695  16.456  1.00  0.00      QMMM H
ATOM   3828 CG2  VAL   238      19.817  29.030  16.105  1.00  0.00      QMMM C
ATOM   3829 HG21 VAL   238      19.337  29.755  15.451  1.00  0.00      QMMM H
ATOM   3830 HG22 VAL   238      19.376  28.053  15.919  1.00  0.00      QMMM H
ATOM   3831 HG23 VAL   238      19.637  29.327  17.131  1.00  0.00      QMMM H
ATOM   3832 C    VAL   238      23.483  30.337  16.002  1.00  0.00      QMMM C
ATOM   3833 O    VAL   238      23.949  30.567  14.885  1.00  0.00      QMMM O
ATOM   3834 N    MET   239      24.256  30.119  17.070  1.00  0.00      QMMM N
ATOM   3835 H    MET   239      23.787  29.945  17.955  1.00  0.00      QMMM H
ATOM   3836 CA   MET   239      25.724  30.201  17.077  1.00  0.00      QMMM C
ATOM   3837 HA   MET   239      26.112  29.894  16.104  1.00  0.00      QMMM H
ATOM   3838 CB   MET   239      26.108  31.667  17.336  1.00  0.00      QMMM C
ATOM   3839 HB2  MET   239      25.539  32.294  16.653  1.00  0.00      QMMM H
ATOM   3840 HB3  MET   239      25.828  31.941  18.355  1.00  0.00      QMMM H
ATOM   3841 CG   MET   239      27.591  31.988  17.125  1.00  0.00      QMMM C
ATOM   3842 HG2  MET   239      28.193  31.416  17.832  1.00  0.00      QMMM H
ATOM   3843 HG3  MET   239      27.872  31.697  16.113  1.00  0.00      QMMM H
ATOM   3844 SD   MET   239      27.942  33.755  17.355  1.00  0.00      QMMM S
ATOM   3845 CE   MET   239      29.672  33.837  16.823  1.00  0.00      QMMM C
ATOM   3846 HE1  MET   239      29.738  33.660  15.752  1.00  0.00      QMMM H
ATOM   3847 HE2  MET   239      30.075  34.825  17.043  1.00  0.00      QMMM H
ATOM   3848 HE3  MET   239      30.259  33.083  17.346  1.00  0.00      QMMM H
ATOM   3849 C    MET   239      26.319  29.297  18.165  1.00  0.00      QMMM C
ATOM   3850 O    MET   239      25.792  29.237  19.275  1.00  0.00      QMMM O
ATOM   3851 N    ASP   240      27.426  28.606  17.882  1.00  0.00      QMMM N
ATOM   3852 H    ASP   240      27.830  28.705  16.962  1.00  0.00      QMMM H
ATOM   3853 CA   ASP   240      28.205  27.880  18.899  1.00  0.00      QMMM C
ATOM   3854 HA   ASP   240      27.584  27.096  19.332  1.00  0.00      QMMM H
ATOM   3855 CB   ASP   240      29.412  27.206  18.222  1.00  0.00      QMMM C
ATOM   3856 HB2  ASP   240      29.061  26.338  17.661  1.00  0.00      QMMM H
ATOM   3857 HB3  ASP   240      29.858  27.900  17.509  1.00  0.00      QMMM H
ATOM   3858 CG   ASP   240      30.492  26.754  19.211  1.00  0.00      QMMM C
ATOM   3859 OD1  ASP   240      31.692  26.892  18.897  1.00  0.00      QMMM O
ATOM   3860 OD2  ASP   240      30.148  26.290  20.323  1.00  0.00      QMMM O
ATOM   3861 C    ASP   240      28.630  28.828  20.038  1.00  0.00      QMMM C
ATOM   3862 O    ASP   240      29.217  29.880  19.779  1.00  0.00      QMMM O
ATOM   3863 N    LYS   241      28.351  28.470  21.303  1.00  0.00      QMMM N
ATOM   3864 H    LYS   241      27.943  27.554  21.454  1.00  0.00      QMMM H
ATOM   3865 CA   LYS   241      28.739  29.298  22.456  1.00  0.00      QMMM C
ATOM   3866 HA   LYS   241      28.303  30.288  22.311  1.00  0.00      QMMM H
ATOM   3867 CB   LYS   241      28.190  28.731  23.784  1.00  0.00      QMMM C
ATOM   3868 HB2  LYS   241      27.102  28.702  23.741  1.00  0.00      QMMM H
ATOM   3869 HB3  LYS   241      28.561  27.717  23.942  1.00  0.00      QMMM H
ATOM   3870 CG   LYS   241      28.639  29.621  24.960  1.00  0.00      QMMM C
ATOM   3871 HG2  LYS   241      29.697  29.430  25.149  1.00  0.00      QMMM H
ATOM   3872 HG3  LYS   241      28.529  30.668  24.672  1.00  0.00      QMMM H
ATOM   3873 CD   LYS   241      27.870  29.422  26.271  1.00  0.00      QMMM C
ATOM   3874 HD2  LYS   241      26.849  29.783  26.144  1.00  0.00      QMMM H
ATOM   3875 HD3  LYS   241      27.862  28.369  26.555  1.00  0.00      QMMM H
ATOM   3876 CE   LYS   241      28.609  30.249  27.333  1.00  0.00      QMMM C
ATOM   3877 HE2  LYS   241      29.519  29.723  27.638  1.00  0.00      QMMM H
ATOM   3878 HE3  LYS   241      28.945  31.183  26.871  1.00  0.00      QMMM H
ATOM   3879 NZ   LYS   241      27.778  30.584  28.505  1.00  0.00      QMMM N
ATOM   3880 HZ1  LYS   241      27.384  29.772  28.969  1.00  0.00      QMMM H
ATOM   3881 HZ2  LYS   241      28.310  31.114  29.193  1.00  0.00      QMMM H
ATOM   3882 HZ3  LYS   241      27.026  31.204  28.223  1.00  0.00      QMMM H
ATOM   3883 C    LYS   241      30.252  29.527  22.518  1.00  0.00      QMMM C
ATOM   3884 O    LYS   241      30.673  30.635  22.832  1.00  0.00      QMMM O
ATOM   3885 N    PHE   242      31.064  28.511  22.209  1.00  0.00      QMMM N
ATOM   3886 H    PHE   242      30.651  27.687  21.791  1.00  0.00      QMMM H
ATOM   3887 CA   PHE   242      32.525  28.662  22.238  1.00  0.00      QMMM C
ATOM   3888 HA   PHE   242      32.821  29.056  23.212  1.00  0.00      QMMM H
ATOM   3889 CB   PHE   242      33.235  27.315  22.030  1.00  0.00      QMMM C
ATOM   3890 HB2  PHE   242      33.025  26.964  21.022  1.00  0.00      QMMM H
ATOM   3891 HB3  PHE   242      34.310  27.496  22.084  1.00  0.00      QMMM H
ATOM   3892 CG   PHE   242      32.910  26.178  22.992  1.00  0.00      QMMM C
ATOM   3893 CD1  PHE   242      32.245  26.388  24.219  1.00  0.00      QMMM C
ATOM   3894 HD1  PHE   242      31.952  27.381  24.533  1.00  0.00      QMMM H
ATOM   3895 CE1  PHE   242      31.993  25.307  25.084  1.00  0.00      QMMM C
ATOM   3896 HE1  PHE   242      31.515  25.486  26.039  1.00  0.00      QMMM H
ATOM   3897 CZ   PHE   242      32.424  24.014  24.743  1.00  0.00      QMMM C
ATOM   3898 HZ   PHE   242      32.277  23.194  25.433  1.00  0.00      QMMM H
ATOM   3899 CE2  PHE   242      33.091  23.798  23.524  1.00  0.00      QMMM C
ATOM   3900 HE2  PHE   242      33.459  22.812  23.273  1.00  0.00      QMMM H
ATOM   3901 CD2  PHE   242      33.328  24.876  22.653  1.00  0.00      QMMM C
ATOM   3902 HD2  PHE   242      33.868  24.714  21.728  1.00  0.00      QMMM H
ATOM   3903 C    PHE   242      32.956  29.706  21.203  1.00  0.00      QMMM C
ATOM   3904 O    PHE   242      33.580  30.700  21.569  1.00  0.00      QMMM O
ATOM   3905 N    TYR   243      32.513  29.541  19.952  1.00  0.00      QMMM N
ATOM   3906 H    TYR   243      32.051  28.667  19.727  1.00  0.00      QMMM H
ATOM   3907 CA   TYR   243      32.716  30.496  18.865  1.00  0.00      QMMM C
ATOM   3908 HA   TYR   243      33.781  30.534  18.663  1.00  0.00      QMMM H
ATOM   3909 CB   TYR   243      32.028  29.966  17.604  1.00  0.00      QMMM C
ATOM   3910 HB2  TYR   243      32.414  28.973  17.376  1.00  0.00      QMMM H
ATOM   3911 HB3  TYR   243      30.963  29.873  17.811  1.00  0.00      QMMM H
ATOM   3912 CG   TYR   243      32.206  30.819  16.368  1.00  0.00      QMMM C
ATOM   3913 CD1  TYR   243      31.091  31.081  15.551  1.00  0.00      QMMM C
ATOM   3914 HD1  TYR   243      30.125  30.655  15.787  1.00  0.00      QMMM H
ATOM   3915 CE1  TYR   243      31.233  31.861  14.395  1.00  0.00      QMMM C
ATOM   3916 HE1  TYR   243      30.375  32.049  13.768  1.00  0.00      QMMM H
ATOM   3917 CZ   TYR   243      32.499  32.370  14.047  1.00  0.00      QMMM C
ATOM   3918 OH   TYR   243      32.637  33.072  12.901  1.00  0.00      QMMM O
ATOM   3919 HH   TYR   243      31.992  32.711  12.276  1.00  0.00      QMMM H
ATOM   3920 CE2  TYR   243      33.623  32.097  14.850  1.00  0.00      QMMM C
ATOM   3921 HE2  TYR   243      34.589  32.476  14.553  1.00  0.00      QMMM H
ATOM   3922 CD2  TYR   243      33.476  31.320  16.012  1.00  0.00      QMMM C
ATOM   3923 HD2  TYR   243      34.345  31.106  16.619  1.00  0.00      QMMM H
ATOM   3924 C    TYR   243      32.260  31.926  19.216  1.00  0.00      QMMM C
ATOM   3925 O    TYR   243      33.009  32.876  19.002  1.00  0.00      QMMM O
ATOM   3926 N    PHE   244      31.068  32.097  19.800  1.00  0.00      QMMM N
ATOM   3927 H    PHE   244      30.488  31.273  19.920  1.00  0.00      QMMM H
ATOM   3928 CA   PHE   244      30.579  33.389  20.303  1.00  0.00      QMMM C
ATOM   3929 HA   PHE   244      30.491  34.080  19.466  1.00  0.00      QMMM H
ATOM   3930 CB   PHE   244      29.184  33.204  20.921  1.00  0.00      QMMM C
ATOM   3931 HB2  PHE   244      28.497  32.870  20.143  1.00  0.00      QMMM H
ATOM   3932 HB3  PHE   244      29.229  32.411  21.665  1.00  0.00      QMMM H
ATOM   3933 CG   PHE   244      28.608  34.445  21.583  1.00  0.00      QMMM C
ATOM   3934 CD1  PHE   244      28.004  35.451  20.806  1.00  0.00      QMMM C
ATOM   3935 HD1  PHE   244      27.960  35.352  19.731  1.00  0.00      QMMM H
ATOM   3936 CE1  PHE   244      27.447  36.586  21.423  1.00  0.00      QMMM C
ATOM   3937 HE1  PHE   244      26.988  37.348  20.812  1.00  0.00      QMMM H
ATOM   3938 CZ   PHE   244      27.490  36.720  22.823  1.00  0.00      QMMM C
ATOM   3939 HZ   PHE   244      27.052  37.583  23.302  1.00  0.00      QMMM H
ATOM   3940 CE2  PHE   244      28.109  35.727  23.603  1.00  0.00      QMMM C
ATOM   3941 HE2  PHE   244      28.155  35.827  24.681  1.00  0.00      QMMM H
ATOM   3942 CD2  PHE   244      28.666  34.593  22.984  1.00  0.00      QMMM C
ATOM   3943 HD2  PHE   244      29.133  33.829  23.590  1.00  0.00      QMMM H
ATOM   3944 C    PHE   244      31.549  34.033  21.303  1.00  0.00      QMMM C
ATOM   3945 O    PHE   244      31.907  35.205  21.158  1.00  0.00      QMMM O
ATOM   3946 N    GLU   245      31.979  33.290  22.323  1.00  0.00      QMMM N
ATOM   3947 H    GLU   245      31.667  32.324  22.382  1.00  0.00      QMMM H
ATOM   3948 CA   GLU   245      32.888  33.800  23.349  1.00  0.00      QMMM C
ATOM   3949 HA   GLU   245      32.507  34.760  23.682  1.00  0.00      QMMM H
ATOM   3950 CB   GLU   245      32.905  32.874  24.573  1.00  0.00      QMMM C
ATOM   3951 HB2  GLU   245      33.157  31.854  24.278  1.00  0.00      QMMM H
ATOM   3952 HB3  GLU   245      33.670  33.239  25.260  1.00  0.00      QMMM H
ATOM   3953 CG   GLU   245      31.546  32.896  25.290  1.00  0.00      QMMM C
ATOM   3954 HG2  GLU   245      31.180  33.925  25.330  1.00  0.00      QMMM H
ATOM   3955 HG3  GLU   245      30.813  32.316  24.729  1.00  0.00      QMMM H
ATOM   3956 CD   GLU   245      31.658  32.366  26.719  1.00  0.00      QMMM C
ATOM   3957 OE1  GLU   245      32.115  33.164  27.570  1.00  0.00      QMMM O
ATOM   3958 OE2  GLU   245      31.235  31.217  26.968  1.00  0.00      QMMM O
ATOM   3959 C    GLU   245      34.304  34.077  22.820  1.00  0.00      QMMM C
ATOM   3960 O    GLU   245      34.839  35.163  23.055  1.00  0.00      QMMM O
ATOM   3961 N    GLU   246      34.914  33.147  22.079  1.00  0.00      QMMM N
ATOM   3962 H    GLU   246      34.408  32.281  21.894  1.00  0.00      QMMM H
ATOM   3963 CA   GLU   246      36.272  33.301  21.541  1.00  0.00      QMMM C
ATOM   3964 HA   GLU   246      36.901  33.618  22.371  1.00  0.00      QMMM H
ATOM   3965 CB   GLU   246      36.829  31.947  21.054  1.00  0.00      QMMM C
ATOM   3966 HB2  GLU   246      37.915  32.021  20.981  1.00  0.00      QMMM H
ATOM   3967 HB3  GLU   246      36.596  31.186  21.801  1.00  0.00      QMMM H
ATOM   3968 CG   GLU   246      36.281  31.513  19.691  1.00  0.00      QMMM C
ATOM   3969 HG2  GLU   246      35.215  31.713  19.672  1.00  0.00      QMMM H
ATOM   3970 HG3  GLU   246      36.743  32.123  18.911  1.00  0.00      QMMM H
ATOM   3971 CD   GLU   246      36.521  30.028  19.399  1.00  0.00      QMMM C
ATOM   3972 OE1  GLU   246      35.731  29.172  19.851  1.00  0.00      QMMM O
ATOM   3973 OE2  GLU   246      37.449  29.694  18.635  1.00  0.00      QMMM O
ATOM   3974 C    GLU   246      36.376  34.402  20.467  1.00  0.00      QMMM C
ATOM   3975 O    GLU   246      37.402  35.087  20.403  1.00  0.00      QMMM O
ATOM   3976 N    LEU   247      35.312  34.629  19.684  1.00  0.00      QMMM N
ATOM   3977 H    LEU   247      34.531  33.979  19.755  1.00  0.00      QMMM H
ATOM   3978 CA   LEU   247      35.160  35.761  18.761  1.00  0.00      QMMM C
ATOM   3979 HA   LEU   247      36.135  35.955  18.317  1.00  0.00      QMMM H
ATOM   3980 CB   LEU   247      34.188  35.353  17.629  1.00  0.00      QMMM C
ATOM   3981 HB2  LEU   247      34.487  34.370  17.261  1.00  0.00      QMMM H
ATOM   3982 HB3  LEU   247      33.188  35.259  18.055  1.00  0.00      QMMM H
ATOM   3983 CG   LEU   247      34.101  36.301  16.415  1.00  0.00      QMMM C
ATOM   3984 HG   LEU   247      33.685  37.256  16.721  1.00  0.00      QMMM H
ATOM   3985 CD1  LEU   247      35.454  36.540  15.740  1.00  0.00      QMMM C
ATOM   3986 HD11 LEU   247      35.930  35.586  15.517  1.00  0.00      QMMM H
ATOM   3987 HD12 LEU   247      35.318  37.094  14.811  1.00  0.00      QMMM H
ATOM   3988 HD13 LEU   247      36.096  37.126  16.396  1.00  0.00      QMMM H
ATOM   3989 CD2  LEU   247      33.151  35.737  15.367  1.00  0.00      QMMM C
ATOM   3990 HD21 LEU   247      32.192  35.492  15.823  1.00  0.00      QMMM H
ATOM   3991 HD22 LEU   247      32.991  36.479  14.589  1.00  0.00      QMMM H
ATOM   3992 HD23 LEU   247      33.577  34.840  14.923  1.00  0.00      QMMM H
ATOM   3993 C    LEU   247      34.728  37.059  19.479  1.00  0.00      QMMM C
ATOM   3994 O    LEU   247      34.513  38.078  18.830  1.00  0.00      QMMM O
ATOM   3995 N    GLY   248      34.611  37.081  20.810  1.00  0.00      QMMM N
ATOM   3996 H    GLY   248      34.760  36.211  21.314  1.00  0.00      QMMM H
ATOM   3997 CA   GLY   248      34.428  38.316  21.580  1.00  0.00      QMMM C
ATOM   3998 HA2  GLY   248      34.703  38.116  22.616  1.00  0.00      QMMM H
ATOM   3999 HA3  GLY   248      35.101  39.082  21.204  1.00  0.00      QMMM H
ATOM   4000 C    GLY   248      33.004  38.880  21.579  1.00  0.00      QMMM C
ATOM   4001 O    GLY   248      32.819  40.102  21.560  1.00  0.00      QMMM O
ATOM   4002 N    LYS   249      32.008  37.992  21.661  1.00  0.00      QMMM N
ATOM   4003 H    LYS   249      32.268  37.012  21.554  1.00  0.00      QMMM H
ATOM   4004 CA   LYS   249      30.637  38.244  22.141  1.00  0.00      QMMM C
ATOM   4005 HA   LYS   249      30.055  37.341  21.951  1.00  0.00      QMMM H
ATOM   4006 CB   LYS   249      30.689  38.454  23.679  1.00  0.00      QMMM C
ATOM   4007 HB2  LYS   249      31.243  39.373  23.881  1.00  0.00      QMMM H
ATOM   4008 HB3  LYS   249      29.678  38.579  24.063  1.00  0.00      QMMM H
ATOM   4009 CG   LYS   249      31.353  37.297  24.459  1.00  0.00      QMMM C
ATOM   4010 HG2  LYS   249      30.614  36.519  24.654  1.00  0.00      QMMM H
ATOM   4011 HG3  LYS   249      32.155  36.861  23.870  1.00  0.00      QMMM H
ATOM   4012 CD   LYS   249      31.985  37.763  25.780  1.00  0.00      QMMM C
ATOM   4013 HD2  LYS   249      32.713  38.544  25.560  1.00  0.00      QMMM H
ATOM   4014 HD3  LYS   249      31.222  38.175  26.443  1.00  0.00      QMMM H
ATOM   4015 CE   LYS   249      32.722  36.603  26.467  1.00  0.00      QMMM C
ATOM   4016 HE2  LYS   249      33.186  35.968  25.707  1.00  0.00      QMMM H
ATOM   4017 HE3  LYS   249      33.512  37.007  27.105  1.00  0.00      QMMM H
ATOM   4018 NZ   LYS   249      31.800  35.809  27.299  1.00  0.00      QMMM N
ATOM   4019 HZ1  LYS   249      30.905  35.650  26.840  1.00  0.00      QMMM H
ATOM   4020 HZ2  LYS   249      32.157  34.892  27.582  1.00  0.00      QMMM H
ATOM   4021 HZ3  LYS   249      31.491  36.331  28.121  1.00  0.00      QMMM H
ATOM   4022 C    LYS   249      29.947  39.364  21.340  1.00  0.00      QMMM C
ATOM   4023 O    LYS   249      29.792  39.229  20.125  1.00  0.00      QMMM O
ATOM   4024 N    TYR   250      29.619  40.488  21.977  1.00  0.00      QMMM N
ATOM   4025 H    TYR   250      29.852  40.529  22.957  1.00  0.00      QMMM H
ATOM   4026 CA   TYR   250      29.263  41.770  21.355  1.00  0.00      QMMM C
ATOM   4027 HA   TYR   250      29.501  41.748  20.292  1.00  0.00      QMMM H
ATOM   4028 CB   TYR   250      27.762  42.061  21.514  1.00  0.00      QMMM C
ATOM   4029 HB2  TYR   250      27.492  41.987  22.564  1.00  0.00      QMMM H
ATOM   4030 HB3  TYR   250      27.569  43.094  21.223  1.00  0.00      QMMM H
ATOM   4031 CG   TYR   250      26.834  41.198  20.689  1.00  0.00      QMMM C
ATOM   4032 CD1  TYR   250      26.148  40.120  21.283  1.00  0.00      QMMM C
ATOM   4033 HD1  TYR   250      26.330  39.869  22.318  1.00  0.00      QMMM H
ATOM   4034 CE1  TYR   250      25.193  39.399  20.542  1.00  0.00      QMMM C
ATOM   4035 HE1  TYR   250      24.651  38.581  20.993  1.00  0.00      QMMM H
ATOM   4036 CZ   TYR   250      24.915  39.777  19.212  1.00  0.00      QMMM C
ATOM   4037 OH   TYR   250      23.908  39.189  18.525  1.00  0.00      QMMM O
ATOM   4038 HH   TYR   250      23.573  38.373  18.908  1.00  0.00      QMMM H
ATOM   4039 CE2  TYR   250      25.629  40.829  18.607  1.00  0.00      QMMM C
ATOM   4040 HE2  TYR   250      25.407  41.106  17.585  1.00  0.00      QMMM H
ATOM   4041 CD2  TYR   250      26.593  41.536  19.343  1.00  0.00      QMMM C
ATOM   4042 HD2  TYR   250      27.108  42.366  18.874  1.00  0.00      QMMM H
ATOM   4043 C    TYR   250      30.075  42.909  21.985  1.00  0.00      QMMM C
ATOM   4044 O    TYR   250      30.740  42.729  23.008  1.00  0.00      QMMM O
ATOM   4045 N    ASP   251      30.014  44.092  21.380  1.00  0.00      QMMM N
ATOM   4046 H    ASP   251      29.447  44.191  20.551  1.00  0.00      QMMM H
ATOM   4047 CA   ASP   251      30.570  45.319  21.941  1.00  0.00      QMMM C
ATOM   4048 HA   ASP   251      31.562  45.103  22.337  1.00  0.00      QMMM H
ATOM   4049 CB   ASP   251      30.734  46.350  20.824  1.00  0.00      QMMM C
ATOM   4050 HB2  ASP   251      31.314  45.910  20.012  1.00  0.00      QMMM H
ATOM   4051 HB3  ASP   251      29.753  46.611  20.429  1.00  0.00      QMMM H
ATOM   4052 CG   ASP   251      31.451  47.608  21.309  1.00  0.00      QMMM C
ATOM   4053 OD1  ASP   251      31.624  48.536  20.500  1.00  0.00      QMMM O
ATOM   4054 OD2  ASP   251      31.922  47.670  22.470  1.00  0.00      QMMM O
ATOM   4055 C    ASP   251      29.709  45.867  23.095  1.00  0.00      QMMM C
ATOM   4056 O    ASP   251      28.688  46.519  22.882  1.00  0.00      QMMM O
ATOM   4057 N    MET   252      30.134  45.611  24.334  1.00  0.00      QMMM N
ATOM   4058 H    MET   252      30.939  45.011  24.416  1.00  0.00      QMMM H
ATOM   4059 CA   MET   252      29.456  46.076  25.554  1.00  0.00      QMMM C
ATOM   4060 HA   MET   252      28.449  45.659  25.567  1.00  0.00      QMMM H
ATOM   4061 CB   MET   252      30.220  45.572  26.792  1.00  0.00      QMMM C
ATOM   4062 HB2  MET   252      31.254  45.915  26.737  1.00  0.00      QMMM H
ATOM   4063 HB3  MET   252      29.771  45.998  27.690  1.00  0.00      QMMM H
ATOM   4064 CG   MET   252      30.211  44.044  26.923  1.00  0.00      QMMM C
ATOM   4065 HG2  MET   252      30.626  43.608  26.014  1.00  0.00      QMMM H
ATOM   4066 HG3  MET   252      30.860  43.759  27.752  1.00  0.00      QMMM H
ATOM   4067 SD   MET   252      28.574  43.321  27.202  1.00  0.00      QMMM S
ATOM   4068 CE   MET   252      28.336  43.648  28.969  1.00  0.00      QMMM C
ATOM   4069 HE1  MET   252      28.374  44.720  29.161  1.00  0.00      QMMM H
ATOM   4070 HE2  MET   252      27.365  43.262  29.280  1.00  0.00      QMMM H
ATOM   4071 HE3  MET   252      29.118  43.149  29.543  1.00  0.00      QMMM H
ATOM   4072 C    MET   252      29.298  47.604  25.653  1.00  0.00      QMMM C
ATOM   4073 O    MET   252      28.439  48.072  26.398  1.00  0.00      QMMM O
ATOM   4074 N    MET   253      30.105  48.393  24.936  1.00  0.00      QMMM N
ATOM   4075 H    MET   253      30.743  47.957  24.275  1.00  0.00      QMMM H
ATOM   4076 CA   MET   253      30.039  49.862  24.962  1.00  0.00      QMMM C
ATOM   4077 HA   MET   253      29.697  50.192  25.944  1.00  0.00      QMMM H
ATOM   4078 CB   MET   253      31.439  50.440  24.737  1.00  0.00      QMMM C
ATOM   4079 HB2  MET   253      31.773  50.091  23.771  1.00  0.00      QMMM H
ATOM   4080 HB3  MET   253      31.388  51.529  24.725  1.00  0.00      QMMM H
ATOM   4081 CG   MET   253      32.469  50.016  25.790  1.00  0.00      QMMM C
ATOM   4082 HG2  MET   253      32.097  50.292  26.777  1.00  0.00      QMMM H
ATOM   4083 HG3  MET   253      32.582  48.932  25.753  1.00  0.00      QMMM H
ATOM   4084 SD   MET   253      34.105  50.769  25.553  1.00  0.00      QMMM S
ATOM   4085 CE   MET   253      35.028  49.875  26.830  1.00  0.00      QMMM C
ATOM   4086 HE1  MET   253      34.987  48.804  26.627  1.00  0.00      QMMM H
ATOM   4087 HE2  MET   253      36.067  50.202  26.827  1.00  0.00      QMMM H
ATOM   4088 HE3  MET   253      34.588  50.075  27.808  1.00  0.00      QMMM H
ATOM   4089 C    MET   253      29.047  50.449  23.938  1.00  0.00      QMMM C
ATOM   4090 O    MET   253      28.944  51.669  23.824  1.00  0.00      QMMM O
ATOM   4091 N    MET   254      28.328  49.608  23.187  1.00  0.00      QMMM N
ATOM   4092 H    MET   254      28.465  48.613  23.320  1.00  0.00      QMMM H
ATOM   4093 CA   MET   254      27.129  50.014  22.448  1.00  0.00      QMMM C
ATOM   4094 HA   MET   254      27.265  51.020  22.052  1.00  0.00      QMMM H
ATOM   4095 CB   MET   254      26.887  49.044  21.289  1.00  0.00      QMMM C
ATOM   4096 HB2  MET   254      26.826  48.030  21.679  1.00  0.00      QMMM H
ATOM   4097 HB3  MET   254      25.942  49.293  20.808  1.00  0.00      QMMM H
ATOM   4098 CG   MET   254      27.998  49.104  20.245  1.00  0.00      QMMM C
ATOM   4099 HG2  MET   254      28.182  50.143  19.982  1.00  0.00      QMMM H
ATOM   4100 HG3  MET   254      28.910  48.698  20.677  1.00  0.00      QMMM H
ATOM   4101 SD   MET   254      27.592  48.188  18.739  1.00  0.00      QMMM S
ATOM   4102 CE   MET   254      29.169  48.350  17.872  1.00  0.00      QMMM C
ATOM   4103 HE1  MET   254      29.928  47.745  18.365  1.00  0.00      QMMM H
ATOM   4104 HE2  MET   254      29.047  48.024  16.841  1.00  0.00      QMMM H
ATOM   4105 HE3  MET   254      29.487  49.388  17.882  1.00  0.00      QMMM H
ATOM   4106 C    MET   254      25.894  50.013  23.359  1.00  0.00      QMMM C
ATOM   4107 O    MET   254      25.814  49.217  24.295  1.00  0.00      QMMM O
ATOM   4108 N    ASP   255      24.908  50.860  23.055  1.00  0.00      QMMM N
ATOM   4109 H    ASP   255      25.035  51.430  22.224  1.00  0.00      QMMM H
ATOM   4110 CA   ASP   255      23.691  51.033  23.859  1.00  0.00      QMMM C
ATOM   4111 HA   ASP   255      23.731  50.378  24.733  1.00  0.00      QMMM H
ATOM   4112 CB   ASP   255      23.598  52.484  24.358  1.00  0.00      QMMM C
ATOM   4113 HB2  ASP   255      23.561  53.153  23.496  1.00  0.00      QMMM H
ATOM   4114 HB3  ASP   255      22.664  52.607  24.910  1.00  0.00      QMMM H
ATOM   4115 CG   ASP   255      24.747  52.898  25.275  1.00  0.00      QMMM C
ATOM   4116 OD1  ASP   255      25.342  53.964  24.986  1.00  0.00      QMMM O
ATOM   4117 OD2  ASP   255      24.965  52.209  26.298  1.00  0.00      QMMM O
ATOM   4118 C    ASP   255      22.409  50.706  23.078  1.00  0.00      QMMM C
ATOM   4119 O    ASP   255      22.316  50.966  21.880  1.00  0.00      QMMM O
ATOM   4120 N    VAL   256      21.379  50.247  23.799  1.00  0.00      QMMM N
ATOM   4121 H    VAL   256      21.594  50.072  24.771  1.00  0.00      QMMM H
ATOM   4122 CA   VAL   256      19.973  50.041  23.379  1.00  0.00      QMMM C
ATOM   4123 HA   VAL   256      19.518  49.404  24.133  1.00  0.00      QMMM H
ATOM   4124 CB   VAL   256      19.180  51.364  23.451  1.00  0.00      QMMM C
ATOM   4125 HB   VAL   256      19.746  52.157  22.961  1.00  0.00      QMMM H
ATOM   4126 CG1  VAL   256      17.784  51.332  22.815  1.00  0.00      QMMM C
ATOM   4127 HG11 VAL   256      17.188  50.533  23.244  1.00  0.00      QMMM H
ATOM   4128 HG12 VAL   256      17.274  52.280  22.978  1.00  0.00      QMMM H
ATOM   4129 HG13 VAL   256      17.857  51.180  21.743  1.00  0.00      QMMM H
ATOM   4130 CG2  VAL   256      19.003  51.728  24.931  1.00  0.00      QMMM C
ATOM   4131 HG21 VAL   256      19.965  51.984  25.373  1.00  0.00      QMMM H
ATOM   4132 HG22 VAL   256      18.317  52.565  25.028  1.00  0.00      QMMM H
ATOM   4133 HG23 VAL   256      18.583  50.884  25.479  1.00  0.00      QMMM H
ATOM   4134 C    VAL   256      19.753  49.238  22.092  1.00  0.00      QMMM C
ATOM   4135 O    VAL   256      19.305  48.101  22.199  1.00  0.00      QMMM O
ATOM   4136 N    TRP   257      19.982  49.804  20.905  1.00  0.00      QMMM N
ATOM   4137 H    TRP   257      20.507  50.671  20.909  1.00  0.00      QMMM H
ATOM   4138 CA   TRP   257      19.657  49.203  19.608  1.00  0.00      QMMM C
ATOM   4139 HA   TRP   257      19.895  48.133  19.645  1.00  0.00      QMMM H
ATOM   4140 CB   TRP   257      18.149  49.404  19.337  1.00  0.00      QMMM C
ATOM   4141 HB2  TRP   257      17.562  48.843  20.074  1.00  0.00      QMMM H
ATOM   4142 HB3  TRP   257      17.890  50.459  19.497  1.00  0.00      QMMM H
ATOM   4143 CG   TRP   257      17.659  49.027  17.976  1.00  0.00      QMMM C
ATOM   4144 CD1  TRP   257      16.960  47.883  17.662  1.00  0.00      QMMM C
ATOM   4145 HD1  TRP   257      16.630  47.075  18.300  1.00  0.00      QMMM H
ATOM   4146 NE1  TRP   257      16.636  47.878  16.333  1.00  0.00      QMMM N
ATOM   4147 HE1  TRP   257      16.098  47.176  15.827  1.00  0.00      QMMM H
ATOM   4148 CE2  TRP   257      17.098  49.013  15.748  1.00  0.00      QMMM C
ATOM   4149 CZ2  TRP   257      16.939  49.447  14.432  1.00  0.00      QMMM C
ATOM   4150 HZ2  TRP   257      16.365  48.850  13.728  1.00  0.00      QMMM H
ATOM   4151 CH2  TRP   257      17.464  50.691  14.093  1.00  0.00      QMMM C
ATOM   4152 HH2  TRP   257      17.366  51.061  13.072  1.00  0.00      QMMM H
ATOM   4153 CZ3  TRP   257      18.107  51.481  15.068  1.00  0.00      QMMM C
ATOM   4154 HZ3  TRP   257      18.502  52.455  14.780  1.00  0.00      QMMM H
ATOM   4155 CE3  TRP   257      18.239  51.049  16.386  1.00  0.00      QMMM C
ATOM   4156 HE3  TRP   257      18.729  51.697  17.112  1.00  0.00      QMMM H
ATOM   4157 CD2  TRP   257      17.747  49.785  16.756  1.00  0.00      QMMM C
ATOM   4158 C    TRP   257      20.487  49.819  18.473  1.00  0.00      QMMM C
ATOM   4159 O    TRP   257      20.776  51.016  18.483  1.00  0.00      QMMM O
ATOM   4160 N    GLY   258      20.812  49.000  17.466  1.00  0.00      QMMM N
ATOM   4161 H    GLY   258      20.580  48.026  17.582  1.00  0.00      QMMM H
ATOM   4162 CA   GLY   258      21.353  49.434  16.177  1.00  0.00      QMMM C
ATOM   4163 HA2  GLY   258      20.955  48.806  15.382  1.00  0.00      QMMM H
ATOM   4164 HA3  GLY   258      21.035  50.457  15.976  1.00  0.00      QMMM H
ATOM   4165 C    GLY   258      22.877  49.402  16.129  1.00  0.00      QMMM C
ATOM   4166 O    GLY   258      23.509  50.241  16.761  1.00  0.00      QMMM O
ATOM   4167 N    GLY   259      23.460  48.468  15.371  1.00  0.00      QMMM N
ATOM   4168 H    GLY   259      22.878  47.761  14.936  1.00  0.00      QMMM H
ATOM   4169 CA   GLY   259      24.885  48.465  15.004  1.00  0.00      QMMM C
ATOM   4170 HA2  GLY   259      24.962  48.446  13.917  1.00  0.00      QMMM H
ATOM   4171 HA3  GLY   259      25.366  49.381  15.347  1.00  0.00      QMMM H
ATOM   4172 C    GLY   259      25.695  47.282  15.546  1.00  0.00      QMMM C
ATOM   4173 O    GLY   259      26.751  46.971  15.002  1.00  0.00      QMMM O
ATOM   4174 N    GLU   260      25.197  46.575  16.561  1.00  0.00      QMMM N
ATOM   4175 H    GLU   260      24.307  46.859  16.949  1.00  0.00      QMMM H
ATOM   4176 CA   GLU   260      25.831  45.362  17.093  1.00  0.00      QMMM C
ATOM   4177 HA   GLU   260      26.900  45.584  17.230  1.00  0.00      QMMM H
ATOM   4178 CB   GLU   260      25.219  45.051  18.473  1.00  0.00      QMMM C
ATOM   4179 HB2  GLU   260      25.969  44.550  19.105  1.00  0.00      QMMM H
ATOM   4180 HB3  GLU   260      24.980  45.999  18.968  1.00  0.00      QMMM H
ATOM   4181 CG   GLU   260      23.971  44.174  18.478  1.00  0.00      QMMM C
ATOM   4182 HG2  GLU   260      24.202  43.181  18.073  1.00  0.00      QMMM H
ATOM   4183 HG3  GLU   260      23.643  43.996  19.512  1.00  0.00      QMMM H
ATOM   4184 CD   GLU   260      22.746  44.693  17.715  1.00  0.00      QMMM C
ATOM   4185 OE1  GLU   260      21.979  43.764  17.257  1.00  0.00      QMMM O
ATOM   4186 OE2  GLU   260      22.546  45.911  17.562  1.00  0.00      QMMM O
ATOM   4187 C    GLU   260      25.708  44.170  16.119  1.00  0.00      QMMM C
ATOM   4188 O    GLU   260      26.578  43.301  16.050  1.00  0.00      QMMM O
ATOM   4189 N    ASN   261      24.615  44.158  15.352  1.00  0.00      QMMM N
ATOM   4190 H    ASN   261      23.978  44.931  15.489  1.00  0.00      QMMM H
ATOM   4191 CA   ASN   261      24.304  43.241  14.262  1.00  0.00      QMMM C
ATOM   4192 HA   ASN   261      24.367  42.218  14.634  1.00  0.00      QMMM H
ATOM   4193 CB   ASN   261      22.854  43.517  13.813  1.00  0.00      QMMM C
ATOM   4194 HB2  ASN   261      22.593  42.766  13.068  1.00  0.00      QMMM H
ATOM   4195 HB3  ASN   261      22.194  43.405  14.670  1.00  0.00      QMMM H
ATOM   4196 CG   ASN   261      22.575  44.892  13.211  1.00  0.00      QMMM C
ATOM   4197 OD1  ASN   261      23.191  45.902  13.531  1.00  0.00      QMMM O
ATOM   4198 ND2  ASN   261      21.638  44.965  12.299  1.00  0.00      QMMM N
ATOM   4199 HD21 ASN   261      21.468  45.861  11.878  1.00  0.00      QMMM H
ATOM   4200 HD22 ASN   261      21.080  44.138  12.098  1.00  0.00      QMMM H
ATOM   4201 C    ASN   261      25.305  43.383  13.108  1.00  0.00      QMMM C
ATOM   4202 O    ASN   261      25.775  42.395  12.543  1.00  0.00      QMMM O
ATOM   4203 N    LEU   262      25.641  44.631  12.791  1.00  0.00      QMMM N
ATOM   4204 H    LEU   262      25.150  45.356  13.299  1.00  0.00      QMMM H
ATOM   4205 CA   LEU   262      26.662  45.043  11.846  1.00  0.00      QMMM C
ATOM   4206 HA   LEU   262      26.483  44.545  10.893  1.00  0.00      QMMM H
ATOM   4207 CB   LEU   262      26.505  46.565  11.671  1.00  0.00      QMMM C
ATOM   4208 HB2  LEU   262      25.448  46.819  11.574  1.00  0.00      QMMM H
ATOM   4209 HB3  LEU   262      26.881  47.060  12.562  1.00  0.00      QMMM H
ATOM   4210 CG   LEU   262      27.251  47.130  10.463  1.00  0.00      QMMM C
ATOM   4211 HG   LEU   262      28.250  46.706  10.449  1.00  0.00      QMMM H
ATOM   4212 CD1  LEU   262      26.521  46.810   9.156  1.00  0.00      QMMM C
ATOM   4213 HD11 LEU   262      25.482  47.134   9.209  1.00  0.00      QMMM H
ATOM   4214 HD12 LEU   262      27.003  47.315   8.321  1.00  0.00      QMMM H
ATOM   4215 HD13 LEU   262      26.565  45.739   8.969  1.00  0.00      QMMM H
ATOM   4216 CD2  LEU   262      27.361  48.646  10.598  1.00  0.00      QMMM C
ATOM   4217 HD21 LEU   262      27.893  48.897  11.515  1.00  0.00      QMMM H
ATOM   4218 HD22 LEU   262      27.923  49.038   9.754  1.00  0.00      QMMM H
ATOM   4219 HD23 LEU   262      26.366  49.092  10.622  1.00  0.00      QMMM H
ATOM   4220 C    LEU   262      28.052  44.619  12.350  1.00  0.00      QMMM C
ATOM   4221 O    LEU   262      28.763  43.905  11.650  1.00  0.00      QMMM O
ATOM   4222 N    GLU   263      28.404  44.985  13.588  1.00  0.00      QMMM N
ATOM   4223 H    GLU   263      27.754  45.575  14.100  1.00  0.00      QMMM H
ATOM   4224 CA   GLU   263      29.687  44.662  14.227  1.00  0.00      QMMM C
ATOM   4225 HA   GLU   263      30.473  45.120  13.625  1.00  0.00      QMMM H
ATOM   4226 CB   GLU   263      29.736  45.287  15.634  1.00  0.00      QMMM C
ATOM   4227 HB2  GLU   263      29.283  46.273  15.556  1.00  0.00      QMMM H
ATOM   4228 HB3  GLU   263      29.131  44.710  16.335  1.00  0.00      QMMM H
ATOM   4229 CG   GLU   263      31.154  45.511  16.194  1.00  0.00      QMMM C
ATOM   4230 HG2  GLU   263      31.802  45.849  15.384  1.00  0.00      QMMM H
ATOM   4231 HG3  GLU   263      31.099  46.332  16.911  1.00  0.00      QMMM H
ATOM   4232 CD   GLU   263      31.804  44.322  16.920  1.00  0.00      QMMM C
ATOM   4233 OE1  GLU   263      31.161  43.282  17.189  1.00  0.00      QMMM O
ATOM   4234 OE2  GLU   263      32.986  44.434  17.323  1.00  0.00      QMMM O
ATOM   4235 C    GLU   263      29.981  43.157  14.255  1.00  0.00      QMMM C
ATOM   4236 O    GLU   263      31.067  42.757  13.838  1.00  0.00      QMMM O
ATOM   4237 N    ILE   264      29.035  42.311  14.692  1.00  0.00      QMMM N
ATOM   4238 H    ILE   264      28.167  42.705  15.045  1.00  0.00      QMMM H
ATOM   4239 CA   ILE   264      29.220  40.850  14.647  1.00  0.00      QMMM C
ATOM   4240 HA   ILE   264      30.191  40.654  15.099  1.00  0.00      QMMM H
ATOM   4241 CB   ILE   264      28.170  40.102  15.505  1.00  0.00      QMMM C
ATOM   4242 HB   ILE   264      28.117  40.616  16.466  1.00  0.00      QMMM H
ATOM   4243 CG2  ILE   264      26.759  40.112  14.894  1.00  0.00      QMMM C
ATOM   4244 HG21 ILE   264      26.725  39.516  13.981  1.00  0.00      QMMM H
ATOM   4245 HG22 ILE   264      26.037  39.708  15.603  1.00  0.00      QMMM H
ATOM   4246 HG23 ILE   264      26.470  41.133  14.665  1.00  0.00      QMMM H
ATOM   4247 CG1  ILE   264      28.639  38.652  15.771  1.00  0.00      QMMM C
ATOM   4248 HG12 ILE   264      28.516  38.052  14.868  1.00  0.00      QMMM H
ATOM   4249 HG13 ILE   264      29.699  38.658  16.023  1.00  0.00      QMMM H
ATOM   4250 CD1  ILE   264      27.895  37.971  16.927  1.00  0.00      QMMM C
ATOM   4251 HD11 ILE   264      26.844  37.839  16.675  1.00  0.00      QMMM H
ATOM   4252 HD12 ILE   264      28.335  36.990  17.110  1.00  0.00      QMMM H
ATOM   4253 HD13 ILE   264      27.980  38.572  17.833  1.00  0.00      QMMM H
ATOM   4254 C    ILE   264      29.316  40.311  13.212  1.00  0.00      QMMM C
ATOM   4255 O    ILE   264      30.148  39.444  12.951  1.00  0.00      QMMM O
ATOM   4256 N    SER   265      28.519  40.835  12.274  1.00  0.00      QMMM N
ATOM   4257 H    SER   265      27.886  41.574  12.552  1.00  0.00      QMMM H
ATOM   4258 CA   SER   265      28.524  40.396  10.870  1.00  0.00      QMMM C
ATOM   4259 HA   SER   265      28.361  39.321  10.853  1.00  0.00      QMMM H
ATOM   4260 CB   SER   265      27.394  41.062  10.080  1.00  0.00      QMMM C
ATOM   4261 HB2  SER   265      27.459  42.147  10.170  1.00  0.00      QMMM H
ATOM   4262 HB3  SER   265      27.497  40.798   9.028  1.00  0.00      QMMM H
ATOM   4263 OG   SER   265      26.138  40.615  10.557  1.00  0.00      QMMM O
ATOM   4264 HG   SER   265      25.922  41.166  11.336  1.00  0.00      QMMM H
ATOM   4265 C    SER   265      29.862  40.663  10.175  1.00  0.00      QMMM C
ATOM   4266 O    SER   265      30.449  39.754   9.585  1.00  0.00      QMMM O
ATOM   4267 N    PHE   266      30.361  41.896  10.299  1.00  0.00      QMMM N
ATOM   4268 H    PHE   266      29.798  42.577  10.802  1.00  0.00      QMMM H
ATOM   4269 CA   PHE   266      31.690  42.334   9.869  1.00  0.00      QMMM C
ATOM   4270 HA   PHE   266      31.774  42.283   8.782  1.00  0.00      QMMM H
ATOM   4271 CB   PHE   266      31.882  43.793  10.329  1.00  0.00      QMMM C
ATOM   4272 HB2  PHE   266      31.674  43.855  11.398  1.00  0.00      QMMM H
ATOM   4273 HB3  PHE   266      32.933  44.042  10.205  1.00  0.00      QMMM H
ATOM   4274 CG   PHE   266      31.081  44.891   9.642  1.00  0.00      QMMM C
ATOM   4275 CD1  PHE   266      30.168  44.637   8.596  1.00  0.00      QMMM C
ATOM   4276 HD1  PHE   266      29.968  43.632   8.260  1.00  0.00      QMMM H
ATOM   4277 CE1  PHE   266      29.519  45.704   7.949  1.00  0.00      QMMM C
ATOM   4278 HE1  PHE   266      28.828  45.502   7.143  1.00  0.00      QMMM H
ATOM   4279 CZ   PHE   266      29.791  47.031   8.327  1.00  0.00      QMMM C
ATOM   4280 HZ   PHE   266      29.316  47.852   7.808  1.00  0.00      QMMM H
ATOM   4281 CE2  PHE   266      30.657  47.286   9.402  1.00  0.00      QMMM C
ATOM   4282 HE2  PHE   266      30.835  48.301   9.724  1.00  0.00      QMMM H
ATOM   4283 CD2  PHE   266      31.288  46.218  10.060  1.00  0.00      QMMM C
ATOM   4284 HD2  PHE   266      31.951  46.415  10.886  1.00  0.00      QMMM H
ATOM   4285 C    PHE   266      32.780  41.430  10.462  1.00  0.00      QMMM C
ATOM   4286 O    PHE   266      33.524  40.760   9.741  1.00  0.00      QMMM O
ATOM   4287 N    ARG   267      32.830  41.369  11.799  1.00  0.00      QMMM N
ATOM   4288 H    ARG   267      32.154  41.947  12.294  1.00  0.00      QMMM H
ATOM   4289 CA   ARG   267      33.776  40.595  12.611  1.00  0.00      QMMM C
ATOM   4290 HA   ARG   267      34.772  41.014  12.469  1.00  0.00      QMMM H
ATOM   4291 CB   ARG   267      33.374  40.796  14.076  1.00  0.00      QMMM C
ATOM   4292 HB2  ARG   267      33.516  41.851  14.316  1.00  0.00      QMMM H
ATOM   4293 HB3  ARG   267      32.316  40.558  14.179  1.00  0.00      QMMM H
ATOM   4294 CG   ARG   267      34.132  39.950  15.100  1.00  0.00      QMMM C
ATOM   4295 HG2  ARG   267      33.739  38.935  15.069  1.00  0.00      QMMM H
ATOM   4296 HG3  ARG   267      35.193  39.926  14.848  1.00  0.00      QMMM H
ATOM   4297 CD   ARG   267      33.977  40.516  16.520  1.00  0.00      QMMM C
ATOM   4298 HD2  ARG   267      34.403  39.809  17.224  1.00  0.00      QMMM H
ATOM   4299 HD3  ARG   267      34.562  41.431  16.588  1.00  0.00      QMMM H
ATOM   4300 NE   ARG   267      32.582  40.847  16.873  1.00  0.00      QMMM N
ATOM   4301 HE   ARG   267      32.228  41.750  16.558  1.00  0.00      QMMM H
ATOM   4302 CZ   ARG   267      31.721  40.197  17.628  1.00  0.00      QMMM C
ATOM   4303 NH1  ARG   267      30.568  40.732  17.876  1.00  0.00      QMMM N
ATOM   4304 HH11 ARG   267      30.432  41.689  17.531  1.00  0.00      QMMM H
ATOM   4305 HH12 ARG   267      29.912  40.264  18.485  1.00  0.00      QMMM H
ATOM   4306 NH2  ARG   267      31.966  39.061  18.205  1.00  0.00      QMMM N
ATOM   4307 HH21 ARG   267      32.898  38.664  18.153  1.00  0.00      QMMM H
ATOM   4308 HH22 ARG   267      31.257  38.675  18.811  1.00  0.00      QMMM H
ATOM   4309 C    ARG   267      33.872  39.126  12.198  1.00  0.00      QMMM C
ATOM   4310 O    ARG   267      34.984  38.638  12.019  1.00  0.00      QMMM O
ATOM   4311 N    VAL   268      32.749  38.426  12.025  1.00  0.00      QMMM N
ATOM   4312 H    VAL   268      31.874  38.915  12.192  1.00  0.00      QMMM H
ATOM   4313 CA   VAL   268      32.709  37.021  11.569  1.00  0.00      QMMM C
ATOM   4314 HA   VAL   268      33.191  36.399  12.322  1.00  0.00      QMMM H
ATOM   4315 CB   VAL   268      31.252  36.531  11.426  1.00  0.00      QMMM C
ATOM   4316 HB   VAL   268      30.656  37.310  10.950  1.00  0.00      QMMM H
ATOM   4317 CG1  VAL   268      31.118  35.251  10.590  1.00  0.00      QMMM C
ATOM   4318 HG11 VAL   268      31.856  34.523  10.915  1.00  0.00      QMMM H
ATOM   4319 HG12 VAL   268      30.126  34.820  10.703  1.00  0.00      QMMM H
ATOM   4320 HG13 VAL   268      31.271  35.477   9.534  1.00  0.00      QMMM H
ATOM   4321 CG2  VAL   268      30.667  36.235  12.813  1.00  0.00      QMMM C
ATOM   4322 HG21 VAL   268      30.830  37.075  13.484  1.00  0.00      QMMM H
ATOM   4323 HG22 VAL   268      29.596  36.073  12.728  1.00  0.00      QMMM H
ATOM   4324 HG23 VAL   268      31.133  35.347  13.239  1.00  0.00      QMMM H
ATOM   4325 C    VAL   268      33.529  36.823  10.291  1.00  0.00      QMMM C
ATOM   4326 O    VAL   268      34.532  36.106  10.317  1.00  0.00      QMMM O
ATOM   4327 N    TRP   269      33.138  37.464   9.188  1.00  0.00      QMMM N
ATOM   4328 H    TRP   269      32.337  38.081   9.252  1.00  0.00      QMMM H
ATOM   4329 CA   TRP   269      33.793  37.292   7.888  1.00  0.00      QMMM C
ATOM   4330 HA   TRP   269      33.856  36.232   7.654  1.00  0.00      QMMM H
ATOM   4331 CB   TRP   269      32.950  37.962   6.806  1.00  0.00      QMMM C
ATOM   4332 HB2  TRP   269      32.678  38.971   7.125  1.00  0.00      QMMM H
ATOM   4333 HB3  TRP   269      33.553  38.050   5.902  1.00  0.00      QMMM H
ATOM   4334 CG   TRP   269      31.721  37.200   6.440  1.00  0.00      QMMM C
ATOM   4335 CD1  TRP   269      30.461  37.491   6.834  1.00  0.00      QMMM C
ATOM   4336 HD1  TRP   269      30.177  38.326   7.468  1.00  0.00      QMMM H
ATOM   4337 NE1  TRP   269      29.591  36.598   6.243  1.00  0.00      QMMM N
ATOM   4338 HE1  TRP   269      28.578  36.713   6.232  1.00  0.00      QMMM H
ATOM   4339 CE2  TRP   269      30.243  35.685   5.448  1.00  0.00      QMMM C
ATOM   4340 CZ2  TRP   269      29.796  34.635   4.633  1.00  0.00      QMMM C
ATOM   4341 HZ2  TRP   269      28.740  34.421   4.568  1.00  0.00      QMMM H
ATOM   4342 CH2  TRP   269      30.737  33.914   3.877  1.00  0.00      QMMM C
ATOM   4343 HH2  TRP   269      30.423  33.130   3.204  1.00  0.00      QMMM H
ATOM   4344 CZ3  TRP   269      32.105  34.221   3.983  1.00  0.00      QMMM C
ATOM   4345 HZ3  TRP   269      32.828  33.670   3.397  1.00  0.00      QMMM H
ATOM   4346 CE3  TRP   269      32.539  35.262   4.827  1.00  0.00      QMMM C
ATOM   4347 HE3  TRP   269      33.589  35.498   4.893  1.00  0.00      QMMM H
ATOM   4348 CD2  TRP   269      31.617  36.036   5.564  1.00  0.00      QMMM C
ATOM   4349 C    TRP   269      35.224  37.822   7.864  1.00  0.00      QMMM C
ATOM   4350 O    TRP   269      36.151  37.131   7.421  1.00  0.00      QMMM O
ATOM   4351 N    GLN   270      35.427  39.055   8.333  1.00  0.00      QMMM N
ATOM   4352 H    GLN   270      34.633  39.570   8.711  1.00  0.00      QMMM H
ATOM   4353 CA   GLN   270      36.744  39.684   8.336  1.00  0.00      QMMM C
ATOM   4354 HA   GLN   270      37.118  39.693   7.311  1.00  0.00      QMMM H
ATOM   4355 CB   GLN   270      36.648  41.142   8.805  1.00  0.00      QMMM C
ATOM   4356 HB2  GLN   270      36.113  41.199   9.754  1.00  0.00      QMMM H
ATOM   4357 HB3  GLN   270      37.655  41.532   8.957  1.00  0.00      QMMM H
ATOM   4358 CG   GLN   270      35.939  41.993   7.737  1.00  0.00      QMMM C
ATOM   4359 HG2  GLN   270      36.501  41.945   6.804  1.00  0.00      QMMM H
ATOM   4360 HG3  GLN   270      34.938  41.603   7.553  1.00  0.00      QMMM H
ATOM   4361 CD   GLN   270      35.811  43.452   8.143  1.00  0.00      QMMM C
ATOM   4362 OE1  GLN   270      34.742  43.943   8.453  1.00  0.00      QMMM O
ATOM   4363 NE2  GLN   270      36.890  44.196   8.154  1.00  0.00      QMMM N
ATOM   4364 HE21 GLN   270      36.728  45.185   8.318  1.00  0.00      QMMM H
ATOM   4365 HE22 GLN   270      37.795  43.827   7.887  1.00  0.00      QMMM H
ATOM   4366 C    GLN   270      37.750  38.870   9.153  1.00  0.00      QMMM C
ATOM   4367 O    GLN   270      38.891  38.723   8.714  1.00  0.00      QMMM O
ATOM   4368 N    CYS   271      37.356  38.279  10.285  1.00  0.00      QMMM N
ATOM   4369 H    CYS   271      36.410  38.433  10.625  1.00  0.00      QMMM H
ATOM   4370 CA   CYS   271      38.225  37.388  11.053  1.00  0.00      QMMM C
ATOM   4371 HA   CYS   271      39.246  37.770  11.004  1.00  0.00      QMMM H
ATOM   4372 CB   CYS   271      37.826  37.410  12.534  1.00  0.00      QMMM C
ATOM   4373 HB2  CYS   271      36.825  36.993  12.644  1.00  0.00      QMMM H
ATOM   4374 HB3  CYS   271      38.518  36.776  13.089  1.00  0.00      QMMM H
ATOM   4375 SG   CYS   271      37.832  39.059  13.297  1.00  0.00      QMMM S
ATOM   4376 C    CYS   271      38.280  35.972  10.447  1.00  0.00      QMMM C
ATOM   4377 O    CYS   271      39.208  35.674   9.693  1.00  0.00      QMMM O
ATOM   4378 N    GLY   272      37.314  35.094  10.738  1.00  0.00      QMMM N
ATOM   4379 H    GLY   272      36.477  35.436  11.195  1.00  0.00      QMMM H
ATOM   4380 CA   GLY   272      37.515  33.642  10.607  1.00  0.00      QMMM C
ATOM   4381 HA2  GLY   272      38.159  33.436   9.752  1.00  0.00      QMMM H
ATOM   4382 HA3  GLY   272      38.035  33.284  11.495  1.00  0.00      QMMM H
ATOM   4383 C    GLY   272      36.266  32.777  10.429  1.00  0.00      QMMM C
ATOM   4384 O    GLY   272      36.324  31.591  10.745  1.00  0.00      QMMM O
ATOM   4385 N    GLY   273      35.149  33.327   9.949  1.00  0.00      QMMM N
ATOM   4386 H    GLY   273      35.124  34.318   9.733  1.00  0.00      QMMM H
ATOM   4387 CA   GLY   273      33.929  32.549   9.732  1.00  0.00      QMMM C
ATOM   4388 HA2  GLY   273      34.214  31.562   9.370  1.00  0.00      QMMM H
ATOM   4389 HA3  GLY   273      33.409  32.438  10.676  1.00  0.00      QMMM H
ATOM   4390 C    GLY   273      32.968  33.112   8.697  1.00  0.00      QMMM C
ATOM   4391 O    GLY   273      33.346  33.937   7.871  1.00  0.00      QMMM O
ATOM   4392 N    SER   274      31.739  32.588   8.680  1.00  0.00      QMMM N
ATOM   4393 H    SER   274      31.486  31.946   9.426  1.00  0.00      QMMM H
ATOM   4394 CA   SER   274      30.801  32.802   7.570  1.00  0.00      QMMM C
ATOM   4395 HA   SER   274      30.927  33.821   7.209  1.00  0.00      QMMM H
ATOM   4396 CB   SER   274      31.184  31.872   6.412  1.00  0.00      QMMM C
ATOM   4397 HB2  SER   274      30.388  31.881   5.670  1.00  0.00      QMMM H
ATOM   4398 HB3  SER   274      32.092  32.260   5.949  1.00  0.00      QMMM H
ATOM   4399 OG   SER   274      31.439  30.538   6.829  1.00  0.00      QMMM O
ATOM   4400 HG   SER   274      31.911  30.563   7.677  1.00  0.00      QMMM H
ATOM   4401 C    SER   274      29.321  32.648   7.956  1.00  0.00      QMMM C
ATOM   4402 O    SER   274      28.832  31.536   8.139  1.00  0.00      QMMM O
ATOM   4403 N    LEU   275      28.602  33.768   8.102  1.00  0.00      QMMM N
ATOM   4404 H    LEU   275      29.068  34.636   7.880  1.00  0.00      QMMM H
ATOM   4405 CA   LEU   275      27.169  33.820   8.455  1.00  0.00      QMMM C
ATOM   4406 HA   LEU   275      27.025  33.385   9.442  1.00  0.00      QMMM H
ATOM   4407 CB   LEU   275      26.679  35.281   8.466  1.00  0.00      QMMM C
ATOM   4408 HB2  LEU   275      26.544  35.563   7.424  1.00  0.00      QMMM H
ATOM   4409 HB3  LEU   275      25.696  35.308   8.936  1.00  0.00      QMMM H
ATOM   4410 CG   LEU   275      27.567  36.357   9.111  1.00  0.00      QMMM C
ATOM   4411 HG   LEU   275      28.591  36.260   8.757  1.00  0.00      QMMM H
ATOM   4412 CD1  LEU   275      27.056  37.729   8.698  1.00  0.00      QMMM C
ATOM   4413 HD11 LEU   275      26.134  37.972   9.222  1.00  0.00      QMMM H
ATOM   4414 HD12 LEU   275      27.817  38.472   8.918  1.00  0.00      QMMM H
ATOM   4415 HD13 LEU   275      26.875  37.751   7.627  1.00  0.00      QMMM H
ATOM   4416 CD2  LEU   275      27.566  36.293  10.630  1.00  0.00      QMMM C
ATOM   4417 HD21 LEU   275      27.959  35.331  10.943  1.00  0.00      QMMM H
ATOM   4418 HD22 LEU   275      28.198  37.083  11.031  1.00  0.00      QMMM H
ATOM   4419 HD23 LEU   275      26.552  36.423  11.008  1.00  0.00      QMMM H
ATOM   4420 C    LEU   275      26.288  33.067   7.436  1.00  0.00      QMMM C
ATOM   4421 O    LEU   275      26.624  33.056   6.250  1.00  0.00      QMMM O
ATOM   4422 N    GLU   276      25.114  32.563   7.846  1.00  0.00      QMMM N
ATOM   4423 H    GLU   276      24.835  32.710   8.812  1.00  0.00      QMMM H
ATOM   4424 CA   GLU   276      24.109  32.004   6.917  1.00  0.00      QMMM C
ATOM   4425 HA   GLU   276      24.366  32.355   5.924  1.00  0.00      QMMM H
ATOM   4426 CB   GLU   276      24.120  30.459   6.863  1.00  0.00      QMMM C
ATOM   4427 HB2  GLU   276      23.552  30.064   7.704  1.00  0.00      QMMM H
ATOM   4428 HB3  GLU   276      23.597  30.161   5.953  1.00  0.00      QMMM H
ATOM   4429 CG   GLU   276      25.508  29.804   6.848  1.00  0.00      QMMM C
ATOM   4430 HG2  GLU   276      26.139  30.376   6.177  1.00  0.00      QMMM H
ATOM   4431 HG3  GLU   276      25.948  29.854   7.845  1.00  0.00      QMMM H
ATOM   4432 CD   GLU   276      25.475  28.346   6.371  1.00  0.00      QMMM C
ATOM   4433 OE1  GLU   276      26.256  27.987   5.463  1.00  0.00      QMMM O
ATOM   4434 OE2  GLU   276      24.690  27.525   6.891  1.00  0.00      QMMM O
ATOM   4435 C    GLU   276      22.665  32.471   7.186  1.00  0.00      QMMM C
ATOM   4436 O    GLU   276      22.295  32.815   8.307  1.00  0.00      QMMM O
ATOM   4437 N    ILE   277      21.823  32.375   6.155  1.00  0.00      QMMM N
ATOM   4438 H    ILE   277      22.238  32.159   5.255  1.00  0.00      QMMM H
ATOM   4439 CA   ILE   277      20.354  32.459   6.193  1.00  0.00      QMMM C
ATOM   4440 HA   ILE   277      20.017  32.562   7.226  1.00  0.00      QMMM H
ATOM   4441 CB   ILE   277      19.880  33.699   5.394  1.00  0.00      QMMM C
ATOM   4442 HB   ILE   277      20.371  33.684   4.421  1.00  0.00      QMMM H
ATOM   4443 CG2  ILE   277      18.363  33.672   5.160  1.00  0.00      QMMM C
ATOM   4444 HG21 ILE   277      17.836  33.593   6.113  1.00  0.00      QMMM H
ATOM   4445 HG22 ILE   277      18.052  34.585   4.654  1.00  0.00      QMMM H
ATOM   4446 HG23 ILE   277      18.102  32.834   4.517  1.00  0.00      QMMM H
ATOM   4447 CG1  ILE   277      20.252  35.018   6.107  1.00  0.00      QMMM C
ATOM   4448 HG12 ILE   277      19.493  35.266   6.845  1.00  0.00      QMMM H
ATOM   4449 HG13 ILE   277      21.193  34.895   6.635  1.00  0.00      QMMM H
ATOM   4450 CD1  ILE   277      20.397  36.209   5.153  1.00  0.00      QMMM C
ATOM   4451 HD11 ILE   277      19.447  36.427   4.666  1.00  0.00      QMMM H
ATOM   4452 HD12 ILE   277      20.714  37.087   5.715  1.00  0.00      QMMM H
ATOM   4453 HD13 ILE   277      21.146  35.981   4.396  1.00  0.00      QMMM H
ATOM   4454 C    ILE   277      19.800  31.138   5.629  1.00  0.00      QMMM C
ATOM   4455 O    ILE   277      20.270  30.657   4.593  1.00  0.00      QMMM O
ATOM   4456 N    ILE   278      18.831  30.515   6.313  1.00  0.00      QMMM N
ATOM   4457 H    ILE   278      18.562  30.943   7.195  1.00  0.00      QMMM H
ATOM   4458 CA   ILE   278      18.399  29.125   6.062  1.00  0.00      QMMM C
ATOM   4459 HA   ILE   278      18.979  28.719   5.236  1.00  0.00      QMMM H
ATOM   4460 CB   ILE   278      18.736  28.240   7.289  1.00  0.00      QMMM C
ATOM   4461 HB   ILE   278      18.140  28.595   8.130  1.00  0.00      QMMM H
ATOM   4462 CG2  ILE   278      18.356  26.766   7.041  1.00  0.00      QMMM C
ATOM   4463 HG21 ILE   278      18.814  26.401   6.123  1.00  0.00      QMMM H
ATOM   4464 HG22 ILE   278      18.702  26.155   7.876  1.00  0.00      QMMM H
ATOM   4465 HG23 ILE   278      17.274  26.659   6.975  1.00  0.00      QMMM H
ATOM   4466 CG1  ILE   278      20.217  28.328   7.731  1.00  0.00      QMMM C
ATOM   4467 HG12 ILE   278      20.435  29.342   8.068  1.00  0.00      QMMM H
ATOM   4468 HG13 ILE   278      20.366  27.675   8.590  1.00  0.00      QMMM H
ATOM   4469 CD1  ILE   278      21.253  27.939   6.671  1.00  0.00      QMMM C
ATOM   4470 HD11 ILE   278      21.237  28.637   5.839  1.00  0.00      QMMM H
ATOM   4471 HD12 ILE   278      22.237  27.972   7.129  1.00  0.00      QMMM H
ATOM   4472 HD13 ILE   278      21.070  26.930   6.305  1.00  0.00      QMMM H
ATOM   4473 C    ILE   278      16.905  29.045   5.668  1.00  0.00      QMMM C
ATOM   4474 O    ILE   278      16.050  29.000   6.549  1.00  0.00      QMMM O
ATOM   4475 N    PRO   279      16.545  28.980   4.366  1.00  0.00      QMMM N
ATOM   4476 CA   PRO   279      15.156  28.968   3.875  1.00  0.00      QMMM C
ATOM   4477 HA   PRO   279      14.727  29.946   4.074  1.00  0.00      QMMM H
ATOM   4478 CB   PRO   279      15.263  28.774   2.362  1.00  0.00      QMMM C
ATOM   4479 HB2  PRO   279      15.302  27.708   2.133  1.00  0.00      QMMM H
ATOM   4480 HB3  PRO   279      14.439  29.251   1.832  1.00  0.00      QMMM H
ATOM   4481 CD   PRO   279      17.459  29.088   3.236  1.00  0.00      QMMM C
ATOM   4482 HD2  PRO   279      18.188  29.885   3.381  1.00  0.00      QMMM H
ATOM   4483 HD3  PRO   279      17.965  28.132   3.105  1.00  0.00      QMMM H
ATOM   4484 CG   PRO   279      16.602  29.401   2.011  1.00  0.00      QMMM C
ATOM   4485 HG2  PRO   279      16.492  30.477   1.905  1.00  0.00      QMMM H
ATOM   4486 HG3  PRO   279      17.006  28.975   1.095  1.00  0.00      QMMM H
ATOM   4487 C    PRO   279      14.177  27.925   4.437  1.00  0.00      QMMM C
ATOM   4488 O    PRO   279      12.969  28.151   4.356  1.00  0.00      QMMM O
ATOM   4489 N    CYS   280      14.661  26.797   4.967  1.00  0.00      QMMM N
ATOM   4490 H    CYS   280      15.660  26.676   4.961  1.00  0.00      QMMM H
ATOM   4491 CA   CYS   280      13.828  25.766   5.610  1.00  0.00      QMMM C
ATOM   4492 HA   CYS   280      12.818  25.813   5.201  1.00  0.00      QMMM H
ATOM   4493 CB   CYS   280      14.397  24.375   5.310  1.00  0.00      QMMM C
ATOM   4494 HB2  CYS   280      15.402  24.293   5.725  1.00  0.00      QMMM H
ATOM   4495 HB3  CYS   280      13.769  23.633   5.807  1.00  0.00      QMMM H
ATOM   4496 SG   CYS   280      14.448  23.969   3.551  1.00  0.00      QMMM S
ATOM   4497 C    CYS   280      13.677  25.950   7.126  1.00  0.00      QMMM C
ATOM   4498 O    CYS   280      12.890  25.252   7.756  1.00  0.00      QMMM O
ATOM   4499 N    SER   281      14.412  26.892   7.712  1.00  0.00      QMMM N
ATOM   4500 H    SER   281      14.966  27.504   7.122  1.00  0.00      QMMM H
ATOM   4501 CA   SER   281      14.190  27.376   9.064  1.00  0.00      QMMM C
ATOM   4502 HA   SER   281      13.696  26.611   9.660  1.00  0.00      QMMM H
ATOM   4503 CB   SER   281      15.533  27.690   9.700  1.00  0.00      QMMM C
ATOM   4504 HB2  SER   281      16.149  26.792   9.724  1.00  0.00      QMMM H
ATOM   4505 HB3  SER   281      16.046  28.451   9.118  1.00  0.00      QMMM H
ATOM   4506 OG   SER   281      15.314  28.137  11.012  1.00  0.00      QMMM O
ATOM   4507 HG   SER   281      15.305  27.339  11.584  1.00  0.00      QMMM H
ATOM   4508 C    SER   281      13.306  28.620   8.988  1.00  0.00      QMMM C
ATOM   4509 O    SER   281      13.612  29.557   8.248  1.00  0.00      QMMM O
ATOM   4510 N    ARG   282      12.170  28.602   9.689  1.00  0.00      QMMM N
ATOM   4511 H    ARG   282      11.991  27.802  10.278  1.00  0.00      QMMM H
ATOM   4512 CA   ARG   282      11.105  29.604   9.569  1.00  0.00      QMMM C
ATOM   4513 HA   ARG   282      11.490  30.476   9.042  1.00  0.00      QMMM H
ATOM   4514 CB   ARG   282       9.928  29.018   8.772  1.00  0.00      QMMM C
ATOM   4515 HB2  ARG   282       9.641  28.060   9.209  1.00  0.00      QMMM H
ATOM   4516 HB3  ARG   282       9.075  29.692   8.847  1.00  0.00      QMMM H
ATOM   4517 CG   ARG   282      10.259  28.804   7.291  1.00  0.00      QMMM C
ATOM   4518 HG2  ARG   282      11.152  28.187   7.193  1.00  0.00      QMMM H
ATOM   4519 HG3  ARG   282       9.430  28.277   6.821  1.00  0.00      QMMM H
ATOM   4520 CD   ARG   282      10.464  30.130   6.556  1.00  0.00      QMMM C
ATOM   4521 HD2  ARG   282       9.535  30.695   6.583  1.00  0.00      QMMM H
ATOM   4522 HD3  ARG   282      11.241  30.718   7.042  1.00  0.00      QMMM H
ATOM   4523 NE   ARG   282      10.881  29.890   5.176  1.00  0.00      QMMM N
ATOM   4524 HE   ARG   282      11.526  29.129   5.013  1.00  0.00      QMMM H
ATOM   4525 CZ   ARG   282      10.630  30.648   4.134  1.00  0.00      QMMM C
ATOM   4526 NH1  ARG   282      11.230  30.372   3.017  1.00  0.00      QMMM N
ATOM   4527 HH11 ARG   282      11.849  29.583   2.999  1.00  0.00      QMMM H
ATOM   4528 HH12 ARG   282      11.249  31.090   2.300  1.00  0.00      QMMM H
ATOM   4529 NH2  ARG   282       9.853  31.688   4.170  1.00  0.00      QMMM N
ATOM   4530 HH21 ARG   282       9.403  31.993   5.037  1.00  0.00      QMMM H
ATOM   4531 HH22 ARG   282       9.669  32.185   3.310  1.00  0.00      QMMM H
ATOM   4532 C    ARG   282      10.643  30.108  10.924  1.00  0.00      QMMM C
ATOM   4533 O    ARG   282      10.227  29.333  11.781  1.00  0.00      QMMM O
ATOM   4534 N    VAL   283      10.732  31.417  11.107  1.00  0.00      QMMM N
ATOM   4535 H    VAL   283      11.083  31.971  10.336  1.00  0.00      QMMM H
ATOM   4536 CA   VAL   283      10.232  32.137  12.279  1.00  0.00      QMMM C
ATOM   4537 HA   VAL   283       9.415  31.578  12.734  1.00  0.00      QMMM H
ATOM   4538 CB   VAL   283      11.344  32.360  13.324  1.00  0.00      QMMM C
ATOM   4539 HB   VAL   283      12.139  32.956  12.876  1.00  0.00      QMMM H
ATOM   4540 CG1  VAL   283      10.814  33.106  14.549  1.00  0.00      QMMM C
ATOM   4541 HG11 VAL   283       9.943  32.600  14.962  1.00  0.00      QMMM H
ATOM   4542 HG12 VAL   283      11.587  33.178  15.314  1.00  0.00      QMMM H
ATOM   4543 HG13 VAL   283      10.539  34.115  14.252  1.00  0.00      QMMM H
ATOM   4544 CG2  VAL   283      11.961  31.051  13.818  1.00  0.00      QMMM C
ATOM   4545 HG21 VAL   283      12.494  30.564  13.003  1.00  0.00      QMMM H
ATOM   4546 HG22 VAL   283      12.676  31.253  14.616  1.00  0.00      QMMM H
ATOM   4547 HG23 VAL   283      11.189  30.378  14.184  1.00  0.00      QMMM H
ATOM   4548 C    VAL   283       9.686  33.469  11.795  1.00  0.00      QMMM C
ATOM   4549 O    VAL   283      10.427  34.248  11.199  1.00  0.00      QMMM O
ATOM   4550 N    GLY   284       8.405  33.734  12.020  1.00  0.00      QMMM N
ATOM   4551 H    GLY   284       7.834  33.049  12.507  1.00  0.00      QMMM H
ATOM   4552 CA   GLY   284       7.849  35.055  11.768  1.00  0.00      QMMM C
ATOM   4553 HA2  GLY   284       8.143  35.378  10.777  1.00  0.00      QMMM H
ATOM   4554 HA3  GLY   284       6.766  35.026  11.823  1.00  0.00      QMMM H
ATOM   4555 C    GLY   284       8.355  36.064  12.786  1.00  0.00      QMMM C
ATOM   4556 O    GLY   284       8.581  35.718  13.944  1.00  0.00      QMMM O
ATOM   4557 N    HIS   285       8.478  37.320  12.374  1.00  0.00      QMMM N
ATOM   4558 H    HIS   285       8.324  37.506  11.387  1.00  0.00      QMMM H
ATOM   4559 CA   HIS   285       8.896  38.422  13.233  1.00  0.00      QMMM C
ATOM   4560 HA   HIS   285       8.762  38.138  14.284  1.00  0.00      QMMM H
ATOM   4561 CB   HIS   285      10.374  38.714  12.957  1.00  0.00      QMMM C
ATOM   4562 HB2  HIS   285      10.994  37.874  13.295  1.00  0.00      QMMM H
ATOM   4563 HB3  HIS   285      10.498  38.796  11.872  1.00  0.00      QMMM H
ATOM   4564 CG   HIS   285      10.902  39.981  13.525  1.00  0.00      QMMM C
ATOM   4565 ND1  HIS   285      10.940  41.128  12.764  1.00  0.00      QMMM N
ATOM   4566 HD1  HIS   285      10.657  41.180  11.790  1.00  0.00      QMMM H
ATOM   4567 CE1  HIS   285      11.418  42.140  13.517  1.00  0.00      QMMM C
ATOM   4568 HE1  HIS   285      11.566  43.156  13.169  1.00  0.00      QMMM H
ATOM   4569 NE2  HIS   285      11.704  41.707  14.730  1.00  0.00      QMMM N
ATOM   4570 CD2  HIS   285      11.378  40.369  14.752  1.00  0.00      QMMM C
ATOM   4571 HD2  HIS   285      11.500  39.767  15.641  1.00  0.00      QMMM H
ATOM   4572 C    HIS   285       8.049  39.667  12.977  1.00  0.00      QMMM C
ATOM   4573 O    HIS   285       7.722  39.998  11.834  1.00  0.00      QMMM O
ATOM   4574 N    VAL   286       7.707  40.366  14.058  1.00  0.00      QMMM N
ATOM   4575 H    VAL   286       7.986  39.991  14.961  1.00  0.00      QMMM H
ATOM   4576 CA   VAL   286       6.947  41.617  14.027  1.00  0.00      QMMM C
ATOM   4577 HA   VAL   286       6.162  41.524  13.277  1.00  0.00      QMMM H
ATOM   4578 CB   VAL   286       6.264  41.878  15.376  1.00  0.00      QMMM C
ATOM   4579 HB   VAL   286       7.011  42.056  16.148  1.00  0.00      QMMM H
ATOM   4580 CG1  VAL   286       5.348  43.092  15.255  1.00  0.00      QMMM C
ATOM   4581 HG11 VAL   286       4.678  42.953  14.410  1.00  0.00      QMMM H
ATOM   4582 HG12 VAL   286       4.755  43.185  16.160  1.00  0.00      QMMM H
ATOM   4583 HG13 VAL   286       5.939  43.997  15.121  1.00  0.00      QMMM H
ATOM   4584 CG2  VAL   286       5.370  40.710  15.802  1.00  0.00      QMMM C
ATOM   4585 HG21 VAL   286       5.922  39.774  15.837  1.00  0.00      QMMM H
ATOM   4586 HG22 VAL   286       4.993  40.911  16.802  1.00  0.00      QMMM H
ATOM   4587 HG23 VAL   286       4.537  40.604  15.110  1.00  0.00      QMMM H
ATOM   4588 C    VAL   286       7.848  42.784  13.615  1.00  0.00      QMMM C
ATOM   4589 O    VAL   286       8.516  43.414  14.436  1.00  0.00      QMMM O
ATOM   4590 N    PHE   287       7.889  43.073  12.316  1.00  0.00      QMMM N
ATOM   4591 H    PHE   287       7.366  42.458  11.705  1.00  0.00      QMMM H
ATOM   4592 CA   PHE   287       8.704  44.147  11.739  1.00  0.00      QMMM C
ATOM   4593 HA   PHE   287       9.700  44.077  12.170  1.00  0.00      QMMM H
ATOM   4594 CB   PHE   287       8.858  43.903  10.231  1.00  0.00      QMMM C
ATOM   4595 HB2  PHE   287       7.871  43.823   9.773  1.00  0.00      QMMM H
ATOM   4596 HB3  PHE   287       9.359  44.766   9.790  1.00  0.00      QMMM H
ATOM   4597 CG   PHE   287       9.682  42.668   9.902  1.00  0.00      QMMM C
ATOM   4598 CD1  PHE   287       9.074  41.491   9.427  1.00  0.00      QMMM C
ATOM   4599 HD1  PHE   287       8.001  41.438   9.317  1.00  0.00      QMMM H
ATOM   4600 CE1  PHE   287       9.866  40.375   9.098  1.00  0.00      QMMM C
ATOM   4601 HE1  PHE   287       9.418  39.468   8.719  1.00  0.00      QMMM H
ATOM   4602 CZ   PHE   287      11.260  40.424   9.250  1.00  0.00      QMMM C
ATOM   4603 HZ   PHE   287      11.861  39.572   8.965  1.00  0.00      QMMM H
ATOM   4604 CE2  PHE   287      11.866  41.581   9.760  1.00  0.00      QMMM C
ATOM   4605 HE2  PHE   287      12.940  41.624   9.878  1.00  0.00      QMMM H
ATOM   4606 CD2  PHE   287      11.076  42.697  10.081  1.00  0.00      QMMM C
ATOM   4607 HD2  PHE   287      11.548  43.586  10.463  1.00  0.00      QMMM H
ATOM   4608 C    PHE   287       8.178  45.559  12.087  1.00  0.00      QMMM C
ATOM   4609 O    PHE   287       7.459  46.181  11.304  1.00  0.00      QMMM O
ATOM   4610 N    ARG   288       8.542  46.070  13.268  1.00  0.00      QMMM N
ATOM   4611 H    ARG   288       9.117  45.481  13.856  1.00  0.00      QMMM H
ATOM   4612 CA   ARG   288       8.210  47.412  13.753  1.00  0.00      QMMM C
ATOM   4613 HA   ARG   288       7.111  47.494  13.749  1.00  0.00      QMMM H
ATOM   4614 CB   ARG   288       8.691  47.616  15.199  1.00  0.00      QMMM C
ATOM   4615 HB2  ARG   288       9.753  47.371  15.307  1.00  0.00      QMMM H
ATOM   4616 HB3  ARG   288       8.604  48.684  15.446  1.00  0.00      QMMM H
ATOM   4617 CG   ARG   288       7.869  46.840  16.221  1.00  0.00      QMMM C
ATOM   4618 HG2  ARG   288       6.809  46.908  15.931  1.00  0.00      QMMM H
ATOM   4619 HG3  ARG   288       8.138  45.775  16.211  1.00  0.00      QMMM H
ATOM   4620 CD   ARG   288       7.934  47.354  17.660  1.00  0.00      QMMM C
ATOM   4621 HD2  ARG   288       7.734  48.437  17.665  1.00  0.00      QMMM H
ATOM   4622 HD3  ARG   288       7.113  46.877  18.204  1.00  0.00      QMMM H
ATOM   4623 NE   ARG   288       9.195  47.109  18.327  1.00  0.00      QMMM N
ATOM   4624 HE   ARG   288      10.160  47.563  17.812  1.00  0.00      QMMM H
ATOM   4625 CZ   ARG   288       9.306  46.532  19.496  1.00  0.00      QMMM C
ATOM   4626 NH1  ARG   288       8.268  46.342  20.378  1.00  0.00      QMMM N
ATOM   4627 HH11 ARG   288       7.342  46.581  20.048  1.00  0.00      QMMM H
ATOM   4628 HH12 ARG   288       8.257  45.469  20.912  1.00  0.00      QMMM H
ATOM   4629 NH2  ARG   288      10.517  46.147  19.954  1.00  0.00      QMMM N
ATOM   4630 HH21 ARG   288      11.374  46.317  19.423  1.00  0.00      QMMM H
ATOM   4631 HH22 ARG   288      10.593  46.022  20.952  1.00  0.00      QMMM H
ATOM   4632 C    ARG   288       8.760  48.538  12.855  1.00  0.00      QMMM C
ATOM   4633 O    ARG   288       9.963  48.801  12.801  1.00  0.00      QMMM O
ATOM   4634 N    LYS   289       7.856  49.275  12.193  1.00  0.00      QMMM N
ATOM   4635 H    LYS   289       6.906  48.926  12.241  1.00  0.00      QMMM H
ATOM   4636 CA   LYS   289       8.147  50.551  11.499  1.00  0.00      QMMM C
ATOM   4637 HA   LYS   289       9.115  50.440  11.006  1.00  0.00      QMMM H
ATOM   4638 CB   LYS   289       7.111  50.794  10.379  1.00  0.00      QMMM C
ATOM   4639 HB2  LYS   289       7.492  51.566   9.709  1.00  0.00      QMMM H
ATOM   4640 HB3  LYS   289       7.039  49.874   9.796  1.00  0.00      QMMM H
ATOM   4641 CG   LYS   289       5.704  51.218  10.849  1.00  0.00      QMMM C
ATOM   4642 HG2  LYS   289       5.530  50.845  11.857  1.00  0.00      QMMM H
ATOM   4643 HG3  LYS   289       5.652  52.307  10.890  1.00  0.00      QMMM H
ATOM   4644 CD   LYS   289       4.602  50.682   9.911  1.00  0.00      QMMM C
ATOM   4645 HD2  LYS   289       4.692  51.151   8.930  1.00  0.00      QMMM H
ATOM   4646 HD3  LYS   289       4.734  49.604   9.796  1.00  0.00      QMMM H
ATOM   4647 CE   LYS   289       3.207  50.950  10.493  1.00  0.00      QMMM C
ATOM   4648 HE2  LYS   289       3.234  50.724  11.561  1.00  0.00      QMMM H
ATOM   4649 HE3  LYS   289       2.969  52.013  10.392  1.00  0.00      QMMM H
ATOM   4650 NZ   LYS   289       2.149  50.122   9.856  1.00  0.00      QMMM N
ATOM   4651 HZ1  LYS   289       2.325  49.118   9.906  1.00  0.00      QMMM H
ATOM   4652 HZ2  LYS   289       1.278  50.153  10.395  1.00  0.00      QMMM H
ATOM   4653 HZ3  LYS   289       1.949  50.371   8.902  1.00  0.00      QMMM H
ATOM   4654 C    LYS   289       8.325  51.760  12.440  1.00  0.00      QMMM C
ATOM   4655 O    LYS   289       8.685  52.837  11.978  1.00  0.00      QMMM O
ATOM   4656 N    GLN   290       8.101  51.589  13.746  1.00  0.00      QMMM N
ATOM   4657 H    GLN   290       7.789  50.681  14.054  1.00  0.00      QMMM H
ATOM   4658 CA   GLN   290       8.351  52.571  14.809  1.00  0.00      QMMM C
ATOM   4659 HA   GLN   290       9.160  53.236  14.504  1.00  0.00      QMMM H
ATOM   4660 CB   GLN   290       7.071  53.407  15.021  1.00  0.00      QMMM C
ATOM   4661 HB2  GLN   290       6.841  53.918  14.084  1.00  0.00      QMMM H
ATOM   4662 HB3  GLN   290       6.237  52.743  15.254  1.00  0.00      QMMM H
ATOM   4663 CG   GLN   290       7.196  54.458  16.140  1.00  0.00      QMMM C
ATOM   4664 HG2  GLN   290       7.301  53.955  17.101  1.00  0.00      QMMM H
ATOM   4665 HG3  GLN   290       8.087  55.063  15.972  1.00  0.00      QMMM H
ATOM   4666 CD   GLN   290       5.984  55.387  16.210  1.00  0.00      QMMM C
ATOM   4667 OE1  GLN   290       5.199  55.386  17.145  1.00  0.00      QMMM O
ATOM   4668 NE2  GLN   290       5.778  56.234  15.225  1.00  0.00      QMMM N
ATOM   4669 HE21 GLN   290       4.969  56.816  15.348  1.00  0.00      QMMM H
ATOM   4670 HE22 GLN   290       6.386  56.291  14.429  1.00  0.00      QMMM H
ATOM   4671 C    GLN   290       8.771  51.839  16.095  1.00  0.00      QMMM C
ATOM   4672 O    GLN   290       8.060  50.939  16.530  1.00  0.00      QMMM O
ATOM   4673 N    HIS   291       9.906  52.214  16.694  1.00  0.00      QMMM N
ATOM   4674 H    HIS   291      10.461  52.944  16.282  1.00  0.00      QMMM H
ATOM   4675 CA   HIS   291      10.311  51.714  18.015  1.00  0.00      QMMM C
ATOM   4676 HA   HIS   291      10.182  50.627  18.016  1.00  0.00      QMMM H
ATOM   4677 CB   HIS   291      11.786  52.032  18.296  1.00  0.00      QMMM C
ATOM   4678 HB2  HIS   291      11.962  53.117  18.274  1.00  0.00      QMMM H
ATOM   4679 HB3  HIS   291      12.032  51.701  19.318  1.00  0.00      QMMM H
ATOM   4680 CG   HIS   291      12.758  51.381  17.374  1.00  0.00      QMMM C
ATOM   4681 ND1  HIS   291      12.624  50.075  16.968  1.00  0.00      QMMM N
ATOM   4682 CE1  HIS   291      13.705  49.773  16.263  1.00  0.00      QMMM C
ATOM   4683 HE1  HIS   291      13.888  48.816  15.793  1.00  0.00      QMMM H
ATOM   4684 NE2  HIS   291      14.528  50.835  16.197  1.00  0.00      QMMM N
ATOM   4685 HE2  HIS   291      15.434  50.842  15.740  1.00  0.00      QMMM H
ATOM   4686 CD2  HIS   291      13.946  51.870  16.883  1.00  0.00      QMMM C
ATOM   4687 HD2  HIS   291      14.422  52.837  16.978  1.00  0.00      QMMM H
ATOM   4688 C    HIS   291       9.482  52.366  19.141  1.00  0.00      QMMM C
ATOM   4689 O    HIS   291       9.207  53.565  19.055  1.00  0.00      QMMM O
ATOM   4690 N    PRO   292       9.138  51.635  20.220  1.00  0.00      QMMM N
ATOM   4691 CA   PRO   292       8.476  52.207  21.395  1.00  0.00      QMMM C
ATOM   4692 HA   PRO   292       7.732  52.947  21.098  1.00  0.00      QMMM H
ATOM   4693 CB   PRO   292       7.773  51.014  22.047  1.00  0.00      QMMM C
ATOM   4694 HB2  PRO   292       7.671  51.143  23.125  1.00  0.00      QMMM H
ATOM   4695 HB3  PRO   292       6.796  50.877  21.589  1.00  0.00      QMMM H
ATOM   4696 CD   PRO   292       9.214  50.181  20.323  1.00  0.00      QMMM C
ATOM   4697 HD2  PRO   292       8.581  49.732  19.557  1.00  0.00      QMMM H
ATOM   4698 HD3  PRO   292      10.240  49.824  20.218  1.00  0.00      QMMM H
ATOM   4699 CG   PRO   292       8.669  49.824  21.705  1.00  0.00      QMMM C
ATOM   4700 HG2  PRO   292       8.117  48.886  21.689  1.00  0.00      QMMM H
ATOM   4701 HG3  PRO   292       9.483  49.764  22.424  1.00  0.00      QMMM H
ATOM   4702 C    PRO   292       9.431  52.865  22.407  1.00  0.00      QMMM C
ATOM   4703 O    PRO   292       9.070  53.854  23.039  1.00  0.00      QMMM O
ATOM   4704 N    TYR   293      10.617  52.287  22.615  1.00  0.00      QMMM N
ATOM   4705 H    TYR   293      10.871  51.504  22.034  1.00  0.00      QMMM H
ATOM   4706 CA   TYR   293      11.430  52.508  23.812  1.00  0.00      QMMM C
ATOM   4707 HA   TYR   293      10.748  52.753  24.642  1.00  0.00      QMMM H
ATOM   4708 CB   TYR   293      12.133  51.187  24.189  1.00  0.00      QMMM C
ATOM   4709 HB2  TYR   293      12.844  51.367  25.010  1.00  0.00      QMMM H
ATOM   4710 HB3  TYR   293      11.371  50.504  24.589  1.00  0.00      QMMM H
ATOM   4711 CG   TYR   293      12.828  50.480  23.056  1.00  0.00      QMMM C
ATOM   4712 CD1  TYR   293      13.966  51.000  22.425  1.00  0.00      QMMM C
ATOM   4713 HD1  TYR   293      14.406  51.938  22.772  1.00  0.00      QMMM H
ATOM   4714 CE1  TYR   293      14.555  50.357  21.345  1.00  0.00      QMMM C
ATOM   4715 HE1  TYR   293      15.442  50.765  20.868  1.00  0.00      QMMM H
ATOM   4716 CZ   TYR   293      14.016  49.163  20.845  1.00  0.00      QMMM C
ATOM   4717 OH   TYR   293      14.633  48.567  19.809  1.00  0.00      QMMM O
ATOM   4718 HH   TYR   293      14.023  47.901  19.412  1.00  0.00      QMMM H
ATOM   4719 CE2  TYR   293      12.891  48.620  21.480  1.00  0.00      QMMM C
ATOM   4720 HE2  TYR   293      12.479  47.680  21.122  1.00  0.00      QMMM H
ATOM   4721 CD2  TYR   293      12.320  49.274  22.566  1.00  0.00      QMMM C
ATOM   4722 HD2  TYR   293      11.463  48.812  23.067  1.00  0.00      QMMM H
ATOM   4723 C    TYR   293      12.432  53.670  23.713  1.00  0.00      QMMM C
ATOM   4724 O    TYR   293      12.811  54.146  22.643  1.00  0.00      QMMM O
ATOM   4725 N    THR   294      12.897  54.116  24.883  1.00  0.00      QMMM N
ATOM   4726 H    THR   294      12.523  53.681  25.714  1.00  0.00      QMMM H
ATOM   4727 CA   THR   294      13.875  55.198  25.065  1.00  0.00      QMMM C
ATOM   4728 HA   THR   294      13.577  56.034  24.431  1.00  0.00      QMMM H
ATOM   4729 CB   THR   294      13.866  55.669  26.528  1.00  0.00      QMMM C
ATOM   4730 HB   THR   294      14.682  56.374  26.690  1.00  0.00      QMMM H
ATOM   4731 CG2  THR   294      12.555  56.356  26.905  1.00  0.00      QMMM C
ATOM   4732 HG21 THR   294      11.718  55.661  26.821  1.00  0.00      QMMM H
ATOM   4733 HG22 THR   294      12.610  56.723  27.931  1.00  0.00      QMMM H
ATOM   4734 HG23 THR   294      12.379  57.203  26.242  1.00  0.00      QMMM H
ATOM   4735 OG1  THR   294      14.020  54.570  27.398  1.00  0.00      QMMM O
ATOM   4736 HG1  THR   294      13.766  54.870  28.278  1.00  0.00      QMMM H
ATOM   4737 C    THR   294      15.305  54.802  24.671  1.00  0.00      QMMM C
ATOM   4738 O    THR   294      15.670  53.625  24.686  1.00  0.00      QMMM O
ATOM   4739 N    PHE   295      16.132  55.812  24.371  1.00  0.00      QMMM N
ATOM   4740 H    PHE   295      15.751  56.745  24.418  1.00  0.00      QMMM H
ATOM   4741 CA   PHE   295      17.499  55.712  23.839  1.00  0.00      QMMM C
ATOM   4742 HA   PHE   295      17.870  54.694  23.951  1.00  0.00      QMMM H
ATOM   4743 CB   PHE   295      17.463  56.040  22.337  1.00  0.00      QMMM C
ATOM   4744 HB2  PHE   295      16.838  56.920  22.176  1.00  0.00      QMMM H
ATOM   4745 HB3  PHE   295      18.470  56.319  22.026  1.00  0.00      QMMM H
ATOM   4746 CG   PHE   295      16.992  54.933  21.412  1.00  0.00      QMMM C
ATOM   4747 CD1  PHE   295      17.941  54.154  20.726  1.00  0.00      QMMM C
ATOM   4748 HD1  PHE   295      18.990  54.294  20.907  1.00  0.00      QMMM H
ATOM   4749 CE1  PHE   295      17.538  53.205  19.776  1.00  0.00      QMMM C
ATOM   4750 HE1  PHE   295      18.287  52.635  19.245  1.00  0.00      QMMM H
ATOM   4751 CZ   PHE   295      16.171  52.989  19.541  1.00  0.00      QMMM C
ATOM   4752 HZ   PHE   295      15.861  52.225  18.841  1.00  0.00      QMMM H
ATOM   4753 CE2  PHE   295      15.213  53.744  20.243  1.00  0.00      QMMM C
ATOM   4754 HE2  PHE   295      14.156  53.566  20.089  1.00  0.00      QMMM H
ATOM   4755 CD2  PHE   295      15.623  54.726  21.163  1.00  0.00      QMMM C
ATOM   4756 HD2  PHE   295      14.875  55.311  21.678  1.00  0.00      QMMM H
ATOM   4757 C    PHE   295      18.448  56.710  24.550  1.00  0.00      QMMM C
ATOM   4758 O    PHE   295      18.208  57.915  24.445  1.00  0.00      QMMM O
ATOM   4759 N    PRO   296      19.513  56.270  25.256  1.00  0.00      QMMM N
ATOM   4760 CA   PRO   296      20.542  57.120  25.876  1.00  0.00      QMMM C
ATOM   4761 HA   PRO   296      20.079  57.626  26.724  1.00  0.00      QMMM H
ATOM   4762 CB   PRO   296      21.594  56.151  26.436  1.00  0.00      QMMM C
ATOM   4763 HB2  PRO   296      22.326  55.885  25.674  1.00  0.00      QMMM H
ATOM   4764 HB3  PRO   296      22.091  56.554  27.319  1.00  0.00      QMMM H
ATOM   4765 CD   PRO   296      19.746  54.886  25.637  1.00  0.00      QMMM C
ATOM   4766 HD2  PRO   296      18.827  54.426  26.000  1.00  0.00      QMMM H
ATOM   4767 HD3  PRO   296      20.148  54.338  24.784  1.00  0.00      QMMM H
ATOM   4768 CG   PRO   296      20.775  54.910  26.765  1.00  0.00      QMMM C
ATOM   4769 HG2  PRO   296      20.269  55.046  27.723  1.00  0.00      QMMM H
ATOM   4770 HG3  PRO   296      21.387  54.008  26.776  1.00  0.00      QMMM H
ATOM   4771 C    PRO   296      21.157  58.196  24.955  1.00  0.00      QMMM C
ATOM   4772 O    PRO   296      22.097  57.937  24.198  1.00  0.00      QMMM O
ATOM   4773 N    GLY   297      20.626  59.420  25.033  1.00  0.00      QMMM N
ATOM   4774 H    GLY   297      19.836  59.530  25.654  1.00  0.00      QMMM H
ATOM   4775 CA   GLY   297      21.039  60.581  24.232  1.00  0.00      QMMM C
ATOM   4776 HA2  GLY   297      20.935  61.482  24.837  1.00  0.00      QMMM H
ATOM   4777 HA3  GLY   297      22.092  60.487  23.964  1.00  0.00      QMMM H
ATOM   4778 C    GLY   297      20.241  60.796  22.937  1.00  0.00      QMMM C
ATOM   4779 O    GLY   297      20.582  61.688  22.165  1.00  0.00      QMMM O
ATOM   4780 N    GLY   298      19.203  59.994  22.682  1.00  0.00      QMMM N
ATOM   4781 H    GLY   298      18.991  59.289  23.379  1.00  0.00      QMMM H
ATOM   4782 CA   GLY   298      18.387  60.000  21.462  1.00  0.00      QMMM C
ATOM   4783 HA2  GLY   298      17.338  59.919  21.745  1.00  0.00      QMMM H
ATOM   4784 HA3  GLY   298      18.525  60.939  20.925  1.00  0.00      QMMM H
ATOM   4785 C    GLY   298      18.735  58.847  20.513  1.00  0.00      QMMM C
ATOM   4786 O    GLY   298      19.861  58.354  20.499  1.00  0.00      QMMM O
ATOM   4787 N    SER   299      17.770  58.414  19.697  1.00  0.00      QMMM N
ATOM   4788 H    SER   299      16.879  58.890  19.690  1.00  0.00      QMMM H
ATOM   4789 CA   SER   299      17.892  57.241  18.813  1.00  0.00      QMMM C
ATOM   4790 HA   SER   299      18.144  56.377  19.423  1.00  0.00      QMMM H
ATOM   4791 CB   SER   299      16.552  56.948  18.130  1.00  0.00      QMMM C
ATOM   4792 HB2  SER   299      16.681  56.156  17.391  1.00  0.00      QMMM H
ATOM   4793 HB3  SER   299      15.835  56.613  18.881  1.00  0.00      QMMM H
ATOM   4794 OG   SER   299      16.059  58.123  17.508  1.00  0.00      QMMM O
ATOM   4795 HG   SER   299      15.212  57.920  17.094  1.00  0.00      QMMM H
ATOM   4796 C    SER   299      19.018  57.371  17.784  1.00  0.00      QMMM C
ATOM   4797 O    SER   299      19.901  56.518  17.733  1.00  0.00      QMMM O
ATOM   4798 N    GLY   300      19.034  58.460  17.009  1.00  0.00      QMMM N
ATOM   4799 H    GLY   300      18.224  59.062  17.072  1.00  0.00      QMMM H
ATOM   4800 CA   GLY   300      20.121  58.773  16.073  1.00  0.00      QMMM C
ATOM   4801 HA2  GLY   300      20.168  57.998  15.308  1.00  0.00      QMMM H
ATOM   4802 HA3  GLY   300      19.918  59.725  15.585  1.00  0.00      QMMM H
ATOM   4803 C    GLY   300      21.493  58.862  16.752  1.00  0.00      QMMM C
ATOM   4804 O    GLY   300      22.479  58.372  16.213  1.00  0.00      QMMM O
ATOM   4805 N    THR   301      21.558  59.442  17.953  1.00  0.00      QMMM N
ATOM   4806 H    THR   301      20.727  59.879  18.322  1.00  0.00      QMMM H
ATOM   4807 CA   THR   301      22.775  59.587  18.770  1.00  0.00      QMMM C
ATOM   4808 HA   THR   301      23.536  60.090  18.173  1.00  0.00      QMMM H
ATOM   4809 CB   THR   301      22.476  60.442  20.012  1.00  0.00      QMMM C
ATOM   4810 HB   THR   301      21.985  59.822  20.762  1.00  0.00      QMMM H
ATOM   4811 CG2  THR   301      23.734  61.053  20.624  1.00  0.00      QMMM C
ATOM   4812 HG21 THR   301      24.217  61.707  19.897  1.00  0.00      QMMM H
ATOM   4813 HG22 THR   301      23.463  61.639  21.503  1.00  0.00      QMMM H
ATOM   4814 HG23 THR   301      24.429  60.269  20.922  1.00  0.00      QMMM H
ATOM   4815 OG1  THR   301      21.610  61.502  19.683  1.00  0.00      QMMM O
ATOM   4816 HG1  THR   301      21.253  61.833  20.529  1.00  0.00      QMMM H
ATOM   4817 C    THR   301      23.336  58.241  19.237  1.00  0.00      QMMM C
ATOM   4818 O    THR   301      24.550  58.041  19.235  1.00  0.00      QMMM O
ATOM   4819 N    VAL   302      22.461  57.316  19.645  1.00  0.00      QMMM N
ATOM   4820 H    VAL   302      21.480  57.584  19.661  1.00  0.00      QMMM H
ATOM   4821 CA   VAL   302      22.795  55.914  19.942  1.00  0.00      QMMM C
ATOM   4822 HA   VAL   302      23.622  55.882  20.650  1.00  0.00      QMMM H
ATOM   4823 CB   VAL   302      21.599  55.184  20.579  1.00  0.00      QMMM C
ATOM   4824 HB   VAL   302      20.705  55.381  19.990  1.00  0.00      QMMM H
ATOM   4825 CG1  VAL   302      21.814  53.674  20.656  1.00  0.00      QMMM C
ATOM   4826 HG11 VAL   302      22.773  53.458  21.127  1.00  0.00      QMMM H
ATOM   4827 HG12 VAL   302      21.020  53.202  21.231  1.00  0.00      QMMM H
ATOM   4828 HG13 VAL   302      21.800  53.235  19.658  1.00  0.00      QMMM H
ATOM   4829 CG2  VAL   302      21.367  55.672  22.014  1.00  0.00      QMMM C
ATOM   4830 HG21 VAL   302      21.190  56.745  22.022  1.00  0.00      QMMM H
ATOM   4831 HG22 VAL   302      20.504  55.169  22.445  1.00  0.00      QMMM H
ATOM   4832 HG23 VAL   302      22.237  55.441  22.624  1.00  0.00      QMMM H
ATOM   4833 C    VAL   302      23.281  55.200  18.682  1.00  0.00      QMMM C
ATOM   4834 O    VAL   302      24.402  54.703  18.678  1.00  0.00      QMMM O
ATOM   4835 N    PHE   303      22.487  55.193  17.604  1.00  0.00      QMMM N
ATOM   4836 H    PHE   303      21.576  55.633  17.676  1.00  0.00      QMMM H
ATOM   4837 CA   PHE   303      22.867  54.576  16.329  1.00  0.00      QMMM C
ATOM   4838 HA   PHE   303      22.957  53.498  16.480  1.00  0.00      QMMM H
ATOM   4839 CB   PHE   303      21.779  54.820  15.272  1.00  0.00      QMMM C
ATOM   4840 HB2  PHE   303      20.899  54.228  15.526  1.00  0.00      QMMM H
ATOM   4841 HB3  PHE   303      21.489  55.871  15.298  1.00  0.00      QMMM H
ATOM   4842 CG   PHE   303      22.226  54.471  13.862  1.00  0.00      QMMM C
ATOM   4843 CD1  PHE   303      22.425  53.126  13.495  1.00  0.00      QMMM C
ATOM   4844 HD1  PHE   303      22.224  52.334  14.203  1.00  0.00      QMMM H
ATOM   4845 CE1  PHE   303      22.904  52.809  12.211  1.00  0.00      QMMM C
ATOM   4846 HE1  PHE   303      23.048  51.776  11.917  1.00  0.00      QMMM H
ATOM   4847 CZ   PHE   303      23.195  53.833  11.294  1.00  0.00      QMMM C
ATOM   4848 HZ   PHE   303      23.550  53.576  10.303  1.00  0.00      QMMM H
ATOM   4849 CE2  PHE   303      22.981  55.176  11.648  1.00  0.00      QMMM C
ATOM   4850 HE2  PHE   303      23.161  55.959  10.924  1.00  0.00      QMMM H
ATOM   4851 CD2  PHE   303      22.505  55.494  12.933  1.00  0.00      QMMM C
ATOM   4852 HD2  PHE   303      22.356  56.529  13.205  1.00  0.00      QMMM H
ATOM   4853 C    PHE   303      24.234  55.067  15.838  1.00  0.00      QMMM C
ATOM   4854 O    PHE   303      25.105  54.253  15.558  1.00  0.00      QMMM O
ATOM   4855 N    ALA   304      24.456  56.381  15.765  1.00  0.00      QMMM N
ATOM   4856 H    ALA   304      23.695  57.011  15.992  1.00  0.00      QMMM H
ATOM   4857 CA   ALA   304      25.733  56.946  15.342  1.00  0.00      QMMM C
ATOM   4858 HA   ALA   304      25.963  56.556  14.348  1.00  0.00      QMMM H
ATOM   4859 CB   ALA   304      25.586  58.465  15.226  1.00  0.00      QMMM C
ATOM   4860 HB1  ALA   304      25.344  58.897  16.199  1.00  0.00      QMMM H
ATOM   4861 HB2  ALA   304      26.519  58.888  14.855  1.00  0.00      QMMM H
ATOM   4862 HB3  ALA   304      24.788  58.705  14.521  1.00  0.00      QMMM H
ATOM   4863 C    ALA   304      26.897  56.533  16.263  1.00  0.00      QMMM C
ATOM   4864 O    ALA   304      27.946  56.136  15.763  1.00  0.00      QMMM O
ATOM   4865 N    ARG   305      26.724  56.568  17.595  1.00  0.00      QMMM N
ATOM   4866 H    ARG   305      25.821  56.884  17.934  1.00  0.00      QMMM H
ATOM   4867 CA   ARG   305      27.710  56.062  18.573  1.00  0.00      QMMM C
ATOM   4868 HA   ARG   305      28.639  56.625  18.457  1.00  0.00      QMMM H
ATOM   4869 CB   ARG   305      27.178  56.297  20.000  1.00  0.00      QMMM C
ATOM   4870 HB2  ARG   305      27.139  57.375  20.163  1.00  0.00      QMMM H
ATOM   4871 HB3  ARG   305      26.168  55.898  20.089  1.00  0.00      QMMM H
ATOM   4872 CG   ARG   305      28.044  55.658  21.096  1.00  0.00      QMMM C
ATOM   4873 HG2  ARG   305      27.906  54.575  21.096  1.00  0.00      QMMM H
ATOM   4874 HG3  ARG   305      29.092  55.873  20.881  1.00  0.00      QMMM H
ATOM   4875 CD   ARG   305      27.732  56.208  22.497  1.00  0.00      QMMM C
ATOM   4876 HD2  ARG   305      28.490  55.820  23.180  1.00  0.00      QMMM H
ATOM   4877 HD3  ARG   305      27.829  57.295  22.486  1.00  0.00      QMMM H
ATOM   4878 NE   ARG   305      26.409  55.820  23.031  1.00  0.00      QMMM N
ATOM   4879 HE   ARG   305      26.364  55.008  23.652  1.00  0.00      QMMM H
ATOM   4880 CZ   ARG   305      25.309  56.547  23.077  1.00  0.00      QMMM C
ATOM   4881 NH1  ARG   305      24.392  56.258  23.939  1.00  0.00      QMMM N
ATOM   4882 HH11 ARG   305      24.601  55.443  24.525  1.00  0.00      QMMM H
ATOM   4883 HH12 ARG   305      23.550  56.805  24.053  1.00  0.00      QMMM H
ATOM   4884 NH2  ARG   305      25.073  57.570  22.306  1.00  0.00      QMMM N
ATOM   4885 HH21 ARG   305      25.660  57.726  21.505  1.00  0.00      QMMM H
ATOM   4886 HH22 ARG   305      24.191  58.033  22.414  1.00  0.00      QMMM H
ATOM   4887 C    ARG   305      28.072  54.597  18.308  1.00  0.00      QMMM C
ATOM   4888 O    ARG   305      29.246  54.278  18.131  1.00  0.00      QMMM O
ATOM   4889 N    ASN   306      27.072  53.722  18.264  1.00  0.00      QMMM N
ATOM   4890 H    ASN   306      26.138  54.084  18.424  1.00  0.00      QMMM H
ATOM   4891 CA   ASN   306      27.222  52.289  18.024  1.00  0.00      QMMM C
ATOM   4892 HA   ASN   306      27.865  51.865  18.794  1.00  0.00      QMMM H
ATOM   4893 CB   ASN   306      25.838  51.626  18.099  1.00  0.00      QMMM C
ATOM   4894 HB2  ASN   306      25.189  52.087  17.355  1.00  0.00      QMMM H
ATOM   4895 HB3  ASN   306      25.945  50.571  17.847  1.00  0.00      QMMM H
ATOM   4896 CG   ASN   306      25.125  51.700  19.439  1.00  0.00      QMMM C
ATOM   4897 OD1  ASN   306      25.662  52.092  20.465  1.00  0.00      QMMM O
ATOM   4898 ND2  ASN   306      23.883  51.289  19.456  1.00  0.00      QMMM N
ATOM   4899 HD21 ASN   306      23.367  51.289  20.329  1.00  0.00      QMMM H
ATOM   4900 HD22 ASN   306      23.466  50.981  18.583  1.00  0.00      QMMM H
ATOM   4901 C    ASN   306      27.881  52.011  16.661  1.00  0.00      QMMM C
ATOM   4902 O    ASN   306      28.937  51.387  16.574  1.00  0.00      QMMM O
ATOM   4903 N    THR   307      27.283  52.505  15.581  1.00  0.00      QMMM N
ATOM   4904 H    THR   307      26.395  52.985  15.701  1.00  0.00      QMMM H
ATOM   4905 CA   THR   307      27.736  52.287  14.204  1.00  0.00      QMMM C
ATOM   4906 HA   THR   307      27.856  51.214  14.059  1.00  0.00      QMMM H
ATOM   4907 CB   THR   307      26.656  52.750  13.220  1.00  0.00      QMMM C
ATOM   4908 HB   THR   307      26.469  53.814  13.357  1.00  0.00      QMMM H
ATOM   4909 CG2  THR   307      26.982  52.470  11.759  1.00  0.00      QMMM C
ATOM   4910 HG21 THR   307      27.164  51.405  11.616  1.00  0.00      QMMM H
ATOM   4911 HG22 THR   307      26.142  52.777  11.138  1.00  0.00      QMMM H
ATOM   4912 HG23 THR   307      27.864  53.030  11.456  1.00  0.00      QMMM H
ATOM   4913 OG1  THR   307      25.485  52.019  13.497  1.00  0.00      QMMM O
ATOM   4914 HG1  THR   307      24.744  52.518  13.137  1.00  0.00      QMMM H
ATOM   4915 C    THR   307      29.094  52.928  13.916  1.00  0.00      QMMM C
ATOM   4916 O    THR   307      29.854  52.354  13.143  1.00  0.00      QMMM O
ATOM   4917 N    ARG   308      29.499  54.022  14.590  1.00  0.00      QMMM N
ATOM   4918 H    ARG   308      28.825  54.505  15.179  1.00  0.00      QMMM H
ATOM   4919 CA   ARG   308      30.915  54.447  14.603  1.00  0.00      QMMM C
ATOM   4920 HA   ARG   308      31.260  54.574  13.576  1.00  0.00      QMMM H
ATOM   4921 CB   ARG   308      31.157  55.751  15.373  1.00  0.00      QMMM C
ATOM   4922 HB2  ARG   308      30.585  55.764  16.301  1.00  0.00      QMMM H
ATOM   4923 HB3  ARG   308      32.216  55.767  15.642  1.00  0.00      QMMM H
ATOM   4924 CG   ARG   308      30.874  57.020  14.565  1.00  0.00      QMMM C
ATOM   4925 HG2  ARG   308      31.092  56.864  13.511  1.00  0.00      QMMM H
ATOM   4926 HG3  ARG   308      29.828  57.298  14.661  1.00  0.00      QMMM H
ATOM   4927 CD   ARG   308      31.750  58.153  15.105  1.00  0.00      QMMM C
ATOM   4928 HD2  ARG   308      31.237  59.091  14.918  1.00  0.00      QMMM H
ATOM   4929 HD3  ARG   308      31.850  58.041  16.185  1.00  0.00      QMMM H
ATOM   4930 NE   ARG   308      33.084  58.183  14.469  1.00  0.00      QMMM N
ATOM   4931 HE   ARG   308      33.334  57.410  13.865  1.00  0.00      QMMM H
ATOM   4932 CZ   ARG   308      33.892  59.226  14.403  1.00  0.00      QMMM C
ATOM   4933 NH1  ARG   308      34.964  59.212  13.671  1.00  0.00      QMMM N
ATOM   4934 HH11 ARG   308      35.281  58.327  13.262  1.00  0.00      QMMM H
ATOM   4935 HH12 ARG   308      35.576  60.003  13.672  1.00  0.00      QMMM H
ATOM   4936 NH2  ARG   308      33.667  60.315  15.073  1.00  0.00      QMMM N
ATOM   4937 HH21 ARG   308      32.880  60.323  15.711  1.00  0.00      QMMM H
ATOM   4938 HH22 ARG   308      34.158  61.165  14.833  1.00  0.00      QMMM H
ATOM   4939 C    ARG   308      31.824  53.390  15.210  1.00  0.00      QMMM C
ATOM   4940 O    ARG   308      32.863  53.103  14.631  1.00  0.00      QMMM O
ATOM   4941 N    ARG   309      31.483  52.825  16.371  1.00  0.00      QMMM N
ATOM   4942 H    ARG   309      30.596  53.101  16.782  1.00  0.00      QMMM H
ATOM   4943 CA   ARG   309      32.300  51.779  17.011  1.00  0.00      QMMM C
ATOM   4944 HA   ARG   309      33.319  52.152  17.123  1.00  0.00      QMMM H
ATOM   4945 CB   ARG   309      31.759  51.445  18.404  1.00  0.00      QMMM C
ATOM   4946 HB2  ARG   309      30.703  51.190  18.351  1.00  0.00      QMMM H
ATOM   4947 HB3  ARG   309      32.302  50.572  18.770  1.00  0.00      QMMM H
ATOM   4948 CG   ARG   309      31.951  52.612  19.385  1.00  0.00      QMMM C
ATOM   4949 HG2  ARG   309      33.012  52.842  19.461  1.00  0.00      QMMM H
ATOM   4950 HG3  ARG   309      31.440  53.501  19.023  1.00  0.00      QMMM H
ATOM   4951 CD   ARG   309      31.408  52.263  20.774  1.00  0.00      QMMM C
ATOM   4952 HD2  ARG   309      31.537  53.110  21.449  1.00  0.00      QMMM H
ATOM   4953 HD3  ARG   309      30.339  52.056  20.696  1.00  0.00      QMMM H
ATOM   4954 NE   ARG   309      32.089  51.077  21.306  1.00  0.00      QMMM N
ATOM   4955 HE   ARG   309      31.686  50.169  21.068  1.00  0.00      QMMM H
ATOM   4956 CZ   ARG   309      33.283  50.969  21.844  1.00  0.00      QMMM C
ATOM   4957 NH1  ARG   309      34.027  52.003  22.094  1.00  0.00      QMMM N
ATOM   4958 HH11 ARG   309      33.708  52.926  21.821  1.00  0.00      QMMM H
ATOM   4959 HH12 ARG   309      34.899  51.835  22.565  1.00  0.00      QMMM H
ATOM   4960 NH2  ARG   309      33.745  49.795  22.152  1.00  0.00      QMMM N
ATOM   4961 HH21 ARG   309      33.088  49.016  22.035  1.00  0.00      QMMM H
ATOM   4962 HH22 ARG   309      34.607  49.640  22.647  1.00  0.00      QMMM H
ATOM   4963 C    ARG   309      32.440  50.524  16.145  1.00  0.00      QMMM C
ATOM   4964 O    ARG   309      33.513  49.933  16.136  1.00  0.00      QMMM O
ATOM   4965 N    ALA   310      31.421  50.171  15.358  1.00  0.00      QMMM N
ATOM   4966 H    ALA   310      30.548  50.666  15.492  1.00  0.00      QMMM H
ATOM   4967 CA   ALA   310      31.562  49.209  14.264  1.00  0.00      QMMM C
ATOM   4968 HA   ALA   310      32.011  48.301  14.669  1.00  0.00      QMMM H
ATOM   4969 CB   ALA   310      30.170  48.844  13.726  1.00  0.00      QMMM C
ATOM   4970 HB1  ALA   310      29.682  49.717  13.293  1.00  0.00      QMMM H
ATOM   4971 HB2  ALA   310      30.264  48.075  12.957  1.00  0.00      QMMM H
ATOM   4972 HB3  ALA   310      29.547  48.457  14.533  1.00  0.00      QMMM H
ATOM   4973 C    ALA   310      32.507  49.736  13.156  1.00  0.00      QMMM C
ATOM   4974 O    ALA   310      33.565  49.159  12.906  1.00  0.00      QMMM O
ATOM   4975 N    ALA   311      32.139  50.836  12.495  1.00  0.00      QMMM N
ATOM   4976 H    ALA   311      31.269  51.280  12.766  1.00  0.00      QMMM H
ATOM   4977 CA   ALA   311      32.832  51.396  11.336  1.00  0.00      QMMM C
ATOM   4978 HA   ALA   311      32.784  50.658  10.536  1.00  0.00      QMMM H
ATOM   4979 CB   ALA   311      32.076  52.646  10.866  1.00  0.00      QMMM C
ATOM   4980 HB1  ALA   311      32.112  53.420  11.633  1.00  0.00      QMMM H
ATOM   4981 HB2  ALA   311      32.526  53.025   9.951  1.00  0.00      QMMM H
ATOM   4982 HB3  ALA   311      31.035  52.392  10.657  1.00  0.00      QMMM H
ATOM   4983 C    ALA   311      34.323  51.685  11.584  1.00  0.00      QMMM C
ATOM   4984 O    ALA   311      35.160  51.264  10.793  1.00  0.00      QMMM O
ATOM   4985 N    GLU   312      34.685  52.362  12.677  1.00  0.00      QMMM N
ATOM   4986 H    GLU   312      33.949  52.651  13.314  1.00  0.00      QMMM H
ATOM   4987 CA   GLU   312      36.079  52.683  13.009  1.00  0.00      QMMM C
ATOM   4988 HA   GLU   312      36.475  53.301  12.213  1.00  0.00      QMMM H
ATOM   4989 CB   GLU   312      36.201  53.439  14.347  1.00  0.00      QMMM C
ATOM   4990 HB2  GLU   312      35.637  52.908  15.115  1.00  0.00      QMMM H
ATOM   4991 HB3  GLU   312      37.249  53.431  14.650  1.00  0.00      QMMM H
ATOM   4992 CG   GLU   312      35.749  54.903  14.315  1.00  0.00      QMMM C
ATOM   4993 HG2  GLU   312      34.672  54.936  14.144  1.00  0.00      QMMM H
ATOM   4994 HG3  GLU   312      35.937  55.346  15.295  1.00  0.00      QMMM H
ATOM   4995 CD   GLU   312      36.452  55.746  13.243  1.00  0.00      QMMM C
ATOM   4996 OE1  GLU   312      37.546  55.372  12.760  1.00  0.00      QMMM O
ATOM   4997 OE2  GLU   312      35.834  56.758  12.836  1.00  0.00      QMMM O
ATOM   4998 C    GLU   312      36.984  51.454  13.081  1.00  0.00      QMMM C
ATOM   4999 O    GLU   312      38.121  51.512  12.609  1.00  0.00      QMMM O
ATOM   5000 N    VAL   313      36.476  50.379  13.688  1.00  0.00      QMMM N
ATOM   5001 H    VAL   313      35.508  50.441  13.978  1.00  0.00      QMMM H
ATOM   5002 CA   VAL   313      37.209  49.153  14.026  1.00  0.00      QMMM C
ATOM   5003 HA   VAL   313      38.229  49.411  14.302  1.00  0.00      QMMM H
ATOM   5004 CB   VAL   313      36.525  48.473  15.231  1.00  0.00      QMMM C
ATOM   5005 HB   VAL   313      35.485  48.273  14.974  1.00  0.00      QMMM H
ATOM   5006 CG1  VAL   313      37.180  47.151  15.652  1.00  0.00      QMMM C
ATOM   5007 HG11 VAL   313      38.220  47.310  15.927  1.00  0.00      QMMM H
ATOM   5008 HG12 VAL   313      36.639  46.727  16.492  1.00  0.00      QMMM H
ATOM   5009 HG13 VAL   313      37.133  46.426  14.841  1.00  0.00      QMMM H
ATOM   5010 CG2  VAL   313      36.555  49.400  16.456  1.00  0.00      QMMM C
ATOM   5011 HG21 VAL   313      36.151  50.382  16.215  1.00  0.00      QMMM H
ATOM   5012 HG22 VAL   313      35.924  48.985  17.236  1.00  0.00      QMMM H
ATOM   5013 HG23 VAL   313      37.574  49.514  16.816  1.00  0.00      QMMM H
ATOM   5014 C    VAL   313      37.291  48.183  12.847  1.00  0.00      QMMM C
ATOM   5015 O    VAL   313      38.267  47.440  12.755  1.00  0.00      QMMM O
ATOM   5016 N    TRP   314      36.301  48.189  11.950  1.00  0.00      QMMM N
ATOM   5017 H    TRP   314      35.521  48.803  12.154  1.00  0.00      QMMM H
ATOM   5018 CA   TRP   314      36.113  47.152  10.927  1.00  0.00      QMMM C
ATOM   5019 HA   TRP   314      36.935  46.438  10.972  1.00  0.00      QMMM H
ATOM   5020 CB   TRP   314      34.828  46.381  11.262  1.00  0.00      QMMM C
ATOM   5021 HB2  TRP   314      33.997  47.084  11.240  1.00  0.00      QMMM H
ATOM   5022 HB3  TRP   314      34.657  45.641  10.482  1.00  0.00      QMMM H
ATOM   5023 CG   TRP   314      34.830  45.666  12.587  1.00  0.00      QMMM C
ATOM   5024 CD1  TRP   314      34.164  46.040  13.706  1.00  0.00      QMMM C
ATOM   5025 HD1  TRP   314      33.519  46.903  13.775  1.00  0.00      QMMM H
ATOM   5026 NE1  TRP   314      34.458  45.174  14.746  1.00  0.00      QMMM N
ATOM   5027 HE1  TRP   314      34.041  45.205  15.675  1.00  0.00      QMMM H
ATOM   5028 CE2  TRP   314      35.367  44.221  14.350  1.00  0.00      QMMM C
ATOM   5029 CZ2  TRP   314      36.026  43.194  15.038  1.00  0.00      QMMM C
ATOM   5030 HZ2  TRP   314      35.890  43.094  16.103  1.00  0.00      QMMM H
ATOM   5031 CH2  TRP   314      36.847  42.313  14.317  1.00  0.00      QMMM C
ATOM   5032 HH2  TRP   314      37.350  41.503  14.826  1.00  0.00      QMMM H
ATOM   5033 CZ3  TRP   314      36.993  42.478  12.927  1.00  0.00      QMMM C
ATOM   5034 HZ3  TRP   314      37.583  41.779  12.361  1.00  0.00      QMMM H
ATOM   5035 CE3  TRP   314      36.374  43.547  12.256  1.00  0.00      QMMM C
ATOM   5036 HE3  TRP   314      36.504  43.684  11.191  1.00  0.00      QMMM H
ATOM   5037 CD2  TRP   314      35.557  44.458  12.956  1.00  0.00      QMMM C
ATOM   5038 C    TRP   314      36.094  47.675   9.479  1.00  0.00      QMMM C
ATOM   5039 O    TRP   314      36.434  46.926   8.568  1.00  0.00      QMMM O
ATOM   5040 N    MET   315      35.762  48.946   9.236  1.00  0.00      QMMM N
ATOM   5041 H    MET   315      35.569  49.555  10.023  1.00  0.00      QMMM H
ATOM   5042 CA   MET   315      35.666  49.537   7.892  1.00  0.00      QMMM C
ATOM   5043 HA   MET   315      35.710  48.752   7.143  1.00  0.00      QMMM H
ATOM   5044 CB   MET   315      34.316  50.254   7.709  1.00  0.00      QMMM C
ATOM   5045 HB2  MET   315      34.273  51.101   8.384  1.00  0.00      QMMM H
ATOM   5046 HB3  MET   315      34.271  50.621   6.686  1.00  0.00      QMMM H
ATOM   5047 CG   MET   315      33.064  49.418   7.961  1.00  0.00      QMMM C
ATOM   5048 HG2  MET   315      33.014  48.630   7.218  1.00  0.00      QMMM H
ATOM   5049 HG3  MET   315      33.131  48.960   8.947  1.00  0.00      QMMM H
ATOM   5050 SD   MET   315      31.532  50.392   7.886  1.00  0.00      QMMM S
ATOM   5051 CE   MET   315      31.408  50.683   6.102  1.00  0.00      QMMM C
ATOM   5052 HE1  MET   315      31.355  49.729   5.578  1.00  0.00      QMMM H
ATOM   5053 HE2  MET   315      30.513  51.264   5.886  1.00  0.00      QMMM H
ATOM   5054 HE3  MET   315      32.277  51.238   5.759  1.00  0.00      QMMM H
ATOM   5055 C    MET   315      36.843  50.491   7.623  1.00  0.00      QMMM C
ATOM   5056 O    MET   315      36.641  51.695   7.482  1.00  0.00      QMMM O
ATOM   5057 N    ASP   316      38.071  49.966   7.575  1.00  0.00      QMMM N
ATOM   5058 H    ASP   316      38.129  48.960   7.664  1.00  0.00      QMMM H
ATOM   5059 CA   ASP   316      39.343  50.720   7.521  1.00  0.00      QMMM C
ATOM   5060 HA   ASP   316      39.566  51.100   8.518  1.00  0.00      QMMM H
ATOM   5061 CB   ASP   316      40.481  49.770   7.105  1.00  0.00      QMMM C
[truncated: 78,245 more chars]
