# Supplementary material for: Stepwise Catalytic Mechanism via Short-Lived Intermediate Inferred from Combined QM/MM MERP and PES Calculations on Retaining Glycosyltransferase ppGalNAcT2
Source: PLoS Comput Biol. 2015 Apr 7;11(4):e1004061. doi: 10.1371/journal.pcbi.1004061 (PMC4388629; doi:10.1371/journal.pcbi.1004061)
Supplement: S1 Supporting Information — Two files are provided for each stationary point—a PDB file for the whole system and a XYZ file with only the QM region. (ZIP) [file pcbi.1004061.s010.zip › TS2-QM.xyz]

275
QMMMv2 singlepoint na bodech cesty
C        22.525000   39.582800   24.827400
H        21.680900   38.890400   24.967000
C        22.719300   39.832200   23.325100
H        23.340900   40.725000   23.159600
H        23.298200   38.996600   22.904200
C        21.450600   39.954900   22.482800
H        20.780300   39.108800   22.697800
H        20.898100   40.875700   22.710600
C        21.839100   39.948300   21.009200
H        22.589600   40.730000   20.844600
H        22.309500   38.983300   20.767100
N        20.749700   40.210900   20.093900
H        19.839100   39.844400   20.331900
C        20.815800   41.132200   19.105800
N        19.699900   41.669000   18.622500
H        18.801300   41.421700   19.003400
H        19.681700   42.072100   17.680200
N        21.998400   41.559200   18.675500
H        22.724400   40.857000   18.610600
H        22.037400   42.399100   18.017800
C        13.659500   39.059900   19.226200
H        14.367500   39.625000   19.843500
C        13.265500   39.937400   18.033300
H        12.861900   39.332700   17.213400
H        12.468000   40.644100   18.290200
C        14.366500   40.781900   17.403700
O        15.566700   40.498300   17.620800
O        13.997300   41.745900   16.659900
C         8.085300   39.421000   19.208400
H         7.300800   38.945900   19.814300
C         7.687000   40.881300   18.917200
H         6.850000   40.920200   18.212100
H         7.303400   41.330300   19.844900
C         8.840700   41.707200   18.446300
N         9.421500   42.633900   19.280000
H         9.057700   42.926800   20.188700
C        10.583800   43.051300   18.747000
H        11.206700   43.804000   19.193900
N        10.807200   42.443800   17.592400
C         9.722100   41.619100   17.390500
H         9.638100   41.005100   16.505400
C        19.374300   40.895200   10.717100
H        19.426500   41.775900   10.070600
C        17.927100   40.412100   10.825900
H        17.833400   39.549400   11.495500
H        17.296700   41.202300   11.240700
H        17.532200   40.141000    9.839000
C        19.892600   41.395900   12.062000
O        20.038800   42.597500   12.285300
N        20.171900   40.435000   12.986400
H        20.157100   39.480700   12.655200
C        20.908300   40.724400   14.184500
H        21.980500   40.522900   14.067800
H        20.779200   41.793100   14.382000
C        20.456800   40.014500   15.441800
O        21.263500   39.875000   16.361600
N        19.167500   39.638800   15.480500
H        18.545400   39.882000   14.714600
C        18.576400   39.093000   16.686100
H        19.321400   39.201600   17.480100
H        17.684600   39.667800   16.939600
C        19.656800   49.202900   19.607500
H        19.895500   48.133100   19.645000
C        18.149000   49.404400   19.336600
H        17.562300   48.842600   20.074200
H        17.890200   50.458500   19.496500
C        17.658900   49.027200   17.976400
C        16.959600   47.883300   17.661800
H        16.629600   47.074800   18.299900
N        16.635900   47.878100   16.333000
H        16.097700   47.175900   15.826800
C        17.097700   49.012500   15.747600
C        16.938900   49.447300   14.431800
H        16.365400   48.849800   13.728100
C        17.464000   50.691000   14.093200
H        17.365600   51.061300   13.072500
C        18.106600   51.481000   15.068000
H        18.502300   52.455200   14.780000
C        18.238800   51.049200   16.385800
H        18.728700   51.697500   17.112300
C        17.746900   49.785500   16.756400
C        25.831500   45.362500   17.093000
H        26.899800   45.583600   17.230000
C        25.219400   45.050800   18.472700
H        25.968900   44.550400   19.105100
H        24.980100   45.999000   18.968100
C        23.970500   44.173900   18.478400
H        24.202100   43.180900   18.073500
H        23.642800   43.995700   19.511500
C        22.746100   44.692700   17.715400
O        21.978800   43.763900   17.257200
O        22.546100   45.911200   17.561700
C         8.895900   38.422000   13.233100
H         8.762300   38.137800   14.284300
C        10.374200   38.713900   12.957500
H        10.993700   37.873600   13.294700
H        10.497500   38.796100   11.872100
C        10.901500   39.981300   13.525400
N        10.939900   41.128200   12.764000
H        10.656800   41.180300   11.790400
C        11.417600   42.140300   13.516600
H        11.566100   43.155500   13.169000
N        11.704200   41.706800   14.730200
C        11.378400   40.368700   14.752500
H        11.500100   39.766800   15.641000
C         8.209700   47.411800   13.753000
H         7.111400   47.494200   13.749100
C         8.691100   47.615800   15.199000
H         9.752900   47.370800   15.307200
H         8.604300   48.683600   15.446000
C         7.869100   46.840100   16.220600
H         6.809400   46.908400   15.930700
H         8.137800   45.774500   16.210900
C         7.934200   47.354400   17.660300
H         7.734200   48.437000   17.665400
H         7.113000   46.876500   18.203700
N         9.194700   47.109000   18.327400
H        10.159800   47.562800   17.812200
C         9.306300   46.532200   19.496300
N         8.267600   46.341700   20.378400
H         7.341900   46.580900   20.047900
H         8.256500   45.469000   20.912000
N        10.517400   46.147100   19.954200
H        11.374000   46.316900   19.423200
H        10.592900   46.022000   20.951700
C        10.310700   51.714200   18.015400
H        10.181600   50.627000   18.016100
C        11.785900   52.032000   18.296100
H        11.962400   53.116600   18.274200
H        12.032200   51.701400   19.318100
C        12.757800   51.380600   17.374400
N        12.623900   50.075200   16.967600
C        13.704700   49.772600   16.262900
H        13.888300   48.816000   15.793100
N        14.528500   50.834900   16.196800
H        15.433800   50.842200   15.739800
C        13.946400   51.870400   16.883000
H        14.422000   52.837000   16.978100
C        11.430300   52.508100   23.812400
H        10.747700   52.752800   24.642200
C        12.133000   51.186600   24.188700
H        12.843500   51.366800   25.009600
H        11.371300   50.503600   24.589200
C        12.827800   50.479600   23.056100
C        13.965700   50.999900   22.425300
H        14.406200   51.937600   22.772400
C        14.554800   50.357200   21.344500
H        15.442200   50.765400   20.868100
C        14.016000   49.162500   20.845200
O        14.632700   48.566800   19.809200
H        14.022700   47.900600   19.411900
C        12.891400   48.619800   21.479600
H        12.479100   47.680300   21.121900
C        12.320100   49.273900   22.566100
H        11.462500   48.812200   23.067000
C        14.643000   49.596700   11.416100
H        15.443100   49.846100   12.115400
C        13.319700   49.556700   12.189700
H        13.392700   48.768400   12.959200
C        13.007500   50.868700   12.895300
H        12.857100   51.669700   12.160500
H        12.091000   50.766300   13.490500
H        13.816200   51.151200   13.577800
O        12.299700   49.213700   11.248800
H        11.522100   48.987200   11.795600
C        14.950900   48.253300   10.739100
O        15.150000   48.175200    9.526400
N        15.040400   47.138300   11.517400
H        14.666900   47.126400   12.459500
C        15.131900   45.875300   10.815500
H        16.011000   45.925300   10.167600
C        15.324300   44.706900   11.780100
H        14.408600   44.603500   12.382000
C        15.586100   43.427400   11.014100
H        16.560300   43.493900   10.520600
H        15.609200   42.586800   11.706700
H        14.814500   43.254500   10.255800
O        16.423200   44.985300   12.625300
H        16.008400   45.421800   13.469800
C        13.849400   45.677000   10.007100
O        12.757400   45.616700   10.591200
N        13.933300   45.624700    8.667500
C        12.716900   45.643200    7.856600
H        11.921100   46.105600    8.446200
C        13.179300   46.485800    6.670800
H        12.532900   46.396700    5.789400
H        13.208000   47.536100    6.985100
C        15.131600   45.681200    7.834300
H        15.770900   46.487100    8.201600
H        15.669200   44.725800    7.869300
C        14.600800   45.981800    6.426900
H        15.227500   46.716700    5.910100
H        14.581500   45.066700    5.819700
MG       12.523100   43.068900   16.256300
O        13.849400   44.176500   15.027700
P        14.132300   45.669000   15.210900
O        15.447900   46.125900   14.548000
O        12.996900   46.622400   14.962900
O        14.622800   45.879800   16.805900
P        13.817900   45.458000   18.113600
O        13.021100   44.210300   17.878100
O        13.100200   46.643200   18.718700
O        15.023100   45.162900   19.136500
C        15.661500   43.878500   18.972000
H        16.700900   44.039800   18.682300
H        15.173800   43.289300   18.190600
C        18.022100   43.728700   13.770800
H        18.120100   43.432300   12.732800
C        17.400600   42.769700   14.724500
H        18.110000   41.924000   14.673500
N        16.143600   42.302600   14.230500
H        15.341400   42.918700   14.369600
C        15.917200   41.010200   13.895300
O        16.777900   40.124400   13.922800
C        14.511900   40.745200   13.427600
H        14.540700   39.971300   12.657100
H        14.029000   41.645500   13.041700
H        13.924600   40.398900   14.281700
C        17.371100   43.218800   16.187400
H        16.480700   43.848900   16.330600
O        17.412500   42.142700   17.054600
H        16.553600   41.618900   17.112400
C        18.612300   44.069500   16.426900
H        18.569000   44.457400   17.457700
O        19.738600   43.272700   16.206600
H        20.572700   43.704100   16.571500
C        18.515700   45.256200   15.493700
H        17.494500   45.647100   15.522000
O        18.673200   44.760500   14.102100
C        19.459500   46.421000   15.699100
H        19.141000   47.207000   15.002000
H        19.224900   46.799000   16.709600
O        20.809500   46.168800   15.498100
H        21.276600   45.984500   16.346300
O        11.472400   45.560000   13.125000
H        12.052200   46.069100   13.762200
H        11.999900   45.545400   12.305400
O        11.209900   47.984000   17.209100
H        11.934700   47.404900   17.507300
H        11.661000   48.934500   17.181500
O        10.934000   44.386600   15.526500
H        11.131600   44.720500   14.623400
H        10.127400   43.853700   15.422900
O        21.047000   47.822800   11.267900
H        21.658300   48.381000   11.768200
H        20.332200   47.635700   11.898100
O        18.396300   48.859800   10.132800
H        19.352500   48.794900   10.276300
H        18.086000   48.260600   10.831200
O        18.306100   47.183200   12.409500
H        17.984500   47.796300   13.080900
H        17.659300   46.453800   12.424200
H        22.284860   40.500077   25.365019
H        23.413696   39.101080   25.235156
H        14.158137   38.142541   18.913290
H        12.770086   38.843232   19.817891
H         9.016159   39.409447   19.775382
H         8.193503   38.823193   18.303404
H        19.998347   40.118120   10.275725
H        18.300342   38.042117   16.599290
H        19.898420   49.649723   20.571901
H        20.246340   49.640120   18.801658
H        25.360675   46.262873   16.698345
H        25.744491   44.520711   16.406035
H         8.583623   37.598425   12.590989
H         8.291660   39.310551   13.050150
H         8.456647   46.413445   13.391883
H         8.598542   48.208145   13.118384
H        10.010550   52.084882   17.035296
H         9.725266   52.174588   18.811271
H        10.825062   52.343407   22.920961
H        12.140567   53.331924   23.742153
H        14.618075   50.344822   10.623766
H        12.384134   44.650848    7.552290
H        15.624255   43.317985   19.906096
